# Supplementary material for: Comparative genomics and transcriptomics of 4 Paragonimus species provide insights into lung fluke parasitism and pathogenesis
Source: Gigascience. 2020 Jul 20;9(7):giaa073. doi: 10.1093/gigascience/giaa073 (PMC7370270; doi:10.1093/gigascience/giaa073)
Supplement: giaa073_Supplemental_Files [file giaa073_supplemental_files.zip]

Archive with 4 entries (4 files):
- Supp Table S1 - Paragonimus expression data.xlsx
- Supp Table S2 - Genome-wide selection scan_MM.xlsx
- Supp Table S3 - OGs and FPKM.xlsx
- Supplementary Text S1.docx
