# Supplementary material for: Comparative genomics and transcriptomics of 4 Paragonimus species provide insights into lung fluke parasitism and pathogenesis
Source: Gigascience. 2020 Jul 20;9(7):giaa073. doi: 10.1093/gigascience/giaa073 (PMC7370270; doi:10.1093/gigascience/giaa073)
Supplement: giaa073_Supplemental_Files [file giaa073_supplemental_files.zip › Supp Table S1 - Paragonimus expression data.xlsx]

## Sheet: A. PMIY
	Supplementary Table S2: Gene expression and orthologous group data for each gene, for the four Paragonimus species: (A) P. miyazakii, (B) P. heterotremus, (C) P. kellicotti, (D) P. westermani.																																Platyhelminths																Hosts
																																	Trematodes												Other
																																	Foodborne trematodes									Schistosomes			Cestoda		Mono-genean	Turbellarian	Mollusc Host
								Phobius			ExPASy			Top CHEMBL match (BLAST; e10_40id_75len_best)						Raw read counts						FPKM							Lung Flukes				Liver Flukes					Blood flukes			Tapeworms
	Geneid	Interpro	Gene Ontology (from Interpro)	MEROPS	KEGG	KEGG description	Length (bp)	Number of Transmembrane domains	Signal peptide prediciton	Predicted topology	Molecular weight	pi	Localization (Gene Ontology - Cellular Component)	CHEMBL ID	percentage of identical matches	alignment length	expect value	bit score		Liver_1	Lung_1	Peritoneal_1	Peritoneal_2	Pleural_1		Liver_1	Lung_1	Peritoneal_1	Peritoneal_2	Pleural_1		Orthologous Group	Paragonimus miyazakii	Paragonimus heterotremus	Paragonimus kellicotti	Paragonimus westermani	Opisthorchis viverrini	Clonorchis sinensis	Fasciola hepatica	Fasciola gigantica	Fasciolopsis buski	Schistosoma mansoni	Schistosoma haematobium	Schistosoma japonicum	Echinococcus multilocularis	Hymenolepis microstoma	Gyrodactylus salaris	Schmidtea mediterranea	Biomphalaria glabrata
	PMIY_00038	IPR000595: Cyclic nucleotide-binding domain; IPR003938: Potassium channel, voltage-dependent, EAG/ELK/ERG; IPR005821: Ion transport domain; IPR014710: RmlC-like jelly roll fold; IPR018488: Cyclic nucleotide-binding, conserved site; IPR018490: Cyclic nucleotide-binding-like; IPR032406: Cyclic nucleotide-gated channel, C-terminal leucine zipper domain	ion channel activity (GO:0005216 - MF); ion transport (GO:0006811 - BP); membrane (GO:0016020 - CC); transmembrane transport (GO:0055085 - BP); voltage-gated potassium channel activity (GO:0005249 - MF); potassium ion transport (GO:0006813 - BP); membrane (GO:0016020 - CC)	-	K04950	CNGA3; cyclic nucleotide gated channel alpha 3	2164	6	0	o19-37i49-67o100-120i153-177o212-230i242-267o	72070.69	6.29	membrane (GO:0016020 - CC)	CHEMBL1628471	54.839	527	0	588		18	56	29	137	69		0.298	0.952	0.627	2.939	1.291		OG0000056	10	10	9	9	6	6	4	6	7	5	7	8	4	8	6	4	5
	PMIY_00043	IPR001757: P-type ATPase; IPR002048: EF-hand domain; IPR004014: Cation-transporting P-type ATPase, N-terminal; IPR005782: P-type ATPase, subfamily IIA, SERCA-type; IPR006068: Cation-transporting P-type ATPase, C-terminal; IPR008250: P-type ATPase, A domain superfamily; IPR018303: P-type ATPase, phosphorylation site; IPR023214: HAD superfamily; IPR023298: P-type ATPase, transmembrane domain superf…	nucleotide binding (GO:0000166 - MF); calcium-transporting ATPase activity (GO:0005388 - MF); calcium ion transport (GO:0006816 - BP); integral component of membrane (GO:0016021 - CC); calcium ion binding (GO:0005509 - MF); integral component of membrane (GO:0016021 - CC)	-	K05853	ATP2A; P-type Ca2+ transporter type 2A [EC:7.2.2.10]	4407	10	0	i60-78o84-107i260-280o292-321i767-788o800-819i840-863o906-923i935-954o974-995i	111507.74	5.60	integral component of membrane (GO:0016021 - CC)	CHEMBL4693	71.357	1002	0	1429		1758	2447	1579	2469	2932		14.28	20.43	16.765	26.008	26.942		OG0000462	2	3	2	4	5	2	2	3	3	2	2	4	2	2	2	3	1
	PMIY_00224	IPR002077: Voltage-dependent calcium channel, alpha-1 subunit; IPR005821: Ion transport domain; IPR014873: Voltage-dependent calcium channel, alpha-1 subunit, IQ domain; IPR027359: Voltage-dependent channel domain superfamily; IPR031649: Voltage-dependent L-type calcium channel, IQ-associated domain	ion channel activity (GO:0005216 - MF); ion transport (GO:0006811 - BP); membrane (GO:0016020 - CC); transmembrane transport (GO:0055085 - BP); voltage-gated calcium channel activity (GO:0005245 - MF); voltage-gated calcium channel complex (GO:0005891 - CC); calcium ion transmembrane transport (GO:0070588 - BP)	-	-	-	6697	21	Y	n2-10c14/15o38-57i66-84o124-143i220-241o253-275i410-428o440-461i473-493o499-516i536-558o613-637i793-812o832-853i865-884o941-964i1048-1074o1128-1145i1206-1223o1229-1247i1268-1291o1353-1376i	237966.96	6.43	membrane (GO:0016020 - CC); voltage-gated calcium channel complex (GO:0005891 - CC)	CHEMBL2366428	44.803	1674	0	1315		85	63	59	127	56		0.454	0.346	0.412	0.88	0.339		OG0000040	10	8	16	10	8	7	4	6	5	4	9	10	4	7	10	10	6
	PMIY_00257	IPR000367: G-protein alpha subunit, group S; IPR001019: Guanine nucleotide binding protein (G-protein), alpha subunit; IPR011025: G protein alpha subunit, helical insertion; IPR027417: P-loop containing nucleoside triphosphate hydrolase	GTPase activity (GO:0003924 - MF); signal transducer activity (GO:0004871 - MF); GTP binding (GO:0005525 - MF); G-protein coupled receptor signaling pathway (GO:0007186 - BP); G-protein beta/gamma-subunit complex binding (GO:0031683 - MF); GTPase activity (GO:0003924 - MF); signal transducer activity (GO:0004871 - MF); G-protein coupled receptor signaling pathway (GO:0007186 - BP); guanyl nucleot…	-	K04632	GNAS; guanine nucleotide-binding protein G(s) subunit alpha	1727	0	0	o	45708.42	8.50	-	CHEMBL4377	64.557	395	0	521		136	147	110	119	106		2.819	3.132	2.98	3.199	2.486		OG0000587	3	3	3	3	2	2	3	3	3	3	2	3	1	1	2	2	2
	PMIY_00303	IPR001757: P-type ATPase; IPR004014: Cation-transporting P-type ATPase, N-terminal; IPR005775: P-type ATPase subfamily IIC, subunit alpha; IPR006068: Cation-transporting P-type ATPase, C-terminal; IPR008250: P-type ATPase, A domain superfamily; IPR018303: P-type ATPase, phosphorylation site; IPR023214: HAD superfamily; IPR023298: P-type ATPase, transmembrane domain superfamily; IPR023299: P-type …	nucleotide binding (GO:0000166 - MF); sodium:potassium-exchanging ATPase activity (GO:0005391 - MF); ATP binding (GO:0005524 - MF); potassium ion transport (GO:0006813 - BP); sodium ion transport (GO:0006814 - BP); integral component of membrane (GO:0016021 - CC); integral component of membrane (GO:0016021 - CC)	-	K01539	ATP1A; sodium/potassium-transporting ATPase subunit alpha [EC:7.2.2.13]	4718	8	0	i93-114o126-146i288-312o318-341i849-870o916-933i945-966o981-997i	112925.13	5.47	integral component of membrane (GO:0016021 - CC)	CHEMBL2095186	75.727	997	0	1582		8811	7084	5482	5187	6337		66.855	55.246	54.369	51.037	54.391		OG0000294	2	3	2	1	2	2	4	2	1	2	3	2	1	1	1	8	7
	PMIY_00312	IPR002153: Transient receptor potential channel, canonical; IPR004729: Transient receptor potential channel; IPR005821: Ion transport domain; IPR013555: Transient receptor ion channel domain; IPR020683: Ankyrin repeat-containing domain; IPR036770: Ankyrin repeat-containing domain superfamily	ion channel activity (GO:0005216 - MF); ion transport (GO:0006811 - BP); membrane (GO:0016020 - CC); transmembrane transport (GO:0055085 - BP); ion channel activity (GO:0005216 - MF); ion transport (GO:0006811 - BP); integral component of membrane (GO:0016021 - CC); calcium channel activity (GO:0005262 - MF); membrane (GO:0016020 - CC); calcium ion transmembrane transport (GO:0070588 - BP)	-	K04967	TRPC4; transient receptor potential cation channel subfamily C member 4	3741	7	0	o460-484i496-519o539-556i577-601o621-644i665-688o760-779i	140663.80	7.30	integral component of membrane (GO:0016021 - CC); membrane (GO:0016020 - CC)	CHEMBL1250411	43.544	790	0	655		13	0	7	12	0		0.124	0	0.088	0.149	0		OG0000112	3	5	6	6	5	3	2	5	3	4	6	8	3	3	8	1	12
	PMIY_00360	IPR003915: Polycystic kidney disease type 2 protein; IPR011992: EF-hand domain pair; IPR013122: Polycystin cation channel, PKD1/PKD2; IPR027359: Voltage-dependent channel domain superfamily	calcium ion binding (GO:0005509 - MF); membrane (GO:0016020 - CC)	-	K04986	PKD2; polycystin 2	2810	6	0	i120-138o368-386i398-424o455-475i495-517o557-578i	96476.80	5.68	membrane (GO:0016020 - CC)	CHEMBL5465	41.744	757	0	568		1359	704	633	375	2015		17.313	9.218	10.541	6.195	29.038		OG0000617	2	2	2	2	2	2	2	3	2	2	3	2	2	2	2	3	3
	PMIY_00366	IPR000719: Protein kinase domain; IPR008271: Serine/threonine-protein kinase, active site; IPR011009: Protein kinase-like domain superfamily; IPR013543: Calcium/calmodulin-dependent protein kinase II, association-domain; IPR032710: NTF2-like domain superfamily	protein kinase activity (GO:0004672 - MF); ATP binding (GO:0005524 - MF); protein phosphorylation (GO:0006468 - BP); protein kinase activity (GO:0004672 - MF); protein phosphorylation (GO:0006468 - BP); calmodulin-dependent protein kinase activity (GO:0004683 - MF); calmodulin binding (GO:0005516 - MF); protein phosphorylation (GO:0006468 - BP)	-	K04515	CAMK2; calcium/calmodulin-dependent protein kinase (CaM kinase) II [EC:2.7.11.17]	3269	1	0	i197-215o	56737.64	7.97	-	CHEMBL2801	69.263	475	0	677		4235	4084	3291	3324	3304		46.377	45.968	47.106	47.204	40.929		OG0000760	2	2	2	2	2	2	2	2	3	1	1	3	1	1	2	1	2
	PMIY_00370	IPR000595: Cyclic nucleotide-binding domain; IPR000719: Protein kinase domain; IPR000961: AGC-kinase, C-terminal; IPR002374: cGMP-dependent kinase; IPR008271: Serine/threonine-protein kinase, active site; IPR011009: Protein kinase-like domain superfamily; IPR014710: RmlC-like jelly roll fold; IPR017441: Protein kinase, ATP binding site; IPR018488: Cyclic nucleotide-binding, conserved site; IPR018…	protein kinase activity (GO:0004672 - MF); ATP binding (GO:0005524 - MF); protein phosphorylation (GO:0006468 - BP); protein kinase activity (GO:0004672 - MF); protein phosphorylation (GO:0006468 - BP); protein serine/threonine kinase activity (GO:0004674 - MF); ATP binding (GO:0005524 - MF); protein phosphorylation (GO:0006468 - BP); cGMP-dependent protein kinase activity (GO:0004692 - MF); cGMP…	-	K07376	PRKG1; cGMP-dependent protein kinase 1 [EC:2.7.11.12]	2648	0	0	o	79508.67	8.19	-	CHEMBL4273	52.32	625	0	686		409	767	383	405	652		5.529	10.658	6.768	7.1	9.971		OG0000099	5	6	4	7	6	5	7	8	6	4	5	10	3	3	10	10	4
	PMIY_00442	IPR000542: Acyltransferase ChoActase/COT/CPT	transferase activity, transferring acyl groups (GO:0016746 - MF)	-	K08765	CPT1A; carnitine O-palmitoyltransferase 1, liver isoform [EC:2.3.1.21]	2682	2	0	o61-80i100-120o	87221.78	8.97	-	CHEMBL3858	48.11	767	0	739		308	223	181	285	289		4.111	3.059	3.158	4.933	4.364		OG0000710	3	2	6	3	2	3	1	1	1	0	0	0	1	1	1	2	5
	PMIY_00548	IPR001650: Helicase, C-terminal; IPR001870: B30.2/SPRY domain; IPR003877: SPRY domain; IPR011545: DEAD/DEAH box helicase domain; IPR013320: Concanavalin A-like lectin/glucanase domain superfamily; IPR014001: Helicase superfamily 1/2, ATP-binding domain; IPR014014: RNA helicase, DEAD-box type, Q motif; IPR027417: P-loop containing nucleoside triphosphate hydrolase	nucleic acid binding (GO:0003676 - MF); ATP binding (GO:0005524 - MF); protein binding (GO:0005515 - MF)	-	K13177	DDX1; ATP-dependent RNA helicase DDX1 [EC:3.6.4.13]	2671	0	0	o	87155.98	6.96	-	CHEMBL2010634	57.584	778	0	876		5494	6483	3313	3183	4924		73.634	89.307	58.038	55.321	74.653		OG0001951	1	2	1	1	2	1	1	1	3	2	2	4	1	1	1	1	1
	PMIY_00568	IPR005821: Ion transport domain; IPR027359: Voltage-dependent channel domain superfamily	ion channel activity (GO:0005216 - MF); ion transport (GO:0006811 - BP); membrane (GO:0016020 - CC); transmembrane transport (GO:0055085 - BP)	-	K21863	NALCN; sodium leak channel non-selective protein	6873	22	0	i45-66o72-93i138-165o185-207i228-250o345-368i429-451o471-491i503-523o562-584i596-613o633-657i972-989o1009-1029i1041-1058o1104-1126i1217-1242o1349-1375i1387-1406o1418-1440i1452-1474o1538-1561i	246533.15	9.18	membrane (GO:0016020 - CC)	CHEMBL1628464	48.956	1724	0	1557		240	175	132	140	118		1.25	0.937	0.899	0.946	0.695		OG0001375	1	1	2	2	1	1	1	5	1	1	5	2	1	1	2	1	1
	PMIY_00713	IPR000217: Tubulin; IPR002453: Beta tubulin; IPR003008: Tubulin/FtsZ, GTPase domain; IPR008280: Tubulin/FtsZ, C-terminal; IPR013838: Beta tubulin, autoregulation binding site; IPR017975: Tubulin, conserved site; IPR018316: Tubulin/FtsZ, 2-layer sandwich domain; IPR023123: Tubulin, C-terminal; IPR036525: Tubulin/FtsZ, GTPase domain superfamily; IPR037103: Tubulin/FtsZ, C-terminal domain superfamily	GTPase activity (GO:0003924 - MF); structural constituent of cytoskeleton (GO:0005200 - MF); GTP binding (GO:0005525 - MF); microtubule (GO:0005874 - CC); microtubule-based process (GO:0007017 - BP); GTP binding (GO:0005525 - MF); microtubule (GO:0005874 - CC); microtubule-based process (GO:0007017 - BP); microtubule (GO:0005874 - CC); microtubule-based process (GO:0007017 - BP)	-	K07375	TUBB; tubulin beta	1901	0	0	o	49779.90	4.82	microtubule (GO:0005874 - CC)	CHEMBL5444	95.561	428	0	840		883	1213	753	428	806		16.628	23.478	18.534	10.452	17.169		OG0000024	11	10	10	9	9	10	11	8	11	7	7	5	10	10	9	15	9
	PMIY_00744	IPR000595: Cyclic nucleotide-binding domain; IPR000719: Protein kinase domain; IPR000961: AGC-kinase, C-terminal; IPR002374: cGMP-dependent kinase; IPR008271: Serine/threonine-protein kinase, active site; IPR011009: Protein kinase-like domain superfamily; IPR014710: RmlC-like jelly roll fold; IPR017441: Protein kinase, ATP binding site; IPR018488: Cyclic nucleotide-binding, conserved site; IPR018…	protein kinase activity (GO:0004672 - MF); ATP binding (GO:0005524 - MF); protein phosphorylation (GO:0006468 - BP); protein kinase activity (GO:0004672 - MF); protein phosphorylation (GO:0006468 - BP); protein serine/threonine kinase activity (GO:0004674 - MF); ATP binding (GO:0005524 - MF); protein phosphorylation (GO:0006468 - BP); cGMP-dependent protein kinase activity (GO:0004692 - MF); cGMP…	-	K07376	PRKG1; cGMP-dependent protein kinase 1 [EC:2.7.11.12]	3810	0	0	o	103063.96	8.43	-	CHEMBL3183	51.286	661	0	668		964	1274	983	976	1006		9.058	12.303	12.072	11.892	10.692		OG0000099	5	6	4	7	6	5	7	8	6	4	5	10	3	3	10	10	4
	PMIY_00786	IPR000076: K/Cl co-transporter; IPR004841: Amino acid permease/ SLC12A domain; IPR018491: SLC12A transporter, C-terminal	transporter activity (GO:0005215 - MF); ion transport (GO:0006811 - BP); membrane (GO:0016020 - CC); ion transport (GO:0006811 - BP); potassium:chloride symporter activity (GO:0015379 - MF); integral component of membrane (GO:0016021 - CC); membrane (GO:0016020 - CC); transmembrane transport (GO:0055085 - BP)	-	K14427	SLC12A4_5_6; solute carrier family 12 (potassium/chloride transporter), member 4/5/6	5018	11	0	i106-127o139-164i185-206o238-255i262-283o394-415i427-460o480-498i533-552o558-580i592-615o	130473.45	6.96	integral component of membrane (GO:0016021 - CC); membrane (GO:0016020 - CC)	CHEMBL1075108	45.54	953	0	823		227	267	283	167	260		1.619	1.958	2.639	1.545	2.098		OG0001080	1	1	1	1	1	1	1	1	1	1	1	3	1	1	4	2	2
	PMIY_00823	IPR001672: Phosphoglucose isomerase (PGI); IPR018189: Phosphoglucose isomerase, conserved site; IPR023096: Phosphoglucose isomerase, C-terminal; IPR035476: Phosphoglucose isomerase, SIS domain 1; IPR035482: Phosphoglucose isomerase, SIS domain 2	glucose-6-phosphate isomerase activity (GO:0004347 - MF); gluconeogenesis (GO:0006094 - BP); glycolytic process (GO:0006096 - BP); glucose-6-phosphate isomerase activity (GO:0004347 - MF); glycolytic process (GO:0006096 - BP)	-	K01810	GPI; glucose-6-phosphate isomerase [EC:5.3.1.9]	2101	2	0	o265-285i325-342o	63719.36	6.94	-	CHEMBL1770045	66.245	554	0	763		6864	6375	4760	4223	4638		116.955	111.644	106.01	93.309	89.393		OG0002237	1	2	1	1	1	1	1	1	2	1	1	2	1	1	2	3	1
	PMIY_00850	IPR001132: SMAD domain, Dwarfin-type; IPR003619: MAD homology 1, Dwarfin-type; IPR008984: SMAD/FHA domain superfamily; IPR013019: MAD homology, MH1; IPR017855: SMAD-like domain superfamily; IPR036578: SMAD MH1 domain superfamily	transcription factor activity, sequence-specific DNA binding (GO:0003700 - MF); intracellular (GO:0005622 - CC); transcription factor complex (GO:0005667 - CC); regulation of transcription, DNA-templated (GO:0006355 - BP); transforming growth factor beta receptor signaling pathway (GO:0007179 - BP); protein binding (GO:0005515 - MF); intracellular (GO:0005622 - CC); regulation of transcription, D…	-	K16790	SMAD5; mothers against decapentaplegic homolog 5	2414	0	0	o	50597.18	8.29	intracellular (GO:0005622 - CC); transcription factor complex (GO:0005667 - CC)	CHEMBL1293258	59.081	457	0	512		574	571	373	367	316		8.512	8.703	7.23	7.058	5.301		OG0000147	4	5	5	4	4	4	6	5	5	4	5	6	4	4	5	2	3
	PMIY_00900	IPR001278: Arginine-tRNA ligase; IPR001412: Aminoacyl-tRNA synthetase, class I, conserved site; IPR005148: Arginyl tRNA synthetase N-terminal domain; IPR008909: DALR anticodon binding; IPR009080: Aminoacyl-tRNA synthetase, class Ia, anticodon-binding; IPR014729: Rossmann-like alpha/beta/alpha sandwich fold; IPR035684: Arginyl-tRNA synthetase, catalytic core domain; IPR036695: Arginyl tRNA synthet…	nucleotide binding (GO:0000166 - MF); aminoacyl-tRNA ligase activity (GO:0004812 - MF); ATP binding (GO:0005524 - MF); tRNA aminoacylation for protein translation (GO:0006418 - BP); nucleotide binding (GO:0000166 - MF); arginine-tRNA ligase activity (GO:0004814 - MF); ATP binding (GO:0005524 - MF); cytoplasm (GO:0005737 - CC); arginyl-tRNA aminoacylation (GO:0006420 - BP); arginine-tRNA ligase ac…	-	K01887	RARS; arginyl-tRNA synthetase [EC:6.1.1.19]	2162	0	0	o	73232.31	6.46	cytoplasm (GO:0005737 - CC)	CHEMBL2824	54.502	622	0	714		4635	4627	3321	3935	3439		76.747	78.746	71.876	84.492	64.414		OG0003419	1	2	1	1	1	1	2	1	1	1	1	1	1	1	1	1	2
	PMIY_01076	IPR001917: Aminotransferase, class-II, pyridoxal-phosphate binding site; IPR004839: Aminotransferase, class I/classII; IPR015421: Pyridoxal phosphate-dependent transferase, major domain; IPR015422: Pyridoxal phosphate-dependent transferase domain 1; IPR015424: Pyridoxal phosphate-dependent transferase	catalytic activity (GO:0003824 - MF); metabolic process (GO:0008152 - BP); transferase activity (GO:0016740 - MF); biosynthetic process (GO:0009058 - BP); pyridoxal phosphate binding (GO:0030170 - MF)	-	K00654	SPT; serine palmitoyltransferase [EC:2.3.1.50]	2901	0	0	o	64048.35	9.19	-	CHEMBL1250344	58.004	481	0	588		5193	6286	6449	3548	8715		64.082	79.728	104.019	56.776	121.652		OG0001604	1	2	2	1	1	1	2	1	1	1	1	2	1	2	2	1	2
	PMIY_01080	IPR004843: Calcineurin-like phosphoesterase domain, ApaH type; IPR006186: Serine/threonine-specific protein phosphatase/bis(5-nucleosyl)-tetraphosphatase; IPR029052: Metallo-dependent phosphatase-like	hydrolase activity (GO:0016787 - MF)	-	K04348	PPP3C; serine/threonine-protein phosphatase 2B catalytic subunit [EC:3.1.3.16]	4069	0	0	o		XXXX	-	CHEMBL4445	54.606	597	0	617		4796	4206	3644	3524	4411		42.195	38.033	41.904	40.205	43.899		OG0000593	2	2	3	2	2	2	2	2	3	2	3	4	2	1	2	1	2
	PMIY_01096	IPR000595: Cyclic nucleotide-binding domain; IPR000719: Protein kinase domain; IPR000961: AGC-kinase, C-terminal; IPR002374: cGMP-dependent kinase; IPR008271: Serine/threonine-protein kinase, active site; IPR011009: Protein kinase-like domain superfamily; IPR014710: RmlC-like jelly roll fold; IPR017441: Protein kinase, ATP binding site; IPR018488: Cyclic nucleotide-binding, conserved site; IPR018…	protein kinase activity (GO:0004672 - MF); ATP binding (GO:0005524 - MF); protein phosphorylation (GO:0006468 - BP); protein kinase activity (GO:0004672 - MF); protein phosphorylation (GO:0006468 - BP); protein serine/threonine kinase activity (GO:0004674 - MF); ATP binding (GO:0005524 - MF); protein phosphorylation (GO:0006468 - BP); cGMP-dependent protein kinase activity (GO:0004692 - MF); cGMP…	-	K07376	PRKG1; cGMP-dependent protein kinase 1 [EC:2.7.11.12]	1944	0	0	o	64512.31	5.97	-	CHEMBL3183	61.228	570	0	728		38	50	0	37	1		0.7	0.946	0	0.884	0.021		OG0000099	5	6	4	7	6	5	7	8	6	4	5	10	3	3	10	10	4
	PMIY_01097	IPR006424: Glyceraldehyde-3-phosphate dehydrogenase, type I; IPR020828: Glyceraldehyde 3-phosphate dehydrogenase, NAD(P) binding domain; IPR020829: Glyceraldehyde 3-phosphate dehydrogenase, catalytic domain; IPR020830: Glyceraldehyde 3-phosphate dehydrogenase, active site; IPR020831: Glyceraldehyde/Erythrose phosphate dehydrogenase family; IPR036291: NAD(P)-binding domain superfamily	glucose metabolic process (GO:0006006 - BP); oxidoreductase activity, acting on the aldehyde or oxo group of donors, NAD or NADP as acceptor (GO:0016620 - MF); NADP binding (GO:0050661 - MF); NAD binding (GO:0051287 - MF); oxidation-reduction process (GO:0055114 - BP); oxidoreductase activity, acting on the aldehyde or oxo group of donors, NAD or NADP as acceptor (GO:0016620 - MF); oxidation-redu…	-	K00134	GAPDH; glyceraldehyde 3-phosphate dehydrogenase [EC:1.2.1.12]	1348	0	0	o	36831.43	7.07	-	CHEMBL2176832	73.636	330	0	506		5614	4876	1911	2055	2810		149.09	133.094	66.334	70.77	84.415		OG0000194	2	2	2	1	2	2	2	2	2	1	2	1	2	2	1	4	3
	PMIY_01103	IPR001154: DNA topoisomerase II, eukaryotic-type; IPR001241: DNA topoisomerase, type IIA; IPR002205: DNA topoisomerase, type IIA, subunit A/C-terminal; IPR003594: Histidine kinase/HSP90-like ATPase; IPR006171: TOPRIM domain; IPR013506: DNA topoisomerase, type IIA, subunit B, domain 2; IPR013757: Type IIA DNA topoisomerase subunit A, alpha-helical domain superfamily; IPR013758: DNA topoisomerase, …	DNA binding (GO:0003677 - MF); DNA topoisomerase type II (ATP-hydrolyzing) activity (GO:0003918 - MF); ATP binding (GO:0005524 - MF); DNA binding (GO:0003677 - MF); DNA topoisomerase type II (ATP-hydrolyzing) activity (GO:0003918 - MF); ATP binding (GO:0005524 - MF); DNA metabolic process (GO:0006259 - BP); DNA topological change (GO:0006265 - BP); DNA binding (GO:0003677 - MF); DNA topoisomerase…	-	K03164	TOP2; DNA topoisomerase II [EC:5.6.2.2]	5488	0	0	o	182380.36	8.49	-	CHEMBL3586	59.162	1408	0	1680		1491	1748	1423	1328	1647		9.726	11.72	12.133	11.233	12.153		OG0002068	1	1	1	1	1	1	1	1	2	1	1	1	1	1	3	3	1
	PMIY_01110	IPR000719: Protein kinase domain; IPR000961: AGC-kinase, C-terminal; IPR008271: Serine/threonine-protein kinase, active site; IPR011009: Protein kinase-like domain superfamily; IPR017441: Protein kinase, ATP binding site	protein kinase activity (GO:0004672 - MF); ATP binding (GO:0005524 - MF); protein phosphorylation (GO:0006468 - BP); protein kinase activity (GO:0004672 - MF); protein phosphorylation (GO:0006468 - BP); protein serine/threonine kinase activity (GO:0004674 - MF); ATP binding (GO:0005524 - MF); protein phosphorylation (GO:0006468 - BP); ATP binding (GO:0005524 - MF)	-	K04345	PKA; protein kinase A [EC:2.7.11.11]	2604	0	0	o	43908.25	9.20	-	CHEMBL3390	79.143	350	0	603		5044	4357	3734	3802	3805		69.343	61.564	67.097	67.78	59.172		OG0000140	5	4	3	5	6	5	4	4	4	4	3	3	3	3	6	9	5
	PMIY_01145	IPR004790: Isocitrate dehydrogenase NADP-dependent; IPR019818: Isocitrate/isopropylmalate dehydrogenase, conserved site; IPR024084: Isopropylmalate dehydrogenase-like domain	magnesium ion binding (GO:0000287 - MF); oxidoreductase activity, acting on the CH-OH group of donors, NAD or NADP as acceptor (GO:0016616 - MF); NAD binding (GO:0051287 - MF); oxidation-reduction process (GO:0055114 - BP); isocitrate dehydrogenase (NADP+) activity (GO:0004450 - MF); isocitrate metabolic process (GO:0006102 - BP); oxidation-reduction process (GO:0055114 - BP); oxidoreductase acti…	-	K00031	IDH1; isocitrate dehydrogenase [EC:1.1.1.42]	2492	0	0	o	49887.34	7.58	-	CHEMBL2176829	75.061	409	0	655		4289	3948	2621	2892	3375		61.613	58.292	49.214	53.874	54.844		OG0001685	1	1	1	1	1	1	1	1	1	1	2	1	2	1	1	3	1
	PMIY_01182	IPR000719: Protein kinase domain; IPR000961: AGC-kinase, C-terminal; IPR008271: Serine/threonine-protein kinase, active site; IPR011009: Protein kinase-like domain superfamily; IPR017441: Protein kinase, ATP binding site	protein kinase activity (GO:0004672 - MF); ATP binding (GO:0005524 - MF); protein phosphorylation (GO:0006468 - BP); protein kinase activity (GO:0004672 - MF); protein phosphorylation (GO:0006468 - BP); protein serine/threonine kinase activity (GO:0004674 - MF); ATP binding (GO:0005524 - MF); protein phosphorylation (GO:0006468 - BP); ATP binding (GO:0005524 - MF)	-	K04345	PKA; protein kinase A [EC:2.7.11.11]	2320	0	0	o	45570.26	5.97	-	CHEMBL2918	74.551	334	0	551		4056	4135	4123	3583	5538		62.586	65.58	83.156	71.695	96.664		OG0000140	5	4	3	5	6	5	4	4	4	4	3	3	3	3	6	9	5
	PMIY_01229	IPR000375: Dynamin central domain; IPR001401: Dynamin, GTPase domain; IPR001849: Pleckstrin homology domain; IPR003130: Dynamin GTPase effector; IPR011993: PH-like domain superfamily; IPR019762: Dynamin, GTPase region, conserved site; IPR020850: GTPase effector domain; IPR022812: Dynamin superfamily; IPR027417: P-loop containing nucleoside triphosphate hydrolase; IPR030381: Dynamin-type guanine n…	GTPase activity (GO:0003924 - MF); GTP binding (GO:0005525 - MF); GTP binding (GO:0005525 - MF)	-	K01528	DNM; dynamin GTPase [EC:3.6.5.5]	3214	0	0	o	102966.52	7.27	-	CHEMBL1075191	59.128	849	0	1015		2315	2758	1907	2265	2114		25.785	31.574	27.763	32.715	26.635		OG0000192	4	4	6	3	3	3	4	5	4	3	3	5	3	4	5	5	2
	PMIY_01254	IPR001100: Pyridine nucleotide-disulphide oxidoreductase, class I; IPR004099: Pyridine nucleotide-disulphide oxidoreductase, dimerisation domain; IPR006258: Dihydrolipoamide dehydrogenase; IPR012999: Pyridine nucleotide-disulphide oxidoreductase, class I, active site; IPR016156: FAD/NAD-linked reductase, dimerisation domain superfamily; IPR023753: FAD/NAD(P)-binding domain; IPR036188: FAD/NAD(P)-…	dihydrolipoyl dehydrogenase activity (GO:0004148 - MF); flavin adenine dinucleotide binding (GO:0050660 - MF); oxidation-reduction process (GO:0055114 - BP); electron carrier activity (GO:0009055 - MF); oxidoreductase activity (GO:0016491 - MF); oxidoreductase activity (GO:0016491 - MF); flavin adenine dinucleotide binding (GO:0050660 - MF); oxidation-reduction process (GO:0055114 - BP); oxidored…	-	K00382	DLD; dihydrolipoamide dehydrogenase [EC:1.8.1.4]	1898	0	Y	n3-11c17/18o	52888.06	6.89	-	CHEMBL2176826	68.024	491	0	697		29897	40498	20393	19922	26824		563.894	785.092	502.751	487.266	572.306		OG0003465	1	1	1	1	1	1	1	1	1	1	1	1	1	1	1	2	1
	PMIY_01291	IPR000210: BTB/POZ domain; IPR003131: Potassium channel tetramerisation-type BTB domain; IPR003968: Potassium channel, voltage dependent, Kv; IPR003972: Potassium channel, voltage dependent, Kv1; IPR005821: Ion transport domain; IPR011333: SKP1/BTB/POZ domain superfamily; IPR027359: Voltage-dependent channel domain superfamily; IPR028325: Voltage-gated potassium channel	ion channel activity (GO:0005216 - MF); ion transport (GO:0006811 - BP); membrane (GO:0016020 - CC); transmembrane transport (GO:0055085 - BP); voltage-gated potassium channel activity (GO:0005249 - MF); potassium ion transport (GO:0006813 - BP); voltage-gated potassium channel complex (GO:0008076 - CC); protein binding (GO:0005515 - MF); protein homooligomerization (GO:0051260 - BP)	-	K04874	KCNA1; potassium voltage-gated channel Shaker-related subfamily A member 1	1728	7	0	i131-151o186-207i219-240o252-269i290-311o323-340i352-372o		XXXX	membrane (GO:0016020 - CC); voltage-gated potassium channel complex (GO:0008076 - CC)	CHEMBL4818	66.981	424	0	565		904	769	352	269	555		18.728	16.374	9.532	7.227	13.006		OG0000200	3	3	3	3	3	3	3	3	3	3	3	2	2	2	3	9	3
	PMIY_01307	IPR001891: Malic oxidoreductase; IPR012301: Malic enzyme, N-terminal domain; IPR012302: Malic enzyme, NAD-binding; IPR015884: Malic enzyme, conserved site; IPR036291: NAD(P)-binding domain superfamily; IPR037062: Malic enzyme, N-terminal domain superfamily	malic enzyme activity (GO:0004470 - MF); malate dehydrogenase (decarboxylating) (NAD+) activity (GO:0004471 - MF); malate dehydrogenase (decarboxylating) (NAD+) activity (GO:0004471 - MF); oxidation-reduction process (GO:0055114 - BP); NAD binding (GO:0051287 - MF)	-	K00029	E1.1.1.40; malate dehydrogenase (oxaloacetate-decarboxylating)(NADP+) [EC:1.1.1.40]	2025	0	Y	n5-16c24/25o	60830.83	6.16	-	CHEMBL6182	52.459	549	0	581		1035	1453	807	756	1081		18.297	26.401	18.647	17.331	21.617		OG0000282	3	3	3	4	2	2	2	2	2	2	2	5	3	7	4	8	2
	PMIY_01343	IPR005474: Transketolase, N-terminal; IPR005475: Transketolase-like, pyrimidine-binding domain; IPR009014: Transketolase C-terminal/Pyruvate-ferredoxin oxidoreductase domain II; IPR020826: Transketolase binding site; IPR029061: Thiamin diphosphate-binding fold; IPR033248: Transketolase, C-terminal domain	catalytic activity (GO:0003824 - MF); metabolic process (GO:0008152 - BP)	-	K00615	E2.2.1.1; transketolase [EC:2.2.1.1]	2054	0	0	o	68439.34	6.58	-	CHEMBL4983	59.68	625	0	767		4488	6132	2728	3286	3374		78.22	109.846	62.146	74.267	66.519		OG0001071	1	1	4	1	1	1	1	1	1	2	1	1	2	1	1	3	3
	PMIY_01449	IPR001106: Aromatic amino acid lyase; IPR005921: Histidine ammonia-lyase; IPR008948: L-Aspartase-like; IPR022313: Phenylalanine/histidine ammonia-lyases, active site; IPR024083: Fumarase/histidase, N-terminal	catalytic activity (GO:0003824 - MF); histidine ammonia-lyase activity (GO:0004397 - MF); cytoplasm (GO:0005737 - CC); histidine catabolic process (GO:0006548 - BP); ammonia-lyase activity (GO:0016841 - MF)	-	K01745	hutH; histidine ammonia-lyase [EC:4.3.1.3]	2477	0	0	o	78812.84	5.99	cytoplasm (GO:0005737 - CC)	CHEMBL4003	54.656	655	0	712		5209	4773	3859	2333	2253		75.283	70.9	72.898	43.724	36.833		OG0005825	1	1	3	2	1	1	0	0	1	0	0	0	0	0	0	2	1
	PMIY_01511	IPR003593: AAA+ ATPase domain; IPR003959: ATPase, AAA-type, core; IPR003960: ATPase, AAA-type, conserved site; IPR015415: Vps4 oligomerisation, C-terminal; IPR027417: P-loop containing nucleoside triphosphate hydrolase	ATP binding (GO:0005524 - MF)	-	K12196	VPS4; vacuolar protein-sorting-associated protein 4	1810	0	0	o	39406.83	6.21	-	CHEMBL2311229	70.621	354	0	530		3498	3802	3325	2881	3246		69.184	77.289	85.957	73.891	72.622		OG0002022	1	1	1	1	2	1	1	1	1	1	1	1	1	1	2	2	1
	PMIY_01529	IPR000873: AMP-dependent synthetase/ligase; IPR020845: AMP-binding, conserved site; IPR025110: AMP-binding enzyme, C-terminal domain	catalytic activity (GO:0003824 - MF); metabolic process (GO:0008152 - BP)	-	K08745	SLC27A1_4; solute carrier family 27 (fatty acid transporter), member 1/4 [EC:6.2.1.-]	2788	3	0	i7-24o36-55i143-163o	75618.14	8.82	-	CHEMBL2052039	44.306	641	0	531		3817	3613	4798	2511	5460		49.011	47.682	80.526	41.81	79.305		OG0000740	1	1	1	1	2	2	1	2	1	1	1	1	1	1	2	1	4
	PMIY_01609	IPR013126: Heat shock protein 70 family; IPR018181: Heat shock protein 70, conserved site; IPR029047: Heat shock protein 70kD, peptide-binding domain superfamily; IPR029048: Heat shock protein 70kD, C-terminal domain superfamily	-	-	K03283	HSPA1s; heat shock 70kDa protein 1/2/6/8	1881	0	0	o	69592.82	5.47	-	CHEMBL1275223	80.065	612	0	1044		8991	5245	3001	3109	4012		171.114	102.598	74.653	76.729	86.372		OG0000011	19	16	21	17	7	8	9	9	11	9	4	3	31	7	6	10	13
	PMIY_01688	IPR000014: PAS domain; IPR000595: Cyclic nucleotide-binding domain; IPR000700: PAS-associated, C-terminal; IPR001610: PAC motif; IPR003938: Potassium channel, voltage-dependent, EAG/ELK/ERG; IPR003949: Potassium channel, voltage-dependent, EAG; IPR005821: Ion transport domain; IPR014710: RmlC-like jelly roll fold; IPR018490: Cyclic nucleotide-binding-like; IPR035965: PAS domain superfamily	phosphorelay sensor kinase activity (GO:0000155 - MF); phosphorelay signal transduction system (GO:0000160 - BP); ion channel activity (GO:0005216 - MF); ion transport (GO:0006811 - BP); membrane (GO:0016020 - CC); transmembrane transport (GO:0055085 - BP); voltage-gated potassium channel activity (GO:0005249 - MF); potassium ion transport (GO:0006813 - BP); membrane (GO:0016020 - CC)	-	K04908	KCNH5; potassium voltage-gated channel Eag-related subfamily H member 5	2649	6	0	i199-219o239-261i273-291o324-353i395-413o425-449i	96557.49	7.04	membrane (GO:0016020 - CC)	CHEMBL2362996	46.053	836	0	753		9	23	7	0	0		0.122	0.319	0.124	0	0		OG0000039	10	9	6	10	9	7	7	7	7	7	9	11	3	3	12	10	4
	PMIY_01776	IPR002554: Protein phosphatase 2A, regulatory B subunit, B56; IPR011989: Armadillo-like helical; IPR016024: Armadillo-type fold	protein phosphatase type 2A complex (GO:0000159 - CC); signal transduction (GO:0007165 - BP); protein phosphatase regulator activity (GO:0019888 - MF); binding (GO:0005488 - MF)	-	K11584	PPP2R5; serine/threonine-protein phosphatase 2A regulatory subunit B'	2729	0	0	o	53859.27	7.68	protein phosphatase type 2A complex (GO:0000159 - CC)	CHEMBL4763	69.976	423	0	613		3517	3758	2198	2480	2488		46.136	50.668	37.687	42.187	36.919		OG0000300	2	4	2	3	3	2	3	3	4	3	3	3	3	3	2	4	2
	PMIY_01846	IPR000217: Tubulin; IPR002452: Alpha tubulin; IPR003008: Tubulin/FtsZ, GTPase domain; IPR008280: Tubulin/FtsZ, C-terminal; IPR017975: Tubulin, conserved site; IPR018316: Tubulin/FtsZ, 2-layer sandwich domain; IPR023123: Tubulin, C-terminal; IPR036525: Tubulin/FtsZ, GTPase domain superfamily; IPR037103: Tubulin/FtsZ, C-terminal domain superfamily	GTPase activity (GO:0003924 - MF); structural constituent of cytoskeleton (GO:0005200 - MF); GTP binding (GO:0005525 - MF); microtubule (GO:0005874 - CC); microtubule-based process (GO:0007017 - BP); GTP binding (GO:0005525 - MF); microtubule (GO:0005874 - CC); microtubule-based process (GO:0007017 - BP); microtubule (GO:0005874 - CC); microtubule-based process (GO:0007017 - BP)	-	K07374	TUBA; tubulin alpha	1499	0	0	o	46659.40	6.03	microtubule (GO:0005874 - CC)	CHEMBL2095182	63.07	417	0	544		7723	4589	2262	2444	3386		184.438	112.642	70.609	75.688	91.472		OG0000005	21	19	16	18	23	26	24	22	25	5	3	6	12	12	6	46	13
	PMIY_01859	IPR001046: NRAMP family	membrane (GO:0016020 - CC); metal ion transport (GO:0030001 - BP); metal ion transmembrane transporter activity (GO:0046873 - MF)	-	K21398	SLC11A2; natural resistance-associated macrophage protein 2	2307	12	0	i70-85o105-127i147-172o178-199i211-229o256-275i296-323o363-384i415-434o446-467i479-503o509-532i	65359.22	5.50	membrane (GO:0016020 - CC)	CHEMBL1932895	63.843	484	0	573		1679	2485	1191	954	1312		26.054	39.633	24.156	19.197	23.03		OG0001357	1	2	2	1	1	2	1	1	1	1	1	4	1	1	1	1	1
	PMIY_01899	IPR004843: Calcineurin-like phosphoesterase domain, ApaH type; IPR006186: Serine/threonine-specific protein phosphatase/bis(5-nucleosyl)-tetraphosphatase; IPR029052: Metallo-dependent phosphatase-like	hydrolase activity (GO:0016787 - MF)	-	K04382	PPP2C; serine/threonine-protein phosphatase 2A catalytic subunit [EC:3.1.3.16]	1793	0	0	o	42356.85	5.81	-	CHEMBL5591	74.044	366	0	553		8936	12595	7821	8289	7924		178.414	258.465	204.103	214.61	178.964		OG0000229	3	3	3	3	3	3	3	3	2	3	4	5	3	3	3	7	4
	PMIY_01947	IPR013126: Heat shock protein 70 family; IPR018181: Heat shock protein 70, conserved site; IPR029047: Heat shock protein 70kD, peptide-binding domain superfamily; IPR029048: Heat shock protein 70kD, C-terminal domain superfamily	-	-	K03283	HSPA1s; heat shock 70kDa protein 1/2/6/8	1839	0	0	o	68540.49	6.34	-	CHEMBL1275223	53.595	612	0	692		1220	1486	1083	1262	1347		23.749	29.732	27.556	31.857	29.661		OG0000011	19	16	21	17	7	8	9	9	11	9	4	3	31	7	6	10	13
	PMIY_01960	IPR008209: Phosphoenolpyruvate carboxykinase, GTP-utilising; IPR008210: Phosphoenolpyruvate carboxykinase, N-terminal; IPR013035: Phosphoenolpyruvate carboxykinase, C-terminal; IPR018091: Phosphoenolpyruvate carboxykinase, GTP-utilising, conserved site; IPR035077: Phosphoenolpyruvate carboxykinase, GTP-utilising, C-terminal; IPR035078: Phosphoenolpyruvate carboxykinase, GTP-utilising, N-terminal	phosphoenolpyruvate carboxykinase activity (GO:0004611 - MF); GTP binding (GO:0005525 - MF); gluconeogenesis (GO:0006094 - BP); phosphoenolpyruvate carboxykinase activity (GO:0004611 - MF); gluconeogenesis (GO:0006094 - BP); phosphoenolpyruvate carboxykinase activity (GO:0004611 - MF); gluconeogenesis (GO:0006094 - BP); purine nucleotide binding (GO:0017076 - MF); phosphoenolpyruvate carboxykinas…	-	K01596	E4.1.1.32; phosphoenolpyruvate carboxykinase (GTP) [EC:4.1.1.32]	2265	0	0	o	68914.54	7.82	-	CHEMBL1075234	64.157	611	0	824		36335	52869	36148	31867	28520		574.28	858.848	746.765	653.133	509.897		OG0000836	2	2	2	2	2	2	2	1	2	1	1	1	1	1	2	7	4
	PMIY_02015	IPR006113: 6-phosphogluconate dehydrogenase, decarboxylating; IPR006114: 6-phosphogluconate dehydrogenase, C-terminal; IPR006115: 6-phosphogluconate dehydrogenase, NADP-binding; IPR006183: 6-phosphogluconate dehydrogenase; IPR006184: 6-phosphogluconate-binding site; IPR008927: 6-phosphogluconate dehydrogenase-like, C-terminal domain superfamily; IPR013328: 6-phosphogluconate dehydrogenase, domain…	phosphogluconate dehydrogenase (decarboxylating) activity (GO:0004616 - MF); pentose-phosphate shunt (GO:0006098 - BP); oxidation-reduction process (GO:0055114 - BP); phosphogluconate dehydrogenase (decarboxylating) activity (GO:0004616 - MF); oxidation-reduction process (GO:0055114 - BP); oxidoreductase activity (GO:0016491 - MF); oxidation-reduction process (GO:0055114 - BP); oxidation-reductio…	-	K00033	PGD; 6-phosphogluconate dehydrogenase [EC:1.1.1.44 1.1.1.343]	1756	0	0	o	48668.97	6.34	-	CHEMBL3404	62.628	487	0	597		3537	4192	2560	3136	2769		72.107	87.837	68.216	82.905	63.856		OG0001665	1	2	3	1	1	2	1	1	1	1	1	1	1	1	1	5	1
	PMIY_02027	IPR000504: RNA recognition motif domain; IPR002004: Polyadenylate-binding protein/Hyperplastic disc protein; IPR003954: RNA recognition motif domain, eukaryote; IPR006515: Polyadenylate binding protein, human types 1, 2, 3, 4; IPR012677: Nucleotide-binding alpha-beta plait domain superfamily; IPR035979: RNA-binding domain superfamily; IPR036053: PABC (PABP) domain	nucleic acid binding (GO:0003676 - MF); RNA binding (GO:0003723 - MF)	-	K13126	PABPC; polyadenylate-binding protein	2760	0	0	o	81706.04	9.15	-	CHEMBL1293286	48.191	691	0	565		91641	68428	46657	49787	59579		1188.63	912.238	790.998	837.406	874.148		OG0000619	1	1	1	2	3	1	1	1	1	1	1	1	1	2	1	6	1
	PMIY_02062	IPR031329: Neutral/alkaline non-lysosomal ceramidase, N-terminal; IPR031331: Neutral/alkaline non-lysosomal ceramidase, C-terminal; IPR038445: Neutral ceramidase, C-terminal domain superfamily	-	-	K12349	ASAH2; neutral ceramidase [EC:3.5.1.23]	2529	0	Y	n8-16c21/22o	79607.58	7.59	-	CHEMBL2021754	45.938	714	0	625		2502	2521	1871	2059	2874		35.416	36.678	34.617	37.795	46.019		OG0002618	1	1	1	2	1	1	1	1	2	1	1	1	1	2	1	3	1
	PMIY_02081	IPR003338: CDC48, N-terminal subdomain; IPR003593: AAA+ ATPase domain; IPR003959: ATPase, AAA-type, core; IPR003960: ATPase, AAA-type, conserved site; IPR004201: CDC48, domain 2; IPR009010: Aspartate decarboxylase-like domain superfamily; IPR027417: P-loop containing nucleoside triphosphate hydrolase; IPR029067: CDC48 domain 2-like superfamily	ATP binding (GO:0005524 - MF)	-	K06027	NSF; vesicle-fusing ATPase [EC:3.6.4.6]	2869	0	0	o	82016.69	7.25	-	CHEMBL2311231	51.409	745	0	734		974	1023	862	789	838		12.153	13.12	14.059	12.767	11.828		OG0003770	1	1	1	1	1	1	1	1	1	1	1	1	1	1	1	1	2
	PMIY_02134	IPR001412: Aminoacyl-tRNA synthetase, class I, conserved site; IPR009080: Aminoacyl-tRNA synthetase, class Ia, anticodon-binding; IPR013155: Methionyl/Valyl/Leucyl/Isoleucyl-tRNA synthetase, anticodon-binding; IPR014729: Rossmann-like alpha/beta/alpha sandwich fold; IPR014758: Methionyl-tRNA synthetase; IPR015413: Methionyl/Leucyl tRNA synthetase; IPR029038: Methionyl-tRNA synthetase, Zn-domain; …	nucleotide binding (GO:0000166 - MF); aminoacyl-tRNA ligase activity (GO:0004812 - MF); ATP binding (GO:0005524 - MF); tRNA aminoacylation for protein translation (GO:0006418 - BP); nucleotide binding (GO:0000166 - MF); methionine-tRNA ligase activity (GO:0004825 - MF); ATP binding (GO:0005524 - MF); cytoplasm (GO:0005737 - CC); methionyl-tRNA aminoacylation (GO:0006431 - BP); aminoacyl-tRNA liga…	-	K01874	MARS; methionyl-tRNA synthetase [EC:6.1.1.10]	3313	1	0	o772-791i	98138.10	7.05	cytoplasm (GO:0005737 - CC)	CHEMBL2870	46.335	805	0	690		2179	2035	1684	1802	1946		23.545	22.601	23.784	25.25	23.786		OG0001559	1	1	3	4	1	2	1	1	1	1	1	2	1	1	1	2	3
	PMIY_02173	IPR004843: Calcineurin-like phosphoesterase domain, ApaH type; IPR006186: Serine/threonine-specific protein phosphatase/bis(5-nucleosyl)-tetraphosphatase; IPR011990: Tetratricopeptide-like helical domain superfamily; IPR013026: Tetratricopeptide repeat-containing domain; IPR013105: Tetratricopeptide repeat 2; IPR013235: PPP domain; IPR019734: Tetratricopeptide repeat; IPR029052: Metallo-dependent…	protein binding (GO:0005515 - MF); hydrolase activity (GO:0016787 - MF)	-	K04460	PPP5C; serine/threonine-protein phosphatase 5 [EC:3.1.3.16]	1682	0	0	o	56184.33	5.72	-	CHEMBL3425389	58.125	480	0	588		1876	2354	1778	1467	1942		39.928	51.495	49.462	40.489	46.755		OG0003481	1	1	1	1	1	1	1	1	1	1	1	2	1	1	2	1	1
	PMIY_02383	IPR000175: Sodium:neurotransmitter symporter; IPR037272: Sodium:neurotransmitter symporter superfamily	neurotransmitter:sodium symporter activity (GO:0005328 - MF); neurotransmitter:sodium symporter activity (GO:0005328 - MF); neurotransmitter transport (GO:0006836 - BP); integral component of membrane (GO:0016021 - CC)	-	K05036	SLC6A3; solute carrier family 6 (neurotransmitter transporter, dopamine) member 3	1920	12	0	i92-110o122-143i164-192o278-295i307-327o356-377i389-414o447-468i489-514o526-543i564-583o595-620i	71977.00	5.82	integral component of membrane (GO:0016021 - CC)	CHEMBL222	49.832	596	0	595		506	143	207	3	167		9.434	2.74	5.045	0.073	3.522		OG0000020	9	8	4	10	5	7	7	6	7	8	8	13	4	6	8	16	28
	PMIY_02390	IPR003439: ABC transporter-like; IPR003593: AAA+ ATPase domain; IPR011527: ABC transporter type 1, transmembrane domain; IPR017871: ABC transporter, conserved site; IPR027417: P-loop containing nucleoside triphosphate hydrolase; IPR036640: ABC transporter type 1, transmembrane domain superfamily	ATP binding (GO:0005524 - MF); integral component of membrane (GO:0016021 - CC); ATP binding (GO:0005524 - MF); integral component of membrane (GO:0016021 - CC); ATPase activity, coupled to transmembrane movement of substances (GO:0042626 - MF); transmembrane transport (GO:0055085 - BP); ATP binding (GO:0005524 - MF); ATPase activity (GO:0016887 - MF)	-	K05658	ABCB1; ATP-binding cassette, subfamily B (MDR/TAP), member 1 [EC:7.6.2.2]	3905	10	0	i41-65o85-107i159-177o183-204i263-287o299-318i677-702o722-747i803-823o905-929i	137762.71	8.41	integral component of membrane (GO:0016021 - CC)	CHEMBL4302	41.886	1294	0	991		538	847	342	694	468		4.932	7.981	4.098	8.25	4.853		OG0000035	11	12	14	10	7	6	10	9	14	4	5	9	9	7	4	5	12
	PMIY_02391	IPR003439: ABC transporter-like; IPR003593: AAA+ ATPase domain; IPR011527: ABC transporter type 1, transmembrane domain; IPR017871: ABC transporter, conserved site; IPR027417: P-loop containing nucleoside triphosphate hydrolase; IPR036640: ABC transporter type 1, transmembrane domain superfamily	ATP binding (GO:0005524 - MF); integral component of membrane (GO:0016021 - CC); ATP binding (GO:0005524 - MF); integral component of membrane (GO:0016021 - CC); ATPase activity, coupled to transmembrane movement of substances (GO:0042626 - MF); transmembrane transport (GO:0055085 - BP); ATP binding (GO:0005524 - MF); ATPase activity (GO:0016887 - MF)	-	K05658	ABCB1; ATP-binding cassette, subfamily B (MDR/TAP), member 1 [EC:7.6.2.2]	3964	12	0	o20-41i53-73o93-116i171-188o194-217i271-294o306-324i658-683o703-728i784-804o810-827i884-913o	136479.93	7.84	integral component of membrane (GO:0016021 - CC)	CHEMBL4302	40.632	1265	0	932		127	13	31	3	34		1.147	0.121	0.366	0.035	0.347		OG0000035	11	12	14	10	7	6	10	9	14	4	5	9	9	7	4	5	12
	PMIY_02470	IPR000175: Sodium:neurotransmitter symporter; IPR037272: Sodium:neurotransmitter symporter superfamily	neurotransmitter:sodium symporter activity (GO:0005328 - MF); neurotransmitter:sodium symporter activity (GO:0005328 - MF); neurotransmitter transport (GO:0006836 - BP); integral component of membrane (GO:0016021 - CC)	-	K05039	SLC6A6; solute carrier family 6 (neurotransmitter transporter, taurine) member 6	3305	12	0	i86-104o116-137i149-175o181-201i276-295o301-321i382-404o442-473i485-511o517-539i560-581o601-626i	77057.66	8.35	integral component of membrane (GO:0016021 - CC)	CHEMBL2111478	44.197	629	0	538		3690	2632	754	1195	1291		39.969	29.302	10.675	16.785	15.818		OG0000020	9	8	4	10	5	7	7	6	7	8	8	13	4	6	8	16	28
	PMIY_02471	IPR000175: Sodium:neurotransmitter symporter; IPR037272: Sodium:neurotransmitter symporter superfamily	neurotransmitter:sodium symporter activity (GO:0005328 - MF); neurotransmitter:sodium symporter activity (GO:0005328 - MF); neurotransmitter transport (GO:0006836 - BP); integral component of membrane (GO:0016021 - CC)	-	-	-	2952	12	0	i51-69o81-102i123-150o218-237i249-268o296-317i329-350o388-416i428-448o468-486i507-528o551-573i	72651.64	6.55	integral component of membrane (GO:0016021 - CC)	CHEMBL4889	46.024	591	0	526		259	311	290	192	308		3.141	3.876	4.597	3.019	4.225		OG0000020	9	8	4	10	5	7	7	6	7	8	8	13	4	6	8	16	28
	PMIY_02486	IPR000210: BTB/POZ domain; IPR003131: Potassium channel tetramerisation-type BTB domain; IPR003968: Potassium channel, voltage dependent, Kv; IPR003975: Potassium channel, voltage dependent, Kv4; IPR005821: Ion transport domain; IPR011333: SKP1/BTB/POZ domain superfamily; IPR027359: Voltage-dependent channel domain superfamily; IPR028325: Voltage-gated potassium channel	ion channel activity (GO:0005216 - MF); ion transport (GO:0006811 - BP); membrane (GO:0016020 - CC); transmembrane transport (GO:0055085 - BP); voltage-gated potassium channel activity (GO:0005249 - MF); potassium ion transport (GO:0006813 - BP); voltage-gated potassium channel complex (GO:0008076 - CC); protein binding (GO:0005515 - MF); protein homooligomerization (GO:0051260 - BP)	-	-	-	2760	7	0	i179-200o220-241i253-275o281-299i320-341o347-368i380-405o	85627.02	5.98	membrane (GO:0016020 - CC); voltage-gated potassium channel complex (GO:0008076 - CC)	CHEMBL1964	51.456	618	0	630		148	73	88	52	84		1.92	0.973	1.492	0.875	1.232		OG0000231	3	6	4	3	3	3	3	3	4	3	4	5	5	5	5	3	2
	PMIY_02500	IPR008928: Six-hairpin glycosidase superfamily; IPR017853: Glycoside hydrolase superfamily; IPR029436: Eukaryotic glycogen debranching enzyme, N-terminal domain; IPR032788: Glycogen debranching enzyme, central domain; IPR032790: Glycogen debranching enzyme, C-terminal; IPR032792: Glycogen debranching enzyme, glucanotransferase domain	catalytic activity (GO:0003824 - MF)	-	K01196	AGL; glycogen debranching enzyme [EC:2.4.1.25 3.2.1.33]	5261	0	0	o	185796.92	6.20	-	CHEMBL5272	40.453	1676	0	1169		1382	1609	800	1194	993		9.404	11.253	7.115	10.536	7.643		OG0002709	1	1	2	1	1	1	1	1	2	1	1	1	1	1	2	1	1
	PMIY_02547	IPR001680: WD40 repeat; IPR015943: WD40/YVTN repeat-like-containing domain superfamily; IPR017986: WD40-repeat-containing domain; IPR019775: WD40 repeat, conserved site; IPR036322: WD40-repeat-containing domain superfamily	protein binding (GO:0005515 - MF)	-	K14961	RBBP5; COMPASS component SWD1	1975	0	0	o	60708.84	5.36	-	CHEMBL3137282	51.916	522	0	533		1301	1287	867	674	925		23.582	23.977	20.541	15.842	18.966		OG0002735	1	1	2	1	1	1	1	1	2	1	1	2	1	1	1	1	2
	PMIY_02624	IPR006133: DNA-directed DNA polymerase, family B, exonuclease domain; IPR006134: DNA-directed DNA polymerase, family B, multifunctional domain; IPR006172: DNA-directed DNA polymerase, family B; IPR012337: Ribonuclease H-like superfamily; IPR013697: DNA polymerase epsilon, catalytic subunit A, C-terminal; IPR036397: Ribonuclease H superfamily	nucleotide binding (GO:0000166 - MF); nucleic acid binding (GO:0003676 - MF); DNA-directed DNA polymerase activity (GO:0003887 - MF); nucleotide binding (GO:0000166 - MF); DNA binding (GO:0003677 - MF); nucleic acid binding (GO:0003676 - MF); DNA-directed DNA polymerase activity (GO:0003887 - MF); nucleus (GO:0005634 - CC); DNA replication (GO:0006260 - BP); zinc ion binding (GO:0008270 - MF)	-	K02324	POLE; DNA polymerase epsilon subunit 1 [EC:2.7.7.7]	8035	1	0	i244-262o	291496.75	6.29	nucleus (GO:0005634 - CC)	CHEMBL2363042	44.893	2575	0	2109		626	658	419	375	672		2.789	3.013	2.44	2.167	3.387		OG0002799	1	1	2	1	1	2	1	2	2	1	1	2	1	1	1	0	1
	PMIY_02667	IPR003593: AAA+ ATPase domain; IPR010339: TIP49, C-terminal; IPR027417: P-loop containing nucleoside triphosphate hydrolase	DNA helicase activity (GO:0003678 - MF); ATP binding (GO:0005524 - MF)	-	K11338	RUVBL2; RuvB-like protein 2 [EC:3.6.4.12]	1577	0	0	o	52053.76	5.71	-	CHEMBL2062349	81.659	458	0	778		3121	3842	2255	2247	2759		70.848	89.641	66.909	66.146	70.847		OG0000607	2	3	2	2	2	3	3	2	2	2	2	2	2	3	2	2	2
	PMIY_02773	IPR004000: Actin family; IPR004001: Actin, conserved site; IPR020902: Actin/actin-like conserved site	-	-	K05692	ACTB_G1; actin beta/gamma 1	1283	0	0	o	41738.72	5.31	-	CHEMBL2062353	96.257	374	0	762		4067	3662	4860	3100	4435		113.479	105.021	177.246	112.167	139.981		OG0000008	16	16	8	15	21	24	14	11	13	10	10	9	11	9	13	16	15
	PMIY_02787	IPR000217: Tubulin; IPR002453: Beta tubulin; IPR003008: Tubulin/FtsZ, GTPase domain; IPR008280: Tubulin/FtsZ, C-terminal; IPR013838: Beta tubulin, autoregulation binding site; IPR017975: Tubulin, conserved site; IPR018316: Tubulin/FtsZ, 2-layer sandwich domain; IPR023123: Tubulin, C-terminal; IPR036525: Tubulin/FtsZ, GTPase domain superfamily; IPR037103: Tubulin/FtsZ, C-terminal domain superfamily	GTPase activity (GO:0003924 - MF); structural constituent of cytoskeleton (GO:0005200 - MF); GTP binding (GO:0005525 - MF); microtubule (GO:0005874 - CC); microtubule-based process (GO:0007017 - BP); GTP binding (GO:0005525 - MF); microtubule (GO:0005874 - CC); microtubule-based process (GO:0007017 - BP); microtubule (GO:0005874 - CC); microtubule-based process (GO:0007017 - BP)	-	K07375	TUBB; tubulin beta	1872	0	0	o	49126.81	5.12	microtubule (GO:0005874 - CC)	CHEMBL5444	82.517	429	0	753		10044	7138	3632	4029	5149		192.073	140.299	90.784	99.913	111.383		OG0000024	11	10	10	9	9	10	11	8	11	7	7	5	10	10	9	15	9
	PMIY_02813	IPR015590: Aldehyde dehydrogenase domain; IPR016161: Aldehyde/histidinol dehydrogenase; IPR016162: Aldehyde dehydrogenase, N-terminal; IPR016163: Aldehyde dehydrogenase, C-terminal; IPR029510: Aldehyde dehydrogenase, glutamic acid active site	metabolic process (GO:0008152 - BP); oxidoreductase activity (GO:0016491 - MF); oxidoreductase activity, acting on the aldehyde or oxo group of donors, NAD or NADP as acceptor (GO:0016620 - MF); oxidation-reduction process (GO:0055114 - BP); metabolic process (GO:0008152 - BP); oxidoreductase activity (GO:0016491 - MF); oxidation-reduction process (GO:0055114 - BP)	-	K00128	ALDH; aldehyde dehydrogenase (NAD+) [EC:1.2.1.3]	1605	0	0	o	52555.48	5.91	-	CHEMBL2931	56.495	485	0	575		12629	18598	12042	9539	11553		281.683	426.358	351.068	275.903	291.488		OG0000078	3	4	7	5	4	5	4	4	6	7	4	4	3	3	2	7	8
	PMIY_02878	IPR001347: Sugar isomerase (SIS); IPR017932: Glutamine amidotransferase type 2 domain; IPR029055: Nucleophile aminohydrolases, N-terminal; IPR035466: GlmS/AgaS, SIS domain 1; IPR035490: GlmS/FrlB, SIS domain 2	carbohydrate derivative binding (GO:0097367 - MF); carbohydrate derivative metabolic process (GO:1901135 - BP)	C44	K00820	glmS; glutamine---fructose-6-phosphate transaminase (isomerizing) [EC:2.6.1.16]	1972	0	0	o	70955.26	6.42	-	CHEMBL1909481	57.054	645	0	739		1594	2254	1519	1749	1119		28.937	42.056	36.043	41.173	22.979		OG0001468	1	1	2	2	1	2	1	2	1	1	1	1	1	1	1	2	2
	PMIY_02916	IPR000217: Tubulin; IPR002452: Alpha tubulin; IPR003008: Tubulin/FtsZ, GTPase domain; IPR008280: Tubulin/FtsZ, C-terminal; IPR017975: Tubulin, conserved site; IPR018316: Tubulin/FtsZ, 2-layer sandwich domain; IPR023123: Tubulin, C-terminal; IPR036525: Tubulin/FtsZ, GTPase domain superfamily; IPR037103: Tubulin/FtsZ, C-terminal domain superfamily	GTPase activity (GO:0003924 - MF); structural constituent of cytoskeleton (GO:0005200 - MF); GTP binding (GO:0005525 - MF); microtubule (GO:0005874 - CC); microtubule-based process (GO:0007017 - BP); GTP binding (GO:0005525 - MF); microtubule (GO:0005874 - CC); microtubule-based process (GO:0007017 - BP); microtubule (GO:0005874 - CC); microtubule-based process (GO:0007017 - BP)	-	K07374	TUBA; tubulin alpha	1803	0	0	o	44277.08	5.37	microtubule (GO:0005874 - CC)	CHEMBL2095182	85.165	364	0	656		8692	6684	2608	3832	4164		172.58	136.403	67.683	98.664	93.522		OG0000005	21	19	16	18	23	26	24	22	25	5	3	6	12	12	6	46	13
	PMIY_02920	IPR000194: ATPase, F1/V1/A1 complex, alpha/beta subunit, nucleotide-binding domain; IPR000793: ATP synthase, alpha subunit, C-terminal; IPR004100: ATPase, F1/V1/A1 complex, alpha/beta subunit, N-terminal domain; IPR005294: ATP synthase, F1 complex, alpha subunit; IPR020003: ATPase, alpha/beta subunit, nucleotide-binding domain, active site; IPR023366: ATP synthase subunit alpha, N-terminal domain…	ATP binding (GO:0005524 - MF); ATP synthesis coupled proton transport (GO:0015986 - BP); ATP synthesis coupled proton transport (GO:0015986 - BP); proton-transporting ATP synthase complex, catalytic core F(1) (GO:0045261 - CC); proton-transporting ATP synthase activity, rotational mechanism (GO:0046933 - MF); proton transport (GO:0015992 - BP); ATP metabolic process (GO:0046034 - BP); adenyl ribo…	-	K02132	ATPeF1A; F-type H+-transporting ATPase subunit alpha	1832	0	0	o	59819.10	9.01	proton-transporting ATP synthase complex, catalytic core F(1) (GO:0045261 - CC)	CHEMBL2062351	85.413	521	0	910		27816	40172	16642	20300	19322		543.545	806.828	425.058	514.398	427.098		OG0003420	1	1	1	1	1	1	1	1	1	1	1	1	1	1	1	1	1
	PMIY_02930	IPR000719: Protein kinase domain; IPR000961: AGC-kinase, C-terminal; IPR008271: Serine/threonine-protein kinase, active site; IPR011009: Protein kinase-like domain superfamily; IPR017441: Protein kinase, ATP binding site; IPR017892: Protein kinase, C-terminal	protein kinase activity (GO:0004672 - MF); ATP binding (GO:0005524 - MF); protein phosphorylation (GO:0006468 - BP); protein kinase activity (GO:0004672 - MF); protein phosphorylation (GO:0006468 - BP); protein serine/threonine kinase activity (GO:0004674 - MF); ATP binding (GO:0005524 - MF); protein phosphorylation (GO:0006468 - BP); ATP binding (GO:0005524 - MF)	-	K08790	STK38; serine/threonine kinase 38 [EC:2.7.11.1]	3604	0	0	o	62564.68	8.54	-	CHEMBL4851	67.955	440	0	644		3302	3246	1971	1662	2839		32.799	33.14	25.59	21.408	31.899		OG0000516	2	2	2	2	2	2	2	3	3	2	2	1	2	2	2	3	2
	PMIY_03031	IPR002490: V-type ATPase, V0 complex, 116kDa subunit family; IPR026028: ATPase, V0 complex, subunit 116kDa, eukaryotic	vacuolar proton-transporting V-type ATPase, V0 domain (GO:0000220 - CC); hydrogen ion transmembrane transporter activity (GO:0015078 - MF); ATP hydrolysis coupled proton transport (GO:0015991 - BP); proton-transporting V-type ATPase, V0 domain (GO:0033179 - CC)	-	K02154	ATPeV0A; V-type H+-transporting ATPase subunit a	3248	8	0	i452-485o505-524i600-621o633-655i662-680o700-722i861-883o903-927i	109329.09	6.18	proton-transporting V-type ATPase, V0 domain (GO:0033179 - CC); vacuolar proton-transporting V-type ATPase, V0 domain (GO:0000220 - CC)	CHEMBL2683	50.154	971	0	917		6174	7670	5934	4984	6807		68.048	86.889	85.487	71.235	84.867		OG0001153	1	1	1	1	1	1	1	1	1	1	1	1	2	2	1	2	3
	PMIY_03066	IPR001320: Ionotropic glutamate receptor; IPR001508: Ionotropic glutamate receptor, metazoa; IPR001828: Receptor, ligand binding region; IPR019594: Ionotropic glutamate receptor, L-glutamate and glycine-binding domain; IPR028082: Periplasmic binding protein-like I	receptor activity (GO:0004872 - MF); ion channel activity (GO:0005216 - MF); ion transport (GO:0006811 - BP); membrane (GO:0016020 - CC); ionotropic glutamate receptor activity (GO:0004970 - MF); extracellular-glutamate-gated ion channel activity (GO:0005234 - MF); membrane (GO:0016020 - CC); ionotropic glutamate receptor activity (GO:0004970 - MF); membrane (GO:0016020 - CC)	-	K05313	GRIN; glutamate receptor, ionotropic, invertebrate	4252	3	Y	n9-20c25/26o576-595i652-675o841-861i	123253.47	6.11	membrane (GO:0016020 - CC)	CHEMBL3744	40.636	817	0	593		331	294	215	173	157		2.787	2.544	2.366	1.889	1.495		OG0000091	4	5	8	4	5	5	3	4	4	3	3	7	4	5	7	6	9
	PMIY_03140	IPR001404: Heat shock protein Hsp90 family; IPR003594: Histidine kinase/HSP90-like ATPase; IPR019805: Heat shock protein Hsp90, conserved site; IPR020568: Ribosomal protein S5 domain 2-type fold; IPR020575: Heat shock protein Hsp90, N-terminal; IPR028974: TSP type-3 repeat; IPR036890: Histidine kinase/HSP90-like ATPase superfamily; IPR037196: HSP90, C-terminal domain	calcium ion binding (GO:0005509 - MF); ATP binding (GO:0005524 - MF); protein folding (GO:0006457 - BP); response to stress (GO:0006950 - BP); unfolded protein binding (GO:0051082 - MF)	-	K09487	HSP90B; heat shock protein 90kDa beta	8904	0	Y	n3-13c20/21o	332942.36	4.17	-	CHEMBL3425396	54.888	716	0	767		16536	16664	11658	10679	12276		66.483	68.862	61.264	55.677	55.831		OG0000197	3	5	6	4	3	2	3	2	3	2	4	4	4	2	4	6	3
	PMIY_03224	IPR000542: Acyltransferase ChoActase/COT/CPT	transferase activity, transferring acyl groups (GO:0016746 - MF)	-	K00623	CHAT; choline O-acetyltransferase [EC:2.3.1.6]	2426	0	0	o	76255.06	5.64	-	CHEMBL2944	44.427	646	0	556		6	7	11	13	0		0.089	0.106	0.212	0.249	0		OG0001081	2	2	3	2	3	2	1	1	2	1	2	3	1	1	1	0	2
	PMIY_03280	IPR000217: Tubulin; IPR002452: Alpha tubulin; IPR003008: Tubulin/FtsZ, GTPase domain; IPR008280: Tubulin/FtsZ, C-terminal; IPR017975: Tubulin, conserved site; IPR018316: Tubulin/FtsZ, 2-layer sandwich domain; IPR023123: Tubulin, C-terminal; IPR036525: Tubulin/FtsZ, GTPase domain superfamily; IPR037103: Tubulin/FtsZ, C-terminal domain superfamily	GTPase activity (GO:0003924 - MF); structural constituent of cytoskeleton (GO:0005200 - MF); GTP binding (GO:0005525 - MF); microtubule (GO:0005874 - CC); microtubule-based process (GO:0007017 - BP); GTP binding (GO:0005525 - MF); microtubule (GO:0005874 - CC); microtubule-based process (GO:0007017 - BP); microtubule (GO:0005874 - CC); microtubule-based process (GO:0007017 - BP)	-	K07374	TUBA; tubulin alpha	1902	0	0	o	50113.54	4.98	microtubule (GO:0005874 - CC)	CHEMBL2095182	94.235	451	0	882		65278	43536	20929	25336	31018		1228.63	842.212	514.88	618.382	660.396		OG0000005	21	19	16	18	23	26	24	22	25	5	3	6	12	12	6	46	13
	PMIY_03297	IPR000169: Cysteine peptidase, cysteine active site; IPR001300: Peptidase C2, calpain, catalytic domain; IPR002048: EF-hand domain; IPR011992: EF-hand domain pair; IPR022682: Peptidase C2, calpain, large subunit, domain III; IPR022683: Peptidase C2, calpain, domain III; IPR022684: Peptidase C2, calpain family; IPR033883: Calpain subdomain III; IPR036213: Calpain large subunit, domain III superfam…	calcium-dependent cysteine-type endopeptidase activity (GO:0004198 - MF); intracellular (GO:0005622 - CC); proteolysis (GO:0006508 - BP); calcium ion binding (GO:0005509 - MF)	C02A	K08585	CAPNN; calpain, invertebrate [EC:3.4.22.-]	2639	0	0	o	86037.63	5.82	intracellular (GO:0005622 - CC)	CHEMBL3147	43.567	684	0	540		3510	2912	1700	1755	2198		47.614	40.601	30.142	30.872	33.728		OG0000062	5	6	9	7	6	6	5	6	6	4	4	9	4	2	5	10	8
	PMIY_03429	IPR002077: Voltage-dependent calcium channel, alpha-1 subunit; IPR005821: Ion transport domain; IPR014873: Voltage-dependent calcium channel, alpha-1 subunit, IQ domain; IPR027359: Voltage-dependent channel domain superfamily; IPR031649: Voltage-dependent L-type calcium channel, IQ-associated domain	ion channel activity (GO:0005216 - MF); ion transport (GO:0006811 - BP); membrane (GO:0016020 - CC); transmembrane transport (GO:0055085 - BP); voltage-gated calcium channel activity (GO:0005245 - MF); voltage-gated calcium channel complex (GO:0005891 - CC); calcium ion transmembrane transport (GO:0070588 - BP)	-	K04851	CACNA1D; voltage-dependent calcium channel L type alpha-1D	5539	15	0	i67-93o113-135i142-161o202-226i238-255o275-295i427-449o469-490i502-522o563-582i674-700o754-773i785-802o808-826i904-928o	164638.19	8.55	membrane (GO:0016020 - CC); voltage-gated calcium channel complex (GO:0005891 - CC)	CHEMBL2363032	52.48	766	0	761		44	31	78	79	57		0.284	0.206	0.659	0.662	0.417		OG0000040	10	8	16	10	8	7	4	6	5	4	9	10	4	7	10	10	6
	PMIY_03541	IPR000210: BTB/POZ domain; IPR003131: Potassium channel tetramerisation-type BTB domain; IPR003968: Potassium channel, voltage dependent, Kv; IPR003972: Potassium channel, voltage dependent, Kv1; IPR005821: Ion transport domain; IPR011333: SKP1/BTB/POZ domain superfamily; IPR028325: Voltage-gated potassium channel	ion channel activity (GO:0005216 - MF); ion transport (GO:0006811 - BP); membrane (GO:0016020 - CC); transmembrane transport (GO:0055085 - BP); voltage-gated potassium channel activity (GO:0005249 - MF); potassium ion transport (GO:0006813 - BP); voltage-gated potassium channel complex (GO:0008076 - CC); protein binding (GO:0005515 - MF); protein homooligomerization (GO:0051260 - BP)	-	K04874	KCNA1; potassium voltage-gated channel Shaker-related subfamily A member 1	3883	7	0	o310-328i408-428o440-461i473-491o511-532i544-561o573-593i	102401.06	5.66	membrane (GO:0016020 - CC); voltage-gated potassium channel complex (GO:0008076 - CC)	CHEMBL4818	65.402	448	0	592		132	100	93	224	164		1.217	0.948	1.121	2.678	1.71		OG0000200	3	3	3	3	3	3	3	3	3	3	3	2	2	2	3	9	3
	PMIY_03575	IPR003644: Na-Ca exchanger/integrin-beta4; IPR004836: Sodium/calcium exchanger protein; IPR004837: Sodium/calcium exchanger membrane region; IPR032452: Sodium/calcium exchanger domain, C-terminal extension; IPR038081: CalX-like domain superfamily	calcium:sodium antiporter activity (GO:0005432 - MF); calcium ion transport (GO:0006816 - BP); membrane (GO:0016020 - CC); cell communication (GO:0007154 - BP); integral component of membrane (GO:0016021 - CC); integral component of membrane (GO:0016021 - CC); transmembrane transport (GO:0055085 - BP)	-	K05849	SLC8A; solute carrier family 8 (sodium/calcium exchanger)	3727	11	Y	n2-13c19/20o59-77i106-127o147-171i183-207o213-233i715-732o738-757i764-783o814-834i846-866o886-903i	100529.90	5.27	integral component of membrane (GO:0016021 - CC); membrane (GO:0016020 - CC)	CHEMBL3494	51.911	942	0	932		418	667	537	482	424		4.015	6.585	6.742	6.004	4.607		OG0000903	1	2	1	1	1	1	1	2	2	1	3	2	1	2	2	4	3
	PMIY_03604	IPR006424: Glyceraldehyde-3-phosphate dehydrogenase, type I; IPR020828: Glyceraldehyde 3-phosphate dehydrogenase, NAD(P) binding domain; IPR020829: Glyceraldehyde 3-phosphate dehydrogenase, catalytic domain; IPR020830: Glyceraldehyde 3-phosphate dehydrogenase, active site; IPR020831: Glyceraldehyde/Erythrose phosphate dehydrogenase family; IPR036291: NAD(P)-binding domain superfamily	glucose metabolic process (GO:0006006 - BP); oxidoreductase activity, acting on the aldehyde or oxo group of donors, NAD or NADP as acceptor (GO:0016620 - MF); NADP binding (GO:0050661 - MF); NAD binding (GO:0051287 - MF); oxidation-reduction process (GO:0055114 - BP); oxidoreductase activity, acting on the aldehyde or oxo group of donors, NAD or NADP as acceptor (GO:0016620 - MF); oxidation-redu…	-	K00134	GAPDH; glyceraldehyde 3-phosphate dehydrogenase [EC:1.2.1.12]	1221	0	0	o	35971.27	8.38	-	CHEMBL2284	74.622	331	0	514		29255	35039	18805	25987	28649		857.731	1055.89	720.652	988.028	950.156		OG0000194	2	2	2	1	2	2	2	2	2	1	2	1	2	2	1	4	3
	PMIY_03664	IPR006095: Glutamate/phenylalanine/leucine/valine dehydrogenase; IPR006096: Glutamate/phenylalanine/leucine/valine dehydrogenase, C-terminal; IPR006097: Glutamate/phenylalanine/leucine/valine dehydrogenase, dimerisation domain; IPR014362: Glutamate dehydrogenase; IPR033524: Leu/Phe/Val dehydrogenases active site; IPR033922: NAD(P) binding domain of glutamate dehydrogenase; IPR036291: NAD(P)-bindi…	cellular amino acid metabolic process (GO:0006520 - BP); oxidoreductase activity (GO:0016491 - MF); oxidation-reduction process (GO:0055114 - BP); oxidoreductase activity, acting on the CH-NH2 group of donors, NAD or NADP as acceptor (GO:0016639 - MF); oxidoreductase activity, acting on the CH-NH2 group of donors, NAD or NADP as acceptor (GO:0016639 - MF); oxidation-reduction process (GO:0055114 …	-	K00261	GLUD1_2; glutamate dehydrogenase (NAD(P)+) [EC:1.4.1.3]	2253	0	0	o	58662.39	8.52	-	CHEMBL2176833	66.335	502	0	717		146520	175829	59250	56038	93409		2328.1	2871.52	1230.54	1154.65	1678.91		OG0001725	1	1	1	1	1	1	1	1	1	1	1	1	2	2	1	3	3
	PMIY_03730	IPR001734: Sodium/solute symporter; IPR038377: Sodium/glucose symporter superfamily	membrane (GO:0016020 - CC); transmembrane transporter activity (GO:0022857 - MF); transmembrane transport (GO:0055085 - BP)	-	K14387	SLC5A7; solute carrier family 5 (high affinity choline transporter), member 7	2407	13	0	o6-26i47-68o80-102i128-155o161-181i188-210o230-251i263-289o325-351i372-394o400-422i434-455o475-496i	66521.20	8.48	membrane (GO:0016020 - CC)	CHEMBL4507	58.429	522	0	618		157	174	47	98	94		2.335	2.66	0.914	1.89	1.581		OG0002199	1	1	1	1	1	1	1	1	1	1	1	1	1	1	2	2	6
	PMIY_03766	IPR002318: Alanine-tRNA ligase, class IIc; IPR003156: DHHA1 domain; IPR009000: Translation protein, beta-barrel domain superfamily; IPR012947: Threonyl/alanyl tRNA synthetase, SAD; IPR018162: Alanine-tRNA ligase, class IIc, anti-codon-binding domain superfamily; IPR018163: Threonyl/alanyl tRNA synthetase, class II-like, putative editing domain superfamily; IPR018164: Alanyl-tRNA synthetase, class…	nucleotide binding (GO:0000166 - MF); nucleotide binding (GO:0000166 - MF); alanine-tRNA ligase activity (GO:0004813 - MF); ATP binding (GO:0005524 - MF); cytoplasm (GO:0005737 - CC); alanyl-tRNA aminoacylation (GO:0006419 - BP); nucleotide binding (GO:0000166 - MF); alanine-tRNA ligase activity (GO:0004813 - MF); ATP binding (GO:0005524 - MF); alanyl-tRNA aminoacylation (GO:0006419 - BP); nucleo…	-	K01872	AARS; alanyl-tRNA synthetase [EC:6.1.1.7]	3282	0	0	o	114876.12	6.07	cytoplasm (GO:0005737 - CC)	CHEMBL3574	54.528	1049	0	1122		3898	3958	2525	2879	3321		42.518	44.373	35.999	40.722	40.976		OG0001572	1	1	2	1	1	1	3	1	1	1	1	2	1	1	1	2	3
	PMIY_03773	IPR004843: Calcineurin-like phosphoesterase domain, ApaH type; IPR006186: Serine/threonine-specific protein phosphatase/bis(5-nucleosyl)-tetraphosphatase; IPR029052: Metallo-dependent phosphatase-like; IPR031675: Serine-threonine protein phosphatase, N-terminal	hydrolase activity (GO:0016787 - MF)	-	K06269	PPP1C; serine/threonine-protein phosphatase PP1 catalytic subunit [EC:3.1.3.16]	1587	0	0	o	36853.26	6.26	-	CHEMBL4438	78.114	297	0	502		1008	1078	1365	960	1340		22.738	24.993	40.246	28.082	34.192		OG0000034	11	13	9	8	10	9	11	15	13	4	4	4	6	6	5	13	5
	PMIY_03991	IPR000447: FAD-dependent glycerol-3-phosphate dehydrogenase; IPR002048: EF-hand domain; IPR006076: FAD dependent oxidoreductase; IPR011992: EF-hand domain pair; IPR018247: EF-Hand 1, calcium-binding site; IPR031656: Alpha-glycerophosphate oxidase, C-terminal; IPR036188: FAD/NAD(P)-binding domain superfamily; IPR038299: Alpha-glycerophosphate oxidase, C-terminal domain superfamily	glycerol-3-phosphate dehydrogenase activity (GO:0004368 - MF); glycerol-3-phosphate metabolic process (GO:0006072 - BP); glycerol-3-phosphate dehydrogenase complex (GO:0009331 - CC); oxidation-reduction process (GO:0055114 - BP); calcium ion binding (GO:0005509 - MF); oxidoreductase activity (GO:0016491 - MF); oxidation-reduction process (GO:0055114 - BP)	-	K00111	glpA; glycerol-3-phosphate dehydrogenase [EC:1.1.5.3]	2232	0	0	o	62309.46	6.95	glycerol-3-phosphate dehydrogenase complex (GO:0009331 - CC)	CHEMBL3391681	52.182	573	0	622		1314	1800	696	1065	967		21.075	29.673	14.591	22.151	17.544		OG0002005	2	2	2	1	1	1	1	1	1	1	1	3	1	1	2	2	1
	PMIY_04082	IPR002082: Aspartate carbamoyltransferase; IPR002195: Dihydroorotase, conserved site; IPR002474: Carbamoyl-phosphate synthase small subunit, N-terminal domain; IPR005479: Carbamoyl-phosphate synthetase large subunit-like, ATP-binding domain; IPR005480: Carbamoyl-phosphate synthetase, large subunit oligomerisation domain; IPR005483: Carbamoyl-phosphate synthase large subunit, CPSase domain; IPR006…	aspartate carbamoyltransferase activity (GO:0004070 - MF); 'de novo' pyrimidine nucleobase biosynthetic process (GO:0006207 - BP); carbamoyl-phosphate synthase (glutamine-hydrolyzing) activity (GO:0004088 - MF); 'de novo' pyrimidine nucleobase biosynthetic process (GO:0006207 - BP); glutamine metabolic process (GO:0006541 - BP); ATP binding (GO:0005524 - MF); ATP binding (GO:0005524 - MF); metal …	C26	K11540	CAD; carbamoyl-phosphate synthase / aspartate carbamoyltransferase / dihydroorotase [EC:6.3.5.5 2.1.3.2 3.5.2.3]	7311	0	0	o	262697.34	5.97	-	CHEMBL3093	52.727	2420	0	2434		1756	2275	1963	1898	2117		8.598	11.45	12.564	12.052	11.726		OG0002287	1	1	2	1	0	2	1	1	1	1	2	2	0	0	0	2	2
	PMIY_04128	IPR000169: Cysteine peptidase, cysteine active site; IPR001300: Peptidase C2, calpain, catalytic domain; IPR002048: EF-hand domain; IPR011992: EF-hand domain pair; IPR018247: EF-Hand 1, calcium-binding site; IPR022682: Peptidase C2, calpain, large subunit, domain III; IPR022683: Peptidase C2, calpain, domain III; IPR022684: Peptidase C2, calpain family; IPR033883: Calpain subdomain III; IPR036213…	calcium-dependent cysteine-type endopeptidase activity (GO:0004198 - MF); intracellular (GO:0005622 - CC); proteolysis (GO:0006508 - BP); calcium ion binding (GO:0005509 - MF)	C02A	K08585	CAPNN; calpain, invertebrate [EC:3.4.22.-]	3158	0	0	o	87059.40	5.33	intracellular (GO:0005622 - CC)	CHEMBL4062	43.836	730	0	593		6825	5809	6013	4625	5279		77.367	67.682	89.094	67.987	67.692		OG0000062	5	6	9	7	6	6	5	6	6	4	4	9	4	2	5	10	8
	PMIY_04157	IPR005814: Aminotransferase class-III; IPR010164: Ornithine aminotransferase; IPR015421: Pyridoxal phosphate-dependent transferase, major domain; IPR015422: Pyridoxal phosphate-dependent transferase domain 1; IPR015424: Pyridoxal phosphate-dependent transferase	catalytic activity (GO:0003824 - MF); ornithine-oxo-acid transaminase activity (GO:0004587 - MF); transaminase activity (GO:0008483 - MF); pyridoxal phosphate binding (GO:0030170 - MF)	-	K00819	rocD; ornithine--oxo-acid transaminase [EC:2.6.1.13]	1277	0	0	o	43021.51	8.19	-	CHEMBL5954	69.393	379	0	551		7450	6642	2357	3390	4977		208.849	191.378	86.365	123.236	157.826		OG0003030	1	2	1	1	1	1	1	1	1	1	1	2	2	1	1	1	1
	PMIY_04180	IPR003439: ABC transporter-like; IPR003593: AAA+ ATPase domain; IPR011527: ABC transporter type 1, transmembrane domain; IPR017871: ABC transporter, conserved site; IPR027417: P-loop containing nucleoside triphosphate hydrolase; IPR036640: ABC transporter type 1, transmembrane domain superfamily	ATP binding (GO:0005524 - MF); integral component of membrane (GO:0016021 - CC); ATP binding (GO:0005524 - MF); integral component of membrane (GO:0016021 - CC); ATPase activity, coupled to transmembrane movement of substances (GO:0042626 - MF); transmembrane transport (GO:0055085 - BP); ATP binding (GO:0005524 - MF); ATPase activity (GO:0016887 - MF)	-	K05658	ABCB1; ATP-binding cassette, subfamily B (MDR/TAP), member 1 [EC:7.6.2.2]	4018	12	0	i42-65o85-109i161-180o186-206i269-289o301-320i683-708o728-757i809-827o833-850i922-940o952-971i	138779.07	7.89	integral component of membrane (GO:0016021 - CC)	CHEMBL4302	42.492	1252	0	986		777	389	650	945	933		6.923	3.562	7.57	10.918	9.403		OG0000035	11	12	14	10	7	6	10	9	14	4	5	9	9	7	4	5	12
	PMIY_04262	IPR002077: Voltage-dependent calcium channel, alpha-1 subunit; IPR005446: Voltage-dependent calcium channel, L-type, alpha-1 subunit; IPR005821: Ion transport domain; IPR027359: Voltage-dependent channel domain superfamily	ion channel activity (GO:0005216 - MF); ion transport (GO:0006811 - BP); membrane (GO:0016020 - CC); transmembrane transport (GO:0055085 - BP); voltage-gated calcium channel activity (GO:0005245 - MF); voltage-gated calcium channel complex (GO:0005891 - CC); calcium ion transmembrane transport (GO:0070588 - BP)	-	K04851	CACNA1D; voltage-dependent calcium channel L type alpha-1D	2184	9	0	i50-68o74-96i184-205o217-239i370-391o403-421i433-451o471-495i551-571o	82447.56	5.14	membrane (GO:0016020 - CC); voltage-gated calcium channel complex (GO:0005891 - CC)	CHEMBL2363032	48.947	760	0	613		14	0	9	0	0		0.229	0	0.193	0	0		OG0000040	10	8	16	10	8	7	4	6	5	4	9	10	4	7	10	10	6
	PMIY_04263	IPR005821: Ion transport domain; IPR027359: Voltage-dependent channel domain superfamily	ion channel activity (GO:0005216 - MF); ion transport (GO:0006811 - BP); membrane (GO:0016020 - CC); transmembrane transport (GO:0055085 - BP)	-	K04851	CACNA1D; voltage-dependent calcium channel L type alpha-1D	1565	7	0	o6-27i48-76o173-199i242-263o283-303i315-335o376-394i	54744.40	9.14	membrane (GO:0016020 - CC)	CHEMBL2363032	63.415	451	0	572		223	374	299	301	315		5.101	8.793	8.94	8.929	8.151		OG0000040	10	8	16	10	8	7	4	6	5	4	9	10	4	7	10	10	6
	PMIY_04312	IPR004000: Actin family; IPR004001: Actin, conserved site; IPR020902: Actin/actin-like conserved site	-	-	K05692	ACTB_G1; actin beta/gamma 1	1131	0	0	o	42045.11	5.51	-	CHEMBL5170	91.957	373	0	727		2	3	0	6	0		0.063	0.098	0	0.246	0		OG0000008	16	16	8	15	21	24	14	11	13	10	10	9	11	9	13	16	15
	PMIY_04377	IPR004843: Calcineurin-like phosphoesterase domain, ApaH type; IPR006186: Serine/threonine-specific protein phosphatase/bis(5-nucleosyl)-tetraphosphatase; IPR029052: Metallo-dependent phosphatase-like	hydrolase activity (GO:0016787 - MF)	-	K04348	PPP3C; serine/threonine-protein phosphatase 2B catalytic subunit [EC:3.1.3.16]	3626	0	0	o	67694.88	5.56	-	CHEMBL4445	72.822	482	0	764		2930	2992	2216	2474	2325		28.927	30.361	28.596	31.674	25.965		OG0000593	2	2	3	2	2	2	2	2	3	2	3	4	2	1	2	1	2
	PMIY_04389	IPR000225: Armadillo; IPR011989: Armadillo-like helical; IPR013284: Beta-catenin; IPR016024: Armadillo-type fold	signal transducer activity (GO:0004871 - MF); adherens junction assembly (GO:0034333 - BP); binding (GO:0005488 - MF); protein binding (GO:0005515 - MF)	-	K02105	CTNNB1; catenin beta 1	3467	0	0	o	107333.15	5.80	-	CHEMBL5866	46.154	715	0	548		1267	1588	1039	882	966		13.082	16.853	14.023	11.81	11.283		OG0003416	1	1	1	1	1	1	1	1	1	1	1	1	1	1	1	1	1
	PMIY_04403	IPR000217: Tubulin; IPR002453: Beta tubulin; IPR003008: Tubulin/FtsZ, GTPase domain; IPR008280: Tubulin/FtsZ, C-terminal; IPR013838: Beta tubulin, autoregulation binding site; IPR017975: Tubulin, conserved site; IPR018316: Tubulin/FtsZ, 2-layer sandwich domain; IPR023123: Tubulin, C-terminal; IPR036525: Tubulin/FtsZ, GTPase domain superfamily; IPR037103: Tubulin/FtsZ, C-terminal domain superfamily	GTPase activity (GO:0003924 - MF); structural constituent of cytoskeleton (GO:0005200 - MF); GTP binding (GO:0005525 - MF); microtubule (GO:0005874 - CC); microtubule-based process (GO:0007017 - BP); GTP binding (GO:0005525 - MF); microtubule (GO:0005874 - CC); microtubule-based process (GO:0007017 - BP); microtubule (GO:0005874 - CC); microtubule-based process (GO:0007017 - BP)	-	K07375	TUBB; tubulin beta	2310	0	0	o	49861.03	4.79	microtubule (GO:0005874 - CC)	CHEMBL1848	97.291	443	0	916		51556	40514	16976	22222	25161		798.976	645.322	343.868	446.581	441.079		OG0000024	11	10	10	9	9	10	11	8	11	7	7	5	10	10	9	15	9
	PMIY_04407	IPR005720: Dihydroorotate dehydrogenase domain; IPR009051: Alpha-helical ferredoxin; IPR013785: Aldolase-type TIM barrel; IPR017896: 4Fe-4S ferredoxin-type, iron-sulphur binding domain; IPR017900: 4Fe-4S ferredoxin, iron-sulphur binding, conserved site; IPR023753: FAD/NAD(P)-binding domain; IPR028261: Dihydroprymidine dehydrogenase domain II; IPR036188: FAD/NAD(P)-binding domain superfamily	catalytic activity (GO:0003824 - MF); cytoplasm (GO:0005737 - CC); oxidoreductase activity, acting on the CH-CH group of donors (GO:0016627 - MF); oxidation-reduction process (GO:0055114 - BP); oxidoreductase activity (GO:0016491 - MF); oxidation-reduction process (GO:0055114 - BP); iron-sulfur cluster binding (GO:0051536 - MF)	-	K00207	DPYD; dihydropyrimidine dehydrogenase (NADP+) [EC:1.3.1.2]	3641	0	0	o	116746.80	7.99	cytoplasm (GO:0005737 - CC)	CHEMBL3172	60.632	1044	0	1274		3529	5326	3499	4381	2115		34.697	53.822	44.967	55.858	23.523		OG0005282	1	2	2	1	1	1	1	1	0	0	0	0	2	1	0	1	1
	PMIY_04412	IPR001680: WD40 repeat; IPR014906: Pre-mRNA processing factor 4 (PRP4)-like; IPR015943: WD40/YVTN repeat-like-containing domain superfamily; IPR017986: WD40-repeat-containing domain; IPR019775: WD40 repeat, conserved site; IPR020472: G-protein beta WD-40 repeat; IPR036285: PRP4-like superfamily; IPR036322: WD40-repeat-containing domain superfamily	protein binding (GO:0005515 - MF)	-	K12662	PRPF4; U4/U6 small nuclear ribonucleoprotein PRP4	1729	0	0	o	55212.36	6.26	-	CHEMBL1163119	54.601	489	0	526		652	702	549	819	689		13.5	14.939	14.857	21.99	16.137		OG0001345	2	2	2	2	1	1	1	1	1	2	2	1	2	2	1	0	2
	PMIY_04560	IPR001697: Pyruvate kinase; IPR011037: Pyruvate kinase-like, insert domain superfamily; IPR015793: Pyruvate kinase, barrel; IPR015795: Pyruvate kinase, C-terminal; IPR015806: Pyruvate kinase, insert domain superfamily; IPR015813: Pyruvate/Phosphoenolpyruvate kinase-like domain superfamily; IPR018209: Pyruvate kinase, active site; IPR036918: Pyruvate kinase, C-terminal domain superfamily	magnesium ion binding (GO:0000287 - MF); pyruvate kinase activity (GO:0004743 - MF); glycolytic process (GO:0006096 - BP); potassium ion binding (GO:0030955 - MF); catalytic activity (GO:0003824 - MF); pyruvate kinase activity (GO:0004743 - MF); glycolytic process (GO:0006096 - BP)	-	K00873	PK; pyruvate kinase [EC:2.7.1.40]	2218	0	0	o	63736.19	6.21	-	CHEMBL1075189	63.065	509	0	668		4526	5091	2838	2682	3575		73.05	84.455	59.871	56.134	65.27		OG0000308	2	2	2	2	3	3	2	2	2	2	3	3	6	4	2	10	3
	PMIY_04606	IPR000283: NADH:ubiquinone oxidoreductase, 75kDa subunit, conserved site; IPR001041: 2Fe-2S ferredoxin-type iron-sulfur binding domain; IPR006656: Molybdopterin oxidoreductase; IPR006963: Molybdopterin oxidoreductase, 4Fe-4S domain; IPR010228: NADH:ubiquinone oxidoreductase, subunit G; IPR015405: NADH-quinone oxidoreductase, chain G, C-terminal; IPR019574: NADH:ubiquinone oxidoreductase, subunit …	NADH dehydrogenase (ubiquinone) activity (GO:0008137 - MF); membrane (GO:0016020 - CC); ATP synthesis coupled electron transport (GO:0042773 - BP); oxidation-reduction process (GO:0055114 - BP); electron carrier activity (GO:0009055 - MF); iron-sulfur cluster binding (GO:0051536 - MF); oxidoreductase activity (GO:0016491 - MF); oxidation-reduction process (GO:0055114 - BP); oxidoreductase activit…	-	K03934	NDUFS1; NADH dehydrogenase (ubiquinone) Fe-S protein 1 [EC:7.1.1.2 1.6.99.3]	2541	0	0	o	83971.33	6.33	membrane (GO:0016020 - CC)	CHEMBL2363065	59.025	759	0	906		7514	9165	4714	5800	4829		105.86	132.712	86.807	105.963	76.958		OG0003066	1	1	1	1	2	1	1	2	2	1	1	1	1	1	1	2	1
	PMIY_04621	IPR002313: Lysine-tRNA ligase, class II; IPR004364: Aminoacyl-tRNA synthetase, class II (D/K/N); IPR004365: OB-fold nucleic acid binding domain, AA-tRNA synthetase-type; IPR006195: Aminoacyl-tRNA synthetase, class II; IPR012340: Nucleic acid-binding, OB-fold; IPR018149: Lysyl-tRNA synthetase, class II, C-terminal	nucleotide binding (GO:0000166 - MF); aminoacyl-tRNA ligase activity (GO:0004812 - MF); ATP binding (GO:0005524 - MF); tRNA aminoacylation for protein translation (GO:0006418 - BP); nucleotide binding (GO:0000166 - MF); lysine-tRNA ligase activity (GO:0004824 - MF); ATP binding (GO:0005524 - MF); cytoplasm (GO:0005737 - CC); lysyl-tRNA aminoacylation (GO:0006430 - BP); nucleic acid binding (GO:00…	-	K04567	KARS; lysyl-tRNA synthetase, class II [EC:6.1.1.6]	2331	0	0	o	75419.06	6.52	cytoplasm (GO:0005737 - CC)	CHEMBL5575	66.016	512	0	740		6729	7187	4840	5351	5384		103.341	113.446	97.156	106.567	93.533		OG0001702	1	2	1	1	1	1	1	2	2	1	2	2	1	1	2	2	2
	PMIY_04622	IPR000270: PB1 domain; IPR000719: Protein kinase domain; IPR000961: AGC-kinase, C-terminal; IPR002219: Protein kinase C-like, phorbol ester/diacylglycerol-binding domain; IPR008271: Serine/threonine-protein kinase, active site; IPR011009: Protein kinase-like domain superfamily; IPR012233: Protein kinase C; IPR017441: Protein kinase, ATP binding site; IPR017892: Protein kinase, C-terminal; IPR0204…	protein kinase activity (GO:0004672 - MF); ATP binding (GO:0005524 - MF); protein phosphorylation (GO:0006468 - BP); protein kinase activity (GO:0004672 - MF); protein phosphorylation (GO:0006468 - BP); protein serine/threonine kinase activity (GO:0004674 - MF); ATP binding (GO:0005524 - MF); protein serine/threonine kinase activity (GO:0004674 - MF); ATP binding (GO:0005524 - MF); protein phosph…	-	K06069	PRKCI; atypical protein kinase C iota type [EC:2.7.11.13]	2719	0	0	o	72007.15	5.62	-	CHEMBL2598	52.208	634	0	648		1761	2489	2315	1426	2039		23.186	33.682	39.839	24.347	30.367		OG0002424	1	1	2	2	2	1	1	1	1	1	1	1	1	1	1	1	1
	PMIY_04641	IPR000358: Ribonucleotide reductase small subunit family; IPR009078: Ferritin-like superfamily; IPR012348: Ribonucleotide reductase-like; IPR030475: Ribonucleotide reductase small subunit, acitve site; IPR033909: Ribonucleotide reductase small subunit	deoxyribonucleotide biosynthetic process (GO:0009263 - BP); oxidoreductase activity (GO:0016491 - MF); oxidation-reduction process (GO:0055114 - BP); oxidation-reduction process (GO:0055114 - BP)	-	K10808	RRM2; ribonucleoside-diphosphate reductase subunit M2 [EC:1.17.4.1]	1570	1	0	o199-220i	42104.19	5.22	-	CHEMBL1954	68.478	368	0	519		2471	3938	2792	2831	2681		56.343	92.291	83.212	83.708	69.151		OG0001249	1	1	1	2	1	1	2	2	1	1	1	1	1	1	2	3	2
	PMIY_04666	IPR000375: Dynamin central domain; IPR001401: Dynamin, GTPase domain; IPR003130: Dynamin GTPase effector; IPR011993: PH-like domain superfamily; IPR020850: GTPase effector domain; IPR022812: Dynamin superfamily; IPR027417: P-loop containing nucleoside triphosphate hydrolase; IPR030381: Dynamin-type guanine nucleotide-binding (G) domain	GTPase activity (GO:0003924 - MF); GTP binding (GO:0005525 - MF); GTP binding (GO:0005525 - MF)	-	K17065	DNM1L; dynamin 1-like protein [EC:3.6.5.5]	2714	0	0	o	74651.59	6.48	-	CHEMBL2331072	59.691	712	0	825		1557	2071	1505	1096	1401		20.537	28.077	25.947	18.747	20.904		OG0000192	4	4	6	3	3	3	4	5	4	3	3	5	3	4	5	5	2
	PMIY_04670	IPR001412: Aminoacyl-tRNA synthetase, class I, conserved site; IPR002300: Aminoacyl-tRNA synthetase, class Ia; IPR004493: Leucyl-tRNA synthetase, class Ia, archaeal/eukaryotic cytosolic; IPR009008: Valyl/Leucyl/Isoleucyl-tRNA synthetase, editing domain; IPR009080: Aminoacyl-tRNA synthetase, class Ia, anticodon-binding; IPR013155: Methionyl/Valyl/Leucyl/Isoleucyl-tRNA synthetase, anticodon-binding…	nucleotide binding (GO:0000166 - MF); aminoacyl-tRNA ligase activity (GO:0004812 - MF); ATP binding (GO:0005524 - MF); tRNA aminoacylation for protein translation (GO:0006418 - BP); nucleotide binding (GO:0000166 - MF); leucine-tRNA ligase activity (GO:0004823 - MF); ATP binding (GO:0005524 - MF); cytoplasm (GO:0005737 - CC); leucyl-tRNA aminoacylation (GO:0006429 - BP); aminoacyl-tRNA editing ac…	-	K01869	LARS; leucyl-tRNA synthetase [EC:6.1.1.4]	3755	0	0	o	137223.23	6.80	cytoplasm (GO:0005737 - CC)	CHEMBL3258	49.504	1210	0	1116		2190	2694	2613	2173	2373		20.879	26.398	32.561	26.865	25.591		OG0003035	1	1	2	1	1	1	1	1	1	1	3	1	1	0	1	1	2
	PMIY_04731	IPR001494: Importin-beta, N-terminal domain; IPR011989: Armadillo-like helical; IPR013598: Exportin-1/Importin-beta-like; IPR014877: CRM1 C-terminal domain; IPR016024: Armadillo-type fold	binding (GO:0005488 - MF); intracellular protein transport (GO:0006886 - BP); Ran GTPase binding (GO:0008536 - MF)	-	K14290	XPO1; exportin-1	3863	0	0	o	122343.21	5.44	-	CHEMBL5661	64.744	1075	0	1447		2988	3717	2196	2172	2293		27.69	35.404	26.6	26.101	24.037		OG0003765	1	1	1	1	1	1	1	2	1	1	1	1	1	1	1	1	1
	PMIY_04735	IPR000023: Phosphofructokinase domain; IPR009161: ATP-dependent 6-phosphofructokinase, eukaryotic-type; IPR015912: Phosphofructokinase, conserved site; IPR022953: ATP-dependent 6-phosphofructokinase; IPR035966: Phosphofructokinase superfamily	6-phosphofructokinase activity (GO:0003872 - MF); ATP binding (GO:0005524 - MF); cytoplasm (GO:0005737 - CC); glycolytic process (GO:0006096 - BP); 6-phosphofructokinase activity (GO:0003872 - MF); fructose 6-phosphate metabolic process (GO:0006002 - BP); glycolytic process (GO:0006096 - BP); 6-phosphofructokinase activity (GO:0003872 - MF); glycolytic process (GO:0006096 - BP)	-	K00850	pfkA; 6-phosphofructokinase 1 [EC:2.7.1.11]	3446	0	0	o	90380.75	6.47	cytoplasm (GO:0005737 - CC)	CHEMBL3291	59.894	758	0	921		3236	2859	2319	1907	3062		33.617	30.527	31.489	25.69	35.982		OG0001110	1	1	1	1	1	1	1	2	1	1	2	1	1	1	2	4	3
	PMIY_04811	IPR000239: GPCR kinase; IPR000719: Protein kinase domain; IPR000961: AGC-kinase, C-terminal; IPR001849: Pleckstrin homology domain; IPR008271: Serine/threonine-protein kinase, active site; IPR011009: Protein kinase-like domain superfamily; IPR011993: PH-like domain superfamily; IPR016137: RGS domain; IPR017441: Protein kinase, ATP binding site; IPR036305: RGS domain superfamily	protein kinase activity (GO:0004672 - MF); ATP binding (GO:0005524 - MF); protein phosphorylation (GO:0006468 - BP); protein kinase activity (GO:0004672 - MF); protein phosphorylation (GO:0006468 - BP); protein serine/threonine kinase activity (GO:0004674 - MF); ATP binding (GO:0005524 - MF); protein phosphorylation (GO:0006468 - BP); G-protein coupled receptor kinase activity (GO:0004703 - MF); …	-	K00910	ADRBK; beta-adrenergic-receptor kinase [EC:2.7.11.15]	4312	0	0	o	99431.23	6.55	-	CHEMBL4079	61.538	728	0	918		1238	1293	937	980	905		10.278	11.033	10.168	10.551	8.499		OG0000924	1	1	4	1	1	1	4	3	1	1	1	3	2	2	2	3	2
	PMIY_04819	IPR000719: Protein kinase domain; IPR000961: AGC-kinase, C-terminal; IPR008271: Serine/threonine-protein kinase, active site; IPR011009: Protein kinase-like domain superfamily; IPR016239: Ribosomal protein S6 kinase II; IPR017441: Protein kinase, ATP binding site; IPR017892: Protein kinase, C-terminal	magnesium ion binding (GO:0000287 - MF); protein serine/threonine kinase activity (GO:0004674 - MF); protein phosphorylation (GO:0006468 - BP); intracellular signal transduction (GO:0035556 - BP); protein kinase activity (GO:0004672 - MF); ATP binding (GO:0005524 - MF); protein phosphorylation (GO:0006468 - BP); protein kinase activity (GO:0004672 - MF); protein phosphorylation (GO:0006468 - BP);…	-	K04373	RPS6KA; ribosomal protein S6 kinase alpha-1/2/3/6 [EC:2.7.11.1]	2989	0	0	o	88529.20	6.20	-	CHEMBL3351220	57.447	752	0	860		764	1060	727	685	807		9.15	13.049	11.381	10.639	10.933		OG0000096	5	8	6	5	4	5	4	6	8	4	2	4	3	3	1	3	4
	PMIY_04880	IPR001100: Pyridine nucleotide-disulphide oxidoreductase, class I; IPR002109: Glutaredoxin; IPR004099: Pyridine nucleotide-disulphide oxidoreductase, dimerisation domain; IPR006338: Thioredoxin/glutathione reductase selenoprotein; IPR011767: Glutaredoxin active site; IPR012999: Pyridine nucleotide-disulphide oxidoreductase, class I, active site; IPR016156: FAD/NAD-linked reductase, dimerisation d…	thioredoxin-disulfide reductase activity (GO:0004791 - MF); electron carrier activity (GO:0009055 - MF); protein disulfide oxidoreductase activity (GO:0015035 - MF); cell redox homeostasis (GO:0045454 - BP); electron carrier activity (GO:0009055 - MF); oxidoreductase activity (GO:0016491 - MF); electron carrier activity (GO:0009055 - MF); cell redox homeostasis (GO:0045454 - BP); oxidoreductase a…	-	K22182	TXNRD; thioredoxin reductase (NADPH) [EC:1.8.1.9]	2726	0	0	o	69505.22	8.21	-	CHEMBL6110	68.5	600	0	856		14380	14351	10195	9832	12191		188.842	193.704	174.996	167.435	181.098		OG0001212	1	2	1	1	1	1	1	1	1	1	1	1	1	1	1	2	2
	PMIY_04890	IPR000629: ATP-dependent RNA helicase DEAD-box, conserved site; IPR001650: Helicase, C-terminal; IPR011545: DEAD/DEAH box helicase domain; IPR014001: Helicase superfamily 1/2, ATP-binding domain; IPR014014: RNA helicase, DEAD-box type, Q motif; IPR027417: P-loop containing nucleoside triphosphate hydrolase	nucleic acid binding (GO:0003676 - MF); ATP binding (GO:0005524 - MF)	-	K13025	EIF4A3; ATP-dependent RNA helicase [EC:3.6.4.13]	1876	0	0	o	47285.42	6.24	-	CHEMBL2052028	65.586	401	0	527		4754	3762	3462	3623	3708		90.718	73.785	86.35	89.653	80.04		OG0000145	4	4	3	4	4	4	6	6	6	5	4	4	5	5	4	9	2
	PMIY_04938	IPR001734: Sodium/solute symporter; IPR038377: Sodium/glucose symporter superfamily	membrane (GO:0016020 - CC); transmembrane transporter activity (GO:0022857 - MF); transmembrane transport (GO:0055085 - BP)	-	K14383	SLC5A3; solute carrier family 5 (sodium/myo-inositol cotransporter), member 3	2780	15	0	i12-32o38-59i66-84o90-114i126-146o158-185i192-211o286-304i325-346o393-422i434-453o465-485i497-518o538-560i739-763o	86966.87	6.10	membrane (GO:0016020 - CC)	CHEMBL4979	51.332	563	0	556		463	426	252	315	261		5.962	5.638	4.242	5.26	3.802		OG0000215	4	4	3	4	2	3	3	3	3	2	2	3	3	2	2	2	8
	PMIY_04953	IPR000217: Tubulin; IPR002452: Alpha tubulin; IPR003008: Tubulin/FtsZ, GTPase domain; IPR008280: Tubulin/FtsZ, C-terminal; IPR017975: Tubulin, conserved site; IPR018316: Tubulin/FtsZ, 2-layer sandwich domain; IPR023123: Tubulin, C-terminal; IPR036525: Tubulin/FtsZ, GTPase domain superfamily; IPR037103: Tubulin/FtsZ, C-terminal domain superfamily	GTPase activity (GO:0003924 - MF); structural constituent of cytoskeleton (GO:0005200 - MF); GTP binding (GO:0005525 - MF); microtubule (GO:0005874 - CC); microtubule-based process (GO:0007017 - BP); GTP binding (GO:0005525 - MF); microtubule (GO:0005874 - CC); microtubule-based process (GO:0007017 - BP); microtubule (GO:0005874 - CC); microtubule-based process (GO:0007017 - BP)	-	K07374	TUBA; tubulin alpha	2576	0	0	o	49563.96	6.57	microtubule (GO:0005874 - CC)	CHEMBL2095182	67.426	439	0	638		4346	2820	1517	1723	1926		60.396	40.28	27.555	31.05	30.277		OG0000005	21	19	16	18	23	26	24	22	25	5	3	6	12	12	6	46	13
	PMIY_05018	IPR000719: Protein kinase domain; IPR000959: POLO box domain; IPR008271: Serine/threonine-protein kinase, active site; IPR011009: Protein kinase-like domain superfamily; IPR017441: Protein kinase, ATP binding site; IPR033695: Second polo-box domain; IPR033701: First polo-box domain; IPR036947: POLO box domain superfamily	protein kinase activity (GO:0004672 - MF); ATP binding (GO:0005524 - MF); protein phosphorylation (GO:0006468 - BP); protein kinase activity (GO:0004672 - MF); protein phosphorylation (GO:0006468 - BP); protein binding (GO:0005515 - MF); ATP binding (GO:0005524 - MF)	-	K06631	PLK1; polo-like kinase 1 [EC:2.7.11.21]	2395	0	0	o	69449.64	8.77	-	CHEMBL3024	58.407	565	0	676		6025	4694	2471	3067	3506		90.057	72.114	48.276	59.448	59.28		OG0001169	1	1	1	1	1	1	1	1	1	1	1	1	1	1	2	4	2
	PMIY_05046	IPR000217: Tubulin; IPR002452: Alpha tubulin; IPR003008: Tubulin/FtsZ, GTPase domain; IPR008280: Tubulin/FtsZ, C-terminal; IPR017975: Tubulin, conserved site; IPR018316: Tubulin/FtsZ, 2-layer sandwich domain; IPR023123: Tubulin, C-terminal; IPR036525: Tubulin/FtsZ, GTPase domain superfamily; IPR037103: Tubulin/FtsZ, C-terminal domain superfamily	GTPase activity (GO:0003924 - MF); structural constituent of cytoskeleton (GO:0005200 - MF); GTP binding (GO:0005525 - MF); microtubule (GO:0005874 - CC); microtubule-based process (GO:0007017 - BP); GTP binding (GO:0005525 - MF); microtubule (GO:0005874 - CC); microtubule-based process (GO:0007017 - BP); microtubule (GO:0005874 - CC); microtubule-based process (GO:0007017 - BP)	-	K07374	TUBA; tubulin alpha	3852	0	0	o	142832.88	5.29	microtubule (GO:0005874 - CC)	CHEMBL4139	97.118	451	0	923		0	1	0	0	0		0	0.01	0	0	0		OG0000005	21	19	16	18	23	26	24	22	25	5	3	6	12	12	6	46	13
	PMIY_05106	IPR001680: WD40 repeat; IPR015943: WD40/YVTN repeat-like-containing domain superfamily; IPR017986: WD40-repeat-containing domain; IPR019775: WD40 repeat, conserved site; IPR020472: G-protein beta WD-40 repeat; IPR036322: WD40-repeat-containing domain superfamily	protein binding (GO:0005515 - MF)	-	K14963	WDR5; COMPASS component SWD3	1182	0	0	o	35997.06	8.58	-	CHEMBL1075317	78.328	323	0	533		1582	1825	1513	1232	1902		47.913	56.81	59.895	48.386	65.162		OG0004046	1	1	1	1	1	1	1	1	1	1	1	1	1	1	1	0	1
	PMIY_05113	IPR001365: Adenosine/AMP deaminase domain; IPR006329: AMP deaminase; IPR006650: Adenosine/AMP deaminase active site; IPR032466: Metal-dependent hydrolase	AMP deaminase activity (GO:0003876 - MF); IMP salvage (GO:0032264 - BP); purine ribonucleoside monophosphate biosynthetic process (GO:0009168 - BP); deaminase activity (GO:0019239 - MF); deaminase activity (GO:0019239 - MF)	-	K01490	AMPD; AMP deaminase [EC:3.5.4.6]	3548	0	0	o	105470.14	6.07	-	CHEMBL2997	57.934	668	0	798		2579	2058	1648	2062	1626		26.022	21.342	21.734	26.98	18.558		OG0001149	1	1	1	1	2	2	2	1	1	1	2	2	1	1	2	3	1
	PMIY_05199	IPR004000: Actin family; IPR004001: Actin, conserved site; IPR020902: Actin/actin-like conserved site	-	-	K05692	ACTB_G1; actin beta/gamma 1	1280	0	0	o	41740.69	5.30	-	CHEMBL2062353	97.059	374	0	768		7559	5420	5933	5970	6171		211.408	155.802	216.886	216.518	195.23		OG0000008	16	16	8	15	21	24	14	11	13	10	10	9	11	9	13	16	15
	PMIY_05341	IPR005931: Delta-1-pyrroline-5-carboxylate dehydrogenase; IPR015590: Aldehyde dehydrogenase domain; IPR016160: Aldehyde dehydrogenase, cysteine active site; IPR016161: Aldehyde/histidinol dehydrogenase; IPR016162: Aldehyde dehydrogenase, N-terminal; IPR016163: Aldehyde dehydrogenase, C-terminal	1-pyrroline-5-carboxylate dehydrogenase activity (GO:0003842 - MF); proline catabolic process to glutamate (GO:0010133 - BP); metabolic process (GO:0008152 - BP); oxidoreductase activity (GO:0016491 - MF); oxidoreductase activity, acting on the aldehyde or oxo group of donors, NAD or NADP as acceptor (GO:0016620 - MF); oxidation-reduction process (GO:0055114 - BP); metabolic process (GO:0008152 -…	-	K00294	E1.2.1.88; 1-pyrroline-5-carboxylate dehydrogenase [EC:1.2.1.88]	2571	0	0	o	62120.86	7.61	-	CHEMBL3542434	52.897	535	0	603		6706	10718	5962	6857	5902		93.374	153.389	108.507	123.812	92.96		OG0002985	1	1	2	1	1	1	2	1	1	1	1	2	0	1	1	2	1
	PMIY_05412	IPR001734: Sodium/solute symporter; IPR038377: Sodium/glucose symporter superfamily	membrane (GO:0016020 - CC); transmembrane transporter activity (GO:0022857 - MF); transmembrane transport (GO:0055085 - BP)	-	K14389	SLC5A9; solute carrier family 5 (sodium/glucose cotransporter), member 9	2278	13	0	i12-30o50-72i79-100o120-139i160-182o188-207i312-334o381-401i422-441o453-474i481-500o527-549i656-676o	74519.86	6.42	membrane (GO:0016020 - CC)	CHEMBL1075302	47.826	690	0	609		184	163	238	134	234		2.892	2.633	4.889	2.731	4.16		OG0000215	4	4	3	4	2	3	3	3	3	2	2	3	3	2	2	2	8
	PMIY_05427	IPR000719: Protein kinase domain; IPR000980: SH2 domain; IPR001245: Serine-threonine/tyrosine-protein kinase, catalytic domain; IPR001452: SH3 domain; IPR008266: Tyrosine-protein kinase, active site; IPR011009: Protein kinase-like domain superfamily; IPR017441: Protein kinase, ATP binding site; IPR020635: Tyrosine-protein kinase, catalytic domain; IPR036028: SH3-like domain superfamily; IPR036860…	protein kinase activity (GO:0004672 - MF); ATP binding (GO:0005524 - MF); protein phosphorylation (GO:0006468 - BP); protein kinase activity (GO:0004672 - MF); protein phosphorylation (GO:0006468 - BP); protein tyrosine kinase activity (GO:0004713 - MF); protein phosphorylation (GO:0006468 - BP); protein binding (GO:0005515 - MF); ATP binding (GO:0005524 - MF)	-	K05703	FYN; tyrosine-protein kinase Fyn [EC:2.7.10.2]	3283	0	0	o	96203.51	7.60	-	CHEMBL4517	54.371	469	0	534		300	312	273	224	610		3.271	3.497	3.891	3.167	7.524		OG0000017	10	15	11	10	8	10	10	11	13	8	12	10	7	7	7	9	9
	PMIY_05428	IPR000009: Protein phosphatase 2A regulatory subunit PR55; IPR001680: WD40 repeat; IPR018067: Protein phosphatase 2A regulatory subunit PR55, conserved site; IPR019775: WD40 repeat, conserved site; IPR036322: WD40-repeat-containing domain superfamily	protein phosphatase type 2A complex (GO:0000159 - CC); protein phosphatase regulator activity (GO:0019888 - MF); protein binding (GO:0005515 - MF)	-	K04354	PPP2R2; serine/threonine-protein phosphatase 2A regulatory subunit B	2738	0	0	o	60224.43	5.18	protein phosphatase type 2A complex (GO:0000159 - CC)	CHEMBL4284	61.123	463	0	570		786	800	641	520	732		10.277	10.751	10.954	8.817	10.826		OG0000378	3	2	2	2	2	2	3	4	5	6	3	2	2	3	2	1	1
	PMIY_05504	IPR000584: Voltage-dependent calcium channel, L-type, beta subunit; IPR008145: Guanylate kinase/L-type calcium channel beta subunit; IPR027417: P-loop containing nucleoside triphosphate hydrolase; IPR036028: SH3-like domain superfamily	voltage-gated calcium channel activity (GO:0005245 - MF); voltage-gated calcium channel complex (GO:0005891 - CC); calcium ion transmembrane transport (GO:0070588 - BP); protein binding (GO:0005515 - MF)	-	K04863	CACNB2; voltage-dependent calcium channel beta-2	2818	0	0	o	91085.40	8.29	voltage-gated calcium channel complex (GO:0005891 - CC)	CHEMBL2363079	55.814	860	0	792		104	150	149	108	119		1.321	1.959	2.474	1.779	1.71		OG0000543	2	3	4	2	1	2	3	2	3	2	2	2	2	2	2	3	1
	PMIY_05618	IPR002020: Citrate synthase; IPR010109: Citrate synthase, eukaryotic-type; IPR016142: Citrate synthase-like, large alpha subdomain; IPR016143: Citrate synthase-like, small alpha subdomain; IPR019810: Citrate synthase active site; IPR036969: Citrate synthase superfamily	citrate (Si)-synthase activity (GO:0004108 - MF); citrate metabolic process (GO:0006101 - BP); tricarboxylic acid cycle (GO:0006099 - BP); transferase activity, transferring acyl groups, acyl groups converted into alkyl on transfer (GO:0046912 - MF); transferase activity, transferring acyl groups, acyl groups converted into alkyl on transfer (GO:0046912 - MF)	-	K01647	CS; citrate synthase [EC:2.3.3.1]	2590	0	0	o	54768.62	8.81	-	CHEMBL2406901	63.158	475	0	643		8815	14145	14822	6542	10922		121.84	200.949	267.778	117.257	170.767		OG0003502	1	1	1	1	1	1	1	1	1	1	1	1	1	1	1	1	1
	PMIY_05670	IPR000008: C2 domain; IPR000719: Protein kinase domain; IPR000961: AGC-kinase, C-terminal; IPR002219: Protein kinase C-like, phorbol ester/diacylglycerol-binding domain; IPR008271: Serine/threonine-protein kinase, active site; IPR011009: Protein kinase-like domain superfamily; IPR014375: Protein kinase C, alpha/beta/gamma types; IPR017441: Protein kinase, ATP binding site; IPR017892: Protein kina…	protein kinase activity (GO:0004672 - MF); ATP binding (GO:0005524 - MF); protein phosphorylation (GO:0006468 - BP); protein kinase activity (GO:0004672 - MF); protein phosphorylation (GO:0006468 - BP); protein serine/threonine kinase activity (GO:0004674 - MF); ATP binding (GO:0005524 - MF); protein phosphorylation (GO:0006468 - BP); protein kinase C activity (GO:0004697 - MF); ATP binding (GO:0…	-	K02677	PRKCA; classical protein kinase C alpha type [EC:2.7.11.13]	3362	0	0	o	77963.58	7.05	-	CHEMBL3045	60.417	672	0	843		395	465	412	357	431		4.206	5.089	5.734	4.929	5.191		OG0000079	5	7	8	4	4	4	4	7	5	5	6	9	4	3	5	3	4
	PMIY_05754	IPR000217: Tubulin; IPR002453: Beta tubulin; IPR003008: Tubulin/FtsZ, GTPase domain; IPR008280: Tubulin/FtsZ, C-terminal; IPR013838: Beta tubulin, autoregulation binding site; IPR017975: Tubulin, conserved site; IPR018316: Tubulin/FtsZ, 2-layer sandwich domain; IPR023123: Tubulin, C-terminal; IPR036525: Tubulin/FtsZ, GTPase domain superfamily; IPR037103: Tubulin/FtsZ, C-terminal domain superfamily	GTPase activity (GO:0003924 - MF); structural constituent of cytoskeleton (GO:0005200 - MF); GTP binding (GO:0005525 - MF); microtubule (GO:0005874 - CC); microtubule-based process (GO:0007017 - BP); GTP binding (GO:0005525 - MF); microtubule (GO:0005874 - CC); microtubule-based process (GO:0007017 - BP); microtubule (GO:0005874 - CC); microtubule-based process (GO:0007017 - BP)	-	K07375	TUBB; tubulin beta	1518	0	0	o	49615.82	4.81	microtubule (GO:0005874 - CC)	CHEMBL1848	97.511	442	0	918		17745	25302	15228	15780	17647		418.476	613.291	469.395	482.574	470.761		OG0000024	11	10	10	9	9	10	11	8	11	7	7	5	10	10	9	15	9
	PMIY_05769	IPR000048: IQ motif, EF-hand binding site; IPR001609: Myosin head, motor domain; IPR002928: Myosin tail; IPR004009: Myosin, N-terminal, SH3-like; IPR008989: Myosin S1 fragment, N-terminal; IPR027401: Myosin IQ motif-containing domain superfamily; IPR027417: P-loop containing nucleoside triphosphate hydrolase; IPR036961: Kinesin motor domain superfamily	motor activity (GO:0003774 - MF); ATP binding (GO:0005524 - MF); myosin complex (GO:0016459 - CC); motor activity (GO:0003774 - MF); ATP binding (GO:0005524 - MF); actin filament binding (GO:0051015 - MF); motor activity (GO:0003774 - MF); myosin complex (GO:0016459 - CC); microtubule motor activity (GO:0003777 - MF); ATP binding (GO:0005524 - MF); microtubule-based movement (GO:0007018 - BP); mi…	-	K17751	MYH6_7; myosin heavy chain 6/7	5738	0	0	o	204018.28	5.45	myosin complex (GO:0016459 - CC)	CHEMBL2189151	42.578	1792	0	1276		4029	2797	3184	2264	3854		25.136	17.936	25.965	18.317	27.199		OG0000083	3	3	2	4	2	2	2	2	2	2	4	3	4	4	6	6	5
	PMIY_05788	IPR003338: CDC48, N-terminal subdomain; IPR003593: AAA+ ATPase domain; IPR003959: ATPase, AAA-type, core; IPR003960: ATPase, AAA-type, conserved site; IPR004201: CDC48, domain 2; IPR005938: AAA ATPase, CDC48 family; IPR009010: Aspartate decarboxylase-like domain superfamily; IPR015415: Vps4 oligomerisation, C-terminal; IPR027417: P-loop containing nucleoside triphosphate hydrolase; IPR029067: CDC…	ATP binding (GO:0005524 - MF); hydrolase activity (GO:0016787 - MF)	-	K13525	VCP; transitional endoplasmic reticulum ATPase	2879	0	0	o	89042.59	5.43	-	CHEMBL1075145	86.465	761	0	1330		6427	6138	4502	4131	4686		79.916	78.446	73.17	66.61	65.912		OG0000673	1	2	1	1	1	1	1	1	2	1	1	2	2	3	1	3	6
	PMIY_05803	IPR007229: Nicotinate phosphoribosyltransferase family; IPR013785: Aldolase-type TIM barrel; IPR016471: Nicotinamide phosphoribosyl transferase; IPR036068: Nicotinate phosphoribosyltransferase-like, C-terminal	catalytic activity (GO:0003824 - MF); nicotinate-nucleotide diphosphorylase (carboxylating) activity (GO:0004514 - MF); NAD biosynthetic process (GO:0009435 - BP)	-	K03462	NAMPT; nicotinamide phosphoribosyltransferase [EC:2.4.2.12]	1926	0	0	o	54409.01	5.98	-	CHEMBL3259474	55.485	474	0	526		502	466	315	382	219		9.331	8.903	7.653	9.207	4.605		OG0003113	1	2	1	1	1	1	1	2	2	1	2	2	1	1	0	1	1
	PMIY_05809	IPR000217: Tubulin; IPR002453: Beta tubulin; IPR003008: Tubulin/FtsZ, GTPase domain; IPR008280: Tubulin/FtsZ, C-terminal; IPR013838: Beta tubulin, autoregulation binding site; IPR017975: Tubulin, conserved site; IPR018316: Tubulin/FtsZ, 2-layer sandwich domain; IPR023123: Tubulin, C-terminal; IPR036525: Tubulin/FtsZ, GTPase domain superfamily; IPR037103: Tubulin/FtsZ, C-terminal domain superfamily	GTPase activity (GO:0003924 - MF); structural constituent of cytoskeleton (GO:0005200 - MF); GTP binding (GO:0005525 - MF); microtubule (GO:0005874 - CC); microtubule-based process (GO:0007017 - BP); GTP binding (GO:0005525 - MF); microtubule (GO:0005874 - CC); microtubule-based process (GO:0007017 - BP); microtubule (GO:0005874 - CC); microtubule-based process (GO:0007017 - BP)	-	K07375	TUBB; tubulin beta	1701	0	0	o	49837.05	4.79	microtubule (GO:0005874 - CC)	CHEMBL1848	97.743	443	0	920		4685	5857	3777	4790	4111		98.599	126.693	103.899	130.725	97.869		OG0000024	11	10	10	9	9	10	11	8	11	7	7	5	10	10	9	15	9
	PMIY_05897	IPR000873: AMP-dependent synthetase/ligase; IPR011904: Acetate-CoA ligase; IPR020845: AMP-binding, conserved site; IPR025110: AMP-binding enzyme, C-terminal domain; IPR032387: Acetyl-coenzyme A synthetase, N-terminal domain	catalytic activity (GO:0003824 - MF); metabolic process (GO:0008152 - BP); acetate-CoA ligase activity (GO:0003987 - MF); AMP binding (GO:0016208 - MF); acetyl-CoA biosynthetic process from acetate (GO:0019427 - BP)	-	K01895	ACSS; acetyl-CoA synthetase [EC:6.2.1.1]	2854	0	0	o	78944.08	6.15	-	CHEMBL2924	55.827	695	0	790		329	349	179	263	302		4.127	4.499	2.935	4.278	4.285		OG0001543	1	2	1	1	1	1	1	1	2	1	1	1	1	1	2	3	2
	PMIY_05901	IPR000719: Protein kinase domain; IPR003527: Mitogen-activated protein (MAP) kinase, conserved site; IPR008271: Serine/threonine-protein kinase, active site; IPR008349: Mitogen-activated protein (MAP) kinase, ERK1/2; IPR011009: Protein kinase-like domain superfamily; IPR017441: Protein kinase, ATP binding site	protein kinase activity (GO:0004672 - MF); ATP binding (GO:0005524 - MF); protein phosphorylation (GO:0006468 - BP); protein kinase activity (GO:0004672 - MF); protein phosphorylation (GO:0006468 - BP); MAP kinase activity (GO:0004707 - MF); ATP binding (GO:0005524 - MF); protein phosphorylation (GO:0006468 - BP); ATP binding (GO:0005524 - MF)	-	K04371	ERK; mitogen-activated protein kinase 1/3 [EC:2.7.11.24]	1974	0	0	o	42485.97	5.68	-	CHEMBL5233	72.754	345	0	519		2171	2038	1102	1133	1532		39.371	37.987	26.122	26.645	31.428		OG0000153	3	3	4	3	5	4	3	4	3	3	3	5	4	4	2	5	3
	PMIY_05904	IPR000594: THIF-type NAD/FAD binding fold; IPR014929: E2 binding; IPR023318: Ubiquitin activating enzyme, alpha domain superfamily; IPR033127: Ubiquitin-activating enzyme E1, Cys active site; IPR035985: Ubiquitin-activating enzyme	ATP binding (GO:0005524 - MF); acid-amino acid ligase activity (GO:0016881 - MF); protein neddylation (GO:0045116 - BP); small protein activating enzyme activity (GO:0008641 - MF); acid-amino acid ligase activity (GO:0016881 - MF)	-	K10686	UBE1C; ubiquitin-activating enzyme E1 C [EC:6.2.1.45]	3515	0	0	o	49988.37	5.81	-	CHEMBL2016430	61.163	430	0	573		2612	4879	2888	3210	3433		26.602	51.073	38.445	42.394	39.55		OG0001409	1	1	1	2	1	2	2	2	3	2	2	4	2	1	1	1	1
	PMIY_05935	IPR002151: Kinesin light chain; IPR011990: Tetratricopeptide-like helical domain superfamily; IPR013026: Tetratricopeptide repeat-containing domain; IPR019734: Tetratricopeptide repeat	microtubule motor activity (GO:0003777 - MF); kinesin complex (GO:0005871 - CC); protein binding (GO:0005515 - MF)	-	K10407	KLC; kinesin light chain	3587	0	0	o	71163.97	6.76	kinesin complex (GO:0005871 - CC)	CHEMBL2176819	59.312	494	0	539		4553	5000	3231	2879	3747		45.439	51.289	42.148	37.26	42.301		OG0001000	1	1	1	1	1	0	2	2	3	1	1	2	1	1	2	4	1
	PMIY_06053	IPR003439: ABC transporter-like; IPR003593: AAA+ ATPase domain; IPR011527: ABC transporter type 1, transmembrane domain; IPR017871: ABC transporter, conserved site; IPR027417: P-loop containing nucleoside triphosphate hydrolase; IPR036640: ABC transporter type 1, transmembrane domain superfamily	ATP binding (GO:0005524 - MF); integral component of membrane (GO:0016021 - CC); ATP binding (GO:0005524 - MF); integral component of membrane (GO:0016021 - CC); ATPase activity, coupled to transmembrane movement of substances (GO:0042626 - MF); transmembrane transport (GO:0055085 - BP); ATP binding (GO:0005524 - MF); ATPase activity (GO:0016887 - MF)	-	K05658	ABCB1; ATP-binding cassette, subfamily B (MDR/TAP), member 1 [EC:7.6.2.2]	3990	11	0	i40-65o85-107i159-177o183-204i263-287o299-318i647-669o689-717i771-791o797-814i867-900o	134482.09	8.57	integral component of membrane (GO:0016021 - CC)	CHEMBL4302	41.27	1260	0	942		4463	6165	4416	5542	5289		40.042	56.852	51.787	64.48	53.679		OG0000035	11	12	14	10	7	6	10	9	14	4	5	9	9	7	4	5	12
	PMIY_06094	IPR000008: C2 domain; IPR000719: Protein kinase domain; IPR000961: AGC-kinase, C-terminal; IPR002219: Protein kinase C-like, phorbol ester/diacylglycerol-binding domain; IPR008271: Serine/threonine-protein kinase, active site; IPR011009: Protein kinase-like domain superfamily; IPR017441: Protein kinase, ATP binding site; IPR017892: Protein kinase, C-terminal; IPR020454: Diacylglycerol/phorbol-est…	protein kinase activity (GO:0004672 - MF); ATP binding (GO:0005524 - MF); protein phosphorylation (GO:0006468 - BP); protein kinase activity (GO:0004672 - MF); protein phosphorylation (GO:0006468 - BP); protein serine/threonine kinase activity (GO:0004674 - MF); ATP binding (GO:0005524 - MF); protein phosphorylation (GO:0006468 - BP); ATP binding (GO:0005524 - MF); intracellular signal transducti…	-	K18050	PRKCE; novel protein kinase C epsilon type [EC:2.7.11.13]	4547	0	0	o	102377.82	6.48	-	CHEMBL3582	49.813	801	0	764		753	745	600	484	765		5.928	6.029	6.174	4.941	6.813		OG0000079	5	7	8	4	4	4	4	7	5	5	6	9	4	3	5	3	4
	PMIY_06117	IPR001440: Tetratricopeptide repeat 1; IPR011990: Tetratricopeptide-like helical domain superfamily; IPR013026: Tetratricopeptide repeat-containing domain; IPR019734: Tetratricopeptide repeat; IPR029489: O-GlcNAc transferase, C-terminal	protein binding (GO:0005515 - MF)	-	K09667	OGT; protein O-GlcNAc transferase [EC:2.4.1.255]	3311	0	0	o	117858.59	6.79	-	CHEMBL5955	70.076	1046	0	1528		8383	9476	7149	5731	7445		90.637	105.305	101.031	80.353	91.056		OG0001594	2	2	4	2	0	1	3	3	0	1	1	1	1	1	1	4	1
	PMIY_06164	IPR000719: Protein kinase domain; IPR008271: Serine/threonine-protein kinase, active site; IPR011009: Protein kinase-like domain superfamily; IPR017441: Protein kinase, ATP binding site	protein kinase activity (GO:0004672 - MF); ATP binding (GO:0005524 - MF); protein phosphorylation (GO:0006468 - BP); protein kinase activity (GO:0004672 - MF); protein phosphorylation (GO:0006468 - BP); ATP binding (GO:0005524 - MF)	-	K02208	CDK8_11; cyclin-dependent kinase 8/11 [EC:2.7.11.22 2.7.11.23]	1808	0	0	o	64445.62	8.59	-	CHEMBL5719	68.937	367	0	534		643	958	532	571	749		12.731	19.496	13.768	14.661	16.776		OG0003061	1	1	2	1	1	1	1	1	1	1	1	1	1	1	1	1	1
	PMIY_06170	IPR000719: Protein kinase domain; IPR008271: Serine/threonine-protein kinase, active site; IPR011009: Protein kinase-like domain superfamily; IPR017441: Protein kinase, ATP binding site	protein kinase activity (GO:0004672 - MF); ATP binding (GO:0005524 - MF); protein phosphorylation (GO:0006468 - BP); protein kinase activity (GO:0004672 - MF); protein phosphorylation (GO:0006468 - BP); ATP binding (GO:0005524 - MF)	-	K03083	GSK3B; glycogen synthase kinase 3 beta [EC:2.7.11.26]	2786	0	0	o	52005.23	5.97	-	CHEMBL2366565	71.074	363	0	545		3451	4177	3321	2953	3984		44.344	55.165	55.777	49.205	57.908		OG0000478	2	2	4	3	2	2	2	4	4	2	3	1	2	3	2	3	1
	PMIY_06217	IPR000217: Tubulin; IPR002453: Beta tubulin; IPR003008: Tubulin/FtsZ, GTPase domain; IPR008280: Tubulin/FtsZ, C-terminal; IPR013838: Beta tubulin, autoregulation binding site; IPR017975: Tubulin, conserved site; IPR018316: Tubulin/FtsZ, 2-layer sandwich domain; IPR023123: Tubulin, C-terminal; IPR036525: Tubulin/FtsZ, GTPase domain superfamily; IPR037103: Tubulin/FtsZ, C-terminal domain superfamily	GTPase activity (GO:0003924 - MF); structural constituent of cytoskeleton (GO:0005200 - MF); GTP binding (GO:0005525 - MF); microtubule (GO:0005874 - CC); microtubule-based process (GO:0007017 - BP); GTP binding (GO:0005525 - MF); microtubule (GO:0005874 - CC); microtubule-based process (GO:0007017 - BP); microtubule (GO:0005874 - CC); microtubule-based process (GO:0007017 - BP)	-	K07375	TUBB; tubulin beta	1554	0	0	o	48450.05	5.08	microtubule (GO:0005874 - CC)	CHEMBL1848	65.34	427	0	602		5815	4146	2106	1865	2686		133.957	98.166	63.413	55.713	69.993		OG0000024	11	10	10	9	9	10	11	8	11	7	7	5	10	10	9	15	9
	PMIY_06257	IPR006133: DNA-directed DNA polymerase, family B, exonuclease domain; IPR006134: DNA-directed DNA polymerase, family B, multifunctional domain; IPR006172: DNA-directed DNA polymerase, family B; IPR012337: Ribonuclease H-like superfamily; IPR017964: DNA-directed DNA polymerase, family B, conserved site; IPR023211: DNA polymerase, palm domain superfamily; IPR025687: C4-type zinc-finger of DNA polym…	nucleotide binding (GO:0000166 - MF); nucleic acid binding (GO:0003676 - MF); DNA-directed DNA polymerase activity (GO:0003887 - MF); nucleotide binding (GO:0000166 - MF); DNA binding (GO:0003677 - MF); nucleic acid binding (GO:0003676 - MF)	-	K02327	POLD1; DNA polymerase delta subunit 1 [EC:2.7.7.7]	3519	0	0	o	126430.79	8.15	-	CHEMBL3124738	59.607	1119	0	1368		1203	1246	890	834	1205		12.238	13.028	11.834	11.002	13.867		OG0002862	1	1	1	1	1	1	1	1	1	1	1	1	1	1	1	3	3
	PMIY_06259	IPR001282: Glucose-6-phosphate dehydrogenase; IPR019796: Glucose-6-phosphate dehydrogenase, active site; IPR022674: Glucose-6-phosphate dehydrogenase, NAD-binding; IPR022675: Glucose-6-phosphate dehydrogenase, C-terminal; IPR036291: NAD(P)-binding domain superfamily	glucose-6-phosphate dehydrogenase activity (GO:0004345 - MF); glucose metabolic process (GO:0006006 - BP); NADP binding (GO:0050661 - MF); oxidation-reduction process (GO:0055114 - BP); glucose-6-phosphate dehydrogenase activity (GO:0004345 - MF); glucose metabolic process (GO:0006006 - BP); oxidation-reduction process (GO:0055114 - BP)	-	K00036	G6PD; glucose-6-phosphate 1-dehydrogenase [EC:1.1.1.49 1.1.1.363]	2493	0	0	o	59363.51	6.13	-	CHEMBL5347	59.343	487	0	623		4196	2730	1343	1940	2038		60.253	40.292	25.207	36.125	33.104		OG0002070	1	2	2	1	1	1	1	2	3	1	1	1	1	1	2	2	1
	PMIY_06283	IPR003111: Lon, substrate-binding domain; IPR003593: AAA+ ATPase domain; IPR003959: ATPase, AAA-type, core; IPR004815: Lon protease, bacterial/eukaryotic-type; IPR008268: Peptidase S16, active site; IPR008269: Peptidase S16, Lon proteolytic domain; IPR014721: Ribosomal protein S5 domain 2-type fold, subgroup; IPR015947: PUA-like superfamily; IPR020568: Ribosomal protein S5 domain 2-type fold; IPR…	ATP-dependent peptidase activity (GO:0004176 - MF); serine-type endopeptidase activity (GO:0004252 - MF); proteolysis (GO:0006508 - BP); ATP-dependent peptidase activity (GO:0004176 - MF); ATP binding (GO:0005524 - MF); proteolysis (GO:0006508 - BP); serine-type endopeptidase activity (GO:0004252 - MF); misfolded or incompletely synthesized protein catabolic process (GO:0006515 - BP); ATP binding…	S16	K08675	PRSS15; ATP-dependent Lon protease [EC:3.4.21.53]	3307	0	0	o	113930.14	5.93	-	CHEMBL3259486	58.952	916	0	1066		2937	3383	2904	3514	3076		31.793	37.64	41.089	49.328	37.666		OG0001688	1	2	2	1	1	1	1	1	1	1	1	1	1	1	1	2	4
	PMIY_06329	IPR000217: Tubulin; IPR002452: Alpha tubulin; IPR003008: Tubulin/FtsZ, GTPase domain; IPR008280: Tubulin/FtsZ, C-terminal; IPR017975: Tubulin, conserved site; IPR018316: Tubulin/FtsZ, 2-layer sandwich domain; IPR023123: Tubulin, C-terminal; IPR036525: Tubulin/FtsZ, GTPase domain superfamily; IPR037103: Tubulin/FtsZ, C-terminal domain superfamily	GTPase activity (GO:0003924 - MF); structural constituent of cytoskeleton (GO:0005200 - MF); GTP binding (GO:0005525 - MF); microtubule (GO:0005874 - CC); microtubule-based process (GO:0007017 - BP); GTP binding (GO:0005525 - MF); microtubule (GO:0005874 - CC); microtubule-based process (GO:0007017 - BP); microtubule (GO:0005874 - CC); microtubule-based process (GO:0007017 - BP)	-	K07374	TUBA; tubulin alpha	2057	0	0	o	50043.10	5.88	microtubule (GO:0005874 - CC)	CHEMBL2095182	69.635	438	0	660		3606	2968	1032	2150	1686		62.756	53.09	23.475	48.521	33.191		OG0000005	21	19	16	18	23	26	24	22	25	5	3	6	12	12	6	46	13
	PMIY_06330	IPR000217: Tubulin; IPR002452: Alpha tubulin; IPR003008: Tubulin/FtsZ, GTPase domain; IPR008280: Tubulin/FtsZ, C-terminal; IPR017975: Tubulin, conserved site; IPR018316: Tubulin/FtsZ, 2-layer sandwich domain; IPR023123: Tubulin, C-terminal; IPR036525: Tubulin/FtsZ, GTPase domain superfamily; IPR037103: Tubulin/FtsZ, C-terminal domain superfamily	GTPase activity (GO:0003924 - MF); structural constituent of cytoskeleton (GO:0005200 - MF); GTP binding (GO:0005525 - MF); microtubule (GO:0005874 - CC); microtubule-based process (GO:0007017 - BP); GTP binding (GO:0005525 - MF); microtubule (GO:0005874 - CC); microtubule-based process (GO:0007017 - BP); microtubule (GO:0005874 - CC); microtubule-based process (GO:0007017 - BP)	-	K07374	TUBA; tubulin alpha	2160	0	0	o	50088.61	4.91	microtubule (GO:0005874 - CC)	CHEMBL2095182	89.978	449	0	845		50643	38251	17515	24136	27634		839.329	651.587	379.423	518.729	518.073		OG0000005	21	19	16	18	23	26	24	22	25	5	3	6	12	12	6	46	13
	PMIY_06340	IPR000043: Adenosylhomocysteinase-like; IPR015878: S-adenosyl-L-homocysteine hydrolase, NAD binding domain; IPR020082: S-adenosyl-L-homocysteine hydrolase, conserved site; IPR034373: Adenosylhomocysteinase; IPR036291: NAD(P)-binding domain superfamily	adenosylhomocysteinase activity (GO:0004013 - MF); one-carbon metabolic process (GO:0006730 - BP); adenosylhomocysteinase activity (GO:0004013 - MF); S-adenosylhomocysteine catabolic process (GO:0019510 - BP); NAD binding (GO:0051287 - MF)	-	K01251	E3.3.1.1; adenosylhomocysteinase [EC:3.3.1.1]	1568	0	0	o	47880.91	6.07	-	CHEMBL2389	76.168	428	0	687		2495	2845	2375	2791	2310		56.963	66.76	70.874	82.631	59.658		OG0000644	2	2	2	2	3	3	3	3	2	2	2	1	1	1	1	4	2
	PMIY_06387	IPR000322: Glycoside hydrolase family 31; IPR011013: Galactose mutarotase-like domain superfamily; IPR013780: Glycosyl hydrolase, all-beta; IPR017853: Glycoside hydrolase superfamily; IPR025887: Glycoside hydrolase family 31, N-terminal domain	catalytic activity (GO:0003824 - MF); carbohydrate metabolic process (GO:0005975 - BP); carbohydrate binding (GO:0030246 - MF); hydrolase activity, hydrolyzing O-glycosyl compounds (GO:0004553 - MF); carbohydrate metabolic process (GO:0005975 - BP)	-	K05546	GANAB; mannosyl-oligosaccharide alpha-1,3-glucosidase [EC:3.2.1.207]	4212	0	Y	n7-18c23/24o	121588.08	5.51	-	CHEMBL2519	42.631	1011	0	815		6265	6452	5660	6071	5384		53.247	56.362	62.878	66.912	51.763		OG0001858	1	1	1	2	1	1	1	3	1	1	1	2	1	1	2	1	1
	PMIY_06552	IPR000217: Tubulin; IPR002453: Beta tubulin; IPR003008: Tubulin/FtsZ, GTPase domain; IPR008280: Tubulin/FtsZ, C-terminal; IPR017975: Tubulin, conserved site; IPR018316: Tubulin/FtsZ, 2-layer sandwich domain; IPR023123: Tubulin, C-terminal; IPR036525: Tubulin/FtsZ, GTPase domain superfamily; IPR037103: Tubulin/FtsZ, C-terminal domain superfamily	GTPase activity (GO:0003924 - MF); structural constituent of cytoskeleton (GO:0005200 - MF); GTP binding (GO:0005525 - MF); microtubule (GO:0005874 - CC); microtubule-based process (GO:0007017 - BP); GTP binding (GO:0005525 - MF); microtubule (GO:0005874 - CC); microtubule-based process (GO:0007017 - BP); microtubule (GO:0005874 - CC); microtubule-based process (GO:0007017 - BP)	-	K07375	TUBB; tubulin beta	1480	0	0	o	50693.01	4.73	microtubule (GO:0005874 - CC)	CHEMBL2597	74.533	428	0	670		4545	7929	6775	5680	6007		109.936	197.124	214.198	178.162	164.36		OG0000024	11	10	10	9	9	10	11	8	11	7	7	5	10	10	9	15	9
	PMIY_06553	IPR000217: Tubulin; IPR002453: Beta tubulin; IPR003008: Tubulin/FtsZ, GTPase domain; IPR008280: Tubulin/FtsZ, C-terminal; IPR013838: Beta tubulin, autoregulation binding site; IPR017975: Tubulin, conserved site; IPR018316: Tubulin/FtsZ, 2-layer sandwich domain; IPR023123: Tubulin, C-terminal; IPR036525: Tubulin/FtsZ, GTPase domain superfamily; IPR037103: Tubulin/FtsZ, C-terminal domain superfamily	GTPase activity (GO:0003924 - MF); structural constituent of cytoskeleton (GO:0005200 - MF); GTP binding (GO:0005525 - MF); microtubule (GO:0005874 - CC); microtubule-based process (GO:0007017 - BP); GTP binding (GO:0005525 - MF); microtubule (GO:0005874 - CC); microtubule-based process (GO:0007017 - BP); microtubule (GO:0005874 - CC); microtubule-based process (GO:0007017 - BP)	-	K07375	TUBB; tubulin beta	1622	0	0	o	50073.42	4.81	microtubule (GO:0005874 - CC)	CHEMBL2095182	71.028	428	0	637		759	1222	761	962	557		16.752	27.721	21.953	27.533	13.906		OG0000024	11	10	10	9	9	10	11	8	11	7	7	5	10	10	9	15	9
	PMIY_06607	IPR001844: Chaperonin Cpn60; IPR002423: Chaperonin Cpn60/TCP-1 family; IPR018370: Chaperonin Cpn60, conserved site; IPR027409: GroEL-like apical domain superfamily; IPR027410: TCP-1-like chaperonin intermediate domain superfamily; IPR027413: GroEL-like equatorial domain superfamily	ATP binding (GO:0005524 - MF); ATP binding (GO:0005524 - MF); cytoplasm (GO:0005737 - CC); protein folding (GO:0006457 - BP); cytoplasm (GO:0005737 - CC); protein refolding (GO:0042026 - BP)	-	K04077	groEL; chaperonin GroEL	1897	0	0	o	60981.20	5.90	cytoplasm (GO:0005737 - CC)	CHEMBL4721	71.971	553	0	808		24805	35292	21693	23044	22341		468.1	684.529	535.082	563.923	476.91		OG0002456	1	1	1	1	1	1	1	1	1	1	1	1	1	1	2	1	2
	PMIY_06718	IPR000217: Tubulin; IPR002453: Beta tubulin; IPR003008: Tubulin/FtsZ, GTPase domain; IPR008280: Tubulin/FtsZ, C-terminal; IPR013838: Beta tubulin, autoregulation binding site; IPR017975: Tubulin, conserved site; IPR018316: Tubulin/FtsZ, 2-layer sandwich domain; IPR023123: Tubulin, C-terminal; IPR036525: Tubulin/FtsZ, GTPase domain superfamily; IPR037103: Tubulin/FtsZ, C-terminal domain superfamily	GTPase activity (GO:0003924 - MF); structural constituent of cytoskeleton (GO:0005200 - MF); GTP binding (GO:0005525 - MF); microtubule (GO:0005874 - CC); microtubule-based process (GO:0007017 - BP); GTP binding (GO:0005525 - MF); microtubule (GO:0005874 - CC); microtubule-based process (GO:0007017 - BP); microtubule (GO:0005874 - CC); microtubule-based process (GO:0007017 - BP)	-	K07375	TUBB; tubulin beta	1553	0	0	o	48277.81	5.05	microtubule (GO:0005874 - CC)	CHEMBL5444	71.729	428	0	672		2175	1372	644	943	869		50.137	32.506	19.404	28.188	22.659		OG0000024	11	10	10	9	9	10	11	8	11	7	7	5	10	10	9	15	9
	PMIY_06745	IPR000357: HEAT repeat; IPR011989: Armadillo-like helical; IPR016024: Armadillo-type fold; IPR021133: HEAT, type 2	binding (GO:0005488 - MF); protein binding (GO:0005515 - MF)	-	K03456	PPP2R1; serine/threonine-protein phosphatase 2A regulatory subunit A	2569	0	0	o	66265.86	5.21	-	CHEMBL3557	60.237	591	0	739		6216	5883	4216	4064	4243		86.619	84.259	76.79	73.438	66.882		OG0000834	2	2	2	2	2	2	2	2	2	2	2	2	2	2	2	3	1
	PMIY_06786	IPR001891: Malic oxidoreductase; IPR012301: Malic enzyme, N-terminal domain; IPR012302: Malic enzyme, NAD-binding; IPR015884: Malic enzyme, conserved site; IPR036291: NAD(P)-binding domain superfamily; IPR037062: Malic enzyme, N-terminal domain superfamily	malic enzyme activity (GO:0004470 - MF); malate dehydrogenase (decarboxylating) (NAD+) activity (GO:0004471 - MF); malate dehydrogenase (decarboxylating) (NAD+) activity (GO:0004471 - MF); oxidation-reduction process (GO:0055114 - BP); NAD binding (GO:0051287 - MF)	-	K00029	E1.1.1.40; malate dehydrogenase (oxaloacetate-decarboxylating)(NADP+) [EC:1.1.1.40]	2046	0	0	o	63988.61	8.32	-	CHEMBL2293	52.434	534	0	536		20527	23233	16195	17172	15837		359.159	417.814	370.376	389.623	313.45		OG0000282	3	3	3	4	2	2	2	2	2	2	2	5	3	7	4	8	2
	PMIY_06796	IPR001757: P-type ATPase; IPR004014: Cation-transporting P-type ATPase, N-terminal; IPR005782: P-type ATPase, subfamily IIA, SERCA-type; IPR006068: Cation-transporting P-type ATPase, C-terminal; IPR008250: P-type ATPase, A domain superfamily; IPR018303: P-type ATPase, phosphorylation site; IPR023214: HAD superfamily; IPR023298: P-type ATPase, transmembrane domain superfamily; IPR023299: P-type AT…	nucleotide binding (GO:0000166 - MF); calcium-transporting ATPase activity (GO:0005388 - MF); calcium ion transport (GO:0006816 - BP); integral component of membrane (GO:0016021 - CC); integral component of membrane (GO:0016021 - CC)	-	K05853	ATP2A; P-type Ca2+ transporter type 2A [EC:7.2.2.10]	3807	11	0	i60-78o84-107i256-274o294-321i767-788o800-819i840-864o904-923i935-957o963-987i1008-1025o	112263.78	5.73	integral component of membrane (GO:0016021 - CC)	CHEMBL3901	67.9	1000	0	1345		7829	9811	6924	5939	8201		73.619	94.823	85.102	72.42	87.234		OG0000462	2	3	2	4	5	2	2	3	3	2	2	4	2	2	2	3	1
	PMIY_06852	IPR003952: Fumarate reductase/succinate dehydrogenase, FAD-binding site; IPR003953: FAD-dependent oxidoreductase 2, FAD binding domain; IPR011281: Succinate dehydrogenase, flavoprotein subunit; IPR014006: Succinate dehydrogenase/fumarate reductase, flavoprotein subunit; IPR015939: Fumarate reductase/succinate dehydrogenase flavoprotein-like, C-terminal; IPR027477: Succinate dehydrogenase/fumarate…	tricarboxylic acid cycle (GO:0006099 - BP); oxidoreductase activity, acting on the CH-CH group of donors (GO:0016627 - MF); flavin adenine dinucleotide binding (GO:0050660 - MF); oxidation-reduction process (GO:0055114 - BP); oxidoreductase activity (GO:0016491 - MF); oxidation-reduction process (GO:0055114 - BP); oxidoreductase activity, acting on the CH-CH group of donors (GO:0016627 - MF); ele…	-	K00234	SDHA; succinate dehydrogenase (ubiquinone) flavoprotein subunit [EC:1.3.5.1]	2288	0	0	o	71780.55	7.30	-	CHEMBL5758	77.11	616	0	976		28840	30991	18603	17611	22681		451.238	498.382	380.448	357.32	401.427		OG0003135	1	1	1	1	1	1	1	1	1	1	1	1	1	1	1	2	2
	PMIY_07055	IPR000941: Enolase; IPR020809: Enolase, conserved site; IPR020810: Enolase, C-terminal TIM barrel domain; IPR020811: Enolase, N-terminal; IPR029017: Enolase-like, N-terminal; IPR034390: Enolase-like superfamily; IPR036849: Enolase-like, C-terminal domain superfamily	phosphopyruvate hydratase complex (GO:0000015 - CC); magnesium ion binding (GO:0000287 - MF); phosphopyruvate hydratase activity (GO:0004634 - MF); glycolytic process (GO:0006096 - BP); metal ion binding (GO:0046872 - MF)	-	K01689	ENO; enolase [EC:4.2.1.11]	2204	0	0	o	49040.03	5.68	phosphopyruvate hydratase complex (GO:0000015 - CC)	CHEMBL3298	68.519	432	0	628		4041	3004	1574	1821	1747		65.636	50.15	33.416	38.355	32.098		OG0000394	3	3	3	2	2	3	2	1	2	1	1	1	3	3	1	4	4
	PMIY_07059	IPR000796: Aspartate/other aminotransferase; IPR004838: Aminotransferases, class-I, pyridoxal-phosphate-binding site; IPR004839: Aminotransferase, class I/classII; IPR015421: Pyridoxal phosphate-dependent transferase, major domain; IPR015422: Pyridoxal phosphate-dependent transferase domain 1; IPR015424: Pyridoxal phosphate-dependent transferase	catalytic activity (GO:0003824 - MF); catalytic activity (GO:0003824 - MF); biosynthetic process (GO:0009058 - BP); pyridoxal phosphate binding (GO:0030170 - MF); cellular amino acid metabolic process (GO:0006520 - BP); transaminase activity (GO:0008483 - MF); biosynthetic process (GO:0009058 - BP); pyridoxal phosphate binding (GO:0030170 - MF)	-	K14455	GOT2; aspartate aminotransferase, mitochondrial [EC:2.6.1.1]	2037	0	Y	n5-12c17/18o	46608.46	8.89	-	CHEMBL2351	62.594	401	0	541		7327	5733	4729	4719	6863		128.766	103.556	108.629	107.544	136.434		OG0000417	3	3	3	3	1	3	2	2	4	2	4	4	2	2	1	3	3
	PMIY_07075	IPR001019: Guanine nucleotide binding protein (G-protein), alpha subunit; IPR001408: G-protein alpha subunit, group I; IPR011025: G protein alpha subunit, helical insertion; IPR027417: P-loop containing nucleoside triphosphate hydrolase	GTPase activity (GO:0003924 - MF); signal transducer activity (GO:0004871 - MF); GTP binding (GO:0005525 - MF); G-protein coupled receptor signaling pathway (GO:0007186 - BP); adenylate cyclase-modulating G-protein coupled receptor signaling pathway (GO:0007188 - BP); G-protein beta/gamma-subunit complex binding (GO:0031683 - MF); GTPase activity (GO:0003924 - MF); signal transducer activity (GO:…	-	K04534	GNAO; guanine nucleotide-binding protein G(o) subunit alpha	2577	0	0	o	40653.23	5.10	-	CHEMBL4742	80.563	355	0	607		898	1079	895	1013	845		12.475	15.406	16.251	18.248	13.278		OG0000043	6	7	4	7	8	7	8	7	9	6	6	7	3	4	6	10	4
	PMIY_07094	IPR001757: P-type ATPase; IPR004014: Cation-transporting P-type ATPase, N-terminal; IPR005775: P-type ATPase subfamily IIC, subunit alpha; IPR006068: Cation-transporting P-type ATPase, C-terminal; IPR008250: P-type ATPase, A domain superfamily; IPR018303: P-type ATPase, phosphorylation site; IPR023214: HAD superfamily; IPR023298: P-type ATPase, transmembrane domain superfamily; IPR023299: P-type …	nucleotide binding (GO:0000166 - MF); sodium:potassium-exchanging ATPase activity (GO:0005391 - MF); ATP binding (GO:0005524 - MF); potassium ion transport (GO:0006813 - BP); sodium ion transport (GO:0006814 - BP); integral component of membrane (GO:0016021 - CC); integral component of membrane (GO:0016021 - CC)	-	K01539	ATP1A; sodium/potassium-transporting ATPase subunit alpha [EC:7.2.2.13]	3003	10	0	i73-98o110-130i272-296o302-327i753-773o779-801i822-850o895-914i935-955o961-978i	111599.65	5.73	integral component of membrane (GO:0016021 - CC)	CHEMBL2095186	62.336	993	0	1278		0	0	0	0	0		0	0	0	0	0		OG0000294	2	3	2	1	2	2	4	2	1	2	3	2	1	1	1	8	7
	PMIY_07104	IPR001680: WD40 repeat; IPR015943: WD40/YVTN repeat-like-containing domain superfamily; IPR017986: WD40-repeat-containing domain; IPR019775: WD40 repeat, conserved site; IPR020472: G-protein beta WD-40 repeat; IPR022052: Histone-binding protein RBBP4, N-terminal; IPR036322: WD40-repeat-containing domain superfamily	protein binding (GO:0005515 - MF)	-	K10752	RBBP4; histone-binding protein RBBP4	1723	0	0	o	47637.99	4.89	-	CHEMBL3301388	86.199	413	0	765		2808	3363	2431	2731	2403		58.342	71.817	66.019	73.581	56.477		OG0000290	2	2	2	2	3	2	2	2	2	2	3	2	2	2	2	25	0
	PMIY_07161	IPR006680: Amidohydrolase-related; IPR011059: Metal-dependent hydrolase, composite domain superfamily; IPR011778: Hydantoinase/dihydropyrimidinase; IPR032466: Metal-dependent hydrolase	cytoplasm (GO:0005737 - CC); hydrolase activity (GO:0016787 - MF); hydrolase activity, acting on carbon-nitrogen (but not peptide) bonds (GO:0016810 - MF)	M38	K01464	DPYS; dihydropyrimidinase [EC:3.5.2.2]	2150	0	0	o	64148.27	6.20	cytoplasm (GO:0005737 - CC)	CHEMBL1075160	50.607	577	0	591		1254	1602	1061	951	1295		20.88	27.416	23.091	20.534	24.391		OG0000397	2	3	2	2	3	2	2	2	2	2	2	2	2	2	1	4	2
	PMIY_07180	IPR000722: RNA polymerase, alpha subunit; IPR006592: RNA polymerase, N-terminal; IPR007066: RNA polymerase Rpb1, domain 3; IPR007073: RNA polymerase Rpb1, domain 7; IPR007075: RNA polymerase Rpb1, domain 6; IPR007080: RNA polymerase Rpb1, domain 1; IPR007081: RNA polymerase Rpb1, domain 5; IPR007083: RNA polymerase Rpb1, domain 4; IPR038120: RNA polymerase Rpb1, funnel domain superfamily; IPR0385…	DNA binding (GO:0003677 - MF); DNA-directed RNA polymerase activity (GO:0003899 - MF); transcription, DNA-templated (GO:0006351 - BP)	-	K03006	RPB1; DNA-directed RNA polymerase II subunit RPB1 [EC:2.7.7.6]	5958	0	0	o	206548.39	7.07	-	CHEMBL1641353	66.645	1553	0	2181		2020	2217	1584	1362	1710		12.137	13.691	12.44	10.612	11.622		OG0003385	1	1	1	1	1	1	1	1	1	1	1	1	1	1	1	3	1
	PMIY_07266	IPR000217: Tubulin; IPR002452: Alpha tubulin; IPR003008: Tubulin/FtsZ, GTPase domain; IPR008280: Tubulin/FtsZ, C-terminal; IPR017975: Tubulin, conserved site; IPR018316: Tubulin/FtsZ, 2-layer sandwich domain; IPR023123: Tubulin, C-terminal; IPR036525: Tubulin/FtsZ, GTPase domain superfamily; IPR037103: Tubulin/FtsZ, C-terminal domain superfamily	GTPase activity (GO:0003924 - MF); structural constituent of cytoskeleton (GO:0005200 - MF); GTP binding (GO:0005525 - MF); microtubule (GO:0005874 - CC); microtubule-based process (GO:0007017 - BP); GTP binding (GO:0005525 - MF); microtubule (GO:0005874 - CC); microtubule-based process (GO:0007017 - BP); microtubule (GO:0005874 - CC); microtubule-based process (GO:0007017 - BP)	-	K07374	TUBA; tubulin alpha	1507	0	0	o	50042.53	5.24	microtubule (GO:0005874 - CC)	CHEMBL2095182	87.5	440	0	815		10896	12231	7005	7216	8327		258.833	298.629	217.502	222.286	223.757		OG0000005	21	19	16	18	23	26	24	22	25	5	3	6	12	12	6	46	13
	PMIY_07472	IPR000811: Glycosyl transferase, family 35; IPR011833: Glycogen/starch/alpha-glucan phosphorylase; IPR035090: Phosphorylase pyridoxal-phosphate attachment site	phosphorylase activity (GO:0004645 - MF); carbohydrate metabolic process (GO:0005975 - BP); pyridoxal phosphate binding (GO:0030170 - MF); carbohydrate metabolic process (GO:0005975 - BP); glycogen phosphorylase activity (GO:0008184 - MF)	-	K00688	PYG; glycogen phosphorylase [EC:2.4.1.1]	3138	0	0	o	96567.25	6.14	-	CHEMBL3526	67.857	840	0	1167		12338	11359	8099	7773	9391		140.753	133.19	120.766	114.991	121.188		OG0000263	4	7	4	2	3	6	4	4	4	2	2	3	3	2	1	6	2
	PMIY_07506	IPR000836: Phosphoribosyltransferase domain; IPR000842: Phosphoribosyl pyrophosphate synthetase, conserved site; IPR005946: Ribose-phosphate pyrophosphokinase; IPR029057: Phosphoribosyltransferase-like; IPR029099: Ribose-phosphate pyrophosphokinase, N-terminal domain	magnesium ion binding (GO:0000287 - MF); ribose phosphate diphosphokinase activity (GO:0004749 - MF); ribonucleoside monophosphate biosynthetic process (GO:0009156 - BP); cellular biosynthetic process (GO:0044249 - BP); magnesium ion binding (GO:0000287 - MF); ribose phosphate diphosphokinase activity (GO:0004749 - MF); nucleotide biosynthetic process (GO:0009165 - BP); nucleoside metabolic proce…	-	K00948	PRPS; ribose-phosphate pyrophosphokinase [EC:2.7.6.1]	2208	0	0	o	34769.00	5.91	-	CHEMBL2638	83.333	318	0	561		2533	2820	2312	1916	2155		41.068	46.993	48.996	40.283	39.523		OG0000960	1	2	1	1	1	1	1	2	2	1	1	1	1	1	1	2	3
	PMIY_07519	IPR000367: G-protein alpha subunit, group S; IPR001019: Guanine nucleotide binding protein (G-protein), alpha subunit; IPR011025: G protein alpha subunit, helical insertion; IPR027417: P-loop containing nucleoside triphosphate hydrolase	GTPase activity (GO:0003924 - MF); signal transducer activity (GO:0004871 - MF); GTP binding (GO:0005525 - MF); G-protein coupled receptor signaling pathway (GO:0007186 - BP); G-protein beta/gamma-subunit complex binding (GO:0031683 - MF); GTPase activity (GO:0003924 - MF); signal transducer activity (GO:0004871 - MF); G-protein coupled receptor signaling pathway (GO:0007186 - BP); guanyl nucleot…	-	K04632	GNAS; guanine nucleotide-binding protein G(s) subunit alpha	3104	0	0	o	46997.74	7.14	-	CHEMBL4377	63.391	407	0	515		5476	6141	3814	3799	5055		63.155	72.795	57.495	56.817	65.948		OG0000587	3	3	3	3	2	2	3	3	3	3	2	3	1	1	2	2	2
	PMIY_07560	IPR004000: Actin family; IPR004001: Actin, conserved site; IPR020902: Actin/actin-like conserved site	-	-	K05692	ACTB_G1; actin beta/gamma 1	1131	0	0	o	41687.59	5.30	-	CHEMBL2062353	96.257	374	0	763		30341	49273	31278	31987	27334		960.359	1602.98	1294.03	1312.92	978.682		OG0000008	16	16	8	15	21	24	14	11	13	10	10	9	11	9	13	16	15
	PMIY_07561	IPR001878: Zinc finger, CCHC-type; IPR003601: DNA topoisomerase, type IA, domain 2; IPR003602: DNA topoisomerase, type IA, DNA-binding domain; IPR010666: Zinc finger, GRF-type; IPR013497: DNA topoisomerase, type IA, central; IPR013824: DNA topoisomerase, type IA, central region, subdomain 1; IPR013825: DNA topoisomerase, type IA, central region, subdomain 2; IPR013826: DNA topoisomerase, type IA,…	nucleic acid binding (GO:0003676 - MF); zinc ion binding (GO:0008270 - MF); DNA binding (GO:0003677 - MF); DNA topoisomerase activity (GO:0003916 - MF); DNA topological change (GO:0006265 - BP); DNA topoisomerase type I activity (GO:0003917 - MF); zinc ion binding (GO:0008270 - MF)	-	K03165	TOP3; DNA topoisomerase III [EC:5.6.2.1]	5116	0	0	o	114010.69	9.08	-	CHEMBL5300	40.401	1047	0	652		965	1154	960	831	994		6.752	8.3	8.78	7.54	7.868		OG0001325	2	1	2	2	1	1	2	3	2	1	1	3	1	1	3	2	1
	PMIY_07580	IPR000322: Glycoside hydrolase family 31; IPR000519: P-type trefoil domain; IPR011013: Galactose mutarotase-like domain superfamily; IPR013780: Glycosyl hydrolase, all-beta; IPR017853: Glycoside hydrolase superfamily; IPR030458: Glycosyl hydrolases family 31, active site; IPR030459: Glycosyl hydrolases family 31, conserved site; IPR031727: Galactose mutarotase, N-terminal barrel	catalytic activity (GO:0003824 - MF); carbohydrate metabolic process (GO:0005975 - BP); carbohydrate binding (GO:0030246 - MF); hydrolase activity, hydrolyzing O-glycosyl compounds (GO:0004553 - MF); carbohydrate metabolic process (GO:0005975 - BP)	-	K12316	GAA; lysosomal alpha-glucosidase [EC:3.2.1.20]	3049	0	Y	n15-26c31/32o	102450.88	5.83	-	CHEMBL3513	42.153	873	0	675		30008	16300	10575	11671	26889		352.327	196.704	162.29	177.697	357.123		OG0001261	1	1	1	1	1	1	1	1	1	2	0	1	1	1	1	5	3
	PMIY_07599	IPR001734: Sodium/solute symporter	membrane (GO:0016020 - CC); transmembrane transporter activity (GO:0022857 - MF); transmembrane transport (GO:0055085 - BP)	-	K14383	SLC5A3; solute carrier family 5 (sodium/myo-inositol cotransporter), member 3	2798	15	0	i12-32o38-59i66-84o90-112i124-143o163-185i192-217o286-305i326-346o393-422i434-453o465-490i497-518o538-560i731-755o	85977.90	6.33	membrane (GO:0016020 - CC)	CHEMBL4979	50.089	563	0	556		389	311	289	259	616		4.977	4.09	4.833	4.297	8.915		OG0000215	4	4	3	4	2	3	3	3	3	2	2	3	3	2	2	2	8
	PMIY_07655	IPR008928: Six-hairpin glycosidase superfamily; IPR011613: Glycoside hydrolase family 15/Phosphorylase b kinase regulatory chain family; IPR012341: Six-hairpin glycosidase-like superfamily	catalytic activity (GO:0003824 - MF)	-	K07190	PHKA_B; phosphorylase kinase alpha/beta subunit	1695	0	0	o	60900.56	5.21	-	CHEMBL2111324	52.581	523	0	569		523	776	454	628	300		11.046	16.845	12.533	17.2	7.167		OG0000364	4	4	3	3	3	3	3	3	6	2	4	1	2	2	3	2	2
	PMIY_07696	IPR013126: Heat shock protein 70 family; IPR018181: Heat shock protein 70, conserved site; IPR029047: Heat shock protein 70kD, peptide-binding domain superfamily	-	-	K03283	HSPA1s; heat shock 70kDa protein 1/2/6/8	1803	0	0	o	67662.99	6.25	-	CHEMBL1275223	44.389	606	0	534		168	268	318	413	370		3.336	5.469	8.253	10.634	8.31		OG0000011	19	16	21	17	7	8	9	9	11	9	4	3	31	7	6	10	13
	PMIY_07763	IPR000194: ATPase, F1/V1/A1 complex, alpha/beta subunit, nucleotide-binding domain; IPR003593: AAA+ ATPase domain; IPR004100: ATPase, F1/V1/A1 complex, alpha/beta subunit, N-terminal domain; IPR005722: ATP synthase, F1 complex, beta subunit; IPR020003: ATPase, alpha/beta subunit, nucleotide-binding domain, active site; IPR024034: ATPase, F1/V1 complex, beta/alpha subunit, C-terminal; IPR027417: P…	ATP binding (GO:0005524 - MF); ATP synthesis coupled proton transport (GO:0015986 - BP); proton-transporting ATP synthase complex, catalytic core F(1) (GO:0045261 - CC); proton-transporting ATP synthase activity, rotational mechanism (GO:0046933 - MF); proton transport (GO:0015992 - BP); ATP metabolic process (GO:0046034 - BP)	-	K02133	ATPeF1B; F-type H+-transporting ATPase subunit beta [EC:7.1.2.2]	1868	1	0	o6-24i	59313.03	5.60	proton-transporting ATP synthase complex, catalytic core F(1) (GO:0045261 - CC)	CHEMBL2062350	83.951	486	0	833		31496	42728	23398	24926	22885		603.594	841.626	586.097	619.448	496.107		OG0003037	1	1	0	1	1	1	1	1	1	1	1	1	1	1	1	2	3
	PMIY_07798	IPR000217: Tubulin; IPR002452: Alpha tubulin; IPR003008: Tubulin/FtsZ, GTPase domain; IPR008280: Tubulin/FtsZ, C-terminal; IPR017975: Tubulin, conserved site; IPR018316: Tubulin/FtsZ, 2-layer sandwich domain; IPR023123: Tubulin, C-terminal; IPR036525: Tubulin/FtsZ, GTPase domain superfamily; IPR037103: Tubulin/FtsZ, C-terminal domain superfamily	GTPase activity (GO:0003924 - MF); structural constituent of cytoskeleton (GO:0005200 - MF); GTP binding (GO:0005525 - MF); microtubule (GO:0005874 - CC); microtubule-based process (GO:0007017 - BP); GTP binding (GO:0005525 - MF); microtubule (GO:0005874 - CC); microtubule-based process (GO:0007017 - BP); microtubule (GO:0005874 - CC); microtubule-based process (GO:0007017 - BP)	-	K07374	TUBA; tubulin alpha	1951	0	0	o	50622.66	5.04	microtubule (GO:0005874 - CC)	CHEMBL2095182	75.909	440	0	719		2655	2130	708	908	1007		48.716	40.17	16.98	21.605	20.901		OG0000005	21	19	16	18	23	26	24	22	25	5	3	6	12	12	6	46	13
	PMIY_07799	IPR000217: Tubulin; IPR002452: Alpha tubulin; IPR003008: Tubulin/FtsZ, GTPase domain; IPR008280: Tubulin/FtsZ, C-terminal; IPR017975: Tubulin, conserved site; IPR018316: Tubulin/FtsZ, 2-layer sandwich domain; IPR023123: Tubulin, C-terminal; IPR036525: Tubulin/FtsZ, GTPase domain superfamily; IPR037103: Tubulin/FtsZ, C-terminal domain superfamily	GTPase activity (GO:0003924 - MF); structural constituent of cytoskeleton (GO:0005200 - MF); GTP binding (GO:0005525 - MF); microtubule (GO:0005874 - CC); microtubule-based process (GO:0007017 - BP); GTP binding (GO:0005525 - MF); microtubule (GO:0005874 - CC); microtubule-based process (GO:0007017 - BP); microtubule (GO:0005874 - CC); microtubule-based process (GO:0007017 - BP)	-	K07374	TUBA; tubulin alpha	1773	0	0	o	50449.12	4.91	microtubule (GO:0005874 - CC)	CHEMBL2095182	85.938	448	0	808		12907	10336	4667	5640	6898		260.605	214.5	123.168	147.672	157.549		OG0000005	21	19	16	18	23	26	24	22	25	5	3	6	12	12	6	46	13
	PMIY_07800	IPR000217: Tubulin; IPR002452: Alpha tubulin; IPR003008: Tubulin/FtsZ, GTPase domain; IPR008280: Tubulin/FtsZ, C-terminal; IPR013087: Zinc finger C2H2-type; IPR017975: Tubulin, conserved site; IPR018316: Tubulin/FtsZ, 2-layer sandwich domain; IPR022755: Zinc finger, double-stranded RNA binding; IPR023123: Tubulin, C-terminal; IPR036236: Zinc finger C2H2 superfamily; IPR036525: Tubulin/FtsZ, GTPas…	nucleic acid binding (GO:0003676 - MF); GTPase activity (GO:0003924 - MF); structural constituent of cytoskeleton (GO:0005200 - MF); GTP binding (GO:0005525 - MF); microtubule (GO:0005874 - CC); microtubule-based process (GO:0007017 - BP); GTP binding (GO:0005525 - MF); microtubule (GO:0005874 - CC); microtubule-based process (GO:0007017 - BP); microtubule (GO:0005874 - CC); microtubule-based pro…	-	K07374	TUBA; tubulin alpha	1992	0	0	o	64320.61	5.34	microtubule (GO:0005874 - CC)	CHEMBL2095182	77.354	446	0	741		2830	1903	1152	1868	1815		50.859	35.151	27.06	43.533	36.897		OG0000005	21	19	16	18	23	26	24	22	25	5	3	6	12	12	6	46	13
	PMIY_07882	IPR000048: IQ motif, EF-hand binding site; IPR001609: Myosin head, motor domain; IPR002928: Myosin tail; IPR004009: Myosin, N-terminal, SH3-like; IPR008989: Myosin S1 fragment, N-terminal; IPR027401: Myosin IQ motif-containing domain superfamily; IPR027417: P-loop containing nucleoside triphosphate hydrolase; IPR036961: Kinesin motor domain superfamily	motor activity (GO:0003774 - MF); ATP binding (GO:0005524 - MF); myosin complex (GO:0016459 - CC); motor activity (GO:0003774 - MF); ATP binding (GO:0005524 - MF); actin filament binding (GO:0051015 - MF); motor activity (GO:0003774 - MF); myosin complex (GO:0016459 - CC); microtubule motor activity (GO:0003777 - MF); ATP binding (GO:0005524 - MF); microtubule-based movement (GO:0007018 - BP); mi…	-	K10352	MYH; myosin heavy chain	7113	0	0	o	230198.12	5.63	myosin complex (GO:0016459 - CC)	CHEMBL2189151	49.645	1974	0	1794		7938	8831	6330	4577	6910		39.951	45.681	41.641	29.872	39.339		OG0000083	3	3	2	4	2	2	2	2	2	2	4	3	4	4	6	6	5
	PMIY_07888	IPR000640: Elongation factor EFG, domain V-like; IPR000795: Transcription factor, GTP-binding domain; IPR004161: Translation elongation factor EFTu-like, domain 2; IPR005225: Small GTP-binding protein domain; IPR005517: Translation elongation factor EFG/EF2, domain IV; IPR009000: Translation protein, beta-barrel domain superfamily; IPR014721: Ribosomal protein S5 domain 2-type fold, subgroup; IPR…	GTPase activity (GO:0003924 - MF); GTP binding (GO:0005525 - MF); GTP binding (GO:0005525 - MF)	-	K03234	EEF2; elongation factor 2	2839	0	0	o	94544.90	6.23	-	CHEMBL1795108	69.319	867	0	1233		65363	71223	41571	42719	55590		824.201	923.077	685.161	698.529	792.925		OG0003032	1	1	1	1	1	1	1	1	1	1	1	1	1	1	1	3	2
	PMIY_07895	IPR000811: Glycosyl transferase, family 35; IPR011833: Glycogen/starch/alpha-glucan phosphorylase; IPR035090: Phosphorylase pyridoxal-phosphate attachment site	phosphorylase activity (GO:0004645 - MF); carbohydrate metabolic process (GO:0005975 - BP); pyridoxal phosphate binding (GO:0030170 - MF); carbohydrate metabolic process (GO:0005975 - BP); glycogen phosphorylase activity (GO:0008184 - MF)	-	K00688	PYG; glycogen phosphorylase [EC:2.4.1.1]	2917	0	0	o	105489.48	8.70	-	CHEMBL3526	60.12	830	0	1025		8176	5933	3324	3319	4220		100.339	74.838	53.32	52.82	58.584		OG0000263	4	7	4	2	3	6	4	4	4	2	2	3	3	2	1	6	2
	PMIY_07957	IPR013126: Heat shock protein 70 family; IPR018181: Heat shock protein 70, conserved site; IPR029047: Heat shock protein 70kD, peptide-binding domain superfamily; IPR029048: Heat shock protein 70kD, C-terminal domain superfamily	-	-	K03283	HSPA1s; heat shock 70kDa protein 1/2/6/8	1947	0	0	o	70527.78	5.36	-	CHEMBL1275223	87.849	609	0	1129		11655	8576	9090	10504	12785		214.295	162.07	218.457	250.448	265.911		OG0000011	19	16	21	17	7	8	9	9	11	9	4	3	31	7	6	10	13
	PMIY_08039	IPR002015: Proteasome/cyclosome repeat; IPR011989: Armadillo-like helical; IPR016024: Armadillo-type fold; IPR016642: 26S proteasome regulatory complex, non-ATPase subcomplex, Rpn2/Psmd1 subunit	proteasome complex (GO:0000502 - CC); enzyme regulator activity (GO:0030234 - MF); regulation of protein catabolic process (GO:0042176 - BP); binding (GO:0005488 - MF)	-	K03032	PSMD1; 26S proteasome regulatory subunit N2	3958	1	0	o826-847i	132372.83	5.05	proteasome complex (GO:0000502 - CC)	CHEMBL2176782	53.175	1008	0	1021		3340	4271	2645	3350	3014		30.209	39.704	31.269	39.291	30.837		OG0004558	1	1	1	1	0	1	1	1	1	1	1	1	1	1	1	1	1
	PMIY_08114	IPR002314: Aminoacyl-tRNA synthetase, class II (G/ P/ S/T); IPR002320: Threonine-tRNA ligase, class IIa; IPR004095: TGS; IPR004154: Anticodon-binding; IPR006195: Aminoacyl-tRNA synthetase, class II; IPR012675: Beta-grasp domain superfamily; IPR012676: TGS-like; IPR012947: Threonyl/alanyl tRNA synthetase, SAD; IPR018163: Threonyl/alanyl tRNA synthetase, class II-like, putative editing domain super…	nucleotide binding (GO:0000166 - MF); nucleotide binding (GO:0000166 - MF); aminoacyl-tRNA ligase activity (GO:0004812 - MF); ATP binding (GO:0005524 - MF); tRNA aminoacylation for protein translation (GO:0006418 - BP); aminoacyl-tRNA ligase activity (GO:0004812 - MF); ATP binding (GO:0005524 - MF); tRNA aminoacylation (GO:0043039 - BP); threonine-tRNA ligase activity (GO:0004829 - MF); ATP bindi…	-	K01868	TARS; threonyl-tRNA synthetase [EC:6.1.1.3]	2546	0	0	o	84893.80	6.49	cytoplasm (GO:0005737 - CC)	CHEMBL3391	63.96	702	0	951		11744	13407	7163	8982	11366		165.129	193.757	131.645	163.773	180.78		OG0001158	1	2	3	1	1	1	1	2	1	2	0	0	1	1	2	4	1
	PMIY_08153	IPR000629: ATP-dependent RNA helicase DEAD-box, conserved site; IPR001650: Helicase, C-terminal; IPR011545: DEAD/DEAH box helicase domain; IPR014001: Helicase superfamily 1/2, ATP-binding domain; IPR014014: RNA helicase, DEAD-box type, Q motif; IPR027417: P-loop containing nucleoside triphosphate hydrolase	nucleic acid binding (GO:0003676 - MF); ATP binding (GO:0005524 - MF)	-	K11594	DDX3X; ATP-dependent RNA helicase DDX3X [EC:3.6.4.13]	2860	0	0	o	72016.23	8.42	-	CHEMBL5553	58.033	610	0	671		1132	1295	882	966	1028		14.169	16.66	14.43	15.68	14.556		OG0000347	2	3	2	2	2	3	9	5	6	2	2	2	3	3	1	1	2
	PMIY_08176	IPR013126: Heat shock protein 70 family; IPR018181: Heat shock protein 70, conserved site; IPR029047: Heat shock protein 70kD, peptide-binding domain superfamily; IPR029048: Heat shock protein 70kD, C-terminal domain superfamily	-	-	K03283	HSPA1s; heat shock 70kDa protein 1/2/6/8	1929	0	0	o	70505.72	6.57	-	CHEMBL1275223	82.73	608	0	1060		456	545	341	182	276		8.463	10.396	8.272	4.38	5.794		OG0000011	19	16	21	17	7	8	9	9	11	9	4	3	31	7	6	10	13
	PMIY_08233	IPR001807: Chloride channel, voltage gated; IPR014743: Chloride channel, core	voltage-gated chloride channel activity (GO:0005247 - MF); chloride transport (GO:0006821 - BP); membrane (GO:0016020 - CC); transmembrane transport (GO:0055085 - BP)	-	K05012	CLCN3_4_5; chloride channel 3/4/5	2586	15	0	o15-34i41-60o118-139i172-189o195-211i223-247o259-276i297-317o337-358i408-429o435-460i481-507o513-530i628-648o726-746i	88660.19	7.21	membrane (GO:0016020 - CC)	CHEMBL2401603	49.932	733	0	711		465	817	449	457	613		6.437	11.625	8.124	8.204	9.599		OG0001239	1	2	1	1	1	1	1	1	1	1	1	3	2	2	2	1	2
	PMIY_08253	IPR000330: SNF2-related, N-terminal domain; IPR001650: Helicase, C-terminal; IPR014001: Helicase superfamily 1/2, ATP-binding domain; IPR027417: P-loop containing nucleoside triphosphate hydrolase; IPR038718: SNF2-like, N-terminal domain superfamily	ATP binding (GO:0005524 - MF)	-	K10875	RAD54L; DNA repair and recombination protein RAD54 and RAD54-like protein [EC:3.6.4.-]	2649	0	0	o	85677.26	8.77	-	CHEMBL2146297	63.185	766	0	957		624	500	318	480	361		8.433	6.945	5.617	8.412	5.519		OG0000402	3	3	3	4	1	2	2	2	4	2	3	3	2	2	5	6	2
	PMIY_08328	IPR000217: Tubulin; IPR002452: Alpha tubulin; IPR003008: Tubulin/FtsZ, GTPase domain; IPR008280: Tubulin/FtsZ, C-terminal; IPR017975: Tubulin, conserved site; IPR018316: Tubulin/FtsZ, 2-layer sandwich domain; IPR023123: Tubulin, C-terminal; IPR036525: Tubulin/FtsZ, GTPase domain superfamily; IPR037103: Tubulin/FtsZ, C-terminal domain superfamily	GTPase activity (GO:0003924 - MF); structural constituent of cytoskeleton (GO:0005200 - MF); GTP binding (GO:0005525 - MF); microtubule (GO:0005874 - CC); microtubule-based process (GO:0007017 - BP); GTP binding (GO:0005525 - MF); microtubule (GO:0005874 - CC); microtubule-based process (GO:0007017 - BP); microtubule (GO:0005874 - CC); microtubule-based process (GO:0007017 - BP)	-	K07374	TUBA; tubulin alpha	1578	0	0	o	50313.95	5.20	microtubule (GO:0005874 - CC)	CHEMBL2095182	79.911	448	0	753		4218	7625	5344	5585	5260		95.69	177.794	158.463	164.303	134.983		OG0000005	21	19	16	18	23	26	24	22	25	5	3	6	12	12	6	46	13
	PMIY_08376	IPR001017: Dehydrogenase, E1 component; IPR005475: Transketolase-like, pyrimidine-binding domain; IPR011603: 2-oxoglutarate dehydrogenase E1 component; IPR029061: Thiamin diphosphate-binding fold; IPR031717: Multifunctional 2-oxoglutarate metabolism enzyme, C-terminal; IPR032106: 2-oxoglutarate dehydrogenase E1 component, N-terminal domain	oxoglutarate dehydrogenase (succinyl-transferring) activity (GO:0004591 - MF); tricarboxylic acid cycle (GO:0006099 - BP); thiamine pyrophosphate binding (GO:0030976 - MF); oxidation-reduction process (GO:0055114 - BP); metabolic process (GO:0008152 - BP); oxidoreductase activity, acting on the aldehyde or oxo group of donors, disulfide as acceptor (GO:0016624 - MF)	-	K00164	OGDH; 2-oxoglutarate dehydrogenase E1 component [EC:1.2.4.2]	3778	0	0	o	113290.10	6.70	-	CHEMBL2816	61.933	1014	0	1307		30082	34128	13923	13142	19988		285.044	332.378	172.44	161.484	214.244		OG0001442	1	2	1	1	1	1	1	1	1	1	1	1	1	1	1	3	2
	PMIY_08391	IPR000795: Transcription factor, GTP-binding domain; IPR004160: Translation elongation factor EFTu/EF1A, C-terminal; IPR004161: Translation elongation factor EFTu-like, domain 2; IPR004539: Translation elongation factor EF1A, eukaryotic/archaeal; IPR009000: Translation protein, beta-barrel domain superfamily; IPR009001: Translation elongation factor EF1A/initiation factor IF2gamma, C-terminal; IP…	translation elongation factor activity (GO:0003746 - MF); GTP binding (GO:0005525 - MF); cytoplasm (GO:0005737 - CC); translational elongation (GO:0006414 - BP); GTPase activity (GO:0003924 - MF); GTP binding (GO:0005525 - MF); GTP binding (GO:0005525 - MF)	-	K03231	EEF1A; elongation factor 1-alpha	1637	0	0	o	50153.82	9.05	cytoplasm (GO:0005737 - CC)	CHEMBL1795120	80.952	462	0	784		132956	183812	100983	110728	122522		2907.54	4131.51	2886.47	3140.06	3030.86		OG0000258	2	1	1	1	1	1	1	1	3	2	1	1	1	1	1	5	2
	PMIY_08399	IPR003593: AAA+ ATPase domain; IPR010995: DNA repair Rad51/transcription factor NusA, alpha-helical; IPR011941: DNA recombination/repair protein Rad51; IPR013632: DNA recombination and repair protein Rad51-like, C-terminal; IPR016467: DNA recombination and repair protein, RecA-like; IPR020587: DNA recombination and repair protein RecA, monomer-monomer interface; IPR020588: DNA recombination and r…	recombinase activity (GO:0000150 - MF); double-strand break repair via homologous recombination (GO:0000724 - BP); double-stranded DNA binding (GO:0003690 - MF); single-stranded DNA binding (GO:0003697 - MF); DNA-dependent ATPase activity (GO:0008094 - MF); homologous recombination-dependent replication fork processing (GO:1990426 - BP); nucleotide binding (GO:0000166 - MF); DNA binding (GO:00036…	-	K04482	RAD51; DNA repair protein RAD51	1441	0	0	o	37819.13	5.53	-	CHEMBL2034807	85.494	324	0	579		1123	1741	801	1073	1194		27.899	44.455	26.01	34.567	33.554		OG0001315	1	2	1	1	1	1	1	2	1	1	1	1	1	6	1	1	2
	PMIY_08401	IPR001752: Kinesin motor domain; IPR019821: Kinesin motor domain, conserved site; IPR027417: P-loop containing nucleoside triphosphate hydrolase; IPR036961: Kinesin motor domain superfamily	microtubule motor activity (GO:0003777 - MF); ATP binding (GO:0005524 - MF); microtubule-based movement (GO:0007018 - BP); microtubule motor activity (GO:0003777 - MF); ATP binding (GO:0005524 - MF); microtubule-based movement (GO:0007018 - BP); microtubule binding (GO:0008017 - MF)	-	K20196	KIF3B; kinesin family member 3B	2669	0	0	o	87165.43	6.33	-	CHEMBL6109	57.364	774	0	831		257	264	68	200	111		3.447	3.639	1.192	3.479	1.684		OG0000226	3	4	4	4	3	3	3	3	5	3	4	5	4	2	2	2	4
	PMIY_08429	IPR001576: Phosphoglycerate kinase; IPR015824: Phosphoglycerate kinase, N-terminal; IPR015911: Phosphoglycerate kinase, conserved site; IPR036043: Phosphoglycerate kinase superfamily	phosphoglycerate kinase activity (GO:0004618 - MF); glycolytic process (GO:0006096 - BP)	-	K00927	PGK; phosphoglycerate kinase [EC:2.7.2.3]	1433	0	0	o	44390.55	7.96	-	CHEMBL2096677	70.388	412	0	597		5784	7475	4329	4947	4633		144.494	191.932	141.354	160.26	130.923		OG0001978	1	1	1	1	1	1	1	1	1	2	2	1	1	1	1	2	2
	PMIY_08624	IPR000210: BTB/POZ domain; IPR003131: Potassium channel tetramerisation-type BTB domain; IPR003968: Potassium channel, voltage dependent, Kv; IPR003972: Potassium channel, voltage dependent, Kv1; IPR005821: Ion transport domain; IPR011333: SKP1/BTB/POZ domain superfamily; IPR027359: Voltage-dependent channel domain superfamily; IPR028325: Voltage-gated potassium channel	ion channel activity (GO:0005216 - MF); ion transport (GO:0006811 - BP); membrane (GO:0016020 - CC); transmembrane transport (GO:0055085 - BP); voltage-gated potassium channel activity (GO:0005249 - MF); potassium ion transport (GO:0006813 - BP); voltage-gated potassium channel complex (GO:0008076 - CC); protein binding (GO:0005515 - MF); protein homooligomerization (GO:0051260 - BP)	-	K04874	KCNA1; potassium voltage-gated channel Shaker-related subfamily A member 1	2466	6	0	i187-208o243-262i274-296o308-325i346-367o407-428i	61780.20	5.81	membrane (GO:0016020 - CC); voltage-gated potassium channel complex (GO:0008076 - CC)	CHEMBL2309	69.821	391	0	561		87	101	98	75	195		1.263	1.507	1.86	1.412	3.202		OG0000200	3	3	3	3	3	3	3	3	3	3	3	2	2	2	3	9	3
	PMIY_08663	IPR001412: Aminoacyl-tRNA synthetase, class I, conserved site; IPR002300: Aminoacyl-tRNA synthetase, class Ia; IPR002301: Isoleucine-tRNA ligase; IPR009008: Valyl/Leucyl/Isoleucyl-tRNA synthetase, editing domain; IPR009080: Aminoacyl-tRNA synthetase, class Ia, anticodon-binding; IPR013155: Methionyl/Valyl/Leucyl/Isoleucyl-tRNA synthetase, anticodon-binding; IPR014729: Rossmann-like alpha/beta/alp…	tRNA binding (GO:0000049 - MF); nucleotide binding (GO:0000166 - MF); aminoacyl-tRNA ligase activity (GO:0004812 - MF); ATP binding (GO:0005524 - MF); tRNA aminoacylation for protein translation (GO:0006418 - BP); nucleotide binding (GO:0000166 - MF); isoleucine-tRNA ligase activity (GO:0004822 - MF); ATP binding (GO:0005524 - MF); cytoplasm (GO:0005737 - CC); isoleucyl-tRNA aminoacylation (GO:00…	-	K01870	IARS; isoleucyl-tRNA synthetase [EC:6.1.1.5]	3925	0	0	o	143572.80	6.46	cytoplasm (GO:0005737 - CC)	CHEMBL3235	54.37	1247	0	1348		3122	3520	2316	2769	2482		28.475	32.998	27.61	32.75	25.607		OG0003324	1	1	1	1	1	1	1	1	1	1	1	2	1	1	1	0	2
	PMIY_08738	IPR000286: Histone deacetylase superfamily; IPR003084: Histone deacetylase; IPR023696: Ureohydrolase domain superfamily; IPR023801: Histone deacetylase domain; IPR037138: Histone deacetylase domain superfamily	histone deacetylase activity (GO:0004407 - MF); histone deacetylation (GO:0016575 - BP)	-	K06067	HDAC1_2; histone deacetylase 1/2 [EC:3.5.1.98]	1842	0	0	o	54220.05	5.45	-	CHEMBL1937	71.396	444	0	671		5784	5998	3886	3788	3747		112.41	119.812	98.715	95.466	82.375		OG0000635	2	2	2	3	2	2	2	2	2	2	1	2	2	2	2	2	2
	PMIY_08766	IPR003439: ABC transporter-like; IPR013525: ABC-2 type transporter; IPR027417: P-loop containing nucleoside triphosphate hydrolase	ATP binding (GO:0005524 - MF); ATPase activity (GO:0016887 - MF); membrane (GO:0016020 - CC)	-	K05681	ABCG2; ATP-binding cassette, subfamily G (WHITE), member 2	1983	6	0	i320-343o355-377i398-425o431-454i461-484o560-578i	65886.56	8.52	membrane (GO:0016020 - CC)	CHEMBL5393	47.619	588	0	544		821	815	732	426	784		14.821	15.122	17.273	9.973	16.01		OG0000552	3	2	3	2	3	5	2	2	2	2	2	2	2	2	1	1	8
	PMIY_08827	IPR001752: Kinesin motor domain; IPR019821: Kinesin motor domain, conserved site; IPR027417: P-loop containing nucleoside triphosphate hydrolase; IPR036961: Kinesin motor domain superfamily	microtubule motor activity (GO:0003777 - MF); ATP binding (GO:0005524 - MF); microtubule-based movement (GO:0007018 - BP); microtubule motor activity (GO:0003777 - MF); ATP binding (GO:0005524 - MF); microtubule-based movement (GO:0007018 - BP); microtubule binding (GO:0008017 - MF)	-	K10394	KIF3A; kinesin family member 3A	2190	0	0	o	76708.68	9.13	-	CHEMBL5544	60.62	645	0	775		568	530	341	515	525		9.285	8.905	7.286	10.917	9.708		OG0000226	3	4	4	4	3	3	3	3	5	3	4	5	4	2	2	2	4
	PMIY_08897	IPR000011: Ubiquitin/SUMO-activating enzyme E1; IPR000594: THIF-type NAD/FAD binding fold; IPR018965: Ubiquitin-activating enzyme E1, C-terminal; IPR019572: Ubiquitin-activating enzyme, catalytic cysteine domain; IPR023318: Ubiquitin activating enzyme, alpha domain superfamily; IPR032418: Ubiquitin-activating enzyme E1, FCCH domain; IPR032420: Ubiquitin-activating enzyme E1, four-helix bundle; IP…	cellular protein modification process (GO:0006464 - BP); small protein activating enzyme activity (GO:0008641 - MF); small protein activating enzyme activity (GO:0008641 - MF); acid-amino acid ligase activity (GO:0016881 - MF)	-	K03178	UBE1; ubiquitin-activating enzyme E1 [EC:6.2.1.45]	3696	1	0	o853-873i	112494.64	5.79	-	CHEMBL5924	51.592	1068	0	1101		9035	10703	7767	7202	8123		87.511	106.551	98.331	90.459	88.999		OG0000299	2	3	4	5	2	5	3	4	6	2	3	3	2	2	1	5	2
	PMIY_08942	IPR000941: Enolase; IPR020810: Enolase, C-terminal TIM barrel domain; IPR020811: Enolase, N-terminal; IPR029017: Enolase-like, N-terminal; IPR034390: Enolase-like superfamily; IPR036849: Enolase-like, C-terminal domain superfamily	phosphopyruvate hydratase complex (GO:0000015 - CC); magnesium ion binding (GO:0000287 - MF); phosphopyruvate hydratase activity (GO:0004634 - MF); glycolytic process (GO:0006096 - BP); metal ion binding (GO:0046872 - MF)	-	K01689	ENO; enolase [EC:4.2.1.11]	4083	0	0	o	46127.84	7.56	phosphopyruvate hydratase complex (GO:0000015 - CC)	CHEMBL3298	64.815	432	0	555		7639	5963	2516	3029	3630		66.977	53.736	28.834	34.439	36.002		OG0000394	3	3	3	2	2	3	2	1	2	1	1	1	3	3	1	4	4
	PMIY_08968	IPR013126: Heat shock protein 70 family; IPR018181: Heat shock protein 70, conserved site; IPR029047: Heat shock protein 70kD, peptide-binding domain superfamily; IPR029048: Heat shock protein 70kD, C-terminal domain superfamily	-	-	K03283	HSPA1s; heat shock 70kDa protein 1/2/6/8	1809	0	0	o	67235.53	6.01	-	CHEMBL1275223	46	600	0	540		583	1049	507	1014	688		11.537	21.336	13.114	26.021	15.401		OG0000011	19	16	21	17	7	8	9	9	11	9	4	3	31	7	6	10	13
	PMIY_08982	IPR000788: Ribonucleotide reductase large subunit, C-terminal; IPR005144: ATP-cone domain; IPR008926: Ribonucleotide reductase R1 subunit, N-terminal; IPR013346: Ribonucleotide reductase, class I , alpha subunit; IPR013509: Ribonucleotide reductase large subunit, N-terminal	ribonucleoside-diphosphate reductase activity, thioredoxin disulfide as acceptor (GO:0004748 - MF); ATP binding (GO:0005524 - MF); DNA replication (GO:0006260 - BP); oxidation-reduction process (GO:0055114 - BP); DNA replication (GO:0006260 - BP); oxidation-reduction process (GO:0055114 - BP); oxidation-reduction process (GO:0055114 - BP)	-	K10807	RRM1; ribonucleoside-diphosphate reductase subunit M1 [EC:1.17.4.1]	2717	0	0	o	94511.87	6.76	-	CHEMBL3739	66.87	818	0	1140		1399	2114	1151	1315	1401		18.433	28.628	19.822	22.468	20.881		OG0002228	1	2	1	1	2	1	1	1	1	1	1	1	1	2	1	2	2
	PMIY_09079	IPR002328: Alcohol dehydrogenase, zinc-type, conserved site; IPR011032: GroES-like superfamily; IPR013149: Alcohol dehydrogenase, C-terminal; IPR013154: Alcohol dehydrogenase, N-terminal; IPR014183: Alcohol dehydrogenase class III; IPR036291: NAD(P)-binding domain superfamily	ethanol oxidation (GO:0006069 - BP); zinc ion binding (GO:0008270 - MF); S-(hydroxymethyl)glutathione dehydrogenase activity (GO:0051903 - MF); oxidation-reduction process (GO:0055114 - BP); zinc ion binding (GO:0008270 - MF); oxidoreductase activity (GO:0016491 - MF); oxidation-reduction process (GO:0055114 - BP); oxidation-reduction process (GO:0055114 - BP)	-	K00121	frmA; S-(hydroxymethyl)glutathione dehydrogenase / alcohol dehydrogenase [EC:1.1.1.284 1.1.1.1]	1723	0	0	o	40666.90	6.50	-	CHEMBL4116	69.811	371	0	533		2009	3228	1696	1591	2426		41.741	68.934	46.058	42.866	57.017		OG0000975	1	1	1	1	1	2	1	1	1	1	1	2	0	0	1	1	1
	PMIY_09242	IPR008631: Glycogen synthase	glycogen (starch) synthase activity (GO:0004373 - MF); glycogen biosynthetic process (GO:0005978 - BP)	-	K00693	GYS; glycogen synthase [EC:2.4.1.11]	3116	0	0	o	83755.24	6.41	-	CHEMBL4000	60.377	636	0	808		5395	4242	2434	2610	2624		61.981	50.091	36.55	38.884	34.101		OG0002275	1	1	1	1	1	1	1	1	1	1	1	1	1	1	1	2	2
	PMIY_09282	IPR000217: Tubulin; IPR002453: Beta tubulin; IPR003008: Tubulin/FtsZ, GTPase domain; IPR008280: Tubulin/FtsZ, C-terminal; IPR013838: Beta tubulin, autoregulation binding site; IPR017975: Tubulin, conserved site; IPR018316: Tubulin/FtsZ, 2-layer sandwich domain; IPR023123: Tubulin, C-terminal; IPR036525: Tubulin/FtsZ, GTPase domain superfamily; IPR037103: Tubulin/FtsZ, C-terminal domain superfamily	GTPase activity (GO:0003924 - MF); structural constituent of cytoskeleton (GO:0005200 - MF); GTP binding (GO:0005525 - MF); microtubule (GO:0005874 - CC); microtubule-based process (GO:0007017 - BP); GTP binding (GO:0005525 - MF); microtubule (GO:0005874 - CC); microtubule-based process (GO:0007017 - BP); microtubule (GO:0005874 - CC); microtubule-based process (GO:0007017 - BP)	-	K07375	TUBB; tubulin beta	1329	0	0	o	49618.95	5.04	microtubule (GO:0005874 - CC)	CHEMBL2788	90.93	430	0	812		0	4	4	1	4		0	0.111	0.141	0.035	0.122		OG0000024	11	10	10	9	9	10	11	8	11	7	7	5	10	10	9	15	9
	PMIY_09321	IPR004000: Actin family; IPR004001: Actin, conserved site; IPR020902: Actin/actin-like conserved site	-	-	K05692	ACTB_G1; actin beta/gamma 1	1131	0	0	o	41872.01	5.42	-	CHEMBL5170	92.513	374	0	738		39516	46831	35230	39796	32577		1250.77	1523.54	1457.53	1633.45	1166.4		OG0000008	16	16	8	15	21	24	14	11	13	10	10	9	11	9	13	16	15
	PMIY_09325	IPR000594: THIF-type NAD/FAD binding fold; IPR032197: Ubiquitin-like modifier-activating enzyme Atg7, N-terminal; IPR035985: Ubiquitin-activating enzyme	small protein activating enzyme activity (GO:0008641 - MF)	-	K08337	ATG7; ubiquitin-like modifier-activating enzyme ATG7	2175	0	0	o	80738.51	6.12	-	CHEMBL2321621	42.019	733	0	545		1315	1196	850	1171	1007		21.644	20.233	18.286	24.993	18.749		OG0003084	1	1	2	1	1	1	1	1	1	1	1	1	1	1	2	2	1
	PMIY_09513	IPR004839: Aminotransferase, class I/classII; IPR015421: Pyridoxal phosphate-dependent transferase, major domain; IPR015422: Pyridoxal phosphate-dependent transferase domain 1; IPR015424: Pyridoxal phosphate-dependent transferase	catalytic activity (GO:0003824 - MF); biosynthetic process (GO:0009058 - BP); pyridoxal phosphate binding (GO:0030170 - MF)	-	K00814	GPT; alanine transaminase [EC:2.6.1.2]	1783	0	0	o	55346.55	7.10	-	CHEMBL5929	55.761	486	0	550		10046	10999	5803	4515	7760		201.701	226.979	152.289	117.553	176.243		OG0000711	3	2	2	2	2	2	2	2	2	2	2	2	2	2	1	3	2
	PMIY_09639	IPR006091: Acyl-CoA oxidase/dehydrogenase, central domain; IPR009075: Acyl-CoA dehydrogenase/oxidase C-terminal; IPR009100: Acyl-CoA dehydrogenase/oxidase, N-terminal and middle domain superfamily; IPR013786: Acyl-CoA dehydrogenase/oxidase, N-terminal; IPR036250: Acyl-CoA dehydrogenase-like, C-terminal; IPR037069: Acyl-CoA dehydrogenase/oxidase, N-terminal domain superfamily	metabolic process (GO:0008152 - BP); oxidoreductase activity, acting on the CH-CH group of donors (GO:0016627 - MF); oxidation-reduction process (GO:0055114 - BP); oxidoreductase activity, acting on the CH-CH group of donors (GO:0016627 - MF); flavin adenine dinucleotide binding (GO:0050660 - MF); oxidation-reduction process (GO:0055114 - BP); oxidoreductase activity, acting on the CH-CH group of…	-	K09479	ACADVL; very long chain acyl-CoA dehydrogenase [EC:1.3.8.9]	2103	0	0	o	59415.13	6.41	-	CHEMBL2176830	51.845	542	0	558		909	676	408	625	629		15.474	11.827	9.078	13.797	12.112		OG0001014	2	3	3	2	2	2	2	2	2	1	1	1	1	2	3	0	2
	PMIY_09658	IPR000286: Histone deacetylase superfamily; IPR003084: Histone deacetylase; IPR023696: Ureohydrolase domain superfamily; IPR023801: Histone deacetylase domain; IPR037138: Histone deacetylase domain superfamily	histone deacetylase activity (GO:0004407 - MF); histone deacetylation (GO:0016575 - BP)	-	K11404	HDAC3; histone deacetylase 3 [EC:3.5.1.98]	2028	0	0	o	48447.28	5.70	-	CHEMBL1829	64.407	413	0	573		951	1250	855	732	954		16.787	22.679	19.727	16.756	19.049		OG0000635	2	2	2	3	2	2	2	2	2	2	1	2	2	2	2	2	2
	PMIY_09660	IPR000209: Peptidase S8/S53 domain; IPR002884: P domain; IPR008979: Galactose-binding-like domain superfamily; IPR015500: Peptidase S8, subtilisin-related; IPR022398: Peptidase S8, subtilisin, His-active site; IPR023827: Peptidase S8, subtilisin, Asp-active site; IPR023828: Peptidase S8, subtilisin, Ser-active site; IPR032815: Peptidase S8, pro-domain; IPR034182: Kexin/furin catalytic domain; IPR…	serine-type endopeptidase activity (GO:0004252 - MF); proteolysis (GO:0006508 - BP)	S08B	K01360	PCSK2; proprotein convertase subtilisin/kexin type 2 [EC:3.4.21.94]	2402	0	Y	n3-14c20/21o	72862.08	6.31	-	CHEMBL2433	59.581	621	0	726		140	201	171	198	41		2.087	3.079	3.331	3.827	0.691		OG0000158	3	3	5	3	3	4	3	3	3	3	5	3	4	4	6	3	6
	PMIY_09723	IPR001631: DNA topoisomerase I; IPR008336: DNA topoisomerase I, DNA binding, eukaryotic-type; IPR011010: DNA breaking-rejoining enzyme, catalytic core; IPR013030: DNA topoisomerase I, DNA binding, N-terminal domain 2; IPR013034: DNA topoisomerase I, DNA binding, N-terminal domain 1; IPR013499: DNA topoisomerase I, eukaryotic-type; IPR013500: DNA topoisomerase I, catalytic core, eukaryotic-type; I…	DNA binding (GO:0003677 - MF); DNA binding (GO:0003677 - MF); DNA topoisomerase type I activity (GO:0003917 - MF); chromosome (GO:0005694 - CC); DNA topological change (GO:0006265 - BP); DNA binding (GO:0003677 - MF); DNA topoisomerase type I activity (GO:0003917 - MF); DNA topological change (GO:0006265 - BP); DNA topoisomerase type I activity (GO:0003917 - MF)	-	K03163	TOP1; DNA topoisomerase I [EC:5.6.2.1]	3099	0	0	o	78886.43	8.93	chromosome (GO:0005694 - CC)	CHEMBL2362989	60.714	560	0	700		2677	3543	2851	2610	2398		30.924	42.066	43.047	39.097	31.335		OG0003102	1	1	1	1	1	1	1	1	1	1	1	1	1	1	2	1	1
	PMIY_09838	IPR001404: Heat shock protein Hsp90 family; IPR003594: Histidine kinase/HSP90-like ATPase; IPR019805: Heat shock protein Hsp90, conserved site; IPR020568: Ribosomal protein S5 domain 2-type fold; IPR020575: Heat shock protein Hsp90, N-terminal; IPR036890: Histidine kinase/HSP90-like ATPase superfamily; IPR037196: HSP90, C-terminal domain	ATP binding (GO:0005524 - MF); protein folding (GO:0006457 - BP); response to stress (GO:0006950 - BP); unfolded protein binding (GO:0051082 - MF)	-	K04079	HSP90A; molecular chaperone HtpG	2168	0	0	o	80895.89	5.00	-	CHEMBL4197	72.077	727	0	978		47641	49062	29123	33500	37237		786.662	832.663	628.557	717.323	695.531		OG0000197	3	5	6	4	3	2	3	2	3	2	4	4	4	2	4	6	3
	PMIY_09843	IPR002194: Chaperonin TCP-1, conserved site; IPR002423: Chaperonin Cpn60/TCP-1 family; IPR012716: T-complex protein 1, beta subunit; IPR017998: Chaperone tailless complex polypeptide 1 (TCP-1); IPR027409: GroEL-like apical domain superfamily; IPR027410: TCP-1-like chaperonin intermediate domain superfamily; IPR027413: GroEL-like equatorial domain superfamily	ATP binding (GO:0005524 - MF); ATP binding (GO:0005524 - MF); protein folding (GO:0006457 - BP); unfolded protein binding (GO:0051082 - MF)	-	K09494	CCT2; T-complex protein 1 subunit beta	1847	0	0	o	58208.15	5.60	-	CHEMBL1795083	71.375	538	0	761		19803	21305	16216	16539	16277		383.823	424.422	410.813	415.692	356.869		OG0002779	1	1	1	1	1	1	1	2	2	2	1	2	1	1	1	1	1
	PMIY_09866	IPR000375: Dynamin central domain; IPR001401: Dynamin, GTPase domain; IPR001849: Pleckstrin homology domain; IPR003130: Dynamin GTPase effector; IPR011993: PH-like domain superfamily; IPR020850: GTPase effector domain; IPR022812: Dynamin superfamily; IPR027417: P-loop containing nucleoside triphosphate hydrolase; IPR030381: Dynamin-type guanine nucleotide-binding (G) domain	GTPase activity (GO:0003924 - MF); GTP binding (GO:0005525 - MF); GTP binding (GO:0005525 - MF)	-	K01528	DNM; dynamin GTPase [EC:3.6.5.5]	7206	0	0	o	77395.96	6.22	-	CHEMBL1075191	60.79	709	0	882		1037	961	689	609	1194		5.152	4.907	4.474	3.923	6.71		OG0000192	4	4	6	3	3	3	4	5	4	3	3	5	3	4	5	5	2
	PMIY_10076	IPR000795: Transcription factor, GTP-binding domain; IPR004160: Translation elongation factor EFTu/EF1A, C-terminal; IPR004161: Translation elongation factor EFTu-like, domain 2; IPR009000: Translation protein, beta-barrel domain superfamily; IPR009001: Translation elongation factor EF1A/initiation factor IF2gamma, C-terminal; IPR027417: P-loop containing nucleoside triphosphate hydrolase	GTPase activity (GO:0003924 - MF); GTP binding (GO:0005525 - MF); GTP binding (GO:0005525 - MF)	-	K03231	EEF1A; elongation factor 1-alpha	1284	0	0	o	46581.57	7.16	-	CHEMBL1795120	59.13	460	0	541		2	8	5	6	7		0.056	0.229	0.182	0.217	0.221		OG0000258	2	1	1	1	1	1	1	1	3	2	1	1	1	1	1	5	2
	PMIY_10144	IPR001680: WD40 repeat; IPR015943: WD40/YVTN repeat-like-containing domain superfamily; IPR017986: WD40-repeat-containing domain; IPR019775: WD40 repeat, conserved site; IPR020472: G-protein beta WD-40 repeat; IPR022052: Histone-binding protein RBBP4, N-terminal; IPR036322: WD40-repeat-containing domain superfamily	protein binding (GO:0005515 - MF)	-	K10752	RBBP4; histone-binding protein RBBP4	1422	0	0	o	48193.73	4.96	-	CHEMBL3301388	76.019	417	0	673		687	771	671	612	847		17.295	19.95	22.08	19.979	24.12		OG0000290	2	2	2	2	3	2	2	2	2	2	3	2	2	2	2	25	0
	PMIY_10189	IPR000719: Protein kinase domain; IPR000980: SH2 domain; IPR001245: Serine-threonine/tyrosine-protein kinase, catalytic domain; IPR001452: SH3 domain; IPR008266: Tyrosine-protein kinase, active site; IPR011009: Protein kinase-like domain superfamily; IPR017441: Protein kinase, ATP binding site; IPR020635: Tyrosine-protein kinase, catalytic domain; IPR036028: SH3-like domain superfamily; IPR036860…	protein kinase activity (GO:0004672 - MF); ATP binding (GO:0005524 - MF); protein phosphorylation (GO:0006468 - BP); protein kinase activity (GO:0004672 - MF); protein phosphorylation (GO:0006468 - BP); protein tyrosine kinase activity (GO:0004713 - MF); protein phosphorylation (GO:0006468 - BP); protein binding (GO:0005515 - MF); ATP binding (GO:0005524 - MF)	-	K05703	FYN; tyrosine-protein kinase Fyn [EC:2.7.10.2]	2630	0	0	o	76122.13	7.86	-	CHEMBL4517	54.978	462	0	535		668	515	389	508	372		9.093	7.205	6.921	8.967	5.728		OG0000017	10	15	11	10	8	10	10	11	13	8	12	10	7	7	7	9	9
	PMIY_10251	IPR008209: Phosphoenolpyruvate carboxykinase, GTP-utilising; IPR008210: Phosphoenolpyruvate carboxykinase, N-terminal; IPR013035: Phosphoenolpyruvate carboxykinase, C-terminal; IPR018091: Phosphoenolpyruvate carboxykinase, GTP-utilising, conserved site; IPR035077: Phosphoenolpyruvate carboxykinase, GTP-utilising, C-terminal; IPR035078: Phosphoenolpyruvate carboxykinase, GTP-utilising, N-terminal	phosphoenolpyruvate carboxykinase activity (GO:0004611 - MF); GTP binding (GO:0005525 - MF); gluconeogenesis (GO:0006094 - BP); phosphoenolpyruvate carboxykinase activity (GO:0004611 - MF); gluconeogenesis (GO:0006094 - BP); phosphoenolpyruvate carboxykinase activity (GO:0004611 - MF); gluconeogenesis (GO:0006094 - BP); purine nucleotide binding (GO:0017076 - MF); phosphoenolpyruvate carboxykinas…	-	K01596	E4.1.1.32; phosphoenolpyruvate carboxykinase (GTP) [EC:4.1.1.32]	2505	0	0	o	71058.23	6.41	-	CHEMBL1075234	54.085	612	0	719		6082	6963	2563	3968	3829		86.917	102.276	47.875	73.535	61.898		OG0000836	2	2	2	2	2	2	2	1	2	1	1	1	1	1	2	7	4
	PMIY_10549	IPR001404: Heat shock protein Hsp90 family; IPR020568: Ribosomal protein S5 domain 2-type fold; IPR037196: HSP90, C-terminal domain	ATP binding (GO:0005524 - MF); protein folding (GO:0006457 - BP); response to stress (GO:0006950 - BP); unfolded protein binding (GO:0051082 - MF)	-	K04079	HSP90A; molecular chaperone HtpG	1542	0	0	o	59792.92	5.09	-	CHEMBL3137265	69.884	518	0	651		7927	11740	7378	6773	6421		184.031	280.135	223.883	203.904	168.624		OG0000197	3	5	6	4	3	2	3	2	3	2	4	4	4	2	4	6	3
	PMIY_10580	IPR004000: Actin family; IPR020902: Actin/actin-like conserved site	-	-	K17260	ACTR2; actin-related protein 2	1951	0	0	o	44393.64	8.11	-	CHEMBL6090	75.192	391	0	650		7515	7290	5368	6216	5997		137.892	137.484	128.743	147.905	124.474		OG0000008	16	16	8	15	21	24	14	11	13	10	10	9	11	9	13	16	15
	PMIY_10620	IPR000629: ATP-dependent RNA helicase DEAD-box, conserved site; IPR001650: Helicase, C-terminal; IPR011545: DEAD/DEAH box helicase domain; IPR014001: Helicase superfamily 1/2, ATP-binding domain; IPR014014: RNA helicase, DEAD-box type, Q motif; IPR027417: P-loop containing nucleoside triphosphate hydrolase	nucleic acid binding (GO:0003676 - MF); ATP binding (GO:0005524 - MF)	-	K03257	EIF4A; translation initiation factor 4A	1781	0	0	o	43812.53	4.86	-	CHEMBL2052028	70.496	383	0	528		2190	2688	1576	1382	2013		44.02	55.533	41.406	36.022	45.77		OG0000145	4	4	3	4	4	4	6	6	6	5	4	4	5	5	4	9	2
	PMIY_10632	IPR004000: Actin family; IPR004001: Actin, conserved site; IPR020902: Actin/actin-like conserved site	-	-	K05692	ACTB_G1; actin beta/gamma 1	1131	0	0	o	41907.83	5.49	-	CHEMBL5170	93.316	374	0	739		7	0	10	0	1		0.222	0	0.414	0	0.036		OG0000008	16	16	8	15	21	24	14	11	13	10	10	9	11	9	13	16	15
	PMIY_10821	IPR000941: Enolase; IPR020809: Enolase, conserved site; IPR020810: Enolase, C-terminal TIM barrel domain; IPR020811: Enolase, N-terminal; IPR029017: Enolase-like, N-terminal; IPR036849: Enolase-like, C-terminal domain superfamily	phosphopyruvate hydratase complex (GO:0000015 - CC); magnesium ion binding (GO:0000287 - MF); phosphopyruvate hydratase activity (GO:0004634 - MF); glycolytic process (GO:0006096 - BP)	-	K01689	ENO; enolase [EC:4.2.1.11]	1483	0	0	o	40219.36	8.58	phosphopyruvate hydratase complex (GO:0000015 - CC)	CHEMBL3298	67.053	431	0	570		9921	16862	10453	12187	11161		239.486	418.361	329.813	381.491	304.763		OG0000394	3	3	3	2	2	3	2	1	2	1	1	1	3	3	1	4	4
	PMIY_10869	IPR004154: Anticodon-binding; IPR004516: Histidine-tRNA ligase/ATP phosphoribosyltransferase regulatory subunit; IPR006195: Aminoacyl-tRNA synthetase, class II; IPR033656: Histidyl-anticodon-binding; IPR036621: Anticodon-binding domain superfamily	cytoplasm (GO:0005737 - CC)	-	K01892	HARS; histidyl-tRNA synthetase [EC:6.1.1.21]	1964	0	0	o	61076.13	7.50	cytoplasm (GO:0005737 - CC)	CHEMBL4002	55.533	497	0	536		8788	10461	5628	6653	6615		160.182	195.981	134.085	157.255	136.392		OG0002804	1	1	1	1	1	1	1	1	1	1	1	1	1	1	1	2	1
	PMIY_11075	IPR006089: Acyl-CoA dehydrogenase, conserved site; IPR006091: Acyl-CoA oxidase/dehydrogenase, central domain; IPR009075: Acyl-CoA dehydrogenase/oxidase C-terminal; IPR009100: Acyl-CoA dehydrogenase/oxidase, N-terminal and middle domain superfamily; IPR013786: Acyl-CoA dehydrogenase/oxidase, N-terminal; IPR036250: Acyl-CoA dehydrogenase-like, C-terminal; IPR037069: Acyl-CoA dehydrogenase/oxidase, …	acyl-CoA dehydrogenase activity (GO:0003995 - MF); oxidation-reduction process (GO:0055114 - BP); metabolic process (GO:0008152 - BP); oxidoreductase activity, acting on the CH-CH group of donors (GO:0016627 - MF); oxidation-reduction process (GO:0055114 - BP); oxidoreductase activity, acting on the CH-CH group of donors (GO:0016627 - MF); flavin adenine dinucleotide binding (GO:0050660 - MF); ox…	-	K00255	ACADL; long-chain-acyl-CoA dehydrogenase [EC:1.3.8.8]	2348	0	Y	n6-16c28/29o	44268.63	5.98	-	CHEMBL2176836	66.071	392	0	546		751	812	691	561	456		11.45	12.725	13.77	11.092	7.864		OG0005294	1	2	1	2	1	1	1	1	1	0	0	0	0	0	1	2	1
	PMIY_11077	IPR004000: Actin family; IPR004001: Actin, conserved site; IPR020902: Actin/actin-like conserved site	-	-	K05692	ACTB_G1; actin beta/gamma 1	1505	0	0	o	41768.75	5.31	-	CHEMBL2062353	97.059	374	0	766		6121	8036	9052	7345	8477		145.597	196.466	281.434	226.561	228.09		OG0000008	16	16	8	15	21	24	14	11	13	10	10	9	11	9	13	16	15
	PMIY_11100	IPR013126: Heat shock protein 70 family; IPR018181: Heat shock protein 70, conserved site; IPR029047: Heat shock protein 70kD, peptide-binding domain superfamily; IPR029048: Heat shock protein 70kD, C-terminal domain superfamily	-	-	K09490	HSPA5; heat shock 70kDa protein 5	2170	0	Y	n6-15c19/20o	71599.21	5.35	-	CHEMBL1781865	74.057	636	0	960		12670	16390	12134	11506	11364		209.018	277.909	261.645	246.146	212.067		OG0000011	19	16	21	17	7	8	9	9	11	9	4	3	31	7	6	10	13
	PMIY_11179	IPR004000: Actin family; IPR020902: Actin/actin-like conserved site	-	-	K05692	ACTB_G1; actin beta/gamma 1	1164	0	0	o	42917.33	5.06	-	CHEMBL5170	78.47	353	0	610		1178	2202	843	1307	1116		36.229	69.606	33.888	52.126	38.825		OG0000008	16	16	8	15	21	24	14	11	13	10	10	9	11	9	13	16	15
	PMIY_11252	IPR001135: NADH-quinone oxidoreductase, subunit D; IPR022885: NAD(P)H-quinone oxidoreductase subunit D/H; IPR029014: [NiFe]-hydrogenase, large subunit; IPR038290: NADH-quinone oxidoreductase, subunit D superfamily	oxidoreductase activity, acting on NAD(P)H (GO:0016651 - MF); quinone binding (GO:0048038 - MF); NAD binding (GO:0051287 - MF); oxidation-reduction process (GO:0055114 - BP); oxidoreductase activity, acting on NAD(P)H (GO:0016651 - MF); oxidation-reduction process (GO:0055114 - BP)	-	K03935	NDUFS2; NADH dehydrogenase (ubiquinone) Fe-S protein 2 [EC:7.1.1.2 1.6.99.3]	1320	1	0	o37-61i	36223.15	5.21	-	CHEMBL2363065	75.625	320	0	511		7845	10882	5738	5647	6327		212.758	303.332	203.402	198.597	194.1		OG0003086	1	1	1	1	1	1	1	2	1	1	1	0	1	2	1	3	2
	PMIY_11275	IPR000194: ATPase, F1/V1/A1 complex, alpha/beta subunit, nucleotide-binding domain; IPR004100: ATPase, F1/V1/A1 complex, alpha/beta subunit, N-terminal domain; IPR005723: ATPase, V1 complex, subunit B; IPR020003: ATPase, alpha/beta subunit, nucleotide-binding domain, active site; IPR022879: V-type ATP synthase regulatory subunit B/beta; IPR027417: P-loop containing nucleoside triphosphate hydrola…	ATP binding (GO:0005524 - MF); ATP hydrolysis coupled proton transport (GO:0015991 - BP); proton-transporting V-type ATPase, V1 domain (GO:0033180 - CC); proton transport (GO:0015992 - BP); ATP metabolic process (GO:0046034 - BP)	-	K02147	ATPeV1B; V-type H+-transporting ATPase subunit B	1858	0	0	o	54441.19	5.13	proton-transporting V-type ATPase, V1 domain (GO:0033180 - CC)	CHEMBL1781869	86.735	490	0	893		2980	3119	2681	2231	2416		57.417	61.766	67.518	55.742	52.657		OG0003029	1	1	1	1	1	1	1	1	1	1	1	1	1	1	1	1	1
	PMIY_11359	IPR001949: NADH:ubiquinone oxidoreductase, 51kDa subunit, conserved site; IPR011537: NADH ubiquinone oxidoreductase, F subunit; IPR011538: NADH-ubiquinone oxidoreductase 51kDa subunit, FMN-binding domain; IPR019554: Soluble ligand binding domain; IPR019575: NADH-ubiquinone oxidoreductase 51kDa subunit, iron-sulphur binding domain; IPR037207: NADH-ubiquinone oxidoreductase 51kDa subunit, iron-sulp…	NADH dehydrogenase (ubiquinone) activity (GO:0008137 - MF); FMN binding (GO:0010181 - MF); 4 iron, 4 sulfur cluster binding (GO:0051539 - MF); oxidation-reduction process (GO:0055114 - BP); FMN binding (GO:0010181 - MF); oxidoreductase activity, acting on NAD(P)H (GO:0016651 - MF); NAD binding (GO:0051287 - MF); 4 iron, 4 sulfur cluster binding (GO:0051539 - MF); oxidation-reduction process (GO:0…	-	K03942	NDUFV1; NADH dehydrogenase (ubiquinone) flavoprotein 1 [EC:7.1.1.2 1.6.99.3]	1634	0	0	o	45612.35	8.14	-	CHEMBL614865	83.929	392	0	703		7385	6513	5752	5381	6375		161.795	146.66	164.716	152.876	157.99		OG0004281	1	1	1	1	1	1	1	1	1	1	1	1	1	1	1	1	2
	PMIY_11461	IPR000719: Protein kinase domain; IPR008271: Serine/threonine-protein kinase, active site; IPR011009: Protein kinase-like domain superfamily; IPR017441: Protein kinase, ATP binding site	protein kinase activity (GO:0004672 - MF); ATP binding (GO:0005524 - MF); protein phosphorylation (GO:0006468 - BP); protein kinase activity (GO:0004672 - MF); protein phosphorylation (GO:0006468 - BP); ATP binding (GO:0005524 - MF)	-	K03097	CSNK2A; casein kinase II subunit alpha [EC:2.7.11.1]	1722	0	0	o	42665.70	8.67	-	CHEMBL3537	73.025	367	0	533		4557	4552	3482	2742	3688		94.735	97.264	94.616	73.92	86.728		OG0001047	2	2	2	2	2	2	2	2	1	1	1	1	1	2	1	3	1
	PMIY_11511	IPR004843: Calcineurin-like phosphoesterase domain, ApaH type; IPR006186: Serine/threonine-specific protein phosphatase/bis(5-nucleosyl)-tetraphosphatase; IPR029052: Metallo-dependent phosphatase-like; IPR031675: Serine-threonine protein phosphatase, N-terminal	hydrolase activity (GO:0016787 - MF)	-	K06269	PPP1C; serine/threonine-protein phosphatase PP1 catalytic subunit [EC:3.1.3.16]	1887	0	0	o	37279.09	6.33	-	CHEMBL2164	88.146	329	0	603		7643	8733	6634	6157	6179		144.997	170.284	164.502	151.47	132.601		OG0000034	11	13	9	8	10	9	11	15	13	4	4	4	6	6	5	13	5
	PMIY_11809	IPR004871: Cleavage/polyadenylation specificity factor, A subunit, C-terminal; IPR015943: WD40/YVTN repeat-like-containing domain superfamily; IPR036322: WD40-repeat-containing domain superfamily	nucleic acid binding (GO:0003676 - MF); nucleus (GO:0005634 - CC); protein binding (GO:0005515 - MF)	-	K12830	SF3B3; splicing factor 3B subunit 3	3798	0	0	o	136148.09	5.36	nucleus (GO:0005634 - CC)	CHEMBL1250378	72.512	1226	0	1908		2552	3757	2639	2470	3021		24.054	36.397	32.513	30.191	32.21		OG0002232	1	2	1	1	1	2	1	1	2	1	3	1	1	1	1	2	1
	PMIY_11817	IPR003593: AAA+ ATPase domain; IPR010339: TIP49, C-terminal; IPR012340: Nucleic acid-binding, OB-fold; IPR027417: P-loop containing nucleoside triphosphate hydrolase	DNA helicase activity (GO:0003678 - MF); ATP binding (GO:0005524 - MF)	-	K04499	RUVBL1; RuvB-like protein 1 (pontin 52)	1639	0	0	o	47157.71	6.40	-	CHEMBL3259467	72.149	456	0	685		3022	3553	2402	2757	3069		66.006	79.763	68.574	78.088	75.826		OG0000607	2	3	2	2	2	3	3	2	2	2	2	2	2	3	2	2	2
	PMIY_12039	IPR000217: Tubulin; IPR002452: Alpha tubulin; IPR003008: Tubulin/FtsZ, GTPase domain; IPR008280: Tubulin/FtsZ, C-terminal; IPR017975: Tubulin, conserved site; IPR018316: Tubulin/FtsZ, 2-layer sandwich domain; IPR023123: Tubulin, C-terminal; IPR036525: Tubulin/FtsZ, GTPase domain superfamily; IPR037103: Tubulin/FtsZ, C-terminal domain superfamily	GTPase activity (GO:0003924 - MF); structural constituent of cytoskeleton (GO:0005200 - MF); GTP binding (GO:0005525 - MF); microtubule (GO:0005874 - CC); microtubule-based process (GO:0007017 - BP); GTP binding (GO:0005525 - MF); microtubule (GO:0005874 - CC); microtubule-based process (GO:0007017 - BP); microtubule (GO:0005874 - CC); microtubule-based process (GO:0007017 - BP)	M24X	K07374	TUBA; tubulin alpha	1349	0	0	o	45137.15	5.03	microtubule (GO:0005874 - CC)	CHEMBL2095182	83.221	447	0	746		13248	18058	11134	10559	13263		351.564	492.539	386.195	363.362	398.135		OG0000005	21	19	16	18	23	26	24	22	25	5	3	6	12	12	6	46	13
	PMIY_12580	IPR004000: Actin family; IPR004001: Actin, conserved site; IPR020902: Actin/actin-like conserved site	-	-	K05692	ACTB_G1; actin beta/gamma 1	1289	0	0	o	41766.73	5.31	-	CHEMBL2062353	95.989	374	0	761		2892	2867	2520	2096	2795		80.318	81.839	91.478	75.486	87.807		OG0000008	16	16	8	15	21	24	14	11	13	10	10	9	11	9	13	16	15
	PMIY_07818	IPR025799: Protein arginine N-methyltransferase; IPR029063: S-adenosyl-L-methionine-dependent methyltransferase	protein methylation (GO:0006479 - BP); methyltransferase activity (GO:0008168 - MF)	-	K11434	PRMT1; type I protein arginine methyltransferase [EC:2.1.1.319]	1536	0	0	o	39988.78	5.08	-	CHEMBL5524	69.565	345	3.91e-180	502		4706	6282	4317	3598	4193		109.68	150.484	131.51	108.742	110.544		OG0000523	2	2	1	3	4	3	2	3	3	2	2	3	2	1	2	2	3
	PMIY_08794	IPR001019: Guanine nucleotide binding protein (G-protein), alpha subunit; IPR001408: G-protein alpha subunit, group I; IPR011025: G protein alpha subunit, helical insertion; IPR027417: P-loop containing nucleoside triphosphate hydrolase	GTPase activity (GO:0003924 - MF); signal transducer activity (GO:0004871 - MF); GTP binding (GO:0005525 - MF); G-protein coupled receptor signaling pathway (GO:0007186 - BP); adenylate cyclase-modulating G-protein coupled receptor signaling pathway (GO:0007188 - BP); G-protein beta/gamma-subunit complex binding (GO:0031683 - MF); GTPase activity (GO:0003924 - MF); signal transducer activity (GO:…	-	K04630	GNAI; guanine nucleotide-binding protein G(i) subunit alpha	1627	0	0	o	40147.90	6.05	-	CHEMBL4221	66.572	353	3.14e-179	499		543	544	423	419	366		11.948	12.303	12.165	11.955	9.109		OG0000043	6	7	4	7	8	7	8	7	9	6	6	7	3	4	6	10	4
	PMIY_02761	IPR001991: Sodium:dicarboxylate symporter; IPR018107: Sodium:dicarboxylate symporter, conserved site; IPR036458: Sodium:dicarboxylate symporter superfamily	symporter activity (GO:0015293 - MF); integral component of membrane (GO:0016021 - CC)	-	K05613	SLC1A2; solute carrier family 1 (glial high affinity glutamate transporter), member 2	2292	10	0	i60-82o102-126i138-160o266-283i304-325o337-363i375-396o416-437i444-465o471-494i	67578.02	8.17	integral component of membrane (GO:0016021 - CC)	CHEMBL2900	55.625	480	4.58e-179	518		51	35	33	44	51		0.797	0.562	0.674	0.891	0.901		OG0000151	2	4	2	3	3	2	2	3	3	1	1	3	10	13	1	3	11
	PMIY_05948	IPR001286: Glycoside hydrolase, family 59; IPR013785: Aldolase-type TIM barrel; IPR017853: Glycoside hydrolase superfamily; IPR035394: Glycosyl hydrolase family 59, central domain	catalytic activity (GO:0003824 - MF); galactosylceramidase activity (GO:0004336 - MF); galactosylceramide catabolic process (GO:0006683 - BP)	-	K01202	GALC; galactosylceramidase [EC:3.2.1.46]	2184	0	Y	n2-12c17/18o	75525.39	5.84	-	CHEMBL2218	44.962	665	4.77e-179	524		11482	7596	6645	4538	8165		188.205	127.972	142.367	96.459	151.393		OG0005253	1	1	2	2	1	1	0	0	0	0	0	0	0	0	1	1	4
	PMIY_00612	IPR013126: Heat shock protein 70 family; IPR018181: Heat shock protein 70, conserved site; IPR029047: Heat shock protein 70kD, peptide-binding domain superfamily	-	-	K03283	HSPA1s; heat shock 70kDa protein 1/2/6/8	1593	0	0	o	58764.12	5.17	-	CHEMBL1275223	49.149	529	5.72e-179	517		1945	2450	1773	1898	2151		43.709	56.589	52.079	55.311	54.68		OG0000011	19	16	21	17	7	8	9	9	11	9	4	3	31	7	6	10	13
	PMIY_08552	IPR006089: Acyl-CoA dehydrogenase, conserved site; IPR006091: Acyl-CoA oxidase/dehydrogenase, central domain; IPR009075: Acyl-CoA dehydrogenase/oxidase C-terminal; IPR009100: Acyl-CoA dehydrogenase/oxidase, N-terminal and middle domain superfamily; IPR013786: Acyl-CoA dehydrogenase/oxidase, N-terminal; IPR036250: Acyl-CoA dehydrogenase-like, C-terminal; IPR037069: Acyl-CoA dehydrogenase/oxidase, …	acyl-CoA dehydrogenase activity (GO:0003995 - MF); oxidation-reduction process (GO:0055114 - BP); metabolic process (GO:0008152 - BP); oxidoreductase activity, acting on the CH-CH group of donors (GO:0016627 - MF); oxidation-reduction process (GO:0055114 - BP); oxidoreductase activity, acting on the CH-CH group of donors (GO:0016627 - MF); flavin adenine dinucleotide binding (GO:0050660 - MF); ox…	-	K00248	ACADS; butyryl-CoA dehydrogenase [EC:1.3.8.1]	2531	0	0	o	44343.24	8.28	-	CHEMBL2176825	62.629	388	1.88e-178	502		1376	749	403	583	381		19.462	10.889	7.45	10.693	6.096		OG0001232	3	3	2	2	2	2	1	2	1	0	0	0	0	0	3	3	3
	PMIY_06558	IPR001019: Guanine nucleotide binding protein (G-protein), alpha subunit; IPR001408: G-protein alpha subunit, group I; IPR011025: G protein alpha subunit, helical insertion; IPR027417: P-loop containing nucleoside triphosphate hydrolase	GTPase activity (GO:0003924 - MF); signal transducer activity (GO:0004871 - MF); GTP binding (GO:0005525 - MF); G-protein coupled receptor signaling pathway (GO:0007186 - BP); adenylate cyclase-modulating G-protein coupled receptor signaling pathway (GO:0007188 - BP); G-protein beta/gamma-subunit complex binding (GO:0031683 - MF); GTPase activity (GO:0003924 - MF); signal transducer activity (GO:…	-	K04630	GNAI; guanine nucleotide-binding protein G(i) subunit alpha	1471	0	0	o	40696.52	6.57	-	CHEMBL4741	66.102	354	2.31e-178	497		2440	2699	2134	1430	2394		59.38	67.511	67.881	45.129	65.904		OG0000043	6	7	4	7	8	7	8	7	9	6	6	7	3	4	6	10	4
	PMIY_07010	IPR000169: Cysteine peptidase, cysteine active site; IPR001300: Peptidase C2, calpain, catalytic domain; IPR002048: EF-hand domain; IPR011992: EF-hand domain pair; IPR022682: Peptidase C2, calpain, large subunit, domain III; IPR022683: Peptidase C2, calpain, domain III; IPR022684: Peptidase C2, calpain family; IPR033883: Calpain subdomain III; IPR036213: Calpain large subunit, domain III superfam…	calcium-dependent cysteine-type endopeptidase activity (GO:0004198 - MF); intracellular (GO:0005622 - CC); proteolysis (GO:0006508 - BP); calcium ion binding (GO:0005509 - MF)	C02A	K08585	CAPNN; calpain, invertebrate [EC:3.4.22.-]	2703	0	0	o	84265.55	6.20	intracellular (GO:0005622 - CC)	CHEMBL3891	42.291	681	6.98e-178	524		723	1101	1230	1240	897		9.575	14.987	21.293	21.296	13.438		OG0000062	5	6	9	7	6	6	5	6	6	4	4	9	4	2	5	10	8
	PMIY_09314	IPR000719: Protein kinase domain; IPR008271: Serine/threonine-protein kinase, active site; IPR011009: Protein kinase-like domain superfamily; IPR017441: Protein kinase, ATP binding site	protein kinase activity (GO:0004672 - MF); ATP binding (GO:0005524 - MF); protein phosphorylation (GO:0006468 - BP); protein kinase activity (GO:0004672 - MF); protein phosphorylation (GO:0006468 - BP); ATP binding (GO:0005524 - MF)	-	K02449	CDK10; cyclin-dependent kinase 10 [EC:2.7.11.22]	1357	0	0	o	43820.96	9.15	-	CHEMBL1795191	68.258	356	7.76e-178	497		2387	2459	1828	2703	2338		62.971	66.675	63.032	92.469	69.769		OG0000792	2	2	2	2	2	2	2	1	2	2	2	2	2	2	2	3	2
	PMIY_04603	IPR000741: Fructose-bisphosphate aldolase, class-I; IPR013785: Aldolase-type TIM barrel; IPR029768: Fructose-bisphosphate aldolase class-I active site	catalytic activity (GO:0003824 - MF); fructose-bisphosphate aldolase activity (GO:0004332 - MF); glycolytic process (GO:0006096 - BP)	-	K01623	ALDO; fructose-bisphosphate aldolase, class I [EC:4.1.2.13]	1537	0	0	o	39500.17	7.11	-	CHEMBL4695	67.787	357	1.49e-176	493		8513	8133	6627	6750	6765		198.278	194.697	201.749	203.873	178.236		OG0000548	3	3	3	3	3	3	3	1	2	1	1	1	4	1	2	2	3
	PMIY_10993	IPR000719: Protein kinase domain; IPR008271: Serine/threonine-protein kinase, active site; IPR011009: Protein kinase-like domain superfamily; IPR017441: Protein kinase, ATP binding site	protein kinase activity (GO:0004672 - MF); ATP binding (GO:0005524 - MF); protein phosphorylation (GO:0006468 - BP); protein kinase activity (GO:0004672 - MF); protein phosphorylation (GO:0006468 - BP); ATP binding (GO:0005524 - MF)	-	K08958	CSNK1G; casein kinase 1, gamma [EC:2.7.11.1]	3106	0	0	o	61401.06	8.72	-	CHEMBL5084	66.146	384	1.67e-176	504		2700	2000	1666	1334	1944		31.119	23.693	25.098	19.938	25.345		OG0001093	1	1	1	1	1	1	2	1	3	1	1	2	1	1	1	6	1
	PMIY_11781	IPR000555: JAB1/MPN/MOV34 metalloenzyme domain; IPR024969: Rpn11/EIF3F, C-terminal; IPR037518: MPN domain	protein binding (GO:0005515 - MF)	M67A	K03030	PSMD14; 26S proteasome regulatory subunit N11	1045	0	0	o	34734.99	5.99	-	CHEMBL2007629	78.276	290	3.02e-176	488		5082	6414	3807	4412	4948		174.094	225.837	170.465	195.996	191.741		OG0000671	3	1	2	1	2	1	1	1	4	2	3	1	2	2	3	1	5
	PMIY_05539	IPR000209: Peptidase S8/S53 domain; IPR002884: P domain; IPR008979: Galactose-binding-like domain superfamily; IPR015500: Peptidase S8, subtilisin-related; IPR022398: Peptidase S8, subtilisin, His-active site; IPR023827: Peptidase S8, subtilisin, Asp-active site; IPR023828: Peptidase S8, subtilisin, Ser-active site; IPR032815: Peptidase S8, pro-domain; IPR034182: Kexin/furin catalytic domain; IPR…	serine-type endopeptidase activity (GO:0004252 - MF); proteolysis (GO:0006508 - BP)	S08B	K01349	FURIN; furin [EC:3.4.21.75]	3998	0	Y	n24-33c38/39o	97597.01	6.30	-	CHEMBL3182	43.906	640	2.3e-175	525		998	973	801	491	1663		8.936	8.955	9.375	5.701	16.844		OG0000158	3	3	5	3	3	4	3	3	3	3	5	3	4	4	6	3	6
	PMIY_07103	IPR000741: Fructose-bisphosphate aldolase, class-I; IPR013785: Aldolase-type TIM barrel; IPR029768: Fructose-bisphosphate aldolase class-I active site	catalytic activity (GO:0003824 - MF); fructose-bisphosphate aldolase activity (GO:0004332 - MF); glycolytic process (GO:0006096 - BP)	-	K01623	ALDO; fructose-bisphosphate aldolase, class I [EC:4.1.2.13]	1427	0	0	o	39745.39	7.11	-	CHEMBL4695	66.484	364	2.75e-175	490		27497	40248	28728	30533	28738		689.807	1037.78	941.996	993.286	815.518		OG0000548	3	3	3	3	3	3	3	1	2	1	1	1	4	1	2	2	3
	PMIY_03092	IPR008146: Glutamine synthetase, catalytic domain; IPR008147: Glutamine synthetase, beta-Grasp domain; IPR014746: Glutamine synthetase/guanido kinase, catalytic domain; IPR027302: Glutamine synthetase, N-terminal conserved site; IPR027303: Glutamine synthetase, glycine-rich site; IPR036651: Glutamine synthetase, N-terminal domain superfamily	catalytic activity (GO:0003824 - MF); glutamate-ammonia ligase activity (GO:0004356 - MF); glutamine biosynthetic process (GO:0006542 - BP); nitrogen compound metabolic process (GO:0006807 - BP); glutamate-ammonia ligase activity (GO:0004356 - MF); nitrogen compound metabolic process (GO:0006807 - BP)	-	K01915	glnA; glutamine synthetase [EC:6.3.1.2]	1384	0	0	o	40415.45	5.65	-	CHEMBL4612	63.456	353	5.2e-175	490		869	362	113	371	278		22.478	9.624	3.82	12.444	8.134		OG0000918	2	2	1	2	2	2	1	1	2	1	1	1	1	1	1	6	6
	PMIY_06209	IPR013126: Heat shock protein 70 family; IPR018181: Heat shock protein 70, conserved site; IPR029047: Heat shock protein 70kD, peptide-binding domain superfamily; IPR029048: Heat shock protein 70kD, C-terminal domain superfamily	-	-	K03283	HSPA1s; heat shock 70kDa protein 1/2/6/8	1929	0	0	o	72523.38	5.46	-	CHEMBL1275223	42.131	610	9.42e-175	510		1106	1265	754	880	907		20.525	24.129	18.29	21.178	19.04		OG0016697	1	0	1	1	0	0	0	0	0	0	0	0	0	0	0	0	0
	PMIY_06462	IPR002129: Pyridoxal phosphate-dependent decarboxylase; IPR010977: Aromatic-L-amino-acid decarboxylase; IPR015421: Pyridoxal phosphate-dependent transferase, major domain; IPR015422: Pyridoxal phosphate-dependent transferase domain 1; IPR015424: Pyridoxal phosphate-dependent transferase; IPR021115: Pyridoxal-phosphate binding site	catalytic activity (GO:0003824 - MF); cellular amino acid metabolic process (GO:0006520 - BP); carboxy-lyase activity (GO:0016831 - MF); carboxy-lyase activity (GO:0016831 - MF); carboxy-lyase activity (GO:0016831 - MF); carboxylic acid metabolic process (GO:0019752 - BP); pyridoxal phosphate binding (GO:0030170 - MF)	-	K22329	TDC-1; tyrosine decarboxylase [EC:4.1.1.25]	2600	0	0	o	92978.94	5.82	-	CHEMBL1843	49.48	481	9.66e-175	511		1047	636	377	332	426		14.416	9.001	6.785	5.928	6.635		OG0000205	6	6	4	7	6	5	3	4	4	3	3	7	1	1	4	3	5
	PMIY_05449	IPR002717: Histone acetyltransferase domain, MYST-type; IPR016181: Acyl-CoA N-acyltransferase; IPR016197: Chromo-like domain superfamily; IPR025995: RNA binding activity-knot of a chromodomain; IPR036388: Winged helix-like DNA-binding domain superfamily	histone acetyltransferase activity (GO:0004402 - MF); regulation of transcription, DNA-templated (GO:0006355 - BP); histone acetylation (GO:0016573 - BP)	-	K11304	TIP60; histone acetyltransferase HTATIP [EC:2.3.1.48]	1862	0	0	o	55480.57	8.68	-	CHEMBL5750	49.245	530	4.09e-173	495		1376	2478	1304	1167	1194		26.455	48.967	32.769	29.095	25.967		OG0000163	4	4	5	4	4	4	4	4	7	4	2	3	4	3	4	3	4
	PMIY_07442	IPR000225: Armadillo; IPR002652: Importin-alpha, importin-beta-binding domain; IPR011989: Armadillo-like helical; IPR016024: Armadillo-type fold; IPR024931: Importin subunit alpha; IPR032413: Atypical Arm repeat; IPR036975: Importin-alpha, importin-beta-binding domain superfamily	binding (GO:0005488 - MF); protein binding (GO:0005515 - MF); nucleus (GO:0005634 - CC); cytoplasm (GO:0005737 - CC); protein import into nucleus (GO:0006606 - BP); protein transporter activity (GO:0008565 - MF); nucleus (GO:0005634 - CC); cytoplasm (GO:0005737 - CC); protein import into nucleus (GO:0006606 - BP); nuclear import signal receptor activity (GO:0061608 - MF); protein import into nucl…	-	-	-	3527	0	0	o	59506.66	4.82	cytoplasm (GO:0005737 - CC); nucleus (GO:0005634 - CC)	CHEMBL1741187	47.753	534	4.52e-173	498		14716	15154	8293	7675	10073		149.366	158.09	110.021	101.019	115.652		OG0000865	1	1	1	1	1	1	1	1	1	1	1	1	1	1	1	2	3
	PMIY_11590	IPR000719: Protein kinase domain; IPR008271: Serine/threonine-protein kinase, active site; IPR011009: Protein kinase-like domain superfamily; IPR017348: Serine/threonine-protein kinase pim-1/2/3; IPR017441: Protein kinase, ATP binding site	protein kinase activity (GO:0004672 - MF); ATP binding (GO:0005524 - MF); protein phosphorylation (GO:0006468 - BP); protein kinase activity (GO:0004672 - MF); protein phosphorylation (GO:0006468 - BP); protein serine/threonine kinase activity (GO:0004674 - MF); protein phosphorylation (GO:0006468 - BP); negative regulation of apoptotic process (GO:0043066 - BP); ATP binding (GO:0005524 - MF)	-	K07198	PRKAA; 5'-AMP-activated protein kinase, catalytic alpha subunit [EC:2.7.11.11]	1040	0	0	o	37796.84	7.16	-	CHEMBL3038455	68.657	335	6.18e-173	490		348	386	230	357	285		11.979	13.656	10.348	15.935	11.097		OG0002071	2	2	1	1	1	1	1	1	1	1	2	1	1	1	1	2	1
	PMIY_03225	IPR011701: Major facilitator superfamily; IPR020846: Major facilitator superfamily domain; IPR036259: MFS transporter superfamily	integral component of membrane (GO:0016021 - CC); transmembrane transport (GO:0055085 - BP)	-	K14636	SLC18A3; MFS transporter, DHA1 family, solute carrier family 18 (vesicular acetylcholine transporter), member 3	1638	12	0	i27-50o103-120i132-152o158-180i192-218o224-242i272-290o310-332i339-358o364-390i402-425o431-451i	60054.22	5.72	integral component of membrane (GO:0016021 - CC)	CHEMBL3313	54.545	473	8.29e-173	497		4	0	10	0	0		0.087	0	0.286	0	0		OG0000458	2	2	2	3	2	2	1	2	2	3	4	7	2	3	2	3	3
	PMIY_11798	IPR000217: Tubulin; IPR002452: Alpha tubulin; IPR003008: Tubulin/FtsZ, GTPase domain; IPR008280: Tubulin/FtsZ, C-terminal; IPR017975: Tubulin, conserved site; IPR018316: Tubulin/FtsZ, 2-layer sandwich domain; IPR023123: Tubulin, C-terminal; IPR036525: Tubulin/FtsZ, GTPase domain superfamily; IPR037103: Tubulin/FtsZ, C-terminal domain superfamily	GTPase activity (GO:0003924 - MF); structural constituent of cytoskeleton (GO:0005200 - MF); GTP binding (GO:0005525 - MF); microtubule (GO:0005874 - CC); microtubule-based process (GO:0007017 - BP); GTP binding (GO:0005525 - MF); microtubule (GO:0005874 - CC); microtubule-based process (GO:0007017 - BP); microtubule (GO:0005874 - CC); microtubule-based process (GO:0007017 - BP)	-	K07374	TUBA; tubulin alpha	1999	0	0	o	57378.55	5.17	microtubule (GO:0005874 - CC)	CHEMBL2364705	53.364	431	9.83e-173	496		12027	8879	4737	5533	6755		215.383	163.431	110.881	128.492	136.84		OG0000005	21	19	16	18	23	26	24	22	25	5	3	6	12	12	6	46	13
	PMIY_06412	IPR002073: 3'5'-cyclic nucleotide phosphodiesterase, catalytic domain; IPR003607: HD/PDEase domain; IPR013706: 3'5'-cyclic nucleotide phosphodiesterase N-terminal; IPR023088: 3'5'-cyclic nucleotide phosphodiesterase; IPR023174: 3'5'-cyclic nucleotide phosphodiesterase, conserved site; IPR036971: 3'5'-cyclic nucleotide phosphodiesterase, catalytic domain superfamily	3',5'-cyclic-nucleotide phosphodiesterase activity (GO:0004114 - MF); 3',5'-cyclic-nucleotide phosphodiesterase activity (GO:0004114 - MF); signal transduction (GO:0007165 - BP); phosphoric diester hydrolase activity (GO:0008081 - MF)	-	K13755	PDE1; calcium/calmodulin-dependent 3',5'-cyclic nucleotide phosphodiesterase [EC:3.1.4.17]	2278	0	0	o	69579.23	5.77	-	CHEMBL2111322	57.109	422	1.05e-172	508		88	30	46	34	50		1.383	0.485	0.945	0.693	0.889		OG0000027	8	9	9	10	8	9	11	13	11	7	8	11	6	5	7	9	9
	PMIY_04933	-	-	M49	K01277	DPP3; dipeptidyl-peptidase III [EC:3.4.14.4]	2146	0	0	o	71300.75	5.27	-	CHEMBL4520	41.97	660	1.42e-172	508		1433	1834	992	1978	2214		23.905	31.445	21.63	42.788	41.778		OG0004361	1	1	1	1	1	1	1	1	1	1	1	1	1	2	0	1	1
	PMIY_11644	IPR000362: Fumarate lyase family; IPR005677: Fumarate hydratase, class II; IPR008948: L-Aspartase-like; IPR018951: Fumarase C, C-terminal; IPR020557: Fumarate lyase, conserved site; IPR022761: Fumarate lyase, N-terminal; IPR024083: Fumarase/histidase, N-terminal	catalytic activity (GO:0003824 - MF); fumarate hydratase activity (GO:0004333 - MF); fumarate metabolic process (GO:0006106 - BP); tricarboxylic acid cycle enzyme complex (GO:0045239 - CC); tricarboxylic acid cycle (GO:0006099 - BP); lyase activity (GO:0016829 - MF)	-	K01679	E4.2.1.2B; fumarate hydratase, class II [EC:4.2.1.2]	1823	0	0	o	53553.44	6.02	tricarboxylic acid cycle enzyme complex (GO:0045239 - CC)	CHEMBL6143	52.929	478	2.12e-172	492		1448	1105	971	954	1328		28.435	22.303	24.923	24.294	29.499		OG0003763	1	1	1	1	1	1	1	1	1	1	2	1	0	0	2	1	2
	PMIY_04959	IPR004365: OB-fold nucleic acid binding domain, AA-tRNA synthetase-type; IPR004591: Replication factor A protein 1; IPR007199: Replication factor-A protein 1, N-terminal; IPR012340: Nucleic acid-binding, OB-fold; IPR013955: Replication factor A, C-terminal; IPR031657: Replication protein A, OB domain	nucleic acid binding (GO:0003676 - MF); DNA binding (GO:0003677 - MF); nucleus (GO:0005634 - CC); DNA replication (GO:0006260 - BP); DNA binding (GO:0003677 - MF); nucleus (GO:0005634 - CC); DNA replication (GO:0006260 - BP); DNA repair (GO:0006281 - BP); DNA recombination (GO:0006310 - BP)	-	K07466	RFA1; replication factor A1	2602	0	0	o	73974.20	7.80	nucleus (GO:0005634 - CC)	CHEMBL1764940	42.161	657	1.97e-171	502		1195	1273	1225	984	1151		16.441	18.001	22.029	17.556	17.913		OG0004647	1	1	1	1	1	1	1	1	1	1	1	1	1	1	1	0	1
	PMIY_03471	IPR001991: Sodium:dicarboxylate symporter; IPR018107: Sodium:dicarboxylate symporter, conserved site; IPR036458: Sodium:dicarboxylate symporter superfamily	symporter activity (GO:0015293 - MF); integral component of membrane (GO:0016021 - CC)	-	K05613	SLC1A2; solute carrier family 1 (glial high affinity glutamate transporter), member 2	1896	10	0	i39-60o80-99i111-135o222-239i260-281o293-319i326-348o368-393i400-421o427-450i	56947.29	8.15	integral component of membrane (GO:0016021 - CC)	CHEMBL2900	54.565	460	2.94e-171	494		1682	3297	3153	3127	3098		31.758	63.983	77.813	76.563	66.167		OG0000151	2	4	2	3	3	2	2	3	3	1	1	3	10	13	1	3	11
	PMIY_09291	IPR001019: Guanine nucleotide binding protein (G-protein), alpha subunit; IPR001408: G-protein alpha subunit, group I; IPR011025: G protein alpha subunit, helical insertion; IPR027417: P-loop containing nucleoside triphosphate hydrolase	GTPase activity (GO:0003924 - MF); signal transducer activity (GO:0004871 - MF); GTP binding (GO:0005525 - MF); G-protein coupled receptor signaling pathway (GO:0007186 - BP); adenylate cyclase-modulating G-protein coupled receptor signaling pathway (GO:0007188 - BP); G-protein beta/gamma-subunit complex binding (GO:0031683 - MF); GTPase activity (GO:0003924 - MF); signal transducer activity (GO:…	-	K04630	GNAI; guanine nucleotide-binding protein G(i) subunit alpha	1459	0	0	o	40903.89	5.64	-	CHEMBL4741	63.483	356	1.38e-170	478		15	5	9	41	11		0.368	0.126	0.289	1.305	0.305		OG0000043	6	7	4	7	8	7	8	7	9	6	6	7	3	4	6	10	4
	PMIY_04068	IPR006084: XPG/Rad2 endonuclease; IPR006085: XPG N-terminal; IPR006086: XPG-I domain; IPR008918: Helix-hairpin-helix motif, class 2; IPR023426: Flap endonuclease 1; IPR029060: PIN-like domain superfamily; IPR036279: 5'-3' exonuclease, C-terminal domain superfamily	DNA binding (GO:0003677 - MF); catalytic activity (GO:0003824 - MF); nuclease activity (GO:0004518 - MF); nuclease activity (GO:0004518 - MF); DNA repair (GO:0006281 - BP); hydrolase activity, acting on ester bonds (GO:0016788 - MF)	-	K04799	FEN1; flap endonuclease-1 [EC:3.-.-.-]	1377	0	0	o	43131.74	9.00	-	CHEMBL5027	58.718	390	1.53e-170	480		989	1181	806	997	999		25.712	31.557	27.389	33.612	29.379		OG0003534	1	1	1	1	1	1	1	1	1	1	2	2	1	1	1	1	1
	PMIY_11413	IPR000719: Protein kinase domain; IPR008271: Serine/threonine-protein kinase, active site; IPR011009: Protein kinase-like domain superfamily; IPR017441: Protein kinase, ATP binding site	protein kinase activity (GO:0004672 - MF); ATP binding (GO:0005524 - MF); protein phosphorylation (GO:0006468 - BP); protein kinase activity (GO:0004672 - MF); protein phosphorylation (GO:0006468 - BP); ATP binding (GO:0005524 - MF)	-	K03097	CSNK2A; casein kinase II subunit alpha [EC:2.7.11.1]	1744	0	0	o	39475.95	7.02	-	CHEMBL3537	72.644	329	1.64e-170	478		1860	1903	1595	1168	2281		38.18	40.149	42.794	31.09	52.964		OG0001047	2	2	2	2	2	2	2	2	1	1	1	1	1	2	1	3	1
	PMIY_08700	IPR000542: Acyltransferase ChoActase/COT/CPT	transferase activity, transferring acyl groups (GO:0016746 - MF)	-	K08766	CPT2; carnitine O-palmitoyltransferase 2 [EC:2.3.1.21]	2372	0	0	o	75488.98	8.61	-	CHEMBL3238	43.26	638	3.68e-170	500		824	3090	1918	2338	2181		12.436	47.932	37.836	45.757	37.234		OG0004220	1	2	1	1	1	1	1	1	1	0	0	0	1	1	1	2	1
	PMIY_01023	IPR001114: Adenylosuccinate synthetase; IPR018220: Adenylosuccinate synthase, GTP-binding site; IPR027417: P-loop containing nucleoside triphosphate hydrolase; IPR033128: Adenylosuccinate synthase, active site	adenylosuccinate synthase activity (GO:0004019 - MF); GTP binding (GO:0005525 - MF); purine nucleotide biosynthetic process (GO:0006164 - BP); GTP binding (GO:0005525 - MF)	-	K01939	purA; adenylosuccinate synthase [EC:6.3.4.4]	1605	0	0	o	48128.18	6.61	-	CHEMBL4875	55.14	428	8.8e-170	483		2083	2704	1381	1538	1281		46.46	61.989	40.261	44.485	32.32		OG0002222	1	1	2	1	1	1	1	1	1	1	1	1	1	1	1	3	1
	PMIY_09817	IPR000719: Protein kinase domain; IPR000961: AGC-kinase, C-terminal; IPR008271: Serine/threonine-protein kinase, active site; IPR011009: Protein kinase-like domain superfamily; IPR017441: Protein kinase, ATP binding site; IPR017892: Protein kinase, C-terminal	protein kinase activity (GO:0004672 - MF); ATP binding (GO:0005524 - MF); protein phosphorylation (GO:0006468 - BP); protein kinase activity (GO:0004672 - MF); protein phosphorylation (GO:0006468 - BP); protein serine/threonine kinase activity (GO:0004674 - MF); ATP binding (GO:0005524 - MF); protein phosphorylation (GO:0006468 - BP); ATP binding (GO:0005524 - MF)	-	K04688	RPS6KB; ribosomal protein S6 kinase beta [EC:2.7.11.1]	3744	0	0	o	70774.10	5.49	-	CHEMBL5429	58.353	425	2.52e-169	492		7161	6793	4547	4500	4910		68.471	66.759	56.827	55.796	53.106		OG0000096	5	8	6	5	4	5	4	6	8	4	2	4	3	3	1	3	4
	PMIY_02105	IPR000719: Protein kinase domain; IPR003527: Mitogen-activated protein (MAP) kinase, conserved site; IPR008271: Serine/threonine-protein kinase, active site; IPR008349: Mitogen-activated protein (MAP) kinase, ERK1/2; IPR011009: Protein kinase-like domain superfamily; IPR017441: Protein kinase, ATP binding site	protein kinase activity (GO:0004672 - MF); ATP binding (GO:0005524 - MF); protein phosphorylation (GO:0006468 - BP); protein kinase activity (GO:0004672 - MF); protein phosphorylation (GO:0006468 - BP); MAP kinase activity (GO:0004707 - MF); ATP binding (GO:0005524 - MF); protein phosphorylation (GO:0006468 - BP); ATP binding (GO:0005524 - MF)	-	K04371	ERK; mitogen-activated protein kinase 1/3 [EC:2.7.11.24]	2319	0	0	o	40116.12	5.63	-	CHEMBL3385	64.571	350	2.42e-168	473		2005	1515	1583	1419	1283		30.951	24.038	31.941	28.406	22.404		OG0000153	3	3	4	3	5	4	3	4	3	3	3	5	4	4	2	5	3
	PMIY_07163	IPR000719: Protein kinase domain; IPR001245: Serine-threonine/tyrosine-protein kinase, catalytic domain; IPR002219: Protein kinase C-like, phorbol ester/diacylglycerol-binding domain; IPR003116: Raf-like Ras-binding; IPR008271: Serine/threonine-protein kinase, active site; IPR011009: Protein kinase-like domain superfamily; IPR017441: Protein kinase, ATP binding site; IPR029071: Ubiquitin-like dom…	protein kinase activity (GO:0004672 - MF); ATP binding (GO:0005524 - MF); protein phosphorylation (GO:0006468 - BP); protein kinase activity (GO:0004672 - MF); protein phosphorylation (GO:0006468 - BP); receptor signaling protein activity (GO:0005057 - MF); signal transduction (GO:0007165 - BP); ATP binding (GO:0005524 - MF); intracellular signal transduction (GO:0035556 - BP)	-	K04365	BRAF; B-Raf proto-oncogene serine/threonine-protein kinase [EC:2.7.11.1]	3342	0	0	o	90311.48	7.54	-	CHEMBL5145	41.888	752	3.56e-168	504		701	872	636	978	613		7.509	9.6	8.905	13.585	7.428		OG0002129	1	1	1	1	1	1	1	4	1	1	1	1	1	1	0	1	1
	PMIY_10239	IPR005788: Disulphide isomerase; IPR005792: Protein disulphide isomerase; IPR013766: Thioredoxin domain; IPR017937: Thioredoxin, conserved site; IPR036249: Thioredoxin-like superfamily	endoplasmic reticulum (GO:0005783 - CC); isomerase activity (GO:0016853 - MF); isomerase activity (GO:0016853 - MF); cell redox homeostasis (GO:0045454 - BP)	-	K09580	PDIA1; protein disulfide-isomerase A1 [EC:5.3.4.1]	1800	0	Y	n5-13c18/19o	54776.13	4.94	endoplasmic reticulum (GO:0005783 - CC)	CHEMBL5422	49.451	455	4.12e-167	480		37181	47448	34388	26944	32421		739.461	969.904	893.927	694.894	729.382		OG0002025	1	1	3	1	1	1	1	1	1	1	1	1	1	1	1	3	1
	PMIY_03134	IPR004000: Actin family; IPR004001: Actin, conserved site	-	-	K05692	ACTB_G1; actin beta/gamma 1	1131	0	0	o	42229.53	6.08	-	CHEMBL2062353	54.545	374	6.7e-167	470		489	382	518	685	438		15.478	12.428	21.431	28.116	15.682		OG0000008	16	16	8	15	21	24	14	11	13	10	10	9	11	9	13	16	15
	PMIY_08234	IPR000719: Protein kinase domain; IPR008271: Serine/threonine-protein kinase, active site; IPR011009: Protein kinase-like domain superfamily; IPR017441: Protein kinase, ATP binding site	protein kinase activity (GO:0004672 - MF); ATP binding (GO:0005524 - MF); protein phosphorylation (GO:0006468 - BP); protein kinase activity (GO:0004672 - MF); protein phosphorylation (GO:0006468 - BP); ATP binding (GO:0005524 - MF)	-	K08957	CSNK1A; casein kinase 1, alpha [EC:2.7.11.1]	2301	0	0	o	39356.02	9.05	-	CHEMBL2793	68.69	313	9.74e-167	466		9110	11266	7947	7035	10128		141.732	180.151	161.605	141.931	178.241		OG0000134	4	5	4	4	4	4	4	4	5	5	5	5	5	7	4	10	2
	PMIY_09683	IPR001580: Calreticulin/calnexin; IPR009033: Calreticulin/calnexin, P domain superfamily; IPR013320: Concanavalin A-like lectin/glucanase domain superfamily	calcium ion binding (GO:0005509 - MF); protein binding (GO:0005515 - MF); calcium ion binding (GO:0005509 - MF); endoplasmic reticulum (GO:0005783 - CC); protein folding (GO:0006457 - BP); unfolded protein binding (GO:0051082 - MF)	-	K08054	CANX; calnexin	1948	1	Y	n2-12c16/17o438-458i		XXXX	endoplasmic reticulum (GO:0005783 - CC)	CHEMBL2719	47.948	536	1.24e-165	484		8295	10733	6762	6014	9230		152.438	202.729	162.425	143.319	191.873		OG0001478	2	1	2	1	1	2	1	1	2	1	1	1	1	3	1	2	1
	PMIY_05179	IPR000629: ATP-dependent RNA helicase DEAD-box, conserved site; IPR001650: Helicase, C-terminal; IPR011545: DEAD/DEAH box helicase domain; IPR014001: Helicase superfamily 1/2, ATP-binding domain; IPR014014: RNA helicase, DEAD-box type, Q motif; IPR027417: P-loop containing nucleoside triphosphate hydrolase	nucleic acid binding (GO:0003676 - MF); ATP binding (GO:0005524 - MF)	-	K03257	EIF4A; translation initiation factor 4A	1776	0	0	o	44295.99	5.59	-	CHEMBL2052029	61.979	384	6.83e-165	466		0	2	0	2	1		0	0.041	0	0.052	0.023		OG0000145	4	4	3	4	4	4	6	6	6	5	4	4	5	5	4	9	2
	PMIY_00828	IPR000175: Sodium:neurotransmitter symporter; IPR037272: Sodium:neurotransmitter symporter superfamily	neurotransmitter:sodium symporter activity (GO:0005328 - MF); neurotransmitter:sodium symporter activity (GO:0005328 - MF); neurotransmitter transport (GO:0006836 - BP); integral component of membrane (GO:0016021 - CC)	-	K05035	SLC6A2; solute carrier family 6 (neurotransmitter transporter, noradrenalin) member 2	2459	11	0	o86-106i127-146o233-250i262-282o311-332i344-370o390-415i448-467o479-502i523-542o582-607i	76124.85	6.27	integral component of membrane (GO:0016021 - CC)	CHEMBL2799	42.399	592	7.9e-165	486		96	283	27	133	42		1.398	4.235	0.514	2.511	0.692		OG0000020	9	8	4	10	5	7	7	6	7	8	8	13	4	6	8	16	28
	PMIY_03192	IPR000741: Fructose-bisphosphate aldolase, class-I; IPR013785: Aldolase-type TIM barrel; IPR029768: Fructose-bisphosphate aldolase class-I active site	catalytic activity (GO:0003824 - MF); fructose-bisphosphate aldolase activity (GO:0004332 - MF); glycolytic process (GO:0006096 - BP)	-	K01623	ALDO; fructose-bisphosphate aldolase, class I [EC:4.1.2.13]	1373	0	0	o	39997.62	7.67	-	CHEMBL4695	63.587	368	2.35e-164	462		20731	12776	6520	6354	6033		540.525	342.379	222.2	214.835	177.936		OG0000548	3	3	3	3	3	3	3	1	2	1	1	1	4	1	2	2	3
	PMIY_02101	IPR013126: Heat shock protein 70 family; IPR018181: Heat shock protein 70, conserved site; IPR029047: Heat shock protein 70kD, peptide-binding domain superfamily	-	-	K03283	HSPA1s; heat shock 70kDa protein 1/2/6/8	1662	0	0	o	61781.31	5.50	-	CHEMBL1781865	46.168	548	1.24e-163	479		1298	1935	823	1731	1309		27.958	42.838	23.171	48.35	31.894		OG0000011	19	16	21	17	7	8	9	9	11	9	4	3	31	7	6	10	13
	PMIY_05289	IPR000719: Protein kinase domain; IPR000961: AGC-kinase, C-terminal; IPR008271: Serine/threonine-protein kinase, active site; IPR011009: Protein kinase-like domain superfamily; IPR017441: Protein kinase, ATP binding site	protein kinase activity (GO:0004672 - MF); ATP binding (GO:0005524 - MF); protein phosphorylation (GO:0006468 - BP); protein kinase activity (GO:0004672 - MF); protein phosphorylation (GO:0006468 - BP); protein serine/threonine kinase activity (GO:0004674 - MF); ATP binding (GO:0005524 - MF); protein phosphorylation (GO:0006468 - BP); ATP binding (GO:0005524 - MF)	-	K04345	PKA; protein kinase A [EC:2.7.11.11]	1538	0	0	o	41245.25	9.00	-	CHEMBL4101	59.259	351	4.57e-163	458		940	584	571	398	761		21.88	13.971	17.372	12.013	20.037		OG0000140	5	4	3	5	6	5	4	4	4	4	3	3	3	3	6	9	5
	PMIY_05859	IPR000719: Protein kinase domain; IPR008271: Serine/threonine-protein kinase, active site; IPR011009: Protein kinase-like domain superfamily; IPR017441: Protein kinase, ATP binding site	protein kinase activity (GO:0004672 - MF); ATP binding (GO:0005524 - MF); protein phosphorylation (GO:0006468 - BP); protein kinase activity (GO:0004672 - MF); protein phosphorylation (GO:0006468 - BP); ATP binding (GO:0005524 - MF)	-	K08957	CSNK1A; casein kinase 1, alpha [EC:2.7.11.1]	2673	0	0	o	42422.73	9.48	-	CHEMBL2793	70.432	301	4.81e-163	458		2534	2424	1722	2077	1844		33.937	33.367	30.144	36.072	27.936		OG0000134	4	5	4	4	4	4	4	4	5	5	5	5	5	7	4	10	2
	PMIY_01940	IPR000933: Glycoside hydrolase, family 29; IPR016286: Alpha-L-fucosidase, metazoa-type; IPR017853: Glycoside hydrolase superfamily; IPR018526: Glycoside hydrolase, family 29, conserved site	alpha-L-fucosidase activity (GO:0004560 - MF); carbohydrate metabolic process (GO:0005975 - BP); alpha-L-fucosidase activity (GO:0004560 - MF); fucose metabolic process (GO:0006004 - BP)	-	K01206	FUCA; alpha-L-fucosidase [EC:3.2.1.51]	1666	0	Y	n8-19c23/24o	59076.81	5.70	-	CHEMBL2271	47.505	501	5.69e-163	469		1716	2306	1800	1242	1794		36.873	50.929	50.555	34.608	43.606		OG0001327	1	2	1	1	0	0	1	1	2	1	1	1	1	1	0	1	11
	PMIY_05458	IPR002293: Amino acid/polyamine transporter I	membrane (GO:0016020 - CC); transmembrane transporter activity (GO:0022857 - MF); transmembrane transport (GO:0055085 - BP)	-	K13780	SLC7A5; solute carrier family 7 (L-type amino acid transporter), member 5	1965	12	0	i26-45o57-79i108-132o144-162i174-199o219-238i250-273o293-319i345-364o370-393i405-427o433-452i	52539.78	9.15	membrane (GO:0016020 - CC)	CHEMBL4459	54.936	466	7.96e-163	469		1179	1641	1251	915	720		21.479	30.728	29.789	21.617	14.838		OG0000028	9	8	8	7	9	9	5	8	7	5	8	6	8	7	2	9	30
	PMIY_06979	IPR015590: Aldehyde dehydrogenase domain; IPR016160: Aldehyde dehydrogenase, cysteine active site; IPR016161: Aldehyde/histidinol dehydrogenase; IPR016162: Aldehyde dehydrogenase, N-terminal; IPR016163: Aldehyde dehydrogenase, C-terminal; IPR029510: Aldehyde dehydrogenase, glutamic acid active site	metabolic process (GO:0008152 - BP); oxidoreductase activity (GO:0016491 - MF); oxidoreductase activity, acting on the aldehyde or oxo group of donors, NAD or NADP as acceptor (GO:0016620 - MF); oxidation-reduction process (GO:0055114 - BP); metabolic process (GO:0008152 - BP); oxidoreductase activity (GO:0016491 - MF); oxidation-reduction process (GO:0055114 - BP)	-	K00149	ALDH9A1; aldehyde dehydrogenase family 9 member A1 [EC:1.2.1.47 1.2.1.3]	2280	0	0	o	57710.04	6.51	-	CHEMBL3542434	47.589	477	1.42e-162	470		445	845	493	554	530		6.987	13.637	10.118	11.28	9.413		OG0000078	3	4	7	5	4	5	4	4	6	7	4	4	3	3	2	7	8
	PMIY_07493	IPR000340: Dual specificity phosphatase, catalytic domain; IPR000387: Tyrosine specific protein phosphatases domain; IPR016130: Protein-tyrosine phosphatase, active site; IPR020422: Dual specificity protein phosphatase domain; IPR029021: Protein-tyrosine phosphatase-like; IPR029260: Dual specificity/tyrosine protein phosphatase, N-terminal	protein tyrosine phosphatase activity (GO:0004725 - MF); dephosphorylation (GO:0016311 - BP); protein dephosphorylation (GO:0006470 - BP); protein tyrosine/serine/threonine phosphatase activity (GO:0008138 - MF); protein tyrosine/serine/threonine phosphatase activity (GO:0008138 - MF); dephosphorylation (GO:0016311 - BP); dephosphorylation (GO:0016311 - BP); phosphatase activity (GO:0016791 - MF)	-	K06639	CDC14; cell division cycle 14 [EC:3.1.3.16 3.1.3.48]	3756	0	Y	n5-16c21/22o	106795.73	9.46	-	CHEMBL1772926	44.881	586	3.36e-162	487		1965	1424	1155	1217	1555		18.729	13.95	14.389	15.042	16.765		OG0001669	1	1	1	1	1	1	3	1	2	1	2	1	1	1	1	2	1
	PMIY_11503	IPR005013: Dolichyl-diphosphooligosaccharide--protein glycosyltransferase 48kDa subunit	endoplasmic reticulum membrane (GO:0005789 - CC); protein N-linked glycosylation via asparagine (GO:0018279 - BP)	-	K12670	WBP1; oligosaccharyltransferase complex subunit beta	1540	1	Y	n6-17c22/23o411-434i	50145.81	5.49	endoplasmic reticulum membrane (GO:0005789 - CC)	CHEMBL4239	55.474	411	4.06e-162	464		9150	11937	9791	9838	8245		212.7	285.205	297.491	296.562	216.806		OG0003076	1	1	1	2	1	1	1	1	1	1	1	1	1	1	1	1	2
	PMIY_09688	IPR000594: THIF-type NAD/FAD binding fold; IPR028077: Ubiquitin/SUMO-activating enzyme ubiquitin-like domain; IPR035985: Ubiquitin-activating enzyme	small protein activating enzyme activity (GO:0008641 - MF)	-	K10685	UBLE1B; ubiquitin-like 1-activating enzyme E1 B [EC:6.2.1.45]	2821	0	0	o	103521.94	5.32	-	CHEMBL2095174	46.244	599	9.38e-162	487		1782	1605	1194	1572	1604		22.614	20.934	19.805	25.869	23.025		OG0003143	1	2	1	2	1	1	1	1	1	1	1	1	1	1	1	2	1
	PMIY_04849	IPR000242: PTP type protein phosphatase; IPR000387: Tyrosine specific protein phosphatases domain; IPR000980: SH2 domain; IPR003595: Protein-tyrosine phosphatase, catalytic; IPR016130: Protein-tyrosine phosphatase, active site; IPR029021: Protein-tyrosine phosphatase-like; IPR036860: SH2 domain superfamily	protein tyrosine phosphatase activity (GO:0004725 - MF); protein dephosphorylation (GO:0006470 - BP); protein tyrosine phosphatase activity (GO:0004725 - MF); dephosphorylation (GO:0016311 - BP); dephosphorylation (GO:0016311 - BP); phosphatase activity (GO:0016791 - MF)	-	K07293	PTPN11; tyrosine-protein phosphatase non-receptor type 11 [EC:3.1.3.48]	3115	0	0	o	90810.83	6.97	-	CHEMBL3166	41.353	665	1.07e-161	481		2395	2245	1425	1356	1662		27.524	26.518	21.405	20.208	21.606		OG0002812	1	1	1	1	1	1	1	1	1	1	1	1	2	2	1	1	1
	PMIY_09109	IPR000719: Protein kinase domain; IPR008271: Serine/threonine-protein kinase, active site; IPR011009: Protein kinase-like domain superfamily; IPR017441: Protein kinase, ATP binding site	protein kinase activity (GO:0004672 - MF); ATP binding (GO:0005524 - MF); protein phosphorylation (GO:0006468 - BP); protein kinase activity (GO:0004672 - MF); protein phosphorylation (GO:0006468 - BP); ATP binding (GO:0005524 - MF)	-	K08957	CSNK1A; casein kinase 1, alpha [EC:2.7.11.1]	1821	0	0	o	46107.34	9.50	-	CHEMBL2793	69.079	304	1.69e-161	456		3550	2689	2312	1906	2746		69.789	54.333	59.408	48.589	61.065		OG0000134	4	5	4	4	4	4	4	4	5	5	5	5	5	7	4	10	2
	PMIY_02090	IPR000719: Protein kinase domain; IPR008271: Serine/threonine-protein kinase, active site; IPR011009: Protein kinase-like domain superfamily; IPR017441: Protein kinase, ATP binding site	protein kinase activity (GO:0004672 - MF); ATP binding (GO:0005524 - MF); protein phosphorylation (GO:0006468 - BP); protein kinase activity (GO:0004672 - MF); protein phosphorylation (GO:0006468 - BP); ATP binding (GO:0005524 - MF)	-	K02090	CDK5; cyclin-dependent kinase 5 [EC:2.7.11.22]	1473	0	0	o	35876.24	6.67	-	CHEMBL4036	70.53	302	3.24e-161	449		3219	3510	2516	2482	2744		78.232	87.677	79.924	78.222	75.437		OG0000055	7	8	6	6	8	7	5	7	6	5	4	5	7	6	6	9	6
	PMIY_01420	IPR000719: Protein kinase domain; IPR001054: Adenylyl cyclase class-3/4/guanylyl cyclase; IPR001170: Adenylyl cyclase class-4/guanylyl cyclase; IPR001245: Serine-threonine/tyrosine-protein kinase, catalytic domain; IPR001828: Receptor, ligand binding region; IPR011009: Protein kinase-like domain superfamily; IPR018297: Adenylyl cyclase class-4/guanylyl cyclase, conserved site; IPR028082: Periplas…	protein kinase activity (GO:0004672 - MF); ATP binding (GO:0005524 - MF); protein phosphorylation (GO:0006468 - BP); protein kinase activity (GO:0004672 - MF); protein phosphorylation (GO:0006468 - BP); cyclic nucleotide biosynthetic process (GO:0009190 - BP); phosphorus-oxygen lyase activity (GO:0016849 - MF); intracellular signal transduction (GO:0035556 - BP); integral component of membrane (G…	-	K12323	ANPRA; atrial natriuretic peptide receptor A [EC:4.6.1.2]	5842	1	Y	n6-25c29/30o521-547i	163173.54	7.34	integral component of membrane (GO:0016021 - CC)	CHEMBL2111337	49.009	555	4.83e-161	513		781	1263	933	866	1046		4.786	7.955	7.473	6.882	7.251		OG0000044	4	5	6	5	6	5	4	7	6	3	4	8	7	8	3	7	35
	PMIY_01485	IPR001085: Serine hydroxymethyltransferase; IPR015421: Pyridoxal phosphate-dependent transferase, major domain; IPR015422: Pyridoxal phosphate-dependent transferase domain 1; IPR015424: Pyridoxal phosphate-dependent transferase; IPR019798: Serine hydroxymethyltransferase, pyridoxal phosphate binding site	catalytic activity (GO:0003824 - MF); glycine hydroxymethyltransferase activity (GO:0004372 - MF); glycine biosynthetic process from serine (GO:0019264 - BP); pyridoxal phosphate binding (GO:0030170 - MF); tetrahydrofolate interconversion (GO:0035999 - BP); pyridoxal phosphate binding (GO:0030170 - MF)	-	K00600	glyA; glycine hydroxymethyltransferase [EC:2.1.2.1]	1797	0	0	o	53053.57	8.78	-	CHEMBL4396	52.51	478	1.1e-159	460		10686	12269	7198	6153	7536		212.879	251.214	187.427	158.953	169.822		OG0000610	3	3	3	3	3	3	2	2	2	2	2	3	1	1	2	2	2
	PMIY_08589	IPR005886: UDP-glucose 4-epimerase; IPR016040: NAD(P)-binding domain; IPR036291: NAD(P)-binding domain superfamily	UDP-glucose 4-epimerase activity (GO:0003978 - MF); galactose metabolic process (GO:0006012 - BP)	-	K01784	galE; UDP-glucose 4-epimerase [EC:5.1.3.2]	1277	0	0	o	38577.96	6.20	-	CHEMBL5843	59.475	343	5.61e-159	447		3215	4116	3726	4224	3564		90.127	118.595	136.527	153.554	113.018		OG0002242	1	2	1	1	1	1	2	2	2	1	1	0	1	1	1	3	2
	PMIY_04791	IPR002616: tRNA-guanine(15) transglycosylase-like; IPR004803: tRNA-guanine transglycosylase; IPR036511: Queuine tRNA-ribosyltransferase-like	-	-	K00773	tgt; queuine tRNA-ribosyltransferase [EC:2.4.2.29]	5542	0	Y	n8-19c23/24o	50425.96	7.22	-	CHEMBL6004	57.816	403	9.7e-159	453		1043	1516	1017	893	1080		6.737	10.065	8.587	7.48	7.891		OG0004195	1	0	1	0	1	1	0	1	1	1	2	2	1	1	1	3	1
	PMIY_03593	IPR013126: Heat shock protein 70 family; IPR018181: Heat shock protein 70, conserved site; IPR029047: Heat shock protein 70kD, peptide-binding domain superfamily; IPR029048: Heat shock protein 70kD, C-terminal domain superfamily	-	-	K03283	HSPA1s; heat shock 70kDa protein 1/2/6/8	1755	0	0	o	65702.44	5.22	-	CHEMBL1275223	43.396	583	1.73e-158	467		220	177	242	550	224		4.488	3.711	6.452	14.548	5.169		OG0000011	19	16	21	17	7	8	9	9	11	9	4	3	31	7	6	10	13
	PMIY_09431	IPR002155: Thiolase; IPR016039: Thiolase-like; IPR020610: Thiolase, active site; IPR020613: Thiolase, conserved site; IPR020615: Thiolase, acyl-enzyme intermediate active site; IPR020616: Thiolase, N-terminal; IPR020617: Thiolase, C-terminal	catalytic activity (GO:0003824 - MF); metabolic process (GO:0008152 - BP); metabolic process (GO:0008152 - BP); transferase activity, transferring acyl groups other than amino-acyl groups (GO:0016747 - MF)	-	K00626	E2.3.1.9; acetyl-CoA C-acetyltransferase [EC:2.3.1.9]	1579	0	0	o	45508.45	8.38	-	CHEMBL2616	56.404	406	2.9e-157	450		3618	2602	1827	2250	2511		82.026	60.633	54.141	66.15	64.397		OG0000429	3	2	3	2	2	1	2	2	3	1	1	1	1	1	3	7	4
	PMIY_06854	IPR001305: Heat shock protein DnaJ, cysteine-rich domain; IPR001623: DnaJ domain; IPR002939: Chaperone DnaJ, C-terminal; IPR008971: HSP40/DnaJ peptide-binding; IPR012724: Chaperone DnaJ; IPR036410: Heat shock protein DnaJ, cysteine-rich domain superfamily; IPR036869: Chaperone J-domain superfamily	ATP binding (GO:0005524 - MF); protein folding (GO:0006457 - BP); response to heat (GO:0009408 - BP); unfolded protein binding (GO:0051082 - MF); protein folding (GO:0006457 - BP); unfolded protein binding (GO:0051082 - MF); heat shock protein binding (GO:0031072 - MF); unfolded protein binding (GO:0051082 - MF)	-	K09502	DNAJA1; DnaJ homolog subfamily A member 1	1600	0	0	o	45440.55	6.74	-	CHEMBL2189122	56.468	402	7.61e-157	446		13439	14758	9903	11394	12322		300.686	339.383	289.611	330.587	311.862		OG0001095	1	1	1	1	1	1	1	1	1	1	1	1	1	1	1	2	2
	PMIY_00622	IPR013126: Heat shock protein 70 family; IPR018181: Heat shock protein 70, conserved site; IPR029047: Heat shock protein 70kD, peptide-binding domain superfamily	-	-	K03283	HSPA1s; heat shock 70kDa protein 1/2/6/8	1599	0	0	o	59537.50	4.97	-	CHEMBL2062348	47.619	525	7.76e-157	460		409	338	329	586	419		9.157	7.778	9.628	17.013	10.611		OG0000011	19	16	21	17	7	8	9	9	11	9	4	3	31	7	6	10	13
	PMIY_04079	IPR001236: Lactate/malate dehydrogenase, N-terminal; IPR001252: Malate dehydrogenase, active site; IPR010097: Malate dehydrogenase, type 1; IPR015955: Lactate dehydrogenase/glycoside hydrolase, family 4, C-terminal; IPR022383: Lactate/malate dehydrogenase, C-terminal; IPR036291: NAD(P)-binding domain superfamily	catalytic activity (GO:0003824 - MF); carbohydrate metabolic process (GO:0005975 - BP); oxidoreductase activity, acting on the CH-OH group of donors, NAD or NADP as acceptor (GO:0016616 - MF); oxidation-reduction process (GO:0055114 - BP); tricarboxylic acid cycle (GO:0006099 - BP); L-malate dehydrogenase activity (GO:0030060 - MF); malate metabolic process (GO:0006108 - BP); malate dehydrogenase…	-	K00026	MDH2; malate dehydrogenase [EC:1.1.1.37]	1821	0	0	o	47762.54	9.18	-	CHEMBL5917	64.506	324	7.91e-157	446		30246	29765	16162	19789	21174		594.599	601.422	415.291	504.479	470.862		OG0001020	1	2	1	1	2	1	1	3	1	1	1	1	2	2	1	2	1
	PMIY_03238	IPR001199: Cytochrome b5-like heme/steroid binding domain; IPR005804: Fatty acid desaturase domain; IPR012171: Fatty acid desaturase; IPR036400: Cytochrome b5-like heme/steroid binding domain superfamily	lipid metabolic process (GO:0006629 - BP); lipid metabolic process (GO:0006629 - BP); integral component of membrane (GO:0016021 - CC); oxidoreductase activity (GO:0016491 - MF)	-	K10226	FADS2; acyl-CoA 6-desaturase (Delta-6 desaturase) [EC:1.14.19.3]	1768	5	0	o12-29i184-204o210-230i327-343o363-387i	60285.65	8.93	integral component of membrane (GO:0016021 - CC)	CHEMBL5087	48.519	439	1.5e-156	452		4661	6538	3614	4448	3930		94.376	136.065	95.648	116.792	90.014		OG0000915	1	2	3	1	2	1	1	2	3	1	1	2	0	0	0	3	4
	PMIY_05858	IPR000217: Tubulin; IPR002452: Alpha tubulin; IPR003008: Tubulin/FtsZ, GTPase domain; IPR008280: Tubulin/FtsZ, C-terminal; IPR017975: Tubulin, conserved site; IPR018316: Tubulin/FtsZ, 2-layer sandwich domain; IPR023123: Tubulin, C-terminal; IPR036525: Tubulin/FtsZ, GTPase domain superfamily; IPR037103: Tubulin/FtsZ, C-terminal domain superfamily	GTPase activity (GO:0003924 - MF); structural constituent of cytoskeleton (GO:0005200 - MF); GTP binding (GO:0005525 - MF); microtubule (GO:0005874 - CC); microtubule-based process (GO:0007017 - BP); GTP binding (GO:0005525 - MF); microtubule (GO:0005874 - CC); microtubule-based process (GO:0007017 - BP); microtubule (GO:0005874 - CC); microtubule-based process (GO:0007017 - BP)	-	K07374	TUBA; tubulin alpha	1703	0	0	o	46542.22	5.29	microtubule (GO:0005874 - CC)	CHEMBL2366421	51.878	426	2.88e-156	447		6879	4401	2303	3001	3448		144.603	95.087	63.277	81.805	81.989		OG0000005	21	19	16	18	23	26	24	22	25	5	3	6	12	12	6	46	13
	PMIY_10734	IPR000994: Peptidase M24; IPR001714: Peptidase M24, methionine aminopeptidase; IPR002467: Peptidase M24A, methionine aminopeptidase, subfamily 1; IPR031615: MYND-like zinc finger, mRNA-binding; IPR036005: Creatinase/aminopeptidase-like	aminopeptidase activity (GO:0004177 - MF); proteolysis (GO:0006508 - BP); metalloexopeptidase activity (GO:0008235 - MF)	M24A	K01265	map; methionyl aminopeptidase [EC:3.4.11.18]	1620	0	0	o	48772.66	6.18	-	CHEMBL2474	55.443	395	2.54e-155	443		3800	3563	2212	2509	2691		83.972	80.925	63.891	71.898	67.267		OG0000859	1	2	1	2	2	2	1	2	2	2	3	3	3	1	3	1	2
	PMIY_08076	IPR001650: Helicase, C-terminal; IPR004589: DNA helicase, ATP-dependent, RecQ type; IPR011545: DEAD/DEAH box helicase domain; IPR014001: Helicase superfamily 1/2, ATP-binding domain; IPR027417: P-loop containing nucleoside triphosphate hydrolase; IPR032284: ATP-dependent DNA helicase RecQ, zinc-binding domain; IPR036388: Winged helix-like DNA-binding domain superfamily	nucleic acid binding (GO:0003676 - MF); ATP binding (GO:0005524 - MF); DNA recombination (GO:0006310 - BP); ATP-dependent helicase activity (GO:0008026 - MF)	-	K10899	RECQL; ATP-dependent DNA helicase Q1 [EC:3.6.4.12]	2247	0	0	o	73611.48	8.12	-	CHEMBL1293236	41.736	599	4.6e-155	461		651	1017	412	574	671		10.372	16.653	8.579	11.859	12.093		OG0003108	1	1	1	1	1	1	0	1	1	2	2	1	1	1	1	2	3
	PMIY_09070	IPR000719: Protein kinase domain; IPR011009: Protein kinase-like domain superfamily; IPR011524: SARAH domain; IPR017441: Protein kinase, ATP binding site; IPR024205: Mst1 SARAH domain	protein kinase activity (GO:0004672 - MF); ATP binding (GO:0005524 - MF); protein phosphorylation (GO:0006468 - BP); protein serine/threonine kinase activity (GO:0004674 - MF); ATP binding (GO:0005524 - MF); signal transduction (GO:0007165 - BP)	-	K04412	STK3; serine/threonine kinase 3	1966	0	0	o	63340.68	5.22	-	CHEMBL4708	45.683	556	1.26e-153	449		2907	3751	2617	2877	2971		52.933	70.202	62.286	67.934	61.196		OG0000201	3	4	3	3	4	3	3	3	5	3	4	4	3	3	3	3	2
	PMIY_03847	IPR005821: Ion transport domain; IPR027359: Voltage-dependent channel domain superfamily	ion channel activity (GO:0005216 - MF); ion transport (GO:0006811 - BP); membrane (GO:0016020 - CC); transmembrane transport (GO:0055085 - BP)	-	-	-	1923	10	0	i48-71o77-98i110-130o136-153i173-195o247-274i411-430o450-471i483-501o554-574i	72987.14	8.28	membrane (GO:0016020 - CC)	CHEMBL2363032	45.095	632	7.25e-153	483		25	69	33	14	6		0.465	1.32	0.803	0.338	0.126		OG0000040	10	8	16	10	8	7	4	6	5	4	9	10	4	7	10	10	6
	PMIY_07673	IPR004843: Calcineurin-like phosphoesterase domain, ApaH type; IPR006186: Serine/threonine-specific protein phosphatase/bis(5-nucleosyl)-tetraphosphatase; IPR029052: Metallo-dependent phosphatase-like	hydrolase activity (GO:0016787 - MF)	-	K15423	PPP4C; serine/threonine-protein phosphatase 4 catalytic subunit [EC:3.1.3.16]	1420	0	0	o	35048.87	4.87	-	CHEMBL5591	65.347	303	1.12e-152	428		912	1246	951	860	1400		22.992	32.286	31.337	28.115	39.925		OG0000229	3	3	3	3	3	3	3	3	2	3	4	5	3	3	3	7	4
	PMIY_07457	IPR014782: Peptidase M1, membrane alanine aminopeptidase, N-terminal; IPR015211: Peptidase M1, leukotriene A4 hydrolase/aminopeptidase C-terminal; IPR016024: Armadillo-type fold; IPR027268: Peptidase M4/M1, CTD superfamily; IPR034015: Leukotriene A4 hydrolase-like; IPR038502: Peptidase M1 LTA-4 hydrolase/aminopeptidase, C-terminal domain superfamily	binding (GO:0005488 - MF); metallopeptidase activity (GO:0008237 - MF); zinc ion binding (GO:0008270 - MF)	M01	K01254	LTA4H; leukotriene-A4 hydrolase [EC:3.3.2.6]	1770	0	0	o	65645.10	5.87	-	CHEMBL3738	40.599	601	1.38e-152	450		3750	5016	1842	2320	2893		75.845	104.272	48.695	60.848	66.188		OG0001511	1	1	3	1	1	1	1	1	1	1	1	1	1	2	1	2	2
	PMIY_05342	IPR000043: Adenosylhomocysteinase-like; IPR015878: S-adenosyl-L-homocysteine hydrolase, NAD binding domain; IPR020082: S-adenosyl-L-homocysteine hydrolase, conserved site; IPR036291: NAD(P)-binding domain superfamily	adenosylhomocysteinase activity (GO:0004013 - MF); one-carbon metabolic process (GO:0006730 - BP)	-	K01251	E3.3.1.1; adenosylhomocysteinase [EC:3.3.1.1]	2445	0	0	o	58009.93	6.30	-	CHEMBL3118	49.415	427	8.03e-152	439		1976	2614	1685	1579	1978		28.932	39.338	32.247	29.98	32.76		OG0000644	2	2	2	2	3	3	3	3	2	2	2	1	1	1	1	4	2
	PMIY_06912	IPR001216: Cysteine synthase/cystathionine beta-synthase, pyridoxal-phosphate attachment site; IPR001926: Pyridoxal-phosphate dependent enzyme; IPR005857: Cystathionine beta-synthase; IPR036052: Tryptophan synthase beta subunit-like PLP-dependent enzyme	cystathionine beta-synthase activity (GO:0004122 - MF); cytoplasm (GO:0005737 - CC); cysteine biosynthetic process via cystathionine (GO:0019343 - BP); cysteine biosynthetic process from serine (GO:0006535 - BP)	-	K01697	CBS; cystathionine beta-synthase [EC:4.2.1.22]	6506	0	0	o	56462.40	8.86	cytoplasm (GO:0005737 - CC)	CHEMBL3399911	47.817	481	1.02e-151	443		26429	27526	4256	6124	11991		145.423	155.673	30.609	43.697	74.635		OG0001452	2	2	3	2	1	1	1	2	1	1	1	1	0	1	1	4	2
	PMIY_02225	IPR015883: Glycoside hydrolase family 20, catalytic domain; IPR017853: Glycoside hydrolase superfamily; IPR025705: Beta-hexosaminidase; IPR029018: Beta-hexosaminidase-like, domain 2; IPR029019: Beta-hexosaminidase, eukaryotic type, N-terminal	hydrolase activity, hydrolyzing O-glycosyl compounds (GO:0004553 - MF); carbohydrate metabolic process (GO:0005975 - BP); beta-N-acetylhexosaminidase activity (GO:0004563 - MF); carbohydrate metabolic process (GO:0005975 - BP)	-	K12373	HEXA_B; hexosaminidase [EC:3.2.1.52]	1669	0	Y	n3-14c18/19o	59170.22	5.66	-	CHEMBL5877	45.776	509	1.31e-151	443		3360	1477	1802	1473	2706		72.069	32.562	50.52	40.971	65.656		OG0000261	4	4	5	5	3	2	5	5	4	2	2	5	2	2	3	4	6
	PMIY_06614	IPR000257: Uroporphyrinogen decarboxylase (URO-D); IPR006361: Uroporphyrinogen decarboxylase HemE; IPR038071: UROD/MetE-like superfamily	uroporphyrinogen decarboxylase activity (GO:0004853 - MF); porphyrin-containing compound biosynthetic process (GO:0006779 - BP)	-	K01599	hemE; uroporphyrinogen decarboxylase [EC:4.1.1.37]	1515	0	0	o	41803.16	6.05	-	CHEMBL1681619	57.584	356	1.47e-151	431		1638	1890	1473	1491	1065		38.705	45.902	45.494	45.687	28.467		OG0004235	1	1	1	1	1	1	1	1	1	1	1	1	1	1	1	1	1
	PMIY_10202	IPR001017: Dehydrogenase, E1 component; IPR017597: Pyruvate dehydrogenase (acetyl-transferring) E1 component, alpha subunit, subgroup y; IPR029061: Thiamin diphosphate-binding fold	pyruvate dehydrogenase (acetyl-transferring) activity (GO:0004739 - MF); acetyl-CoA biosynthetic process from pyruvate (GO:0006086 - BP); intracellular membrane-bounded organelle (GO:0043231 - CC); metabolic process (GO:0008152 - BP); oxidoreductase activity, acting on the aldehyde or oxo group of donors, disulfide as acceptor (GO:0016624 - MF)	-	K00161	PDHA; pyruvate dehydrogenase E1 component alpha subunit [EC:1.2.4.1]	1596	0	0	o	42427.40	8.25	intracellular membrane-bounded organelle (GO:0043231 - CC)	CHEMBL2176823	55.556	369	1.75e-150	429		5750	7929	4156	5686	4569		128.974	182.797	121.846	165.388	115.928		OG0002230	1	1	1	1	2	2	1	1	1	1	2	1	1	1	1	1	1
	PMIY_11589	IPR001236: Lactate/malate dehydrogenase, N-terminal; IPR001252: Malate dehydrogenase, active site; IPR001557: L-lactate/malate dehydrogenase; IPR010945: Malate dehydrogenase, type 2; IPR011274: Malate dehydrogenase, NAD-dependent, cytosolic; IPR015955: Lactate dehydrogenase/glycoside hydrolase, family 4, C-terminal; IPR022383: Lactate/malate dehydrogenase, C-terminal; IPR036291: NAD(P)-binding do…	catalytic activity (GO:0003824 - MF); carbohydrate metabolic process (GO:0005975 - BP); oxidoreductase activity, acting on the CH-OH group of donors, NAD or NADP as acceptor (GO:0016616 - MF); oxidation-reduction process (GO:0055114 - BP); malate metabolic process (GO:0006108 - BP); malate dehydrogenase activity (GO:0016615 - MF); oxidation-reduction process (GO:0055114 - BP); malate metabolic pr…	-	K00025	MDH1; malate dehydrogenase [EC:1.1.1.37]	1251	0	0	o	36339.17	8.12	-	CHEMBL4048	61.468	327	2.45e-150	424		14808	14328	10772	10459	8982		423.746	421.416	402.909	388.116	290.748		OG0003024	1	1	1	1	1	1	1	1	1	1	1	1	2	2	1	3	1
	PMIY_05005	IPR001216: Cysteine synthase/cystathionine beta-synthase, pyridoxal-phosphate attachment site; IPR001926: Pyridoxal-phosphate dependent enzyme; IPR036052: Tryptophan synthase beta subunit-like PLP-dependent enzyme	cysteine biosynthetic process from serine (GO:0006535 - BP)	-	K01697	CBS; cystathionine beta-synthase [EC:4.2.1.22]	1808	0	0	o	56350.94	6.38	-	CHEMBL3399911	50.207	482	4.96e-150	439		27765	84503	13810	18939	17940		549.751	1719.72	357.407	486.281	401.814		OG0001452	2	2	3	2	1	1	1	2	1	1	1	1	0	1	1	4	2
	PMIY_07641	IPR000398: Thymidylate synthase; IPR020940: Thymidylate synthase, active site; IPR023451: Thymidylate synthase/dCMP hydroxymethylase domain; IPR036926: Thymidylate synthase/dCMP hydroxymethylase superfamily	thymidylate synthase activity (GO:0004799 - MF); dTMP biosynthetic process (GO:0006231 - BP)	-	K00560	thyA; thymidylate synthase [EC:2.1.1.45]	1100	0	0	o	36985.10	6.01	-	CHEMBL4341	67.944	287	1.33e-149	421		1540	1306	1137	1118	1139		50.118	43.685	48.365	47.182	41.931		OG0002475	1	1	1	1	1	1	1	1	1	1	2	1	1	1	2	2	3
	PMIY_01253	IPR000089: Biotin/lipoyl attachment; IPR001078: 2-oxoacid dehydrogenase acyltransferase, catalytic domain; IPR003016: 2-oxo acid dehydrogenase, lipoyl-binding site; IPR006255: Dihydrolipoamide succinyltransferase; IPR011053: Single hybrid motif; IPR023213: Chloramphenicol acetyltransferase-like domain superfamily	dihydrolipoyllysine-residue succinyltransferase activity (GO:0004149 - MF); tricarboxylic acid cycle (GO:0006099 - BP); oxoglutarate dehydrogenase complex (GO:0045252 - CC); metabolic process (GO:0008152 - BP); transferase activity, transferring acyl groups (GO:0016746 - MF)	-	K00658	DLST; 2-oxoglutarate dehydrogenase E2 component (dihydrolipoamide succinyltransferase) [EC:2.3.1.61]	1867	0	0	o	46058.21	8.92	oxoglutarate dehydrogenase complex (GO:0045252 - CC)	CHEMBL2176822	57.772	386	4.06e-149	429		20105	29332	15356	15804	15679		385.502	578.07	384.859	392.963	340.075		OG0003052	1	1	1	1	1	1	1	1	1	2	1	1	1	1	1	2	2
	PMIY_06472	IPR000719: Protein kinase domain; IPR001245: Serine-threonine/tyrosine-protein kinase, catalytic domain; IPR002110: Ankyrin repeat; IPR011009: Protein kinase-like domain superfamily; IPR020683: Ankyrin repeat-containing domain; IPR036770: Ankyrin repeat-containing domain superfamily	protein kinase activity (GO:0004672 - MF); ATP binding (GO:0005524 - MF); protein phosphorylation (GO:0006468 - BP); protein kinase activity (GO:0004672 - MF); protein phosphorylation (GO:0006468 - BP); protein binding (GO:0005515 - MF)	-	K06272	ILK; integrin-linked kinase [EC:2.7.11.1]	3671	0	0	o	56042.11	5.94	-	CHEMBL5247	46.029	491	5.23e-148	429		1538	1769	1120	1396	1487		14.998	17.731	14.276	17.653	16.403		OG0001090	1	1	2	1	1	1	1	2	2	2	2	3	2	1	1	2	4
	PMIY_09686	IPR013126: Heat shock protein 70 family; IPR018181: Heat shock protein 70, conserved site; IPR029047: Heat shock protein 70kD, peptide-binding domain superfamily	-	-	K03283	HSPA1s; heat shock 70kDa protein 1/2/6/8	1575	0	0	o	58383.49	5.37	-	CHEMBL1275223	45.333	525	2.76e-147	436		159	151	71	51	138		3.614	3.528	2.109	1.503	3.548		OG0000011	19	16	21	17	7	8	9	9	11	9	4	3	31	7	6	10	13
	PMIY_09455	IPR000719: Protein kinase domain; IPR008271: Serine/threonine-protein kinase, active site; IPR011009: Protein kinase-like domain superfamily; IPR017441: Protein kinase, ATP binding site	protein kinase activity (GO:0004672 - MF); ATP binding (GO:0005524 - MF); protein phosphorylation (GO:0006468 - BP); protein kinase activity (GO:0004672 - MF); protein phosphorylation (GO:0006468 - BP); ATP binding (GO:0005524 - MF)	-	K20876	NEK7; NIMA (never in mitosis gene a)-related kinase 7 [EC:2.7.11.1]	2065	0	0	o	38502.23	9.48	-	CHEMBL4849	69.963	273	3.57e-147	416		313	428	173	222	360		5.426	7.626	3.92	4.991	7.06		OG0000093	5	5	8	5	3	3	4	6	4	4	3	4	0	0	3	12	11
	PMIY_02224	IPR015883: Glycoside hydrolase family 20, catalytic domain; IPR017853: Glycoside hydrolase superfamily; IPR025705: Beta-hexosaminidase; IPR029018: Beta-hexosaminidase-like, domain 2; IPR029019: Beta-hexosaminidase, eukaryotic type, N-terminal	hydrolase activity, hydrolyzing O-glycosyl compounds (GO:0004553 - MF); carbohydrate metabolic process (GO:0005975 - BP); beta-N-acetylhexosaminidase activity (GO:0004563 - MF); carbohydrate metabolic process (GO:0005975 - BP)	-	K12373	HEXA_B; hexosaminidase [EC:3.2.1.52]	1797	1	0	i35-56o	64284.84	6.27	-	CHEMBL1250415	45.493	477	5.2e-147	432		3003	2701	1241	1086	1809		59.824	55.304	32.314	28.055	40.765		OG0000261	4	4	5	5	3	2	5	5	4	2	2	5	2	2	3	4	6
	PMIY_02226	IPR015883: Glycoside hydrolase family 20, catalytic domain; IPR017853: Glycoside hydrolase superfamily; IPR025705: Beta-hexosaminidase; IPR029018: Beta-hexosaminidase-like, domain 2; IPR029019: Beta-hexosaminidase, eukaryotic type, N-terminal	hydrolase activity, hydrolyzing O-glycosyl compounds (GO:0004553 - MF); carbohydrate metabolic process (GO:0005975 - BP); beta-N-acetylhexosaminidase activity (GO:0004563 - MF); carbohydrate metabolic process (GO:0005975 - BP)	-	K12373	HEXA_B; hexosaminidase [EC:3.2.1.52]	3003	0	Y	n3-14c19/20o	110893.17	5.58	-	CHEMBL5877	50.117	427	3.49e-146	444		11955	8250	9028	7006	11631		142.515	101.084	140.671	108.304	156.842		OG0000261	4	4	5	5	3	2	5	5	4	2	2	5	2	2	3	4	6
	PMIY_09822	IPR000719: Protein kinase domain; IPR000961: AGC-kinase, C-terminal; IPR001683: Phox homologous domain; IPR008271: Serine/threonine-protein kinase, active site; IPR011009: Protein kinase-like domain superfamily; IPR017441: Protein kinase, ATP binding site; IPR036871: PX domain superfamily	protein kinase activity (GO:0004672 - MF); ATP binding (GO:0005524 - MF); protein phosphorylation (GO:0006468 - BP); protein kinase activity (GO:0004672 - MF); protein phosphorylation (GO:0006468 - BP); protein serine/threonine kinase activity (GO:0004674 - MF); ATP binding (GO:0005524 - MF); protein phosphorylation (GO:0006468 - BP); ATP binding (GO:0005524 - MF); phosphatidylinositol binding (G…	-	K13304	SGK3; serum/glucocorticoid-regulated kinase 3 [EC:2.7.11.1]	1911	0	0	o	55173.18	7.59	-	CHEMBL6186	47.548	469	1.1e-145	424		6144	5479	3032	2662	4407		115.095	105.493	74.24	64.666	93.386		OG0000096	5	8	6	5	4	5	4	6	8	4	2	4	3	3	1	3	4
	PMIY_01861	IPR001019: Guanine nucleotide binding protein (G-protein), alpha subunit; IPR011025: G protein alpha subunit, helical insertion; IPR027417: P-loop containing nucleoside triphosphate hydrolase	GTPase activity (GO:0003924 - MF); signal transducer activity (GO:0004871 - MF); G-protein coupled receptor signaling pathway (GO:0007186 - BP); guanyl nucleotide binding (GO:0019001 - MF); G-protein beta/gamma-subunit complex binding (GO:0031683 - MF); signal transducer activity (GO:0004871 - MF); signal transduction (GO:0007165 - BP)	-	K04634	GNAQ; guanine nucleotide-binding protein G(q) subunit alpha	966	0	0	o	37586.91	5.13	-	CHEMBL3286079	58.383	334	3.99e-144	409		6	0	0	1	0		0.222	0	0	0.048	0		OG0000043	6	7	4	7	8	7	8	7	9	6	6	7	3	4	6	10	4
	PMIY_05269	IPR000626: Ubiquitin domain; IPR001394: Peptidase C19, ubiquitin carboxyl-terminal hydrolase; IPR018200: Ubiquitin specific protease, conserved site; IPR019954: Ubiquitin conserved site; IPR028889: Ubiquitin specific protease domain; IPR029071: Ubiquitin-like domain superfamily	protein binding (GO:0005515 - MF); ubiquitin-dependent protein catabolic process (GO:0006511 - BP); ubiquitinyl hydrolase activity (GO:0036459 - MF); protein deubiquitination (GO:0016579 - BP); ubiquitinyl hydrolase activity (GO:0036459 - MF)	C19	K11843	USP14; ubiquitin carboxyl-terminal hydrolase 14 [EC:3.4.19.12]	2048	0	0	o	61420.21	5.86	-	CHEMBL1293295	43.762	537	5.74e-144	423		2453	3707	2721	2664	2332		42.878	66.6	62.168	60.386	46.11		OG0003821	1	2	1	1	1	1	2	1	2	1	1	0	1	1	1	0	1
	PMIY_01524	IPR011701: Major facilitator superfamily; IPR020846: Major facilitator superfamily domain; IPR036259: MFS transporter superfamily	integral component of membrane (GO:0016021 - CC); transmembrane transport (GO:0055085 - BP)	-	K08155	SLC18A1_2; MFS transporter, DHA1 family, solute carrier family 18 (vesicular amine transporter), member 1/2	2184	11	0	o41-66i192-209o229-249i261-284o290-308i329-348o368-386i398-415o421-440i452-476o488-507i	61137.01	7.94	integral component of membrane (GO:0016021 - CC)	CHEMBL4828	47.992	523	6.83e-144	424		839	629	698	242	361		13.752	10.597	14.954	5.144	6.694		OG0000458	2	2	2	3	2	2	1	2	2	3	4	7	2	3	2	3	3
	PMIY_03702	IPR000584: Voltage-dependent calcium channel, L-type, beta subunit; IPR001452: SH3 domain; IPR008145: Guanylate kinase/L-type calcium channel beta subunit; IPR027417: P-loop containing nucleoside triphosphate hydrolase; IPR036028: SH3-like domain superfamily	voltage-gated calcium channel activity (GO:0005245 - MF); voltage-gated calcium channel complex (GO:0005891 - CC); calcium ion transmembrane transport (GO:0070588 - BP); protein binding (GO:0005515 - MF)	-	K04865	CACNB4; voltage-dependent calcium channel beta-4	2159	0	0	o	60349.62	5.17	voltage-gated calcium channel complex (GO:0005891 - CC)	CHEMBL2363032	51.542	454	7.89e-144	428		1336	1158	1184	923	1122		22.152	19.735	25.661	19.846	21.045		OG0000543	2	3	4	2	1	2	3	2	3	2	2	2	2	2	2	3	1
	PMIY_00950	IPR000719: Protein kinase domain; IPR008271: Serine/threonine-protein kinase, active site; IPR011009: Protein kinase-like domain superfamily; IPR017441: Protein kinase, ATP binding site	protein kinase activity (GO:0004672 - MF); ATP binding (GO:0005524 - MF); protein phosphorylation (GO:0006468 - BP); protein kinase activity (GO:0004672 - MF); protein phosphorylation (GO:0006468 - BP); ATP binding (GO:0005524 - MF)	-	K08824	CDKL; cyclin-dependent kinase-like [EC:2.7.11.22]	2186	0	0	o	68347.82	9.15	-	CHEMBL5789	62.046	303	3.11e-143	418		23	42	56	23	89		0.377	0.707	1.199	0.488	1.649		OG0000330	3	3	2	4	4	2	3	3	3	3	4	5	2	2	2	2	3
	PMIY_02724	IPR000242: PTP type protein phosphatase; IPR000387: Tyrosine specific protein phosphatases domain; IPR003595: Protein-tyrosine phosphatase, catalytic; IPR003961: Fibronectin type III; IPR013783: Immunoglobulin-like fold; IPR016130: Protein-tyrosine phosphatase, active site; IPR029021: Protein-tyrosine phosphatase-like; IPR036116: Fibronectin type III superfamily	protein tyrosine phosphatase activity (GO:0004725 - MF); protein dephosphorylation (GO:0006470 - BP); protein tyrosine phosphatase activity (GO:0004725 - MF); dephosphorylation (GO:0016311 - BP); protein binding (GO:0005515 - MF); dephosphorylation (GO:0016311 - BP); phosphatase activity (GO:0016791 - MF)	-	K06777	PTPRD; receptor-type tyrosine-protein phosphatase delta [EC:3.1.3.48]	5660	1	Y	n18-29c34/35o803-829i		XXXX	-	CHEMBL4850	40.562	641	2.96e-142	454		26	30	27	5	23		0.164	0.195	0.223	0.041	0.165		OG0000018	8	8	7	8	9	10	6	7	6	6	9	10	8	9	13	13	39
	PMIY_07369	IPR006109: Glycerol-3-phosphate dehydrogenase, NAD-dependent, C-terminal; IPR006168: Glycerol-3-phosphate dehydrogenase, NAD-dependent; IPR008927: 6-phosphogluconate dehydrogenase-like, C-terminal domain superfamily; IPR011128: Glycerol-3-phosphate dehydrogenase, NAD-dependent, N-terminal; IPR013328: 6-phosphogluconate dehydrogenase, domain 2; IPR017751: Glycerol-3-phosphate dehydrogenase, NAD-de…	glycerol-3-phosphate dehydrogenase [NAD+] activity (GO:0004367 - MF); carbohydrate metabolic process (GO:0005975 - BP); oxidation-reduction process (GO:0055114 - BP); glycerol-3-phosphate dehydrogenase [NAD+] activity (GO:0004367 - MF); glycerol-3-phosphate metabolic process (GO:0006072 - BP); glycerol-3-phosphate dehydrogenase complex (GO:0009331 - CC); oxidation-reduction process (GO:0055114 - …	-	K00006	GPD1; glycerol-3-phosphate dehydrogenase (NAD+) [EC:1.1.1.8]	1619	0	0	o	38396.47	6.27	glycerol-3-phosphate dehydrogenase complex (GO:0009331 - CC)	CHEMBL3971	56.41	351	3.4e-141	402		2742	2854	2161	2504	2421		60.63	64.862	62.456	71.799	60.555		OG0001661	1	2	1	1	1	1	1	1	1	1	1	2	1	1	1	3	2
	PMIY_09692	IPR001948: Peptidase M18; IPR007889: DNA binding HTH domain, Psq-type; IPR023358: Peptidase M18, domain 2	DNA binding (GO:0003677 - MF); aminopeptidase activity (GO:0004177 - MF); aminopeptidase activity (GO:0004177 - MF); proteolysis (GO:0006508 - BP); zinc ion binding (GO:0008270 - MF)	M18	K01267	DNPEP; aspartyl aminopeptidase [EC:3.4.11.21]	5795	0	0	o	151199.03	6.22	-	CHEMBL2761	47.023	487	3.5e-141	439		2593	2806	2415	2314	2321		16.018	17.816	19.5	18.537	16.219		OG0003140	1	1	1	1	1	1	1	1	2	1	1	1	1	1	1	2	1
	PMIY_05603	IPR000146: Fructose-1,6-bisphosphatase class 1; IPR020548: Fructose-1,6-bisphosphatase, active site; IPR028343: Fructose-1,6-bisphosphatase; IPR033391: Fructose-1-6-bisphosphatase class I, N-terminal	carbohydrate metabolic process (GO:0005975 - BP); phosphatase activity (GO:0016791 - MF); carbohydrate metabolic process (GO:0005975 - BP); phosphoric ester hydrolase activity (GO:0042578 - MF); fructose 1,6-bisphosphate 1-phosphatase activity (GO:0042132 - MF)	-	K03841	FBP; fructose-1,6-bisphosphatase I [EC:3.1.3.11]	1242	0	0	o	33271.19	6.45	-	CHEMBL2263	62.706	303	6.35e-141	400		11399	12394	7730	8144	7876		328.558	367.175	291.223	304.4	256.794		OG0002056	1	1	1	1	1	1	2	3	1	1	1	1	1	1	1	2	1
	PMIY_08227	IPR001085: Serine hydroxymethyltransferase; IPR015421: Pyridoxal phosphate-dependent transferase, major domain; IPR015422: Pyridoxal phosphate-dependent transferase domain 1; IPR015424: Pyridoxal phosphate-dependent transferase; IPR019798: Serine hydroxymethyltransferase, pyridoxal phosphate binding site	catalytic activity (GO:0003824 - MF); glycine hydroxymethyltransferase activity (GO:0004372 - MF); glycine biosynthetic process from serine (GO:0019264 - BP); pyridoxal phosphate binding (GO:0030170 - MF); tetrahydrofolate interconversion (GO:0035999 - BP); pyridoxal phosphate binding (GO:0030170 - MF)	-	K00600	glyA; glycine hydroxymethyltransferase [EC:2.1.2.1]	1661	0	0	o	54575.57	6.08	-	CHEMBL4396	47.071	478	1.49e-140	411		4	7	2	11	15		0.086	0.155	0.056	0.307	0.366		OG0000610	3	3	3	3	3	3	2	2	2	2	2	3	1	1	2	2	2
	PMIY_02768	IPR004839: Aminotransferase, class I/classII; IPR015421: Pyridoxal phosphate-dependent transferase, major domain; IPR015422: Pyridoxal phosphate-dependent transferase domain 1; IPR015424: Pyridoxal phosphate-dependent transferase	catalytic activity (GO:0003824 - MF); biosynthetic process (GO:0009058 - BP); pyridoxal phosphate binding (GO:0030170 - MF)	-	K00816	CCBL; kynurenine---oxoglutarate transaminase / cysteine-S-conjugate beta-lyase / glutamine---phenylpyruvate transaminase [EC:2.6.1.7 4.4.1.13 2.6.1.64]	2862	0	Y	n17-25c30/31o	51483.70	7.15	-	CHEMBL2046260	45.287	435	4.36e-140	408		2379	1359	1242	1792	1631		29.757	17.472	20.306	29.067	23.077		OG0002093	1	1	2	1	1	1	1	2	1	1	1	1	0	0	1	3	3
	PMIY_10669	IPR008758: Peptidase S28; IPR029058: Alpha/Beta hydrolase fold	proteolysis (GO:0006508 - BP); serine-type peptidase activity (GO:0008236 - MF)	S28	K01276	DPP7; dipeptidyl-peptidase II [EC:3.4.14.2]	1594	0	Y	n4-15c22/23o	53678.40	5.46	-	CHEMBL4352	46.256	454	1.03e-139	409		21653	11543	7575	5668	11388		486.291	266.449	222.363	165.071	289.308		OG0000826	2	2	2	2	1	2	2	2	2	2	2	2	2	2	2	2	4
	PMIY_10233	IPR001563: Peptidase S10, serine carboxypeptidase; IPR018202: Serine carboxypeptidase, serine active site; IPR029058: Alpha/Beta hydrolase fold; IPR033124: Serine carboxypeptidases, histidine active site	serine-type carboxypeptidase activity (GO:0004185 - MF); proteolysis (GO:0006508 - BP)	S10	K13289	CTSA; cathepsin A (carboxypeptidase C) [EC:3.4.16.5]	1830	2	0	o6-25i32-50o	59487.60	5.03	-	CHEMBL6115	44.374	471	1.06e-139	410		56004	29949	58939	64582	81309		1095.56	602.164	1507.02	1638.29	1799.24		OG0000852	7	4	4	6	2	1	1	0	1	2	1	3	1	1	2	0	1
	PMIY_03337	IPR000719: Protein kinase domain; IPR003527: Mitogen-activated protein (MAP) kinase, conserved site; IPR008271: Serine/threonine-protein kinase, active site; IPR011009: Protein kinase-like domain superfamily; IPR017441: Protein kinase, ATP binding site	protein kinase activity (GO:0004672 - MF); ATP binding (GO:0005524 - MF); protein phosphorylation (GO:0006468 - BP); protein kinase activity (GO:0004672 - MF); protein phosphorylation (GO:0006468 - BP); MAP kinase activity (GO:0004707 - MF); ATP binding (GO:0005524 - MF); protein phosphorylation (GO:0006468 - BP); ATP binding (GO:0005524 - MF)	-	K19603	MAPK15; mitogen-activated protein kinase 15 [EC:2.7.11.24]	2440	0	0	o	69730.50	9.53	-	CHEMBL5198	46.739	460	2.31e-139	415		1883	2009	562	812	921		27.627	30.295	10.777	15.449	15.285		OG0000967	2	2	4	1	2	2	2	2	2	3	2	3	1	2	1	3	1
	PMIY_04883	IPR000719: Protein kinase domain; IPR011009: Protein kinase-like domain superfamily	protein kinase activity (GO:0004672 - MF); ATP binding (GO:0005524 - MF); protein phosphorylation (GO:0006468 - BP)	-	K04440	JNK; mitogen-activated protein kinase 8/9/10 (c-Jun N-terminal kinase) [EC:2.7.11.24]	2103	0	0	o	37424.02	5.33	-	CHEMBL4092	56.354	362	2.15e-138	399		1516	2453	1623	1236	1587		25.806	42.918	36.112	27.284	30.559		OG0002551	1	1	1	1	1	1	1	1	1	1	1	1	1	1	1	1	1
	PMIY_07062	IPR002129: Pyridoxal phosphate-dependent decarboxylase; IPR010977: Aromatic-L-amino-acid decarboxylase; IPR015421: Pyridoxal phosphate-dependent transferase, major domain; IPR015422: Pyridoxal phosphate-dependent transferase domain 1; IPR015424: Pyridoxal phosphate-dependent transferase	catalytic activity (GO:0003824 - MF); cellular amino acid metabolic process (GO:0006520 - BP); carboxy-lyase activity (GO:0016831 - MF); carboxy-lyase activity (GO:0016831 - MF); carboxylic acid metabolic process (GO:0019752 - BP); pyridoxal phosphate binding (GO:0030170 - MF)	-	K01593	DDC; aromatic-L-amino-acid/L-tryptophan decarboxylase [EC:4.1.1.28 4.1.1.105]	1845	0	0	o	56720.43	6.37	-	CHEMBL1843	42.063	504	2.95e-138	406		56	15	38	35	42		1.087	0.299	0.964	0.881	0.922		OG0000205	6	6	4	7	6	5	3	4	4	3	3	7	1	1	4	3	5
	PMIY_03804	IPR000217: Tubulin; IPR002452: Alpha tubulin; IPR003008: Tubulin/FtsZ, GTPase domain; IPR008280: Tubulin/FtsZ, C-terminal; IPR017975: Tubulin, conserved site; IPR018316: Tubulin/FtsZ, 2-layer sandwich domain; IPR023123: Tubulin, C-terminal; IPR036525: Tubulin/FtsZ, GTPase domain superfamily; IPR037103: Tubulin/FtsZ, C-terminal domain superfamily	GTPase activity (GO:0003924 - MF); structural constituent of cytoskeleton (GO:0005200 - MF); GTP binding (GO:0005525 - MF); microtubule (GO:0005874 - CC); microtubule-based process (GO:0007017 - BP); GTP binding (GO:0005525 - MF); microtubule (GO:0005874 - CC); microtubule-based process (GO:0007017 - BP); microtubule (GO:0005874 - CC); microtubule-based process (GO:0007017 - BP)	-	K07374	TUBA; tubulin alpha	4629	0	0	o	117000.51	6.42	microtubule (GO:0005874 - CC)	CHEMBL2366421	46.799	453	5.66e-138	421		10016	6329	3418	3843	5101		77.459	50.307	34.55	38.54	44.624		OG0000005	21	19	16	18	23	26	24	22	25	5	3	6	12	12	6	46	13
	PMIY_09803	IPR000719: Protein kinase domain; IPR008271: Serine/threonine-protein kinase, active site; IPR011009: Protein kinase-like domain superfamily; IPR017441: Protein kinase, ATP binding site	protein kinase activity (GO:0004672 - MF); ATP binding (GO:0005524 - MF); protein phosphorylation (GO:0006468 - BP); protein kinase activity (GO:0004672 - MF); protein phosphorylation (GO:0006468 - BP); ATP binding (GO:0005524 - MF)	-	K04430	MAP2K4; mitogen-activated protein kinase kinase 4 [EC:2.7.12.2]	1919	0	0	o	50989.46	6.62	-	CHEMBL2201	54.474	380	2.78e-137	399		4719	5727	3481	4290	3626		88.032	109.808	84.878	103.779	76.516		OG0000240	4	3	3	4	3	3	4	5	5	2	3	3	4	3	4	5	3
	PMIY_08194	IPR000719: Protein kinase domain; IPR008271: Serine/threonine-protein kinase, active site; IPR011009: Protein kinase-like domain superfamily; IPR017441: Protein kinase, ATP binding site	protein kinase activity (GO:0004672 - MF); ATP binding (GO:0005524 - MF); protein phosphorylation (GO:0006468 - BP); protein kinase activity (GO:0004672 - MF); protein phosphorylation (GO:0006468 - BP); ATP binding (GO:0005524 - MF)	-	K02087	CDK1; cyclin-dependent kinase 1 [EC:2.7.11.22 2.7.11.23]	2847	0	0	o	55087.76	7.87	-	CHEMBL308	62.838	296	2.86e-137	396		753	961	522	404	261		9.468	12.42	8.579	6.588	3.712		OG0000055	7	8	6	6	8	7	5	7	6	5	4	5	7	6	6	9	6
	PMIY_08505	IPR000719: Protein kinase domain; IPR003527: Mitogen-activated protein (MAP) kinase, conserved site; IPR011009: Protein kinase-like domain superfamily; IPR017441: Protein kinase, ATP binding site	protein kinase activity (GO:0004672 - MF); ATP binding (GO:0005524 - MF); protein phosphorylation (GO:0006468 - BP); MAP kinase activity (GO:0004707 - MF); ATP binding (GO:0005524 - MF); protein phosphorylation (GO:0006468 - BP); ATP binding (GO:0005524 - MF)	-	K04441	P38; p38 MAP kinase [EC:2.7.11.24]	1645	0	0	o	44180.20	5.51	-	CHEMBL3961	53.55	338	3.06e-137	395		2952	3044	2609	2326	2196		64.242	68.087	74.212	65.641	54.059		OG0000153	3	3	4	3	5	4	3	4	3	3	3	5	4	4	2	5	3
	PMIY_00166	IPR000719: Protein kinase domain; IPR000961: AGC-kinase, C-terminal; IPR008271: Serine/threonine-protein kinase, active site; IPR011009: Protein kinase-like domain superfamily; IPR017441: Protein kinase, ATP binding site	protein kinase activity (GO:0004672 - MF); ATP binding (GO:0005524 - MF); protein phosphorylation (GO:0006468 - BP); protein kinase activity (GO:0004672 - MF); protein phosphorylation (GO:0006468 - BP); protein serine/threonine kinase activity (GO:0004674 - MF); ATP binding (GO:0005524 - MF); protein phosphorylation (GO:0006468 - BP); ATP binding (GO:0005524 - MF)	-	K04345	PKA; protein kinase A [EC:2.7.11.11]	1119	2	0	o108-126i138-157o		XXXX	-	CHEMBL2654	55.763	321	4.54e-137	393		2697	1264	819	990	1068		86.281	41.562	34.247	41.071	38.649		OG0000140	5	4	3	5	6	5	4	4	4	4	3	3	3	3	6	9	5
	PMIY_09777	IPR004907: ATPase, V1 complex, subunit C; IPR036132: Vacuolar ATP synthase subunit C superfamily	hydrogen ion transmembrane transporter activity (GO:0015078 - MF); ATP hydrolysis coupled proton transport (GO:0015991 - BP); proton-transporting V-type ATPase, V1 domain (GO:0033180 - CC)	-	K02148	ATPeV1C; V-type H+-transporting ATPase subunit C	1895	0	0	o	42741.28	7.06	proton-transporting V-type ATPase, V1 domain (GO:0033180 - CC)	CHEMBL2189157	50.633	395	4.95e-137	394		583	524	500	512	455		11.014	10.174	12.346	12.543	9.723		OG0002609	1	1	1	1	1	1	2	1	1	1	0	1	1	1	1	3	1
	PMIY_01042	IPR000217: Tubulin; IPR002452: Alpha tubulin; IPR003008: Tubulin/FtsZ, GTPase domain; IPR008280: Tubulin/FtsZ, C-terminal; IPR018316: Tubulin/FtsZ, 2-layer sandwich domain; IPR023123: Tubulin, C-terminal; IPR036525: Tubulin/FtsZ, GTPase domain superfamily; IPR037103: Tubulin/FtsZ, C-terminal domain superfamily	GTPase activity (GO:0003924 - MF); structural constituent of cytoskeleton (GO:0005200 - MF); GTP binding (GO:0005525 - MF); microtubule (GO:0005874 - CC); microtubule-based process (GO:0007017 - BP); microtubule (GO:0005874 - CC); microtubule-based process (GO:0007017 - BP)	-	K07374	TUBA; tubulin alpha	5262	0	0	o	65423.59	6.39	microtubule (GO:0005874 - CC)	CHEMBL2364705	41.379	493	1.73e-136	404		3822	3369	1917	2383	2596		26.002	23.558	17.047	21.023	19.978		OG0000005	21	19	16	18	23	26	24	22	25	5	3	6	12	12	6	46	13
	PMIY_05967	IPR000719: Protein kinase domain; IPR000980: SH2 domain; IPR001245: Serine-threonine/tyrosine-protein kinase, catalytic domain; IPR001452: SH3 domain; IPR011009: Protein kinase-like domain superfamily; IPR017441: Protein kinase, ATP binding site; IPR020635: Tyrosine-protein kinase, catalytic domain; IPR036028: SH3-like domain superfamily; IPR036860: SH2 domain superfamily	protein kinase activity (GO:0004672 - MF); ATP binding (GO:0005524 - MF); protein phosphorylation (GO:0006468 - BP); protein kinase activity (GO:0004672 - MF); protein phosphorylation (GO:0006468 - BP); protein tyrosine kinase activity (GO:0004713 - MF); protein phosphorylation (GO:0006468 - BP); protein binding (GO:0005515 - MF); ATP binding (GO:0005524 - MF)	-	-	-	2843	0	0	o	63479.81	6.60	-	CHEMBL267	45.354	452	1.05e-135	403		805	746	531	281	541		10.136	9.655	8.739	4.588	7.706		OG0000017	10	15	11	10	8	10	10	11	13	8	12	10	7	7	7	9	9
	PMIY_04865	IPR000719: Protein kinase domain; IPR008271: Serine/threonine-protein kinase, active site; IPR011009: Protein kinase-like domain superfamily; IPR017441: Protein kinase, ATP binding site	protein kinase activity (GO:0004672 - MF); ATP binding (GO:0005524 - MF); protein phosphorylation (GO:0006468 - BP); protein kinase activity (GO:0004672 - MF); protein phosphorylation (GO:0006468 - BP); ATP binding (GO:0005524 - MF)	-	K03083	GSK3B; glycogen synthase kinase 3 beta [EC:2.7.11.26]	2878	0	0	o	57817.44	9.41	-	CHEMBL1909485	55.405	370	1.85e-135	397		2755	2576	1590	1486	2064		34.269	32.934	25.851	23.969	29.042		OG0000478	2	2	4	3	2	2	2	4	4	2	3	1	2	3	2	3	1
	PMIY_08878	IPR000222: PPM-type phosphatase, divalent cation binding; IPR001932: PPM-type phosphatase domain; IPR012911: Protein serine/threonine phosphatase 2C, C-terminal; IPR036457: PPM-type phosphatase domain superfamily	magnesium ion binding (GO:0000287 - MF); phosphoprotein phosphatase activity (GO:0004721 - MF); manganese ion binding (GO:0030145 - MF); catalytic activity (GO:0003824 - MF); cation binding (GO:0043169 - MF)	-	K04461	PPM1B; protein phosphatase 1B [EC:3.1.3.16]	1947	0	0	o	41785.70	5.10	-	CHEMBL2845	53.067	375	3.14e-135	394		2764	2766	1521	2390	2449		50.82	52.272	36.554	56.985	50.936		OG0000672	2	2	2	3	2	2	3	2	2	2	2	2	2	2	2	3	1
	PMIY_07693	IPR008758: Peptidase S28; IPR029058: Alpha/Beta hydrolase fold	proteolysis (GO:0006508 - BP); serine-type peptidase activity (GO:0008236 - MF)	S28	K01285	PRCP; lysosomal Pro-X carboxypeptidase [EC:3.4.16.2]	1967	0	Y	n2-10c18/19o	54777.55	5.19	-	CHEMBL1255149	45.513	468	7.07e-135	397		37208	23441	14665	10413	24688		677.171	438.485	348.855	245.754	508.256		OG0000826	2	2	2	2	1	2	2	2	2	2	2	2	2	2	2	2	4
	PMIY_07281	IPR004000: Actin family; IPR020902: Actin/actin-like conserved site	-	-	K16575	ACTR1; centractin	1770	0	0	o	37637.36	6.34	-	CHEMBL5170	54.192	334	1.32e-134	386		4927	5281	4415	4036	4736		99.65	109.781	116.715	105.854	108.353		OG0000008	16	16	8	15	21	24	14	11	13	10	10	9	11	9	13	16	15
	PMIY_10542	IPR005788: Disulphide isomerase; IPR013766: Thioredoxin domain; IPR017937: Thioredoxin, conserved site; IPR036249: Thioredoxin-like superfamily	isomerase activity (GO:0016853 - MF); cell redox homeostasis (GO:0045454 - BP)	-	K09584	PDIA6; protein disulfide-isomerase A6 [EC:5.3.4.1]	1878	0	Y	n3-14c19/20o	48015.64	5.12	-	CHEMBL2146308	48.81	420	1.4e-134	392		4931	5868	5442	4120	4592		93.995	114.968	135.591	101.843	99.016		OG0001255	1	3	1	1	1	1	1	1	1	1	1	1	1	2	2	2	4
	PMIY_12420	IPR000217: Tubulin; IPR002453: Beta tubulin; IPR008280: Tubulin/FtsZ, C-terminal; IPR018316: Tubulin/FtsZ, 2-layer sandwich domain; IPR023123: Tubulin, C-terminal; IPR036525: Tubulin/FtsZ, GTPase domain superfamily; IPR037103: Tubulin/FtsZ, C-terminal domain superfamily	structural constituent of cytoskeleton (GO:0005200 - MF); GTP binding (GO:0005525 - MF); microtubule (GO:0005874 - CC); microtubule-based process (GO:0007017 - BP); microtubule (GO:0005874 - CC); microtubule-based process (GO:0007017 - BP)	-	K07375	TUBB; tubulin beta	816	0	0	o	30928.83	4.80	microtubule (GO:0005874 - CC)	CHEMBL2094134	70.472	254	1.75e-134	386		0	0	0	0	0		0	0	0	0	0		OG0000024	11	10	10	9	9	10	11	8	11	7	7	5	10	10	9	15	9
	PMIY_04105	IPR001461: Aspartic peptidase A1 family; IPR001969: Aspartic peptidase, active site; IPR021109: Aspartic peptidase domain superfamily; IPR033121: Peptidase family A1 domain	aspartic-type endopeptidase activity (GO:0004190 - MF); proteolysis (GO:0006508 - BP)	A01A	K01379	CTSD; cathepsin D [EC:3.4.23.5]	1217	0	Y	n4-15c21/22o	41152.54	6.09	-	CHEMBL2581	51.622	370	3.84e-134	388		84557	42426	16405	12216	26528		2487.28	1282.7	630.744	465.98	882.704		OG0000310	3	2	1	2	2	2	1	1	1	3	1	3	1	1	5	1	4
	PMIY_07060	IPR013855: Cdc37, N-terminal domain; IPR013873: Cdc37, C-terminal; IPR013874: Cdc37, Hsp90 binding; IPR038189: Cdc37, Hsp90-binding domain superfamily	protein kinase binding (GO:0019901 - MF)	-	K09554	CDC37; cell division cycle protein 37	2014	0	0	o	45158.03	4.99	-	CHEMBL1795123	53.158	380	5.2e-133	384		19078	20070	13366	10851	14505		339.109	366.666	310.534	250.115	291.648		OG0002281	1	2	1	1	1	1	1	1	1	1	1	1	1	1	1	3	1
	PMIY_10887	IPR000719: Protein kinase domain; IPR011009: Protein kinase-like domain superfamily; IPR017441: Protein kinase, ATP binding site	protein kinase activity (GO:0004672 - MF); ATP binding (GO:0005524 - MF); protein phosphorylation (GO:0006468 - BP); ATP binding (GO:0005524 - MF)	-	K04368	MAP2K1; mitogen-activated protein kinase kinase 1 [EC:2.7.12.2]	2937	0	0	o	58363.33	6.29	-	CHEMBL5740	57.101	345	8.61e-133	390		1426	1797	1739	1469	1489		17.381	22.513	27.705	23.219	20.53		OG0000437	3	2	2	2	5	2	2	3	2	2	3	2	1	2	4	2	2
	PMIY_05748	IPR003594: Histidine kinase/HSP90-like ATPase; IPR005467: Histidine kinase domain; IPR018955: Branched-chain alpha-ketoacid dehydrogenase kinase/Pyruvate dehydrogenase kinase, N-terminal; IPR036784: Alpha-ketoacid/pyruvate dehydrogenase kinase, N-terminal domain superfamily; IPR036890: Histidine kinase/HSP90-like ATPase superfamily	-	-	K00898	PDK2_3_4; pyruvate dehydrogenase kinase 2/3/4 [EC:2.7.11.2]	2625	0	0	o	45884.33	5.81	-	CHEMBL3861	47.857	420	1.15e-132	385		1499	1459	1413	1158	1402		20.443	20.451	25.187	20.479	21.628		OG0000542	2	3	3	4	3	1	2	3	2	2	2	2	1	1	2	1	1
	PMIY_06964	IPR003029: S1 domain; IPR011488: Translation initiation factor 2, alpha subunit; IPR012340: Nucleic acid-binding, OB-fold; IPR022967: RNA-binding domain, S1; IPR024054: Translation initiation factor 2, alpha subunit, middle domain superfamily; IPR024055: Translation initiation factor 2, alpha subunit, C-terminal	nucleic acid binding (GO:0003676 - MF); RNA binding (GO:0003723 - MF); translation initiation factor activity (GO:0003743 - MF)	-	K03237	EIF2S1; translation initiation factor 2 subunit 1	1467	0	0	o	38071.89	4.88	-	CHEMBL1770036	59.74	308	2.13e-132	378		3574	4454	3700	3557	4077		87.215	111.713	118.016	112.56	112.541		OG0003352	1	2	1	1	1	1	1	1	1	1	1	1	1	1	1	2	1
	PMIY_09182	IPR002554: Protein phosphatase 2A, regulatory B subunit, B56; IPR011989: Armadillo-like helical; IPR016024: Armadillo-type fold	protein phosphatase type 2A complex (GO:0000159 - CC); signal transduction (GO:0007165 - BP); protein phosphatase regulator activity (GO:0019888 - MF); binding (GO:0005488 - MF)	-	K11584	PPP2R5; serine/threonine-protein phosphatase 2A regulatory subunit B'	2104	0	0	o	75101.81	8.98	protein phosphatase type 2A complex (GO:0000159 - CC)	CHEMBL4763	47.105	380	2.15e-132	397		101	140	207	130	106		1.718	2.448	4.604	2.868	2.04		OG0000300	2	4	2	3	3	2	3	3	4	3	3	3	3	3	2	4	2
	PMIY_10627	IPR001563: Peptidase S10, serine carboxypeptidase; IPR018202: Serine carboxypeptidase, serine active site; IPR029058: Alpha/Beta hydrolase fold; IPR033124: Serine carboxypeptidases, histidine active site	serine-type carboxypeptidase activity (GO:0004185 - MF); proteolysis (GO:0006508 - BP)	S10	K13289	CTSA; cathepsin A (carboxypeptidase C) [EC:3.4.16.5]	1737	0	Y	n3-10c15/16o	56068.03	5.59	-	CHEMBL6115	44.609	473	2.81e-132	390		59718	42585	20033	25126	44318		1230.76	902.07	539.652	671.51	1033.19		OG0000852	7	4	4	6	2	1	1	0	1	2	1	3	1	1	2	0	1
	PMIY_05090	IPR000169: Cysteine peptidase, cysteine active site; IPR000668: Peptidase C1A, papain C-terminal; IPR014882: Cathepsin C exclusion; IPR025660: Cysteine peptidase, histidine active site; IPR036496: Cathepsin C, exclusion domain superfamily	proteolysis (GO:0006508 - BP); cysteine-type peptidase activity (GO:0008234 - MF)	C01A	K01275	CTSC; cathepsin C [EC:3.4.14.1]	1887	0	Y	n5-20c25/26o	52461.43	6.40	-	CHEMBL1075050	44.301	465	7.03e-132	387		31413	27506	20869	11990	35857		595.942	536.338	517.485	294.969	769.49		OG0001657	2	2	2	3	1	1	0	1	0	1	1	3	0	0	3	3	2
	PMIY_05363	IPR001236: Lactate/malate dehydrogenase, N-terminal; IPR001557: L-lactate/malate dehydrogenase; IPR011304: L-lactate dehydrogenase; IPR015955: Lactate dehydrogenase/glycoside hydrolase, family 4, C-terminal; IPR018177: L-lactate dehydrogenase, active site; IPR022383: Lactate/malate dehydrogenase, C-terminal; IPR036291: NAD(P)-binding domain superfamily	catalytic activity (GO:0003824 - MF); carbohydrate metabolic process (GO:0005975 - BP); oxidoreductase activity, acting on the CH-OH group of donors, NAD or NADP as acceptor (GO:0016616 - MF); oxidation-reduction process (GO:0055114 - BP); L-lactate dehydrogenase activity (GO:0004459 - MF); cytoplasm (GO:0005737 - CC); oxidation-reduction process (GO:0055114 - BP); L-lactate dehydrogenase activit…	-	K00016	LDH; L-lactate dehydrogenase [EC:1.1.1.27]	978	1	0	i21-38o	35085.38	8.12	cytoplasm (GO:0005737 - CC)	CHEMBL2176824	56.169	308	9.87e-132	377		1103	1171	751	679	871		40.374	44.056	35.931	32.23	36.065		OG0000278	4	2	2	2	4	5	4	3	2	3	2	3	6	2	1	4	0
	PMIY_07378	IPR001563: Peptidase S10, serine carboxypeptidase; IPR018202: Serine carboxypeptidase, serine active site; IPR029058: Alpha/Beta hydrolase fold; IPR033124: Serine carboxypeptidases, histidine active site	serine-type carboxypeptidase activity (GO:0004185 - MF); proteolysis (GO:0006508 - BP)	S10	K13289	CTSA; cathepsin A (carboxypeptidase C) [EC:3.4.16.5]	1897	0	Y	n3-10c14/15o	56235.86	5.47	-	CHEMBL6115	43.803	468	1.12e-131	389		3231	3160	2981	3662	2406		60.973	61.292	73.53	89.615	51.36		OG0000852	7	4	4	6	2	1	1	0	1	2	1	3	1	1	2	0	1
	PMIY_01504	IPR000719: Protein kinase domain; IPR008271: Serine/threonine-protein kinase, active site; IPR011009: Protein kinase-like domain superfamily; IPR017441: Protein kinase, ATP binding site	protein kinase activity (GO:0004672 - MF); ATP binding (GO:0005524 - MF); protein phosphorylation (GO:0006468 - BP); protein kinase activity (GO:0004672 - MF); protein phosphorylation (GO:0006468 - BP); ATP binding (GO:0005524 - MF)	-	K02211	CDK9; cyclin-dependent kinase 9 [EC:2.7.11.22 2.7.11.23]	1975	0	0	o	47608.78	8.87	-	CHEMBL3116	57.362	326	1.28e-131	382		1056	1247	935	750	1018		19.141	23.232	22.152	17.629	20.873		OG0000786	2	4	3	2	2	3	3	3	2	2	2	2	2	2	1	2	1
	PMIY_02640	IPR000594: THIF-type NAD/FAD binding fold; IPR006573: Neuralized homology repeat (NHR) domain; IPR029752: D-isomer specific 2-hydroxyacid dehydrogenase, NAD-binding domain conserved site 1; IPR035985: Ubiquitin-activating enzyme	small protein activating enzyme activity (GO:0008641 - MF)	-	K12164	UBA5; ubiquitin-like modifier-activating enzyme 5	2902	0	0	o	98685.58	6.21	-	CHEMBL2016429	62.893	318	1.7e-131	399		1837	1990	1625	1651	1725		22.661	25.231	26.201	26.411	24.071		OG0002888	1	1	1	1	1	1	2	1	2	1	1	1	1	1	1	2	1
	PMIY_07381	IPR000426: Proteasome alpha-subunit, N-terminal domain; IPR001353: Proteasome, subunit alpha/beta; IPR023332: Proteasome alpha-type subunit; IPR029055: Nucleophile aminohydrolases, N-terminal; IPR033812: Proteasome subunit alpha5	endopeptidase activity (GO:0004175 - MF); ubiquitin-dependent protein catabolic process (GO:0006511 - BP); proteasome core complex, alpha-subunit complex (GO:0019773 - CC); threonine-type endopeptidase activity (GO:0004298 - MF); proteasome core complex (GO:0005839 - CC); proteolysis involved in cellular protein catabolic process (GO:0051603 - BP); proteasome core complex, alpha-subunit complex (…	T01A	K02729	PSMA5; 20S proteasome subunit alpha 5 [EC:3.4.25.1]	952	0	0	o	26621.18	5.18	proteasome core complex (GO:0005839 - CC); proteasome core complex, alpha-subunit complex (GO:0019773 - CC)	CHEMBL2364701	68.88	241	4.26e-131	368		4637	4093	3255	3374	3219		174.368	158.193	159.986	164.527	136.926		OG0005008	1	1	1	1	2	0	1	1	1	1	1	0	1	1	1	0	1
	PMIY_10273	IPR000095: CRIB domain; IPR000719: Protein kinase domain; IPR008271: Serine/threonine-protein kinase, active site; IPR011009: Protein kinase-like domain superfamily; IPR017441: Protein kinase, ATP binding site; IPR036936: CRIB domain superfamily	protein kinase activity (GO:0004672 - MF); ATP binding (GO:0005524 - MF); protein phosphorylation (GO:0006468 - BP); protein kinase activity (GO:0004672 - MF); protein phosphorylation (GO:0006468 - BP); ATP binding (GO:0005524 - MF)	-	K04409	PAK1; p21-activated kinase 1 [EC:2.7.11.1]	2124	0	0	i	53602.83	9.04	-	CHEMBL4600	44.266	497	2.58e-130	387		1850	2568	2582	2149	2438		31.181	44.486	56.881	46.969	46.481		OG0000075	7	6	7	7	8	7	5	5	6	6	4	7	5	5	6	4	6
	PMIY_09411	IPR000730: Proliferating cell nuclear antigen, PCNA; IPR022648: Proliferating cell nuclear antigen, PCNA, N-terminal; IPR022649: Proliferating cell nuclear antigen, PCNA, C-terminal; IPR022659: Proliferating cell nuclear antigen, PCNA, conserved site	DNA binding (GO:0003677 - MF); regulation of DNA replication (GO:0006275 - BP); DNA binding (GO:0003677 - MF); regulation of DNA replication (GO:0006275 - BP); DNA polymerase processivity factor activity (GO:0030337 - MF)	-	K04802	PCNA; proliferating cell nuclear antigen	934	0	0	o	28599.30	4.49	-	CHEMBL2346488	65.116	258	9.46e-130	366		4779	5127	5244	5630	4509		183.171	201.976	262.714	279.828	195.494		OG0004690	1	1	1	1	1	1	1	1	1	1	1	1	1	1	1	0	1
	PMIY_00338	IPR001544: Aminotransferase class IV; IPR005786: Branched-chain amino acid aminotransferase II; IPR018300: Aminotransferase, class IV, conserved site; IPR033939: Branched-chain aminotransferase; IPR036038: Aminotransferase-like, PLP-dependent enzymes	catalytic activity (GO:0003824 - MF); metabolic process (GO:0008152 - BP); branched-chain-amino-acid transaminase activity (GO:0004084 - MF); branched-chain amino acid metabolic process (GO:0009081 - BP)	-	K00826	E2.6.1.42; branched-chain amino acid aminotransferase [EC:2.6.1.42]	1697	0	0	o	43689.62	8.89	-	CHEMBL3319	50.546	366	2.68e-129	375		72571	58575	26832	23030	38957		1530.9	1270.03	739.842	630.001	929.618		OG0003379	1	1	1	1	1	1	1	1	1	0	0	0	0	0	1	2	3
	PMIY_11006	IPR000953: Chromo/chromo shadow domain; IPR002717: Histone acetyltransferase domain, MYST-type; IPR016181: Acyl-CoA N-acyltransferase; IPR016197: Chromo-like domain superfamily; IPR025995: RNA binding activity-knot of a chromodomain; IPR036388: Winged helix-like DNA-binding domain superfamily	histone acetyltransferase activity (GO:0004402 - MF); regulation of transcription, DNA-templated (GO:0006355 - BP); histone acetylation (GO:0016573 - BP)	-	K11308	MYST1; histone acetyltransferase MYST1 [EC:2.3.1.48]	1639	0	0	o	51202.28	8.50	-	CHEMBL1932912	46.404	431	2.69e-129	380		864	999	806	692	836		18.871	22.427	23.01	19.6	20.655		OG0000163	4	4	5	4	4	4	4	4	7	4	2	3	4	3	4	3	4
	PMIY_11059	IPR000253: Forkhead-associated (FHA) domain; IPR000719: Protein kinase domain; IPR008271: Serine/threonine-protein kinase, active site; IPR008984: SMAD/FHA domain superfamily; IPR011009: Protein kinase-like domain superfamily	protein kinase activity (GO:0004672 - MF); ATP binding (GO:0005524 - MF); protein phosphorylation (GO:0006468 - BP); protein kinase activity (GO:0004672 - MF); protein phosphorylation (GO:0006468 - BP); protein binding (GO:0005515 - MF)	-	K06641	CHEK2; serine/threonine-protein kinase CHEK2 [EC:2.7.11.1]	2131	0	0	o	58172.26	5.27	-	CHEMBL2527	45.215	418	3.01e-129	386		954	1025	845	671	982		16.026	17.698	18.554	14.617	18.661		OG0004562	1	1	1	1	1	1	1	2	1	1	1	0	1	1	0	1	1
	PMIY_03603	IPR000286: Histone deacetylase superfamily; IPR023696: Ureohydrolase domain superfamily; IPR023801: Histone deacetylase domain; IPR037138: Histone deacetylase domain superfamily	-	-	K11406	HDAC4_5; histone deacetylase 4/5 [EC:3.5.1.98]	3747	0	0	o	136445.70	6.36	-	CHEMBL2095943	48.214	448	1.43e-128	421		26	9	24	6	0		0.248	0.088	0.3	0.074	0		OG0001599	1	1	2	1	1	1	1	1	1	1	0	1	2	1	1	1	1
	PMIY_03632	IPR004299: Membrane bound O-acyl transferase, MBOAT; IPR014371: Sterol O-acyltransferase, ACAT/DAG/ARE types	O-acyltransferase activity (GO:0008374 - MF)	-	K00637	SOAT; sterol O-acyltransferase [EC:2.3.1.26]	2393	9	0	i135-156o181-205i217-239o293-311i323-345o365-389i452-469o475-494i501-522o	65414.68	8.51	-	CHEMBL1075066	41.367	556	1.56e-128	385		970	581	686	544	1166		14.511	8.933	13.414	10.553	19.731		OG0001170	1	1	1	1	1	1	1	1	2	1	1	2	1	1	2	9	2
	PMIY_09571	IPR002129: Pyridoxal phosphate-dependent decarboxylase; IPR010977: Aromatic-L-amino-acid decarboxylase; IPR015421: Pyridoxal phosphate-dependent transferase, major domain; IPR015422: Pyridoxal phosphate-dependent transferase domain 1; IPR015424: Pyridoxal phosphate-dependent transferase	catalytic activity (GO:0003824 - MF); cellular amino acid metabolic process (GO:0006520 - BP); carboxy-lyase activity (GO:0016831 - MF); carboxy-lyase activity (GO:0016831 - MF); carboxylic acid metabolic process (GO:0019752 - BP); pyridoxal phosphate binding (GO:0030170 - MF)	-	K01593	DDC; aromatic-L-amino-acid/L-tryptophan decarboxylase [EC:4.1.1.28 4.1.1.105]	1560	0	0	o	54155.38	6.89	-	CHEMBL4230	45.057	435	2.17e-128	380		907	457	81	247	226		20.814	10.779	2.43	7.35	5.867		OG0000205	6	6	4	7	6	5	3	4	4	3	3	7	1	1	4	3	5
	PMIY_05584	IPR005804: Fatty acid desaturase domain; IPR011388: Sphingolipid delta4-desaturase; IPR013866: Sphingolipid delta4-desaturase, N-terminal	lipid metabolic process (GO:0006629 - BP); integral component of membrane (GO:0016021 - CC); sphingolipid biosynthetic process (GO:0030148 - BP); sphingolipid delta-4 desaturase activity (GO:0042284 - MF)	-	K04712	DEGS; sphingolipid 4-desaturase/C4-monooxygenase [EC:1.14.19.17 1.14.18.5]	1840	4	0	i78-96o102-123i210-231o243-265i	42703.74	8.32	integral component of membrane (GO:0016021 - CC)	CHEMBL2021749	55.38	316	3.15e-128	369		622	610	540	792	644		12.101	12.198	13.732	19.982	14.173		OG0000873	2	2	1	2	2	2	2	3	2	1	1	1	3	2	2	2	2
	PMIY_05422	IPR000169: Cysteine peptidase, cysteine active site; IPR000668: Peptidase C1A, papain C-terminal; IPR012599: Peptidase C1A, propeptide; IPR025660: Cysteine peptidase, histidine active site; IPR025661: Cysteine peptidase, asparagine active site	cysteine-type endopeptidase activity (GO:0004197 - MF); regulation of catalytic activity (GO:0050790 - BP); proteolysis (GO:0006508 - BP); cysteine-type peptidase activity (GO:0008234 - MF)	C01A	K01363	CTSB; cathepsin B [EC:3.4.22.1]	1142	0	0	o	38510.12	5.68	-	CHEMBL3232689	53.593	334	1.26e-127	367		485	800	32	79	166		15.203	25.775	1.311	3.211	5.886		OG0000084	12	5	5	12	7	8	14	12	5	7	7	11	2	1	3	2	2
	PMIY_08280	IPR000590: Hydroxymethylglutaryl-coenzyme A synthase, active site; IPR010122: Hydroxymethylglutaryl-CoA synthase, eukaryotic; IPR013528: Hydroxymethylglutaryl-coenzyme A synthase, N-terminal; IPR013746: Hydroxymethylglutaryl-coenzyme A synthase C-terminal domain; IPR016039: Thiolase-like	catalytic activity (GO:0003824 - MF); metabolic process (GO:0008152 - BP); hydroxymethylglutaryl-CoA synthase activity (GO:0004421 - MF); isoprenoid biosynthetic process (GO:0008299 - BP)	-	K01641	E2.3.3.10; hydroxymethylglutaryl-CoA synthase [EC:2.3.3.10]	1753	2	0	o354-371i383-401o	54334.86	6.57	-	CHEMBL2189	42.222	495	1.5e-127	380		556	864	932	712	829		11.354	18.135	24.877	18.855	19.15		OG0003355	1	1	1	1	1	1	1	1	1	1	1	1	1	1	1	0	1
	PMIY_08788	IPR004843: Calcineurin-like phosphoesterase domain, ApaH type; IPR006186: Serine/threonine-specific protein phosphatase/bis(5-nucleosyl)-tetraphosphatase; IPR029052: Metallo-dependent phosphatase-like	hydrolase activity (GO:0016787 - MF)	-	K15498	PPP6C; serine/threonine-protein phosphatase 6 catalytic subunit [EC:3.1.3.16]	1656	0	0	o	40748.89	5.91	-	CHEMBL5591	55.814	301	1.69e-127	366		1825	2018	1637	1750	1667		39.452	44.838	46.255	49.058	40.764		OG0000229	3	3	3	3	3	3	3	3	2	3	4	5	3	3	3	7	4
	PMIY_00532	IPR001236: Lactate/malate dehydrogenase, N-terminal; IPR001557: L-lactate/malate dehydrogenase; IPR011304: L-lactate dehydrogenase; IPR015955: Lactate dehydrogenase/glycoside hydrolase, family 4, C-terminal; IPR018177: L-lactate dehydrogenase, active site; IPR022383: Lactate/malate dehydrogenase, C-terminal; IPR036291: NAD(P)-binding domain superfamily	catalytic activity (GO:0003824 - MF); carbohydrate metabolic process (GO:0005975 - BP); oxidoreductase activity, acting on the CH-OH group of donors, NAD or NADP as acceptor (GO:0016616 - MF); oxidation-reduction process (GO:0055114 - BP); L-lactate dehydrogenase activity (GO:0004459 - MF); cytoplasm (GO:0005737 - CC); oxidation-reduction process (GO:0055114 - BP); L-lactate dehydrogenase activit…	-	K00016	LDH; L-lactate dehydrogenase [EC:1.1.1.27]	2009	1	0	i34-54o	38982.21	5.66	cytoplasm (GO:0005737 - CC)	CHEMBL2176824	52.888	329	1.95e-127	367		4076	3123	1329	1430	2216		72.631	57.197	30.954	33.043	44.667		OG0000278	4	2	2	2	4	5	4	3	2	3	2	3	6	2	1	4	0
	PMIY_05351	IPR000719: Protein kinase domain; IPR008271: Serine/threonine-protein kinase, active site; IPR011009: Protein kinase-like domain superfamily	protein kinase activity (GO:0004672 - MF); ATP binding (GO:0005524 - MF); protein phosphorylation (GO:0006468 - BP); protein kinase activity (GO:0004672 - MF); protein phosphorylation (GO:0006468 - BP)	-	K08959	CSNK1D; casein kinase 1, delta [EC:2.7.11.1]	2211	0	0	o	52252.89	9.43	-	CHEMBL3337329	68.571	245	3.58e-127	370		1405	1566	1337	930	1459		22.749	26.061	28.295	19.526	26.722		OG0000134	4	5	4	4	4	4	4	4	5	5	5	5	5	7	4	10	2
	PMIY_03206	IPR000210: BTB/POZ domain; IPR003131: Potassium channel tetramerisation-type BTB domain; IPR003968: Potassium channel, voltage dependent, Kv; IPR003972: Potassium channel, voltage dependent, Kv1; IPR005821: Ion transport domain; IPR011333: SKP1/BTB/POZ domain superfamily; IPR027359: Voltage-dependent channel domain superfamily; IPR028325: Voltage-gated potassium channel	ion channel activity (GO:0005216 - MF); ion transport (GO:0006811 - BP); membrane (GO:0016020 - CC); transmembrane transport (GO:0055085 - BP); voltage-gated potassium channel activity (GO:0005249 - MF); potassium ion transport (GO:0006813 - BP); voltage-gated potassium channel complex (GO:0008076 - CC); protein binding (GO:0005515 - MF); protein homooligomerization (GO:0051260 - BP)	-	-	-	2427	7	0	o52-69i564-593o605-626i647-665o710-731i743-759o771-792i	91703.56	9.10	membrane (GO:0016020 - CC); voltage-gated potassium channel complex (GO:0008076 - CC)	CHEMBL2086	48.974	390	1.31e-126	387		2	3	4	18	6		0.03	0.045	0.077	0.344	0.1		OG0005827	1	1	1	1	1	1	1	1	1	1	1	1	0	0	1	2	1
	PMIY_06065	IPR000704: Casein kinase II, regulatory subunit; IPR016149: Casein kinase II, regulatory subunit, N-terminal; IPR035991: Casein kinase II subunit beta-like	protein kinase CK2 complex (GO:0005956 - CC); protein kinase regulator activity (GO:0019887 - MF)	-	K03115	CSNK2B; casein kinase II subunit beta	1004	0	0	o	28500.50	5.13	protein kinase CK2 complex (GO:0005956 - CC)	CHEMBL4095	69.835	242	2.11e-126	355		7551	8308	4846	5772	7117		269.239	304.471	225.849	266.883	287.054		OG0001565	3	2	2	2	1	2	1	1	1	1	1	3	1	1	2	1	1
	PMIY_03362	IPR000719: Protein kinase domain; IPR008271: Serine/threonine-protein kinase, active site; IPR011009: Protein kinase-like domain superfamily; IPR011993: PH-like domain superfamily; IPR017441: Protein kinase, ATP binding site; IPR033931: PDK1-type, PH domain	protein kinase activity (GO:0004672 - MF); ATP binding (GO:0005524 - MF); protein phosphorylation (GO:0006468 - BP); protein kinase activity (GO:0004672 - MF); protein phosphorylation (GO:0006468 - BP); ATP binding (GO:0005524 - MF)	-	K06276	PDPK1; 3-phosphoinositide dependent protein kinase-1 [EC:2.7.11.1]	2105	0	0	o	57173.84	6.03	-	CHEMBL2534	40.414	532	2.19e-126	379		595	662	346	903	400		10.119	11.571	7.691	19.914	7.695		OG0004413	1	1	1	1	1	1	0	1	1	1	1	1	1	1	1	1	1
	PMIY_05415	IPR004843: Calcineurin-like phosphoesterase domain, ApaH type; IPR006186: Serine/threonine-specific protein phosphatase/bis(5-nucleosyl)-tetraphosphatase; IPR029052: Metallo-dependent phosphatase-like; IPR031675: Serine-threonine protein phosphatase, N-terminal	hydrolase activity (GO:0016787 - MF)	-	K06269	PPP1C; serine/threonine-protein phosphatase PP1 catalytic subunit [EC:3.1.3.16]	1086	0	0	o	41014.02	5.34	-	CHEMBL4438	52.571	350	3.24e-126	364		3144	2515	1232	1087	1369		103.638	85.21	53.082	46.465	51.048		OG0000034	11	13	9	8	10	9	11	15	13	4	4	4	6	6	5	13	5
	PMIY_02214	IPR000595: Cyclic nucleotide-binding domain; IPR003117: cAMP-dependent protein kinase regulatory subunit, dimerization-anchoring domain; IPR012198: cAMP-dependent protein kinase regulatory subunit; IPR014710: RmlC-like jelly roll fold; IPR018488: Cyclic nucleotide-binding, conserved site; IPR018490: Cyclic nucleotide-binding-like	regulation of protein phosphorylation (GO:0001932 - BP); cAMP-dependent protein kinase complex (GO:0005952 - CC); cAMP-dependent protein kinase regulator activity (GO:0008603 - MF)	-	K04739	PRKAR; cAMP-dependent protein kinase regulator	1143	0	0	o	42920.97	5.16	cAMP-dependent protein kinase complex (GO:0005952 - CC)	CHEMBL2111446	47.815	389	1.04e-125	366		883	1037	903	743	1131		27.655	33.382	36.967	30.177	40.07		OG0000291	5	5	4	4	4	4	3	3	4	4	3	2	2	2	3	4	2
	PMIY_05100	IPR000719: Protein kinase domain; IPR008271: Serine/threonine-protein kinase, active site; IPR011009: Protein kinase-like domain superfamily; IPR017441: Protein kinase, ATP binding site	protein kinase activity (GO:0004672 - MF); ATP binding (GO:0005524 - MF); protein phosphorylation (GO:0006468 - BP); protein kinase activity (GO:0004672 - MF); protein phosphorylation (GO:0006468 - BP); ATP binding (GO:0005524 - MF)	-	K08821	CDK14; cyclin-dependent kinase 14 [EC:2.7.11.22]	5543	0	0	o	175965.46	8.86	-	CHEMBL6162	51.942	412	1.2e-125	400		2140	1329	911	1289	1321		13.821	8.822	7.69	10.795	9.651		OG0000055	7	8	6	6	8	7	5	7	6	5	4	5	7	6	6	9	6
	PMIY_08931	IPR015590: Aldehyde dehydrogenase domain; IPR016161: Aldehyde/histidinol dehydrogenase; IPR016162: Aldehyde dehydrogenase, N-terminal; IPR029510: Aldehyde dehydrogenase, glutamic acid active site	metabolic process (GO:0008152 - BP); oxidoreductase activity (GO:0016491 - MF); oxidation-reduction process (GO:0055114 - BP)	-	K00135	gabD; succinate-semialdehyde dehydrogenase / glutarate-semialdehyde dehydrogenase [EC:1.2.1.16 1.2.1.79 1.2.1.20]	1816	0	0	o	59006.21	9.10	-	CHEMBL1911	43.164	512	1.47e-125	377		1419	1253	856	868	799		27.973	25.387	22.056	22.189	17.817		OG0000078	3	4	7	5	4	5	4	4	6	7	4	4	3	3	2	7	8
	PMIY_00252	IPR000210: BTB/POZ domain; IPR003131: Potassium channel tetramerisation-type BTB domain; IPR003968: Potassium channel, voltage dependent, Kv; IPR003974: Potassium channel, voltage dependent, Kv3; IPR005821: Ion transport domain; IPR011333: SKP1/BTB/POZ domain superfamily; IPR027359: Voltage-dependent channel domain superfamily; IPR028325: Voltage-gated potassium channel	ion channel activity (GO:0005216 - MF); ion transport (GO:0006811 - BP); membrane (GO:0016020 - CC); transmembrane transport (GO:0055085 - BP); voltage-gated potassium channel activity (GO:0005249 - MF); potassium ion transport (GO:0006813 - BP); voltage-gated potassium channel complex (GO:0008076 - CC); protein binding (GO:0005515 - MF); protein homooligomerization (GO:0051260 - BP)	-	K04887	KCNC1; potassium voltage-gated channel Shaw-related subfamily C member 1	2199	6	0	o170-188i299-317o323-341i362-383o395-414i421-442o		XXXX	membrane (GO:0016020 - CC); voltage-gated potassium channel complex (GO:0008076 - CC)	CHEMBL2321617	41.031	485	2e-125	384		119	94	107	41	51		1.937	1.573	2.277	0.866	0.939		OG0000358	2	3	1	3	2	1	2	3	3	2	2	4	2	2	1	9	7
	PMIY_00918	IPR004839: Aminotransferase, class I/classII; IPR015421: Pyridoxal phosphate-dependent transferase, major domain; IPR015422: Pyridoxal phosphate-dependent transferase domain 1; IPR015424: Pyridoxal phosphate-dependent transferase	catalytic activity (GO:0003824 - MF); biosynthetic process (GO:0009058 - BP); pyridoxal phosphate binding (GO:0030170 - MF)	-	K00654	SPT; serine palmitoyltransferase [EC:2.3.1.50]	1932	1	0	o33-51i	57082.84	8.55	-	CHEMBL1250343	42.593	486	6.78e-125	372		1324	2081	1489	1253	1802		24.533	39.632	36.062	30.107	37.77		OG0004273	1	1	1	1	1	1	1	1	1	1	1	1	1	1	1	1	1
	PMIY_06844	IPR004843: Calcineurin-like phosphoesterase domain, ApaH type; IPR006186: Serine/threonine-specific protein phosphatase/bis(5-nucleosyl)-tetraphosphatase; IPR029052: Metallo-dependent phosphatase-like; IPR031675: Serine-threonine protein phosphatase, N-terminal	hydrolase activity (GO:0016787 - MF)	-	K06269	PPP1C; serine/threonine-protein phosphatase PP1 catalytic subunit [EC:3.1.3.16]	1116	0	Y	n3-14c20/21o	42520.63	4.99	-	CHEMBL2164	56.74	319	7.27e-125	361		4328	2663	1394	1687	2193		138.832	87.799	58.448	70.175	79.575		OG0000034	11	13	9	8	10	9	11	15	13	4	4	4	6	6	5	13	5
	PMIY_06956	IPR000698: Arrestin; IPR011021: Arrestin-like, N-terminal; IPR011022: Arrestin C-terminal-like domain; IPR014752: Arrestin, C-terminal; IPR014753: Arrestin, N-terminal; IPR014756: Immunoglobulin E-set	signal transduction (GO:0007165 - BP)	-	K04439	ARRB; beta-arrestin	2978	0	0	o	65046.57	7.60	-	CHEMBL1795088	49.364	393	5.29e-124	370		1121	1184	939	787	1250		13.476	14.629	14.754	12.268	16.998		OG0000166	5	4	3	4	4	5	5	7	8	5	7	5	2	4	3	2	1
	PMIY_08613	IPR000426: Proteasome alpha-subunit, N-terminal domain; IPR001353: Proteasome, subunit alpha/beta; IPR023332: Proteasome alpha-type subunit; IPR029055: Nucleophile aminohydrolases, N-terminal	endopeptidase activity (GO:0004175 - MF); ubiquitin-dependent protein catabolic process (GO:0006511 - BP); proteasome core complex, alpha-subunit complex (GO:0019773 - CC); threonine-type endopeptidase activity (GO:0004298 - MF); proteasome core complex (GO:0005839 - CC); proteolysis involved in cellular protein catabolic process (GO:0051603 - BP)	T01A	K02726	PSMA2; 20S proteasome subunit alpha 2 [EC:3.4.25.1]	871	0	0	o	26416.96	6.33	proteasome core complex (GO:0005839 - CC); proteasome core complex, alpha-subunit complex (GO:0019773 - CC)	CHEMBL2364701	72.689	238	5.86e-123	347		5167	4590	3976	4862	4254		212.367	193.9	213.597	259.135	197.779		OG0004608	1	2	1	1	1	1	1	1	1	1	1	0	1	1	1	0	1
	PMIY_03048	IPR000169: Cysteine peptidase, cysteine active site; IPR000668: Peptidase C1A, papain C-terminal; IPR012599: Peptidase C1A, propeptide; IPR025660: Cysteine peptidase, histidine active site; IPR025661: Cysteine peptidase, asparagine active site	cysteine-type endopeptidase activity (GO:0004197 - MF); regulation of catalytic activity (GO:0050790 - BP); proteolysis (GO:0006508 - BP); cysteine-type peptidase activity (GO:0008234 - MF)	C01A	K01363	CTSB; cathepsin B [EC:3.4.22.1]	1200	0	Y	n3-14c19/20o	38771.67	5.64	-	CHEMBL3232689	51.17	342	9.13e-123	355		92138	61179	15304	20441	55141		2748.68	1875.88	596.749	790.769	1860.78		OG0000084	12	5	5	12	7	8	14	12	5	7	7	11	2	1	3	2	2
	PMIY_00058	IPR000169: Cysteine peptidase, cysteine active site; IPR000668: Peptidase C1A, papain C-terminal; IPR012599: Peptidase C1A, propeptide; IPR025660: Cysteine peptidase, histidine active site; IPR025661: Cysteine peptidase, asparagine active site	cysteine-type endopeptidase activity (GO:0004197 - MF); regulation of catalytic activity (GO:0050790 - BP); proteolysis (GO:0006508 - BP); cysteine-type peptidase activity (GO:0008234 - MF)	C01A	K01363	CTSB; cathepsin B [EC:3.4.22.1]	1493	0	Y	n3-14c19/20o	38116.14	5.99	-	CHEMBL3232689	54.808	312	9.35e-123	355		20064	19488	19189	12685	15987		481.088	480.276	601.396	394.421	433.619		OG0000084	12	5	5	12	7	8	14	12	5	7	7	11	2	1	3	2	2
	PMIY_00063	IPR000210: BTB/POZ domain; IPR003131: Potassium channel tetramerisation-type BTB domain; IPR003968: Potassium channel, voltage dependent, Kv; IPR003974: Potassium channel, voltage dependent, Kv3; IPR005821: Ion transport domain; IPR011333: SKP1/BTB/POZ domain superfamily; IPR027359: Voltage-dependent channel domain superfamily; IPR028325: Voltage-gated potassium channel	ion channel activity (GO:0005216 - MF); ion transport (GO:0006811 - BP); membrane (GO:0016020 - CC); transmembrane transport (GO:0055085 - BP); voltage-gated potassium channel activity (GO:0005249 - MF); potassium ion transport (GO:0006813 - BP); voltage-gated potassium channel complex (GO:0008076 - CC); protein binding (GO:0005515 - MF); protein homooligomerization (GO:0051260 - BP)	-	K04887	KCNC1; potassium voltage-gated channel Shaw-related subfamily C member 1	1785	7	0	i172-192o261-283i295-315o321-340i361-382o394-413i420-445o	67103.53	8.46	membrane (GO:0016020 - CC); voltage-gated potassium channel complex (GO:0008076 - CC)	CHEMBL5529	42.887	485	1.14e-122	370		46	7	39	3	15		0.923	0.144	1.022	0.078	0.34		OG0000358	2	3	1	3	2	1	2	3	3	2	2	4	2	2	1	9	7
	PMIY_06290	IPR000644: CBS domain	-	-	K07200	PRKAG; 5'-AMP-activated protein kinase, regulatory gamma subunit	1680	0	0	o	38295.51	7.20	-	CHEMBL2393	56.19	315	4.91e-122	352		1100	1218	1012	772	976		23.44	26.676	28.186	21.332	23.526		OG0000679	2	2	2	2	2	2	2	2	2	2	3	3	1	1	2	4	1
	PMIY_03840	IPR000719: Protein kinase domain; IPR008271: Serine/threonine-protein kinase, active site; IPR011009: Protein kinase-like domain superfamily; IPR017441: Protein kinase, ATP binding site	protein kinase activity (GO:0004672 - MF); ATP binding (GO:0005524 - MF); protein phosphorylation (GO:0006468 - BP); protein kinase activity (GO:0004672 - MF); protein phosphorylation (GO:0006468 - BP); ATP binding (GO:0005524 - MF)	-	K02202	CDK7; cyclin-dependent kinase 7 [EC:2.7.11.22 2.7.11.23]	3611	0	0	o	76811.33	6.92	-	CHEMBL2176816	55.484	310	6.92e-122	365		676	838	751	757	722		6.702	8.539	9.732	9.732	8.097		OG0002002	2	2	2	1	1	1	1	1	2	2	1	0	2	3	2	0	1
	PMIY_00016	IPR001312: Hexokinase; IPR019807: Hexokinase, binding site; IPR022672: Hexokinase, N-terminal; IPR022673: Hexokinase, C-terminal	cellular glucose homeostasis (GO:0001678 - BP); hexokinase activity (GO:0004396 - MF); ATP binding (GO:0005524 - MF); glucose binding (GO:0005536 - MF); carbohydrate metabolic process (GO:0005975 - BP); carbohydrate phosphorylation (GO:0046835 - BP); hexokinase activity (GO:0004396 - MF); ATP binding (GO:0005524 - MF); glycolytic process (GO:0006096 - BP); ATP binding (GO:0005524 - MF); carbohydr…	-	K00844	HK; hexokinase [EC:2.7.1.1]	2032	0	0	o	53182.45	7.10	-	CHEMBL3112387	43.43	449	2.04e-121	362		7214	5250	3210	3953	4141		127.092	95.065	73.918	90.309	82.524		OG0000451	2	2	3	2	1	2	2	2	2	1	1	2	3	3	2	1	4
	PMIY_09350	IPR000668: Peptidase C1A, papain C-terminal; IPR025660: Cysteine peptidase, histidine active site; IPR025661: Cysteine peptidase, asparagine active site	proteolysis (GO:0006508 - BP); cysteine-type peptidase activity (GO:0008234 - MF)	C01A	K01363	CTSB; cathepsin B [EC:3.4.22.1]	1193	0	0	o	37189.36	5.23	-	CHEMBL4072	53.628	317	2.92e-121	351		33	34	8	0	50		0.99	1.049	0.314	0	1.697		OG0000084	12	5	5	12	7	8	14	12	5	7	7	11	2	1	3	2	2
	PMIY_10525	IPR001563: Peptidase S10, serine carboxypeptidase; IPR018202: Serine carboxypeptidase, serine active site; IPR029058: Alpha/Beta hydrolase fold; IPR033124: Serine carboxypeptidases, histidine active site	serine-type carboxypeptidase activity (GO:0004185 - MF); proteolysis (GO:0006508 - BP)	S10	K13289	CTSA; cathepsin A (carboxypeptidase C) [EC:3.4.16.5]	1842	0	Y	n3-11c16/17o	57287.92	5.57	-	CHEMBL3259490	42.489	466	6.66e-121	362		52213	24709	23078	25348	44234		1014.74	493.57	586.241	638.827	972.451		OG0000852	7	4	4	6	2	1	1	0	1	2	1	3	1	1	2	0	1
	PMIY_08155	IPR001377: Ribosomal protein S6e; IPR014401: Ribosomal protein S6, eukaryotic; IPR018282: Ribosomal protein S6e, conserved site	structural constituent of ribosome (GO:0003735 - MF); intracellular (GO:0005622 - CC); ribosome (GO:0005840 - CC); translation (GO:0006412 - BP); structural constituent of ribosome (GO:0003735 - MF); ribosome (GO:0005840 - CC); translation (GO:0006412 - BP)	-	K02991	RP-S6e; small subunit ribosomal protein S6e	855	0	0	o	28462.23	11.08	intracellular (GO:0005622 - CC); ribosome (GO:0005840 - CC)	CHEMBL3351215	69.231	247	1.91e-120	342		13769	11126	10131	10967	11079		576.505	478.802	554.439	595.457	524.729		OG0001985	1	1	1	1	1	1	1	1	1	1	1	1	1	1	1	1	1
	PMIY_00391	IPR000089: Biotin/lipoyl attachment; IPR001882: Biotin-binding site; IPR005479: Carbamoyl-phosphate synthetase large subunit-like, ATP-binding domain; IPR005481: Biotin carboxylase-like, N-terminal domain; IPR005482: Biotin carboxylase, C-terminal; IPR011053: Single hybrid motif; IPR011054: Rudiment single hybrid motif; IPR011761: ATP-grasp fold; IPR011762: Acetyl-coenzyme A carboxyltransferase, …	acetyl-CoA carboxylase activity (GO:0003989 - MF); ATP binding (GO:0005524 - MF); fatty acid biosynthetic process (GO:0006633 - BP); ATP binding (GO:0005524 - MF); ATP binding (GO:0005524 - MF); metal ion binding (GO:0046872 - MF); ligase activity (GO:0016874 - MF)	-	K11262	ACACA; acetyl-CoA carboxylase / biotin carboxylase 1 [EC:6.4.1.2 6.3.4.14 2.1.3.15]	9213	0	0	o	327379.55	6.19	-	CHEMBL2366573	41.356	590	2.57e-120	389		915	622	868	770	884		3.555	2.484	4.408	3.88	3.886		OG0001744	1	1	1	1	1	1	1	2	2	1	1	4	1	1	1	1	1
	PMIY_11189	IPR001806: Small GTPase superfamily; IPR003578: Small GTPase superfamily, Rho type; IPR005225: Small GTP-binding protein domain; IPR027417: P-loop containing nucleoside triphosphate hydrolase	GTPase activity (GO:0003924 - MF); GTP binding (GO:0005525 - MF); GTP binding (GO:0005525 - MF); GTP binding (GO:0005525 - MF); intracellular (GO:0005622 - CC); small GTPase mediated signal transduction (GO:0007264 - BP)	-	K04513	RHOA; Ras homolog gene family, member A	1292	0	0	o	21824.12	6.20	intracellular (GO:0005622 - CC)	CHEMBL6052	85.492	193	2.86e-120	337		15681	15713	14928	13917	14918		434.488	447.486	540.638	500.048	467.573		OG0000262	4	4	4	4	3	2	4	4	3	5	3	4	3	2	2	1	4
	PMIY_06294	IPR007857: Protein arginine N-methyltransferase PRMT5; IPR025799: Protein arginine N-methyltransferase; IPR029063: S-adenosyl-L-methionine-dependent methyltransferase; IPR035075: PRMT5 arginine-N-methyltransferase; IPR035248: PRMT5, oligomerisation domain	protein methylation (GO:0006479 - BP); methyltransferase activity (GO:0008168 - MF); protein methylation (GO:0006479 - BP); methyltransferase activity (GO:0008168 - MF); peptidyl-arginine N-methylation (GO:0035246 - BP)	-	K02516	PRMT5; type II protein arginine methyltransferase [EC:2.1.1.320]	3490	0	0	o	44670.33	5.97	-	CHEMBL3137261	49.123	399	2.88e-120	361		942	1412	738	865	617		9.663	14.886	9.895	11.506	7.159		OG0004020	1	2	1	1	1	1	1	1	1	1	1	1	1	1	1	1	1
	PMIY_07649	IPR004412: Glutamyl-tRNA(Gln) amidotransferase A subunit; IPR023631: Amidase signature domain; IPR036928: Amidase signature (AS) superfamily	translation (GO:0006412 - BP); glutamyl-tRNA(Gln) amidotransferase complex (GO:0030956 - CC); glutaminyl-tRNA synthase (glutamine-hydrolyzing) activity (GO:0050567 - MF)	-	K02433	gatA; aspartyl-tRNA(Asn)/glutamyl-tRNA(Gln) amidotransferase subunit A [EC:6.3.5.6 6.3.5.7]	1791	0	0	o	58521.86	5.42	glutamyl-tRNA(Gln) amidotransferase complex (GO:0030956 - CC)	CHEMBL3259494	44.533	503	4.2e-120	363		259	284	328	472	293		5.177	5.835	8.569	12.234	6.625		OG0002041	1	1	1	1	2	1	1	1	1	1	1	1	1	1	3	2	3
	PMIY_01652	IPR000426: Proteasome alpha-subunit, N-terminal domain; IPR001353: Proteasome, subunit alpha/beta; IPR016050: Proteasome beta-type subunit, conserved site; IPR023332: Proteasome alpha-type subunit; IPR029055: Nucleophile aminohydrolases, N-terminal	endopeptidase activity (GO:0004175 - MF); proteasome core complex (GO:0005839 - CC); proteolysis involved in cellular protein catabolic process (GO:0051603 - BP); endopeptidase activity (GO:0004175 - MF); ubiquitin-dependent protein catabolic process (GO:0006511 - BP); proteasome core complex, alpha-subunit complex (GO:0019773 - CC); threonine-type endopeptidase activity (GO:0004298 - MF); protea…	T01A	K02728	PSMA4; 20S proteasome subunit alpha 3 [EC:3.4.25.1]	901	0	0	o	27611.64	5.78	proteasome core complex (GO:0005839 - CC); proteasome core complex, alpha-subunit complex (GO:0019773 - CC)	CHEMBL2364701	64.979	237	3.03e-119	339		5823	5239	4082	3772	3795		231.36	213.947	211.99	194.346	170.564		OG0005007	1	1	0	1	1	1	1	0	2	1	1	1	1	1	1	1	1
	PMIY_08095	IPR000169: Cysteine peptidase, cysteine active site; IPR000668: Peptidase C1A, papain C-terminal; IPR025660: Cysteine peptidase, histidine active site	proteolysis (GO:0006508 - BP); cysteine-type peptidase activity (GO:0008234 - MF)	C01A	K01275	CTSC; cathepsin C [EC:3.4.14.1]	1297	0	0	o	41355.72	6.79	-	CHEMBL2252	47.684	367	1.54e-118	350		43607	44846	36524	20307	51353		1203.6	1272.23	1317.67	726.833	1603.34		OG0001657	2	2	2	3	1	1	0	1	0	1	1	3	0	0	3	3	2
	PMIY_07756	IPR000169: Cysteine peptidase, cysteine active site; IPR000668: Peptidase C1A, papain C-terminal; IPR012599: Peptidase C1A, propeptide; IPR025660: Cysteine peptidase, histidine active site; IPR025661: Cysteine peptidase, asparagine active site	cysteine-type endopeptidase activity (GO:0004197 - MF); regulation of catalytic activity (GO:0050790 - BP); proteolysis (GO:0006508 - BP); cysteine-type peptidase activity (GO:0008234 - MF)	C01A	K01363	CTSB; cathepsin B [EC:3.4.22.1]	1263	0	Y	n4-15c25/26o	38769.99	6.09	-	CHEMBL3232689	49.852	337	2.45e-118	344		88388	64583	59656	33639	105706		2505.28	1881.47	2210.13	1236.43	3389.2		OG0000084	12	5	5	12	7	8	14	12	5	7	7	11	2	1	3	2	2
	PMIY_02313	IPR005399: Potassium channel, voltage-dependent, beta subunit, KCNAB-related; IPR005983: Potassium channel, voltage-dependent, beta subunit, KCNAB; IPR023210: NADP-dependent oxidoreductase domain; IPR036812: NADP-dependent oxidoreductase domain superfamily	voltage-gated potassium channel activity (GO:0005249 - MF); cytoplasm (GO:0005737 - CC); potassium ion transport (GO:0006813 - BP)	-	K04884	KCNAB3; potassium voltage-gated channel Shaker-related subfamily A, beta member 3	1455	0	0	o	37606.38	6.97	cytoplasm (GO:0005737 - CC)	CHEMBL5884	52.147	326	3.56e-118	346		39	10	34	20	68		0.96	0.253	1.093	0.638	1.893		OG0001075	1	2	1	1	1	2	1	1	1	1	1	1	1	2	0	1	6
	PMIY_11579	IPR012492: Protein RED, C-terminal; IPR012916: RED-like, N-terminal	nucleus (GO:0005634 - CC)	-	K13109	IK; IK cytokine	2131	0	0	o	64951.42	6.25	nucleus (GO:0005634 - CC)	CHEMBL2321616	41.472	598	3.79e-118	360		432	479	315	361	353		7.257	8.271	6.917	7.864	6.708		OG0003707	1	1	1	1	1	1	1	2	1	1	1	1	1	2	1	1	1
	PMIY_03805	IPR000539: Frizzled/Smoothened, transmembrane domain; IPR017981: GPCR, family 2-like; IPR020067: Frizzled domain; IPR036790: Frizzled cysteine-rich domain superfamily	transmembrane signaling receptor activity (GO:0004888 - MF); cell surface receptor signaling pathway (GO:0007166 - BP); integral component of membrane (GO:0016021 - CC); protein binding (GO:0005515 - MF); cell surface receptor signaling pathway (GO:0007166 - BP); membrane (GO:0016020 - CC)	I93	K02375	FZD5_8; frizzled 5/8	3777	8	0	i21-37o406-428i440-460o484-509i529-548o568-596i616-643o726-744i	104904.83	8.59	integral component of membrane (GO:0016021 - CC); membrane (GO:0016020 - CC)	CHEMBL3559688	42.636	516	8e-118	370		75	197	84	36	27		0.711	1.919	1.041	0.442	0.289		OG0000118	6	4	4	4	5	4	4	4	5	4	3	3	3	3	5	6	4
	PMIY_03080	IPR000217: Tubulin; IPR002452: Alpha tubulin; IPR003008: Tubulin/FtsZ, GTPase domain; IPR008280: Tubulin/FtsZ, C-terminal; IPR017975: Tubulin, conserved site; IPR018316: Tubulin/FtsZ, 2-layer sandwich domain; IPR023123: Tubulin, C-terminal; IPR036525: Tubulin/FtsZ, GTPase domain superfamily; IPR037103: Tubulin/FtsZ, C-terminal domain superfamily	GTPase activity (GO:0003924 - MF); structural constituent of cytoskeleton (GO:0005200 - MF); GTP binding (GO:0005525 - MF); microtubule (GO:0005874 - CC); microtubule-based process (GO:0007017 - BP); GTP binding (GO:0005525 - MF); microtubule (GO:0005874 - CC); microtubule-based process (GO:0007017 - BP); microtubule (GO:0005874 - CC); microtubule-based process (GO:0007017 - BP)	-	K07374	TUBA; tubulin alpha	2575	0	0	o	79025.09	6.79	microtubule (GO:0005874 - CC)	CHEMBL2364705	40.492	447	9.83e-118	360		11638	7514	3594	4357	4972		161.796	107.369	65.308	78.549	78.191		OG0000005	21	19	16	18	23	26	24	22	25	5	3	6	12	12	6	46	13
	PMIY_03696	IPR000210: BTB/POZ domain; IPR003131: Potassium channel tetramerisation-type BTB domain; IPR003968: Potassium channel, voltage dependent, Kv; IPR003975: Potassium channel, voltage dependent, Kv4; IPR005821: Ion transport domain; IPR011333: SKP1/BTB/POZ domain superfamily; IPR021645: Shal-type voltage-gated potassium channels, N-terminal; IPR027359: Voltage-dependent channel domain superfamily; IP…	ion channel activity (GO:0005216 - MF); ion transport (GO:0006811 - BP); membrane (GO:0016020 - CC); transmembrane transport (GO:0055085 - BP); voltage-gated potassium channel activity (GO:0005249 - MF); potassium ion transport (GO:0006813 - BP); voltage-gated potassium channel complex (GO:0008076 - CC); protein binding (GO:0005515 - MF); protein homooligomerization (GO:0051260 - BP)	-	K04892	KCND2; potassium voltage-gated channel Shal-related subfamily D member 2	4807	7	0	i188-212o232-253i265-287o293-311i332-353o365-382i394-414o	125593.67	8.11	membrane (GO:0016020 - CC); voltage-gated potassium channel complex (GO:0008076 - CC)	CHEMBL2366501	71.61	236	1.09e-117	361		234	252	164	134	261		1.743	1.929	1.596	1.294	2.199		OG0000231	3	6	4	3	3	3	3	3	4	3	4	5	5	5	5	3	2
	PMIY_11297	IPR000687: RIO kinase; IPR011009: Protein kinase-like domain superfamily; IPR017407: Serine/threonine-protein kinase Rio1; IPR018935: RIO kinase, conserved site	protein serine/threonine kinase activity (GO:0004674 - MF); protein serine/threonine kinase activity (GO:0004674 - MF); ATP binding (GO:0005524 - MF)	-	K07178	RIOK1; RIO kinase 1 [EC:2.7.11.1]	2769	0	0	o	53159.42	9.06	-	CHEMBL5975	44.248	452	3.03e-117	353		1514	1663	1294	1261	1161		19.574	22.098	21.866	21.141	16.979		OG0004160	1	1	1	1	1	1	1	1	1	1	1	2	1	1	0	1	1
	PMIY_01139	IPR000111: Glycoside hydrolase family 27/36, conserved site; IPR002241: Glycoside hydrolase, family 27; IPR013780: Glycosyl hydrolase, all-beta; IPR013785: Aldolase-type TIM barrel; IPR017853: Glycoside hydrolase superfamily; IPR035373: Alpha galactosidase A, C-terminal beta-sandwich domain	catalytic activity (GO:0003824 - MF); hydrolase activity, hydrolyzing O-glycosyl compounds (GO:0004553 - MF); carbohydrate metabolic process (GO:0005975 - BP)	-	K01204	NAGA; alpha-N-acetylgalactosaminidase [EC:3.2.1.49]	1415	0	Y	n4-15c21/22o	50120.31	4.84	-	CHEMBL5655	43.25	400	2.67e-116	345		858	1102	2615	1759	1843		21.707	28.656	86.474	57.708	52.744		OG0000695	2	2	1	2	1	1	1	1	1	7	4	5	2	1	0	4	3
	PMIY_11835	IPR005225: Small GTP-binding protein domain; IPR006689: Small GTPase superfamily, ARF/SAR type; IPR024156: Small GTPase superfamily, ARF type; IPR027417: P-loop containing nucleoside triphosphate hydrolase	GTP binding (GO:0005525 - MF); GTP binding (GO:0005525 - MF); intracellular (GO:0005622 - CC)	-	K07937	ARF1; ADP-ribosylation factor 1	973	0	0	o	20401.47	6.15	intracellular (GO:0005622 - CC)	CHEMBL5985	88.136	177	4.48e-116	325		19948	28283	31123	25835	22225		733.927	1069.54	1496.71	1232.61	924.975		OG0000064	5	5	4	5	5	6	5	5	6	5	3	6	6	6	6	5	7
	PMIY_00983	IPR000217: Tubulin; IPR002452: Alpha tubulin; IPR003008: Tubulin/FtsZ, GTPase domain; IPR008280: Tubulin/FtsZ, C-terminal; IPR018316: Tubulin/FtsZ, 2-layer sandwich domain; IPR023123: Tubulin, C-terminal; IPR036525: Tubulin/FtsZ, GTPase domain superfamily; IPR037103: Tubulin/FtsZ, C-terminal domain superfamily	GTPase activity (GO:0003924 - MF); structural constituent of cytoskeleton (GO:0005200 - MF); GTP binding (GO:0005525 - MF); microtubule (GO:0005874 - CC); microtubule-based process (GO:0007017 - BP); microtubule (GO:0005874 - CC); microtubule-based process (GO:0007017 - BP)	-	K07374	TUBA; tubulin alpha	4318	0	0	o	123202.99	7.80	microtubule (GO:0005874 - CC)	CHEMBL2095182	41.761	443	7.03e-115	362		4608	2812	1302	1857	2095		38.203	23.962	14.109	19.964	19.647		OG0000005	21	19	16	18	23	26	24	22	25	5	3	6	12	12	6	46	13
	PMIY_05577	IPR008146: Glutamine synthetase, catalytic domain; IPR008147: Glutamine synthetase, beta-Grasp domain; IPR014746: Glutamine synthetase/guanido kinase, catalytic domain; IPR027302: Glutamine synthetase, N-terminal conserved site; IPR036651: Glutamine synthetase, N-terminal domain superfamily	catalytic activity (GO:0003824 - MF); glutamate-ammonia ligase activity (GO:0004356 - MF); glutamine biosynthetic process (GO:0006542 - BP); nitrogen compound metabolic process (GO:0006807 - BP); glutamate-ammonia ligase activity (GO:0004356 - MF); nitrogen compound metabolic process (GO:0006807 - BP)	-	K01915	glnA; glutamine synthetase [EC:6.3.1.2]	1358	0	0	o	34302.71	5.74	-	CHEMBL4612	49.575	353	5.61e-114	332		144	597	4391	4725	5798		3.796	16.176	151.297	161.522	172.894		OG0000918	2	2	1	2	2	2	1	1	2	1	1	1	1	1	1	6	6
	PMIY_06539	IPR000719: Protein kinase domain; IPR008271: Serine/threonine-protein kinase, active site; IPR011009: Protein kinase-like domain superfamily; IPR017441: Protein kinase, ATP binding site	protein kinase activity (GO:0004672 - MF); ATP binding (GO:0005524 - MF); protein phosphorylation (GO:0006468 - BP); protein kinase activity (GO:0004672 - MF); protein phosphorylation (GO:0006468 - BP); ATP binding (GO:0005524 - MF)	-	K08957	CSNK1A; casein kinase 1, alpha [EC:2.7.11.1]	966	0	0	o	37563.08	9.03	-	CHEMBL2793	53.333	300	1.19e-113	331		2893	1858	1091	1223	1080		107.211	70.77	52.846	58.773	45.274		OG0006520	1	1	1	1	1	1	1	1	1	0	0	0	1	1	1	2	0
	PMIY_10243	IPR000426: Proteasome alpha-subunit, N-terminal domain; IPR001353: Proteasome, subunit alpha/beta; IPR023332: Proteasome alpha-type subunit; IPR029055: Nucleophile aminohydrolases, N-terminal	endopeptidase activity (GO:0004175 - MF); ubiquitin-dependent protein catabolic process (GO:0006511 - BP); proteasome core complex, alpha-subunit complex (GO:0019773 - CC); threonine-type endopeptidase activity (GO:0004298 - MF); proteasome core complex (GO:0005839 - CC); proteolysis involved in cellular protein catabolic process (GO:0051603 - BP)	T01A	K02727	PSMA3; 20S proteasome subunit alpha 7 [EC:3.4.25.1]	903	0	0	o	27836.63	5.07	proteasome core complex (GO:0005839 - CC); proteasome core complex, alpha-subunit complex (GO:0019773 - CC)	CHEMBL2364701	60.079	253	1.32e-113	325		1850	2044	2224	2136	1500		73.342	83.287	115.243	109.81	67.267		OG0004265	1	1	0	1	1	1	1	2	1	1	1	1	1	1	1	1	1
	PMIY_08486	IPR004254: AdipoR/Haemolysin-III-related	integral component of membrane (GO:0016021 - CC)	-	K07297	ADIPOR; adiponectin receptor	1708	7	0	i118-137o149-173i185-204o210-232i244-266o278-298i310-330o	42763.59	7.26	integral component of membrane (GO:0016021 - CC)	CHEMBL3392947	55.068	296	1.82e-113	334		511	477	502	400	800		10.71	10.276	13.753	10.872	18.967		OG0000354	3	4	3	3	3	2	4	3	3	3	3	3	2	2	2	4	2
	PMIY_08885	IPR006108: 3-hydroxyacyl-CoA dehydrogenase, C-terminal; IPR006176: 3-hydroxyacyl-CoA dehydrogenase, NAD binding; IPR006180: 3-hydroxyacyl-CoA dehydrogenase, conserved site; IPR008927: 6-phosphogluconate dehydrogenase-like, C-terminal domain superfamily; IPR013328: 6-phosphogluconate dehydrogenase, domain 2; IPR022694: 3-hydroxyacyl-CoA dehydrogenase; IPR036291: NAD(P)-binding domain superfamily	3-hydroxyacyl-CoA dehydrogenase activity (GO:0003857 - MF); fatty acid metabolic process (GO:0006631 - BP); oxidoreductase activity (GO:0016491 - MF); oxidation-reduction process (GO:0055114 - BP); 3-hydroxyacyl-CoA dehydrogenase activity (GO:0003857 - MF); fatty acid metabolic process (GO:0006631 - BP); oxidation-reduction process (GO:0055114 - BP); NAD+ binding (GO:0070403 - MF); oxidoreductase…	-	K00022	HADH; 3-hydroxyacyl-CoA dehydrogenase [EC:1.1.1.35]	2562	0	0	o	34062.43	8.05	-	CHEMBL2176821	53.497	286	6.57e-113	328		738	354	392	495	445		10.312	5.084	7.159	8.969	7.034		OG0005596	1	1	1	1	1	1	1	1	0	0	0	0	1	1	1	1	2
	PMIY_01649	IPR000504: RNA recognition motif domain; IPR002343: Paraneoplastic encephalomyelitis antigen; IPR006548: Splicing factor ELAV/Hu; IPR012677: Nucleotide-binding alpha-beta plait domain superfamily; IPR034775: Splicing factor ELAV/Hu, RNA recognition motif 1; IPR035979: RNA-binding domain superfamily	nucleic acid binding (GO:0003676 - MF); RNA binding (GO:0003723 - MF)	-	K13208	ELAVL2_3_4; ELAV like protein 2/3/4	3936	0	0	o	102155.01	7.79	-	CHEMBL1250379	51.491	369	7.91e-113	348		15157	9746	4977	6143	7006		137.856	91.108	59.167	72.453	72.08		OG0000179	4	4	6	5	6	5	4	6	5	2	4	2	4	3	4	3	2
	PMIY_08358	IPR000192: Aminotransferase class V domain; IPR010111: Kynureninase; IPR015421: Pyridoxal phosphate-dependent transferase, major domain; IPR015422: Pyridoxal phosphate-dependent transferase domain 1; IPR015424: Pyridoxal phosphate-dependent transferase	catalytic activity (GO:0003824 - MF); cytoplasm (GO:0005737 - CC); tryptophan catabolic process (GO:0006569 - BP); NAD biosynthetic process (GO:0009435 - BP); pyridoxal phosphate binding (GO:0030170 - MF); kynureninase activity (GO:0030429 - MF)	-	K01556	KYNU; kynureninase [EC:3.7.1.3]	1416	0	0	o	52929.54	6.14	cytoplasm (GO:0005737 - CC)	CHEMBL2969	40.959	459	2.82e-112	338		461	897	252	352	412		11.655	23.308	8.327	11.54	11.782		OG0004384	1	1	2	1	1	1	1	1	1	1	0	1	1	1	0	2	1
	PMIY_02825	IPR000308: 14-3-3 protein; IPR023409: 14-3-3 protein, conserved site; IPR023410: 14-3-3 domain; IPR036815: 14-3-3 domain superfamily	protein domain specific binding (GO:0019904 - MF)	-	K06630	YWHAE; 14-3-3 protein epsilon	1432	0	0	o	28141.71	4.85	-	CHEMBL3329082	63.855	249	4.71e-112	321		22151	27998	22168	20493	21945		553.754	719.395	724.355	664.342	620.574		OG0000080	6	6	5	6	5	3	8	5	6	5	5	4	5	4	4	11	4
	PMIY_07448	IPR002077: Voltage-dependent calcium channel, alpha-1 subunit; IPR005446: Voltage-dependent calcium channel, L-type, alpha-1 subunit; IPR005821: Ion transport domain; IPR027359: Voltage-dependent channel domain superfamily	ion channel activity (GO:0005216 - MF); ion transport (GO:0006811 - BP); membrane (GO:0016020 - CC); transmembrane transport (GO:0055085 - BP); voltage-gated calcium channel activity (GO:0005245 - MF); voltage-gated calcium channel complex (GO:0005891 - CC); calcium ion transmembrane transport (GO:0070588 - BP)	-	K04851	CACNA1D; voltage-dependent calcium channel L type alpha-1D	1056	7	0	o23-40i61-81o87-106i127-145o151-173i239-263o269-294i	40086.94	6.24	membrane (GO:0016020 - CC); voltage-gated calcium channel complex (GO:0005891 - CC)	CHEMBL2363032	56.839	329	1.07e-111	356		0	0	3	12	0		0	0	0.133	0.528	0		OG0000040	10	8	16	10	8	7	4	6	5	4	9	10	4	7	10	10	6
	PMIY_03411	IPR001295: Dihydroorotate dehydrogenase, conserved site; IPR005719: Dihydroorotate dehydrogenase, class 2; IPR005720: Dihydroorotate dehydrogenase domain; IPR013785: Aldolase-type TIM barrel	catalytic activity (GO:0003824 - MF); dihydroorotate dehydrogenase activity (GO:0004152 - MF); 'de novo' pyrimidine nucleobase biosynthetic process (GO:0006207 - BP); membrane (GO:0016020 - CC); oxidation-reduction process (GO:0055114 - BP); dihydroorotate dehydrogenase activity (GO:0004152 - MF); 'de novo' pyrimidine nucleobase biosynthetic process (GO:0006207 - BP); oxidation-reduction process …	-	K00254	DHODH; dihydroorotate dehydrogenase [EC:1.3.5.2]	1541	0	Y	n8-19c23/24o	41359.54	9.39	cytoplasm (GO:0005737 - CC); membrane (GO:0016020 - CC)	CHEMBL2991	49.87	385	3.72e-111	329		509	450	386	635	569		11.824	10.745	11.721	19.129	14.952		OG0003878	1	1	2	1	1	2	1	1	1	1	1	1	0	0	0	3	1
	PMIY_07167	IPR005225: Small GTP-binding protein domain; IPR006689: Small GTPase superfamily, ARF/SAR type; IPR024156: Small GTPase superfamily, ARF type; IPR027417: P-loop containing nucleoside triphosphate hydrolase	GTP binding (GO:0005525 - MF); GTP binding (GO:0005525 - MF); intracellular (GO:0005622 - CC)	-	K07939	ARF4; ADP-ribosylation factor 4	1220	0	0	o	20656.83	7.74	intracellular (GO:0005622 - CC)	CHEMBL5986	82.778	180	5.94e-111	312		10859	7896	8808	6053	9576		318.637	238.139	337.82	230.324	317.852		OG0000064	5	5	4	5	5	6	5	5	6	5	3	6	6	6	6	5	7
	PMIY_08838	IPR000719: Protein kinase domain; IPR002291: Phosphorylase kinase, gamma catalytic subunit; IPR008271: Serine/threonine-protein kinase, active site; IPR011009: Protein kinase-like domain superfamily	protein kinase activity (GO:0004672 - MF); ATP binding (GO:0005524 - MF); protein phosphorylation (GO:0006468 - BP); protein kinase activity (GO:0004672 - MF); protein phosphorylation (GO:0006468 - BP); phosphorylase kinase activity (GO:0004689 - MF); calmodulin binding (GO:0005516 - MF); ATP binding (GO:0005524 - MF); phosphorylase kinase complex (GO:0005964 - CC); glycogen biosynthetic process …	-	K00871	PHKG; phosphorylase kinase gamma subunit [EC:2.7.11.19]	1431	0	0	o	41263.08	4.96	phosphorylase kinase complex (GO:0005964 - CC)	CHEMBL4004	51.447	311	6.33e-111	327		1424	1661	1145	957	1487		35.624	42.708	37.44	31.046	42.08		OG0002556	1	1	2	1	1	3	1	1	1	1	1	1	1	1	1	1	1
	PMIY_11857	IPR000719: Protein kinase domain; IPR008271: Serine/threonine-protein kinase, active site; IPR011009: Protein kinase-like domain superfamily; IPR027442: MAP kinase activated protein kinase, C-terminal	protein kinase activity (GO:0004672 - MF); ATP binding (GO:0005524 - MF); protein phosphorylation (GO:0006468 - BP); protein kinase activity (GO:0004672 - MF); protein phosphorylation (GO:0006468 - BP)	-	K04443	MAPKAPK2; mitogen-activated protein kinase-activated protein kinase 2 [EC:2.7.11.1]	1394	1	0	i168-186o	36383.86	9.11	-	CHEMBL4990	52.117	307	8.09e-111	325		1067	1188	1229	1175	821		27.401	31.357	41.253	39.129	23.85		OG0003078	1	1	1	1	1	1	1	1	1	1	1	1	1	1	1	2	1
	PMIY_10659	IPR012394: Aldehyde dehydrogenase NAD(P)-dependent; IPR015590: Aldehyde dehydrogenase domain; IPR016161: Aldehyde/histidinol dehydrogenase; IPR016162: Aldehyde dehydrogenase, N-terminal; IPR016163: Aldehyde dehydrogenase, C-terminal; IPR029510: Aldehyde dehydrogenase, glutamic acid active site	aldehyde dehydrogenase [NAD(P)+] activity (GO:0004030 - MF); cellular aldehyde metabolic process (GO:0006081 - BP); oxidation-reduction process (GO:0055114 - BP); metabolic process (GO:0008152 - BP); oxidoreductase activity (GO:0016491 - MF); oxidoreductase activity, acting on the aldehyde or oxo group of donors, NAD or NADP as acceptor (GO:0016620 - MF); oxidation-reduction process (GO:0055114 -…	-	-	-	1357	1	0	o406-425i	47032.23	6.22	-	CHEMBL3578	42.64	394	1.21e-110	332		1692	2284	1585	1414	2382		44.636	61.93	54.653	48.373	71.083		OG0001046	1	2	2	1	1	1	1	1	1	1	1	2	2	2	1	2	1
	PMIY_08452	IPR001429: P2X purinoreceptor; IPR027309: P2X purinoreceptor extracellular domain superfamily	purinergic nucleotide receptor activity (GO:0001614 - MF); extracellular ATP-gated cation channel activity (GO:0004931 - MF); integral component of plasma membrane (GO:0005887 - CC); response to ATP (GO:0033198 - BP); cation transmembrane transport (GO:0098655 - BP)	-	K05218	P2RX4; P2X purinoceptor 4	1677	3	0	o33-52i324-344o350-368i	63292.70	9.20	integral component of plasma membrane (GO:0005887 - CC)	CHEMBL2104	45.503	378	8.38e-110	332		20	3	18	24	13		0.427	0.066	0.502	0.664	0.314		OG0000237	2	3	4	3	3	2	3	3	3	3	4	5	2	3	7	5	2
	PMIY_10998	IPR002023: NADH-quinone oxidoreductase subunit E-like; IPR036249: Thioredoxin-like superfamily	oxidoreductase activity (GO:0016491 - MF); oxidation-reduction process (GO:0055114 - BP)	-	K03943	NDUFV2; NADH dehydrogenase (ubiquinone) flavoprotein 2 [EC:7.1.1.2 1.6.99.3]	1123	0	0	o	27492.57	8.89	-	CHEMBL2363065	66.102	236	4.21e-109	313		7769	6919	4074	5095	4421		247.658	226.698	169.75	210.617	159.42		OG0003879	1	2	1	1	1	1	1	1	1	1	1	1	1	1	1	2	1
	PMIY_07672	IPR000073: Alpha/beta hydrolase fold-1; IPR025483: Lipase, eukaryotic; IPR029058: Alpha/Beta hydrolase fold	hydrolase activity, acting on ester bonds (GO:0016788 - MF)	S33	K01052	LIPA; lysosomal acid lipase/cholesteryl ester hydrolase [EC:3.1.1.13]	1751	0	Y	n3-15c20/21o	48605.66	6.67	-	CHEMBL4184	41	400	2.99e-108	323		2925	2042	3994	2258	1973		59.801	42.909	106.731	59.864	45.629		OG0000546	1	1	1	1	1	1	1	1	1	2	2	3	1	1	1	6	5
	PMIY_04795	IPR001806: Small GTPase superfamily; IPR003578: Small GTPase superfamily, Rho type; IPR005225: Small GTP-binding protein domain; IPR027417: P-loop containing nucleoside triphosphate hydrolase	GTPase activity (GO:0003924 - MF); GTP binding (GO:0005525 - MF); GTP binding (GO:0005525 - MF); GTP binding (GO:0005525 - MF); intracellular (GO:0005622 - CC); small GTPase mediated signal transduction (GO:0007264 - BP)	-	K04392	RAC1; Ras-related C3 botulinum toxin substrate 1	2149	0	0	o	21361.59	7.53	intracellular (GO:0005622 - CC)	CHEMBL5628	76.562	192	5.36e-108	306		11869	8923	8556	9302	8591		197.717	152.777	186.295	200.941	161.886		OG0000144	3	5	6	4	3	2	3	3	3	3	3	3	2	2	1	5	8
	PMIY_09090	IPR000719: Protein kinase domain; IPR008271: Serine/threonine-protein kinase, active site; IPR011009: Protein kinase-like domain superfamily	protein kinase activity (GO:0004672 - MF); ATP binding (GO:0005524 - MF); protein phosphorylation (GO:0006468 - BP); protein kinase activity (GO:0004672 - MF); protein phosphorylation (GO:0006468 - BP)	-	K08818	CDC2L; cell division cycle 2-like [EC:2.7.11.22]	6460	0	0	o	126862.75	6.89	-	CHEMBL1795191	53.398	309	5.58e-108	340		3728	3069	2120	2724	2301		20.659	17.48	15.356	19.575	14.424		OG0000792	2	2	2	2	2	2	2	1	2	2	2	2	2	2	2	3	2
	PMIY_01259	IPR004843: Calcineurin-like phosphoesterase domain, ApaH type; IPR006186: Serine/threonine-specific protein phosphatase/bis(5-nucleosyl)-tetraphosphatase; IPR029052: Metallo-dependent phosphatase-like	hydrolase activity (GO:0016787 - MF)	-	K06269	PPP1C; serine/threonine-protein phosphatase PP1 catalytic subunit [EC:3.1.3.16]	939	0	0	o	34912.91	5.08	-	CHEMBL2164	54.38	274	7.07e-108	316		0	0	2	0	12		0	0	0.1	0	0.518		OG0000034	11	13	9	8	10	9	11	15	13	4	4	4	6	6	5	13	5
	PMIY_02230	IPR001108: Peptidase A22A, presenilin; IPR006639: Presenilin/signal peptide peptidase	aspartic-type endopeptidase activity (GO:0004190 - MF); integral component of membrane (GO:0016021 - CC); aspartic-type endopeptidase activity (GO:0004190 - MF); integral component of membrane (GO:0016021 - CC); protein processing (GO:0016485 - BP)	A22A	K04505	PSEN1; presenilin 1 [EC:3.4.23.-]	1600	9	0	i62-83o113-134i141-162o168-192i204-221o227-244i401-418o424-445i452-475o	54289.42	5.81	integral component of membrane (GO:0016021 - CC)	CHEMBL2473	44.884	430	1.77e-107	326		1898	2779	2018	1820	2658		42.466	63.907	59.016	52.806	67.272		OG0002406	1	2	2	1	1	1	1	1	1	1	1	1	1	1	1	1	1
	PMIY_01140	IPR000111: Glycoside hydrolase family 27/36, conserved site; IPR002241: Glycoside hydrolase, family 27; IPR013780: Glycosyl hydrolase, all-beta; IPR013785: Aldolase-type TIM barrel; IPR017853: Glycoside hydrolase superfamily; IPR035373: Alpha galactosidase A, C-terminal beta-sandwich domain	catalytic activity (GO:0003824 - MF); hydrolase activity, hydrolyzing O-glycosyl compounds (GO:0004553 - MF); carbohydrate metabolic process (GO:0005975 - BP)	-	K01204	NAGA; alpha-N-acetylgalactosaminidase [EC:3.2.1.49]	1422	0	0	o	54459.87	4.42	-	CHEMBL5655	41.176	408	6.2e-107	322		0	2	0	0	0		0	0.052	0	0	0		OG0000695	2	2	1	2	1	1	1	1	1	7	4	5	2	1	0	4	3
	PMIY_04852	IPR001806: Small GTPase superfamily; IPR003578: Small GTPase superfamily, Rho type; IPR005225: Small GTP-binding protein domain; IPR027417: P-loop containing nucleoside triphosphate hydrolase	GTPase activity (GO:0003924 - MF); GTP binding (GO:0005525 - MF); GTP binding (GO:0005525 - MF); GTP binding (GO:0005525 - MF); intracellular (GO:0005622 - CC); small GTPase mediated signal transduction (GO:0007264 - BP)	-	-	-	1934	0	0	o	21957.41	6.83	intracellular (GO:0005622 - CC)	CHEMBL6052	75.132	189	1.73e-106	302		3737	2524	3398	2953	3374		69.172	48.019	82.212	70.882	70.646		OG0000262	4	4	4	4	3	2	4	4	3	5	3	4	3	2	2	1	4
	PMIY_05864	IPR004843: Calcineurin-like phosphoesterase domain, ApaH type; IPR006186: Serine/threonine-specific protein phosphatase/bis(5-nucleosyl)-tetraphosphatase; IPR029052: Metallo-dependent phosphatase-like	hydrolase activity (GO:0016787 - MF)	-	K06269	PPP1C; serine/threonine-protein phosphatase PP1 catalytic subunit [EC:3.1.3.16]	1020	0	0	o	38816.49	5.44	-	CHEMBL2164	50.321	312	2.32e-106	313		1616	1244	676	784	1053		56.716	44.875	31.011	35.682	41.805		OG0005206	1	1	1	1	1	1	1	1	2	0	0	0	0	0	2	7	0
	PMIY_01002	IPR001433: Oxidoreductase FAD/NAD(P)-binding; IPR001709: Flavoprotein pyridine nucleotide cytochrome reductase; IPR001834: NADH:cytochrome b5 reductase (CBR); IPR008333: Oxidoreductase, FAD-binding domain; IPR017927: Ferredoxin reductase-type FAD-binding domain; IPR017938: Riboflavin synthase-like beta-barrel	oxidoreductase activity (GO:0016491 - MF); oxidation-reduction process (GO:0055114 - BP)	-	K00326	E1.6.2.2; cytochrome-b5 reductase [EC:1.6.2.2]	1461	2	0	o6-32i179-200o	34160.41	8.22	-	CHEMBL2146	51.957	281	3.98e-106	310		3604	3397	4322	5272	5652		88.308	85.552	138.421	167.515	156.658		OG0000981	1	2	1	1	1	1	2	1	1	1	1	3	1	4	0	1	2
	PMIY_08611	IPR004254: AdipoR/Haemolysin-III-related	integral component of membrane (GO:0016021 - CC)	-	K07297	ADIPOR; adiponectin receptor	1450	7	0	i122-141o153-177i189-208o214-236i248-270o282-301i321-342o	42235.29	7.23	integral component of membrane (GO:0016021 - CC)	CHEMBL3392947	50	328	4.03e-106	316		501	627	899	461	749		12.369	15.91	29.011	14.759	20.918		OG0000354	3	4	3	3	3	2	4	3	3	3	3	3	2	2	2	4	2
	PMIY_00845	IPR010226: NADH-quinone oxidoreductase, chain I; IPR017896: 4Fe-4S ferredoxin-type, iron-sulphur binding domain; IPR017900: 4Fe-4S ferredoxin, iron-sulphur binding, conserved site	membrane (GO:0016020 - CC); oxidoreductase activity, acting on NAD(P)H (GO:0016651 - MF); 4 iron, 4 sulfur cluster binding (GO:0051539 - MF); oxidation-reduction process (GO:0055114 - BP)	-	K03941	NDUFS8; NADH dehydrogenase (ubiquinone) Fe-S protein 8 [EC:7.1.1.2 1.6.99.3]	767	0	0	o	23611.09	5.86	membrane (GO:0016020 - CC)	CHEMBL2363065	80.682	176	8.9e-106	301		2987	2978	2040	2056	2165		139.414	142.861	124.452	124.439	114.305		OG0003877	1	1	1	1	1	1	1	1	1	1	1	1	1	1	1	1	2
	PMIY_12142	IPR000131: ATP synthase, F1 complex, gamma subunit; IPR023632: ATP synthase, F1 complex, gamma subunit conserved site; IPR035968: ATP synthase, F1 complex, gamma subunit superfamily	ATP synthesis coupled proton transport (GO:0015986 - BP); proton-transporting ATP synthase complex, catalytic core F(1) (GO:0045261 - CC); proton-transporting ATP synthase activity, rotational mechanism (GO:0046933 - MF)	-	K02136	ATPeF1G; F-type H+-transporting ATPase subunit gamma	1050	0	0	o	32187.06	9.31	proton-transporting ATP synthase complex, catalytic core F(1) (GO:0045261 - CC)	CHEMBL612444	53.047	279	3.17e-105	307		9621	11824	6948	8837	7505		328.018	414.341	309.627	390.701	289.443		OG0004199	1	1	1	1	1	1	1	1	0	1	1	1	1	1	1	1	1
	PMIY_07396	IPR002048: EF-hand domain; IPR011992: EF-hand domain pair; IPR018247: EF-Hand 1, calcium-binding site	calcium ion binding (GO:0005509 - MF)	-	K02183	CALM; calmodulin	1095	0	0	o	16849.64	4.14	-	CHEMBL6093	98.658	149	3.23e-105	295		23253	28983	25354	24557	31305		760.206	973.896	1083.43	1041.1	1157.71		OG0000213	2	3	2	2	2	0	2	2	2	1	1	1	2	8	2	10	9
	PMIY_02039	IPR000719: Protein kinase domain; IPR008271: Serine/threonine-protein kinase, active site; IPR011009: Protein kinase-like domain superfamily	protein kinase activity (GO:0004672 - MF); ATP binding (GO:0005524 - MF); protein phosphorylation (GO:0006468 - BP); protein kinase activity (GO:0004672 - MF); protein phosphorylation (GO:0006468 - BP)	-	-	-	1632	0	0	o	60230.58	9.12	-	CHEMBL4036	53.737	281	3.2e-104	313		1364	1085	950	872	1036		29.92	24.462	27.238	24.804	25.706		OG0000055	7	8	6	6	8	7	5	7	6	5	4	5	7	6	6	9	6
	PMIY_03135	IPR004000: Actin family	-	-	-	-	1113	0	0	o	41020.84	6.50	-	CHEMBL2062353	41.019	373	3.38e-104	310		163	188	140	95	104		5.243	6.215	5.886	3.962	3.784		OG0000008	16	16	8	15	21	24	14	11	13	10	10	9	11	9	13	16	15
	PMIY_04773	IPR000819: Peptidase M17, leucyl aminopeptidase, C-terminal; IPR008283: Peptidase M17, leucyl aminopeptidase, N-terminal; IPR011356: Peptidase M17, leucine aminopeptidase/peptidase B	aminopeptidase activity (GO:0004177 - MF); intracellular (GO:0005622 - CC); proteolysis (GO:0006508 - BP); aminopeptidase activity (GO:0004177 - MF); cytoplasm (GO:0005737 - CC); metalloexopeptidase activity (GO:0008235 - MF); protein metabolic process (GO:0019538 - BP); manganese ion binding (GO:0030145 - MF)	M17	K11142	LAP3; cytosol aminopeptidase [EC:3.4.11.1 3.4.11.5]	3403	0	0	o	66128.56	8.35	cytoplasm (GO:0005737 - CC); intracellular (GO:0005622 - CC)	CHEMBL1671610	41.237	485	7.11e-104	323		2010	2875	1932	1697	1830		21.145	31.086	26.565	23.15	21.777		OG0005013	1	2	2	1	1	1	0	0	0	0	0	0	1	1	2	1	2
	PMIY_09765	IPR004808: AP endonuclease 1; IPR005135: Endonuclease/exonuclease/phosphatase; IPR020847: AP endonuclease 1, binding site; IPR020848: AP endonuclease 1, conserved site; IPR036691: Endonuclease/exonuclease/phosphatase superfamily	DNA binding (GO:0003677 - MF); endonuclease activity (GO:0004519 - MF); intracellular (GO:0005622 - CC); DNA repair (GO:0006281 - BP); nuclease activity (GO:0004518 - MF); DNA repair (GO:0006281 - BP)	-	K10771	APEX1; AP endonuclease 1 [EC:4.2.99.18]	1108	0	0	o	36185.23	8.70	intracellular (GO:0005622 - CC)	CHEMBL5619	56.767	266	2.89e-103	304		1148	1700	1075	1333	1528		37.091	56.454	45.398	55.85	55.845		OG0003065	1	1	1	1	1	1	1	1	1	1	1	1	1	1	2	1	3
	PMIY_08664	IPR001806: Small GTPase superfamily; IPR003578: Small GTPase superfamily, Rho type; IPR005225: Small GTP-binding protein domain; IPR027417: P-loop containing nucleoside triphosphate hydrolase	GTPase activity (GO:0003924 - MF); GTP binding (GO:0005525 - MF); GTP binding (GO:0005525 - MF); GTP binding (GO:0005525 - MF); intracellular (GO:0005622 - CC); small GTPase mediated signal transduction (GO:0007264 - BP)	-	K04513	RHOA; Ras homolog gene family, member A	965	0	0	o	22707.28	6.32	intracellular (GO:0005622 - CC)	CHEMBL6052	71.287	202	4.14e-103	294		54	28	122	34	88		2.003	1.068	5.916	1.636	3.693		OG0000262	4	4	4	4	3	2	4	4	3	5	3	4	3	2	2	1	4
	PMIY_04426	IPR004254: AdipoR/Haemolysin-III-related	integral component of membrane (GO:0016021 - CC)	-	K07297	ADIPOR; adiponectin receptor	2108	6	0	i229-248o260-284i296-313o325-342i354-376o388-408i	57373.24	8.41	integral component of membrane (GO:0016021 - CC)	CHEMBL3392947	53.767	292	5.25e-103	313		9841	9167	6392	6376	7922		167.123	160.007	141.884	140.413	152.183		OG0000354	3	4	3	3	3	2	4	3	3	3	3	3	2	2	2	4	2
	PMIY_07274	IPR013538: Activator of Hsp90 ATPase homologue 1-like; IPR015310: Activator of Hsp90 ATPase, N-terminal; IPR023393: START-like domain superfamily; IPR036338: Activator of Hsp90 ATPase, Aha1	ATPase activator activity (GO:0001671 - MF); chaperone binding (GO:0051087 - MF); response to stress (GO:0006950 - BP)	-	-	-	1497	0	0	o	39203.09	5.71	-	CHEMBL3309113	42.939	347	8.33e-103	304		5092	6519	4039	4241	4659		121.768	160.229	126.247	131.515	126.029		OG0002032	1	1	1	2	1	1	1	3	1	1	1	1	1	1	1	1	2
	PMIY_07704	IPR001578: Peptidase C12, ubiquitin carboxyl-terminal hydrolase; IPR017390: Ubiquitinyl hydrolase, UCH37 type; IPR036959: Peptidase C12, ubiquitin carboxyl-terminal hydrolase superfamily	ubiquitin-specific protease activity (GO:0004843 - MF); intracellular (GO:0005622 - CC); ubiquitin-dependent protein catabolic process (GO:0006511 - BP); ubiquitin-specific protease activity (GO:0004843 - MF); protein deubiquitination (GO:0016579 - BP)	C12	K05610	UCHL5; ubiquitin carboxyl-terminal hydrolase L5 [EC:3.4.19.12]	1459	0	0	o	35495.41	5.54	intracellular (GO:0005622 - CC)	CHEMBL3407316	49.524	315	1.42e-102	302		2154	1688	1589	1635	1645		52.851	42.57	50.961	52.023	45.657		OG0002500	1	1	1	1	1	1	1	1	1	1	1	1	1	1	2	1	3
	PMIY_10323	IPR006680: Amidohydrolase-related; IPR011059: Metal-dependent hydrolase, composite domain superfamily; IPR032466: Metal-dependent hydrolase	hydrolase activity (GO:0016787 - MF); hydrolase activity, acting on carbon-nitrogen (but not peptide) bonds (GO:0016810 - MF)	M38	K01443	nagA; N-acetylglucosamine-6-phosphate deacetylase [EC:3.5.1.25]	2682	0	0	o	50090.80	7.22	-	CHEMBL3217376	42.523	428	1.52e-102	310		948	983	671	783	828		12.654	13.486	11.707	13.553	12.502		OG0002296	1	1	2	1	0	1	1	1	1	1	1	1	0	0	0	11	1
	PMIY_03845	IPR002077: Voltage-dependent calcium channel, alpha-1 subunit; IPR005821: Ion transport domain	ion channel activity (GO:0005216 - MF); ion transport (GO:0006811 - BP); membrane (GO:0016020 - CC); transmembrane transport (GO:0055085 - BP); voltage-gated calcium channel activity (GO:0005245 - MF); voltage-gated calcium channel complex (GO:0005891 - CC); calcium ion transmembrane transport (GO:0070588 - BP)	-	-	-	1374	5	0	o14-35i56-73o79-98i169-190o202-224i	38712.68	9.63	membrane (GO:0016020 - CC); voltage-gated calcium channel complex (GO:0005891 - CC)	CHEMBL2363032	53.235	340	2.37e-102	328		17	6	40	34	56		0.443	0.161	1.362	1.149	1.65		OG0000040	10	8	16	10	8	7	4	6	5	4	9	10	4	7	10	10	6
	PMIY_11733	IPR001806: Small GTPase superfamily; IPR003578: Small GTPase superfamily, Rho type; IPR005225: Small GTP-binding protein domain; IPR027417: P-loop containing nucleoside triphosphate hydrolase	GTPase activity (GO:0003924 - MF); GTP binding (GO:0005525 - MF); GTP binding (GO:0005525 - MF); GTP binding (GO:0005525 - MF); intracellular (GO:0005622 - CC); small GTPase mediated signal transduction (GO:0007264 - BP)	-	K04393	CDC42; cell division control protein 42	629	0	0	o	21148.25	7.62	intracellular (GO:0005622 - CC)	CHEMBL6088	84.568	162	2.66e-102	291		3170	2779	1877	1962	2828		180.416	162.563	139.631	144.803	182.066		OG0000144	3	5	6	4	3	2	3	3	3	3	3	3	2	2	1	5	8
	PMIY_02372	IPR006035: Ureohydrolase; IPR014033: Arginase; IPR020855: Ureohydrolase, manganese-binding site; IPR023696: Ureohydrolase domain superfamily	arginase activity (GO:0004053 - MF); arginine metabolic process (GO:0006525 - BP); metal ion binding (GO:0046872 - MF); hydrolase activity, acting on carbon-nitrogen (but not peptide) bonds, in linear amidines (GO:0016813 - MF); metal ion binding (GO:0046872 - MF); metal ion binding (GO:0046872 - MF)	-	K01476	E3.5.3.1; arginase [EC:3.5.3.1]	1675	0	0	o	42291.47	6.05	-	CHEMBL3232699	47.205	322	6.63e-102	303		159	154	159	180	207		3.398	3.383	4.442	4.989	5.004		OG0001214	2	2	1	2	2	2	1	1	1	1	1	1	2	1	1	2	4
	PMIY_06889	IPR000845: Nucleoside phosphorylase domain; IPR010044: Methylthioadenosine phosphorylase (MTAP); IPR018099: Purine phosphorylase, family 2, conserved site; IPR035994: Nucleoside phosphorylase superfamily	catalytic activity (GO:0003824 - MF); nucleoside metabolic process (GO:0009116 - BP); transferase activity, transferring pentosyl groups (GO:0016763 - MF); S-methyl-5-thioadenosine phosphorylase activity (GO:0017061 - MF)	-	K00772	mtaP; 5'-methylthioadenosine phosphorylase [EC:2.4.2.28]	1287	0	0	o	33713.13	5.72	-	CHEMBL4941	52	275	1.08e-101	298		3005	3597	2601	2320	2947		83.586	102.836	94.565	83.683	92.726		OG0002478	1	1	1	1	2	2	1	1	1	2	3	1	1	1	0	1	1
	PMIY_06040	IPR003000: Sirtuin family; IPR026590: Sirtuin family, catalytic core domain; IPR026591: Sirtuin, catalytic core small domain superfamily; IPR027546: Sirtuin, class III; IPR029035: DHS-like NAD/FAD-binding domain superfamily	protein-malonyllysine demalonylase activity (GO:0036054 - MF); protein-succinyllysine desuccinylase activity (GO:0036055 - MF); NAD+ binding (GO:0070403 - MF); NAD+ binding (GO:0070403 - MF)	-	K11415	SIRT5; NAD-dependent deacetylase sirtuin 5 [EC:3.5.1.-]	1121	0	0	o	33395.06	8.44	-	CHEMBL2163183	50.347	288	1.15e-101	299		2396	2554	1465	1567	1784		76.515	83.83	61.15	64.892	64.445		OG0004948	1	1	1	1	1	1	1	1	1	1	1	1	1	1	0	1	1
	PMIY_03704	IPR001429: P2X purinoreceptor; IPR027309: P2X purinoreceptor extracellular domain superfamily	purinergic nucleotide receptor activity (GO:0001614 - MF); extracellular ATP-gated cation channel activity (GO:0004931 - MF); integral component of plasma membrane (GO:0005887 - CC); response to ATP (GO:0033198 - BP); cation transmembrane transport (GO:0098655 - BP)	-	K05218	P2RX4; P2X purinoceptor 4	1801	2	0	i26-45o355-377i	51425.86	8.70	integral component of plasma membrane (GO:0005887 - CC)	CHEMBL2104	42.643	401	2.05e-101	306		30	4	19	17	70		0.596	0.082	0.494	0.438	1.574		OG0000237	2	3	4	3	3	2	3	3	3	3	4	5	2	3	7	5	2
	PMIY_05559	IPR000426: Proteasome alpha-subunit, N-terminal domain; IPR001353: Proteasome, subunit alpha/beta; IPR023332: Proteasome alpha-type subunit; IPR029055: Nucleophile aminohydrolases, N-terminal; IPR034642: Proteasome subunit alpha6	endopeptidase activity (GO:0004175 - MF); ubiquitin-dependent protein catabolic process (GO:0006511 - BP); proteasome core complex, alpha-subunit complex (GO:0019773 - CC); threonine-type endopeptidase activity (GO:0004298 - MF); proteasome core complex (GO:0005839 - CC); proteolysis involved in cellular protein catabolic process (GO:0051603 - BP); proteasome core complex, alpha-subunit complex (…	T01A	K02730	PSMA6; 20S proteasome subunit alpha 1 [EC:3.4.25.1]	904	0	0	o	27479.69	5.65	proteasome core complex (GO:0005839 - CC); proteasome core complex, alpha-subunit complex (GO:0019773 - CC)	CHEMBL2364701	53.036	247	5.98e-101	292		4290	3616	2929	2998	3325		169.885	147.178	151.607	153.954	148.944		OG0004283	1	2	1	1	1	1	1	1	0	1	1	1	1	1	1	1	1
	PMIY_07699	IPR005821: Ion transport domain; IPR014873: Voltage-dependent calcium channel, alpha-1 subunit, IQ domain; IPR031649: Voltage-dependent L-type calcium channel, IQ-associated domain	ion channel activity (GO:0005216 - MF); ion transport (GO:0006811 - BP); membrane (GO:0016020 - CC); transmembrane transport (GO:0055085 - BP)	-	K04851	CACNA1D; voltage-dependent calcium channel L type alpha-1D	4131	1	0	o207-231i	118734.79	6.58	membrane (GO:0016020 - CC)	CHEMBL2363032	77.315	216	7.66e-101	349		373	635	519	334	588		3.232	5.656	5.879	3.753	5.764		OG0000040	10	8	16	10	8	7	4	6	5	4	9	10	4	7	10	10	6
	PMIY_11294	IPR001806: Small GTPase superfamily; IPR005225: Small GTP-binding protein domain; IPR027417: P-loop containing nucleoside triphosphate hydrolase	GTPase activity (GO:0003924 - MF); GTP binding (GO:0005525 - MF); GTP binding (GO:0005525 - MF)	-	-	-	1453	0	0	o	28824.79	5.81	-	CHEMBL1075143	68.095	210	8.41e-101	291		9376	12852	11423	9461	12783		231.003	325.453	367.86	302.274	356.261		OG0000003	13	15	11	15	15	16	15	13	15	17	14	19	10	13	17	27	19
	PMIY_07212	IPR000719: Protein kinase domain; IPR000980: SH2 domain; IPR001245: Serine-threonine/tyrosine-protein kinase, catalytic domain; IPR001452: SH3 domain; IPR008266: Tyrosine-protein kinase, active site; IPR011009: Protein kinase-like domain superfamily; IPR015015: F-actin binding; IPR017441: Protein kinase, ATP binding site; IPR020635: Tyrosine-protein kinase, catalytic domain; IPR035837: Tyrosine-p…	protein kinase activity (GO:0004672 - MF); ATP binding (GO:0005524 - MF); protein phosphorylation (GO:0006468 - BP); protein kinase activity (GO:0004672 - MF); protein phosphorylation (GO:0006468 - BP); protein tyrosine kinase activity (GO:0004713 - MF); protein phosphorylation (GO:0006468 - BP); non-membrane spanning protein tyrosine kinase activity (GO:0004715 - MF); ATP binding (GO:0005524 - M…	-	K06619	ABL1; abelson tyrosine-protein kinase 1 [EC:2.7.10.2]	4789	0	0	o	141098.73	8.78	-	CHEMBL4223	40.326	491	9.07e-101	329		1078	769	753	766	1021		8.058	5.908	7.357	7.425	8.633		OG0000017	10	15	11	10	8	10	10	11	13	8	12	10	7	7	7	9	9
	PMIY_00078	IPR000866: Alkyl hydroperoxide reductase subunit C/ Thiol specific antioxidant; IPR013766: Thioredoxin domain; IPR019479: Peroxiredoxin, C-terminal; IPR024706: Peroxiredoxin, AhpC-type; IPR036249: Thioredoxin-like superfamily	antioxidant activity (GO:0016209 - MF); oxidoreductase activity (GO:0016491 - MF); oxidation-reduction process (GO:0055114 - BP); cell redox homeostasis (GO:0045454 - BP); peroxiredoxin activity (GO:0051920 - MF); oxidation-reduction process (GO:0055114 - BP)	-	K13279	PRDX1; peroxiredoxin 1 [EC:1.11.1.15]	751	0	0	o	21793.93	6.31	-	CHEMBL1293279	72.376	181	1.84e-100	286		0	3	9	15	0		0	0.147	0.561	0.927	0		OG0000255	3	3	2	3	3	3	3	3	4	4	4	4	3	2	2	3	3
	PMIY_07528	IPR000719: Protein kinase domain; IPR008271: Serine/threonine-protein kinase, active site; IPR011009: Protein kinase-like domain superfamily; IPR017441: Protein kinase, ATP binding site	protein kinase activity (GO:0004672 - MF); ATP binding (GO:0005524 - MF); protein phosphorylation (GO:0006468 - BP); protein kinase activity (GO:0004672 - MF); protein phosphorylation (GO:0006468 - BP); ATP binding (GO:0005524 - MF)	-	K11479	AURKB; aurora kinase B [EC:2.7.11.1]	2027	0	0	o	51695.04	9.02	-	CHEMBL3935	57.563	238	3.69e-100	300		676	928	714	618	527		11.939	16.845	16.482	14.153	10.528		OG0000450	2	2	3	2	6	2	2	3	2	2	2	2	2	3	2	5	2
	PMIY_10289	IPR003000: Sirtuin family; IPR017328: Sirtuin, class I; IPR026590: Sirtuin family, catalytic core domain; IPR026591: Sirtuin, catalytic core small domain superfamily; IPR029035: DHS-like NAD/FAD-binding domain superfamily	zinc ion binding (GO:0008270 - MF); NAD-dependent histone deacetylase activity (GO:0017136 - MF); NAD+ binding (GO:0070403 - MF)	-	K11412	SIRT2; NAD-dependent deacetylase sirtuin 2 [EC:3.5.1.-]	1126	0	0	o	36790.36	8.03	-	CHEMBL3232691	50.164	305	3.86e-100	298		416	461	349	394	410		13.226	15.064	14.503	16.244	14.745		OG0000555	3	6	4	4	3	3	3	3	3	1	1	1	2	2	1	2	1
	PMIY_08170	IPR000845: Nucleoside phosphorylase domain; IPR011268: Purine nucleoside phosphorylase; IPR011270: Purine nucleoside phosphorylase I, inosine/guanosine-specific; IPR035994: Nucleoside phosphorylase superfamily	catalytic activity (GO:0003824 - MF); nucleoside metabolic process (GO:0009116 - BP); purine-nucleoside phosphorylase activity (GO:0004731 - MF); nucleobase-containing compound metabolic process (GO:0006139 - BP)	-	K03783	punA; purine-nucleoside phosphorylase [EC:2.4.2.1]	1229	0	0	o	33718.23	8.68	-	CHEMBL4338	50.181	277	4.86e-100	294		198	208	184	191	150		5.767	6.227	7.005	7.215	4.942		OG0000363	4	4	4	4	1	2	3	3	3	3	2	2	7	8	2	1	2
	PMIY_00452	IPR000845: Nucleoside phosphorylase domain; IPR010059: Uridine phosphorylase, eukaryotic; IPR035994: Nucleoside phosphorylase superfamily	catalytic activity (GO:0003824 - MF); nucleoside metabolic process (GO:0009116 - BP); uridine phosphorylase activity (GO:0004850 - MF); cytoplasm (GO:0005737 - CC); nucleotide catabolic process (GO:0009166 - BP)	-	K00757	udp; uridine phosphorylase [EC:2.4.2.3]	1458	0	0	o	34116.11	7.16	cytoplasm (GO:0005737 - CC)	CHEMBL3718	50.704	284	8.68e-100	294		2928	4627	2339	2434	3389		71.892	116.768	75.066	77.498	94.127		OG0002676	1	1	1	1	1	1	1	1	1	2	1	2	1	1	1	1	2
	PMIY_01926	IPR000210: BTB/POZ domain; IPR003131: Potassium channel tetramerisation-type BTB domain; IPR003968: Potassium channel, voltage dependent, Kv; IPR003975: Potassium channel, voltage dependent, Kv4; IPR005821: Ion transport domain; IPR011333: SKP1/BTB/POZ domain superfamily; IPR027359: Voltage-dependent channel domain superfamily; IPR028325: Voltage-gated potassium channel	ion channel activity (GO:0005216 - MF); ion transport (GO:0006811 - BP); membrane (GO:0016020 - CC); transmembrane transport (GO:0055085 - BP); voltage-gated potassium channel activity (GO:0005249 - MF); potassium ion transport (GO:0006813 - BP); voltage-gated potassium channel complex (GO:0008076 - CC); protein binding (GO:0005515 - MF); protein homooligomerization (GO:0051260 - BP)	-	-	-	2303	6	0	i187-205o225-246i258-280o286-304i325-346o386-407i	55072.39	7.12	membrane (GO:0016020 - CC); voltage-gated potassium channel complex (GO:0008076 - CC)	CHEMBL2366501	63.948	233	1.05e-99	297		50	38	69	13	9		0.777	0.607	1.402	0.262	0.158		OG0000231	3	6	4	3	3	3	3	3	4	3	4	5	5	5	5	3	2
	PMIY_00279	IPR022628: S-adenosylmethionine synthetase, N-terminal; IPR022629: S-adenosylmethionine synthetase, central domain; IPR022630: S-adenosylmethionine synthetase, C-terminal; IPR022631: S-adenosylmethionine synthetase, conserved site; IPR022636: S-adenosylmethionine synthetase superfamily	methionine adenosyltransferase activity (GO:0004478 - MF); S-adenosylmethionine biosynthetic process (GO:0006556 - BP)	-	K00789	metK; S-adenosylmethionine synthetase [EC:2.5.1.6]	884	0	0	o	29664.53	5.79	-	CHEMBL2195	55.814	301	1.17e-99	295		5866	7431	3762	3695	5855		237.551	309.299	199.129	194.04	268.21		OG0001746	1	1	1	1	1	1	2	1	2	1	1	1	1	1	1	3	2
	PMIY_08494	IPR001330: PFTB repeat; IPR008930: Terpenoid cyclases/protein prenyltransferase alpha-alpha toroid; IPR026872: Protein farnesyltransferase subunit beta	catalytic activity (GO:0003824 - MF); protein farnesyltransferase complex (GO:0005965 - CC); protein farnesylation (GO:0018343 - BP)	-	K05954	FNTB; protein farnesyltransferase subunit beta [EC:2.5.1.58]	3315	0	0	o	56682.00	5.80	protein farnesyltransferase complex (GO:0005965 - CC)	CHEMBL272	41.535	443	1.54e-99	305		316	443	372	267	401		3.412	4.917	5.251	3.739	4.898		OG0002876	1	1	2	2	1	1	1	1	2	1	1	0	1	1	2	1	1
	PMIY_10829	IPR000719: Protein kinase domain; IPR008271: Serine/threonine-protein kinase, active site; IPR011009: Protein kinase-like domain superfamily; IPR017441: Protein kinase, ATP binding site	protein kinase activity (GO:0004672 - MF); ATP binding (GO:0005524 - MF); protein phosphorylation (GO:0006468 - BP); protein kinase activity (GO:0004672 - MF); protein phosphorylation (GO:0006468 - BP); ATP binding (GO:0005524 - MF)	-	K02088	CDK3; cyclin-dependent kinase 3 [EC:2.7.11.22]	1907	0	0	o	36476.27	8.48	-	CHEMBL301	46.333	300	1.59e-99	293		381	327	210	153	209		7.152	6.309	5.153	3.725	4.438		OG0000055	7	8	6	6	8	7	5	7	6	5	4	5	7	6	6	9	6
	PMIY_07709	IPR000845: Nucleoside phosphorylase domain; IPR011268: Purine nucleoside phosphorylase; IPR011270: Purine nucleoside phosphorylase I, inosine/guanosine-specific; IPR035994: Nucleoside phosphorylase superfamily	catalytic activity (GO:0003824 - MF); nucleoside metabolic process (GO:0009116 - BP); purine-nucleoside phosphorylase activity (GO:0004731 - MF); nucleobase-containing compound metabolic process (GO:0006139 - BP)	-	K03783	punA; purine-nucleoside phosphorylase [EC:2.4.2.1]	1329	0	0	o	30590.31	6.71	-	CHEMBL4338	48.175	274	4.72e-99	290		616	1112	1398	760	518		16.593	30.787	49.221	26.547	15.784		OG0000363	4	4	4	4	1	2	3	3	3	3	2	2	7	8	2	1	2
	PMIY_02053	IPR000866: Alkyl hydroperoxide reductase subunit C/ Thiol specific antioxidant; IPR013766: Thioredoxin domain; IPR019479: Peroxiredoxin, C-terminal; IPR024706: Peroxiredoxin, AhpC-type; IPR036249: Thioredoxin-like superfamily	antioxidant activity (GO:0016209 - MF); oxidoreductase activity (GO:0016491 - MF); oxidation-reduction process (GO:0055114 - BP); cell redox homeostasis (GO:0045454 - BP); peroxiredoxin activity (GO:0051920 - MF); oxidation-reduction process (GO:0055114 - BP)	-	K13279	PRDX1; peroxiredoxin 1 [EC:1.11.1.15]	695	0	Y	n6-16c20/21o	24607.34	7.61	-	CHEMBL1293279	70.556	180	8.67e-99	283		97983	129952	83387	80590	86129		5046.99	6879.89	5614.12	5383.01	5018.4		OG0000255	3	3	2	3	3	3	3	3	4	4	4	4	3	2	2	3	3
	PMIY_03907	IPR000169: Cysteine peptidase, cysteine active site; IPR000668: Peptidase C1A, papain C-terminal; IPR013201: Cathepsin propeptide inhibitor domain (I29); IPR025660: Cysteine peptidase, histidine active site; IPR025661: Cysteine peptidase, asparagine active site	proteolysis (GO:0006508 - BP); cysteine-type peptidase activity (GO:0008234 - MF)	C01A	K01365	CTSL; cathepsin L [EC:3.4.22.15]	2646	0	Y	n3-14c20/21o	41512.29	8.26	-	CHEMBL3837	48.466	326	1.95e-98	294		12995	14003	14711	11599	16139		175.814	194.722	260.148	203.498	246.995		OG0000052	1	1	1	1	7	6	11	19	6	4	3	3	7	3	5	17	12
	PMIY_06095	IPR001260: Coproporphyrinogen III oxidase, aerobic; IPR018375: Coproporphyrinogen III oxidase, conserved site; IPR036406: Oxygen-dependent coproporphyrinogen III oxidase superfamily	coproporphyrinogen oxidase activity (GO:0004109 - MF); porphyrin-containing compound biosynthetic process (GO:0006779 - BP); oxidation-reduction process (GO:0055114 - BP)	-	K00228	CPOX; coproporphyrinogen III oxidase [EC:1.3.3.3]	2236	1	0	i12-31o	42961.25	8.92	-	CHEMBL2366495	46.984	315	2.19e-98	296		7859	12208	3864	3753	5780		125.824	200.889	80.86	77.918	104.678		OG0004254	1	1	2	1	1	1	1	1	1	1	1	1	1	1	0	1	1
	PMIY_07387	IPR005225: Small GTP-binding protein domain; IPR006689: Small GTPase superfamily, ARF/SAR type; IPR024156: Small GTPase superfamily, ARF type; IPR027417: P-loop containing nucleoside triphosphate hydrolase	GTP binding (GO:0005525 - MF); GTP binding (GO:0005525 - MF); intracellular (GO:0005622 - CC)	-	K07941	ARF6; ADP-ribosylation factor 6	1806	0	0	o	20262.37	9.57	intracellular (GO:0005622 - CC)	CHEMBL5987	73.295	176	3.9e-98	280		4887	4427	3694	3581	3988		96.87	90.193	95.708	92.048	89.421		OG0000064	5	5	4	5	5	6	5	5	6	5	3	6	6	6	6	5	7
	PMIY_02373	IPR006035: Ureohydrolase; IPR014033: Arginase; IPR020855: Ureohydrolase, manganese-binding site; IPR023696: Ureohydrolase domain superfamily	arginase activity (GO:0004053 - MF); arginine metabolic process (GO:0006525 - BP); metal ion binding (GO:0046872 - MF); hydrolase activity, acting on carbon-nitrogen (but not peptide) bonds, in linear amidines (GO:0016813 - MF); metal ion binding (GO:0046872 - MF); metal ion binding (GO:0046872 - MF)	-	K01476	E3.5.3.1; arginase [EC:3.5.3.1]	1578	0	0	o	40058.96	5.32	-	CHEMBL3232699	46.875	320	4.9e-98	292		4611	2352	2249	1841	2833		104.606	54.842	66.688	54.16	72.701		OG0001214	2	2	1	2	2	2	1	1	1	1	1	1	2	1	1	2	4
	PMIY_05288	IPR000308: 14-3-3 protein; IPR023409: 14-3-3 protein, conserved site; IPR023410: 14-3-3 domain; IPR036815: 14-3-3 domain superfamily	protein domain specific binding (GO:0019904 - MF)	-	K06630	YWHAE; 14-3-3 protein epsilon	1091	0	0	o		XXXX	-	CHEMBL3329082	57.678	267	9.06e-98	286		47943	46951	40514	36773	52091		1573.14	1583.45	1737.59	1564.71	1933.48		OG0000080	6	6	5	6	5	3	8	5	6	5	5	4	5	4	4	11	4
	PMIY_04616	IPR000845: Nucleoside phosphorylase domain; IPR011268: Purine nucleoside phosphorylase; IPR011270: Purine nucleoside phosphorylase I, inosine/guanosine-specific; IPR035994: Nucleoside phosphorylase superfamily	catalytic activity (GO:0003824 - MF); nucleoside metabolic process (GO:0009116 - BP); purine-nucleoside phosphorylase activity (GO:0004731 - MF); nucleobase-containing compound metabolic process (GO:0006139 - BP)	-	K03783	punA; purine-nucleoside phosphorylase [EC:2.4.2.1]	1845	0	0	o	32990.41	8.97	-	CHEMBL2215	46.552	290	9.53e-97	285		2025	2744	488	976	1711		39.291	54.723	12.376	24.557	37.554		OG0000363	4	4	4	4	1	2	3	3	3	3	2	2	7	8	2	1	2
	PMIY_08795	IPR000308: 14-3-3 protein; IPR023410: 14-3-3 domain; IPR036815: 14-3-3 domain superfamily	protein domain specific binding (GO:0019904 - MF)	-	K06630	YWHAE; 14-3-3 protein epsilon	1080	0	0	o	27997.64	4.86	-	CHEMBL3329082	56.735	245	1.36e-96	281		6975	4021	1700	1812	3628		231.2	136.991	73.653	77.887	136.033		OG0000080	6	6	5	6	5	3	8	5	6	5	5	4	5	4	4	11	4
	PMIY_06007	IPR001096: Peptidase C13, legumain	proteolysis (GO:0006508 - BP); peptidase activity (GO:0008233 - MF)	C13	K01369	LGMN; legumain [EC:3.4.22.34]	1363	0	Y	n8-19c23/24o	48878.65	5.65	-	CHEMBL4244	42.786	402	2.29e-96	294		71	64	28	6	123		1.865	1.728	0.961	0.204	3.654		OG0000086	5	5	0	3	57	4	16	11	3	1	1	2	0	0	3	0	2
	PMIY_03046	IPR000668: Peptidase C1A, papain C-terminal	proteolysis (GO:0006508 - BP); cysteine-type peptidase activity (GO:0008234 - MF)	C01A	K01363	CTSB; cathepsin B [EC:3.4.22.1]	1394	0	Y	n2-13c18/19o	40051.72	8.12	-	CHEMBL4072	45.014	351	2.85e-96	288		14813	6580	3754	883	4667		380.405	173.679	126.008	29.405	135.574		OG0000084	12	5	5	12	7	8	14	12	5	7	7	11	2	1	3	2	2
	PMIY_07141	IPR000719: Protein kinase domain; IPR008271: Serine/threonine-protein kinase, active site; IPR011009: Protein kinase-like domain superfamily	protein kinase activity (GO:0004672 - MF); ATP binding (GO:0005524 - MF); protein phosphorylation (GO:0006468 - BP); protein kinase activity (GO:0004672 - MF); protein phosphorylation (GO:0006468 - BP)	-	K08819	CDK12_13; cyclin-dependent kinase 12/13 [EC:2.7.11.22 2.7.11.23]	1767	0	0	o	65607.51	7.65	-	CHEMBL3116	47.987	298	6.1e-96	296		756	1481	668	715	701		15.316	30.839	17.689	18.784	16.065		OG0003141	1	1	1	1	1	1	1	1	1	1	1	1	1	1	1	2	1
	PMIY_10258	IPR001806: Small GTPase superfamily; IPR003578: Small GTPase superfamily, Rho type; IPR005225: Small GTP-binding protein domain; IPR027417: P-loop containing nucleoside triphosphate hydrolase	GTPase activity (GO:0003924 - MF); GTP binding (GO:0005525 - MF); GTP binding (GO:0005525 - MF); GTP binding (GO:0005525 - MF); intracellular (GO:0005622 - CC); small GTPase mediated signal transduction (GO:0007264 - BP)	-	K04513	RHOA; Ras homolog gene family, member A	1027	0	0	o	21669.09	7.49	intracellular (GO:0005622 - CC)	CHEMBL1795102	73.333	180	1.43e-95	275		309	271	578	420	569		10.771	9.709	26.335	18.985	22.436		OG0000262	4	4	4	4	3	2	4	4	3	5	3	4	3	2	2	1	4
	PMIY_00274	IPR006671: Cyclin, N-terminal; IPR013763: Cyclin-like; IPR036915: Cyclin-like superfamily	-	-	K15161	CCNC; cyclin-C	2093	0	0	o	47261.95	6.46	-	CHEMBL3038474	48.495	299	2.29e-95	286		1565	1615	1358	1189	1489		26.768	28.391	30.36	26.372	28.809		OG0003443	1	2	1	1	2	1	1	2	1	1	1	1	0	1	1	1	1
	PMIY_11120	IPR001096: Peptidase C13, legumain	proteolysis (GO:0006508 - BP); peptidase activity (GO:0008233 - MF)	C13	K01369	LGMN; legumain [EC:3.4.22.34]	1320	0	Y	n4-15c20/21o	47907.17	5.88	-	CHEMBL3286062	40.222	450	3.7e-95	291		11148	9708	14446	10332	21142		302.336	270.607	512.084	363.362	648.594		OG0000086	5	5	0	3	57	4	16	11	3	1	1	2	0	0	3	0	2
	PMIY_06099	IPR000308: 14-3-3 protein; IPR023410: 14-3-3 domain; IPR036815: 14-3-3 domain superfamily	protein domain specific binding (GO:0019904 - MF)	-	K16197	YWHAB_Q_Z; 14-3-3 protein beta/theta/zeta	992	0	0	o	28271.78	5.32	-	CHEMBL1293296	60.833	240	4.46e-95	277		61086	73145	52914	47810	56696		2204.43	2713.04	2495.9	2237.36	2314.42		OG0000080	6	6	5	6	5	3	8	5	6	5	5	4	5	4	4	11	4
	PMIY_03045	IPR000668: Peptidase C1A, papain C-terminal; IPR012599: Peptidase C1A, propeptide	cysteine-type endopeptidase activity (GO:0004197 - MF); regulation of catalytic activity (GO:0050790 - BP); proteolysis (GO:0006508 - BP); cysteine-type peptidase activity (GO:0008234 - MF)	C01A	K01363	CTSB; cathepsin B [EC:3.4.22.1]	1423	0	Y	n3-10c15/16o	38058.05	6.46	-	CHEMBL2602	45.092	326	4.49e-95	285		39970	33566	27175	16543	50915		1005.53	867.916	893.578	539.683	1448.91		OG0000084	12	5	5	12	7	8	14	12	5	7	7	11	2	1	3	2	2
	PMIY_05052	IPR000719: Protein kinase domain; IPR008271: Serine/threonine-protein kinase, active site; IPR011009: Protein kinase-like domain superfamily; IPR017441: Protein kinase, ATP binding site	protein kinase activity (GO:0004672 - MF); ATP binding (GO:0005524 - MF); protein phosphorylation (GO:0006468 - BP); protein kinase activity (GO:0004672 - MF); protein phosphorylation (GO:0006468 - BP); ATP binding (GO:0005524 - MF)	-	K16310	NIM1; serine/threonine-protein kinase NIM1 [EC:2.7.11.1]	2518	1	0	o345-362i	63907.93	9.40	-	CHEMBL3542	41.644	365	4.75e-95	295		976	956	788	522	1026		13.876	13.97	14.643	9.624	16.5		OG0000010	12	12	18	10	12	11	11	17	13	9	13	14	9	8	13	6	11
	PMIY_02572	IPR000308: 14-3-3 protein; IPR023409: 14-3-3 protein, conserved site; IPR023410: 14-3-3 domain; IPR036815: 14-3-3 domain superfamily	protein domain specific binding (GO:0019904 - MF)	-	K16197	YWHAB_Q_Z; 14-3-3 protein beta/theta/zeta	1502	0	0	o	28756.43	5.03	-	CHEMBL1293296	60.408	245	9.01e-95	277		19799	22021	16382	16129	15097		471.889	539.449	510.346	498.502	407.026		OG0000080	6	6	5	6	5	3	8	5	6	5	5	4	5	4	4	11	4
	PMIY_09281	IPR008883: Ubiquitin E2 variant, N-terminal; IPR016135: Ubiquitin-conjugating enzyme/RWD-like; IPR017916: Steadiness box (SB) domain; IPR037202: ESCRT assembly domain	cellular protein modification process (GO:0006464 - BP); protein transport (GO:0015031 - BP)	-	K12183	TSG101; ESCRT-I complex subunit TSG101	2247	0	0	o	47140.91	5.47	-	CHEMBL6157	41.404	413	1.26e-94	288		1660	1315	1250	996	1323		26.447	21.533	26.03	20.577	23.843		OG0001899	1	1	1	1	1	1	1	3	1	2	1	2	1	1	1	2	1
	PMIY_05896	IPR000866: Alkyl hydroperoxide reductase subunit C/ Thiol specific antioxidant; IPR013766: Thioredoxin domain; IPR019479: Peroxiredoxin, C-terminal; IPR024706: Peroxiredoxin, AhpC-type; IPR036249: Thioredoxin-like superfamily	antioxidant activity (GO:0016209 - MF); oxidoreductase activity (GO:0016491 - MF); oxidation-reduction process (GO:0055114 - BP); cell redox homeostasis (GO:0045454 - BP); peroxiredoxin activity (GO:0051920 - MF); oxidation-reduction process (GO:0055114 - BP)	-	K20011	PRDX3; peroxiredoxin 3 [EC:1.11.1.15]	889	0	0	o	24714.73	9.08	-	CHEMBL5315	65.104	192	1.34e-94	273		10500	9221	7380	8118	7184		422.819	381.645	388.439	423.913	327.239		OG0000255	3	3	2	3	3	3	3	3	4	4	4	4	3	2	2	3	3
	PMIY_07826	IPR004139: Glycosyl transferase, family 13; IPR029044: Nucleotide-diphospho-sugar transferases	protein glycosylation (GO:0006486 - BP); acetylglucosaminyltransferase activity (GO:0008375 - MF)	-	K00726	MGAT1; alpha-1,3-mannosyl-glycoprotein beta-1,2-N-acetylglucosaminyltransferase [EC:2.4.1.101]	1937	2	0	o36-52i73-91o	57012.20	9.38	-	CHEMBL2375207	40.955	398	8.18e-94	290		238	189	112	204	290		4.399	3.59	2.706	4.889	6.063		OG0001527	2	2	2	2	2	4	2	1	1	1	1	2	1	0	1	3	2
	PMIY_09672	IPR001753: Enoyl-CoA hydratase/isomerase; IPR014748: Enoyl-CoA hydratase, C-terminal; IPR029045: ClpP/crotonase-like domain superfamily	catalytic activity (GO:0003824 - MF); metabolic process (GO:0008152 - BP)	-	K07511	ECHS1; enoyl-CoA hydratase [EC:4.2.1.17]	1065	0	0	o	24102.56	5.61	-	CHEMBL3153	59.459	222	1.03e-93	275		5734	6356	3212	4697	4138		192.741	219.592	141.122	204.739	157.341		OG0001145	2	2	1	2	2	2	1	2	2	0	0	0	1	1	2	5	2
	PMIY_06045	IPR002043: Uracil-DNA glycosylase family 1; IPR005122: Uracil-DNA glycosylase-like; IPR018085: Uracil-DNA glycosylase, active site; IPR036895: Uracil-DNA glycosylase-like domain superfamily	uracil DNA N-glycosylase activity (GO:0004844 - MF); DNA repair (GO:0006281 - BP); base-excision repair (GO:0006284 - BP); DNA repair (GO:0006281 - BP); hydrolase activity, hydrolyzing N-glycosyl compounds (GO:0016799 - MF)	-	K03648	UNG; uracil-DNA glycosylase [EC:3.2.2.27]	1257	0	0	o	39675.34	9.51	-	CHEMBL3277	54.789	261	2.77e-93	280		505	668	329	473	492		14.382	19.553	12.247	17.468	15.85		OG0001133	2	1	1	2	4	1	3	2	3	2	1	3	1	1	2	2	1
	PMIY_06252	IPR001345: Phosphoglycerate/bisphosphoglycerate mutase, active site; IPR005952: Phosphoglycerate mutase 1; IPR013078: Histidine phosphatase superfamily, clade-1; IPR029033: Histidine phosphatase superfamily	catalytic activity (GO:0003824 - MF); metabolic process (GO:0008152 - BP); phosphoglycerate mutase activity (GO:0004619 - MF); glycolytic process (GO:0006096 - BP); intramolecular transferase activity, phosphotransferases (GO:0016868 - MF)	-	K01834	PGAM; 2,3-bisphosphoglycerate-dependent phosphoglycerate mutase [EC:5.4.2.11]	1376	0	0	o	35005.26	8.12	-	CHEMBL3334418	54.348	276	5.45e-93	275		9839	10517	6418	9031	7338		255.976	281.227	218.247	304.682	215.953		OG0001162	1	1	1	1	1	1	1	1	1	2	1	1	3	2	1	1	2
	PMIY_07136	IPR000595: Cyclic nucleotide-binding domain; IPR003117: cAMP-dependent protein kinase regulatory subunit, dimerization-anchoring domain; IPR012198: cAMP-dependent protein kinase regulatory subunit; IPR014710: RmlC-like jelly roll fold; IPR018488: Cyclic nucleotide-binding, conserved site; IPR018490: Cyclic nucleotide-binding-like	regulation of protein phosphorylation (GO:0001932 - BP); cAMP-dependent protein kinase complex (GO:0005952 - CC); cAMP-dependent protein kinase regulator activity (GO:0008603 - MF)	-	K04739	PRKAR; cAMP-dependent protein kinase regulator	1473	0	0	o	43459.47	5.09	cAMP-dependent protein kinase complex (GO:0005952 - CC)	CHEMBL2111446	40.47	383	6.36e-93	283		3231	2128	990	1016	1712		78.524	53.156	31.449	32.02	47.065		OG0000291	5	5	4	4	4	4	3	3	4	4	3	2	2	2	3	4	2
	PMIY_09888	IPR001353: Proteasome, subunit alpha/beta; IPR016050: Proteasome beta-type subunit, conserved site; IPR023333: Proteasome B-type subunit; IPR029055: Nucleophile aminohydrolases, N-terminal; IPR033811: Proteasome beta 3 subunit	endopeptidase activity (GO:0004175 - MF); proteasome core complex (GO:0005839 - CC); proteolysis involved in cellular protein catabolic process (GO:0051603 - BP); threonine-type endopeptidase activity (GO:0004298 - MF); threonine-type endopeptidase activity (GO:0004298 - MF); proteasome core complex (GO:0005839 - CC); proteolysis involved in cellular protein catabolic process (GO:0051603 - BP); p…	T01A	K02735	PSMB3; 20S proteasome subunit beta 3 [EC:3.4.25.1]	794	0	0	o	23103.60	4.97	proteasome core complex (GO:0005839 - CC); proteasome core complex, beta-subunit complex (GO:0019774 - CC)	CHEMBL2364701	58.049	205	6.97e-93	268		3261	2634	2818	2625	2212		147.027	122.061	166.069	153.475	112.815		OG0004979	1	1	1	1	0	0	0	1	1	1	1	1	1	1	1	0	1
	PMIY_09495	IPR006137: NADH:ubiquinone oxidoreductase-like, 20kDa subunit; IPR006138: NADH-ubiquinone oxidoreductase, 20 Kd subunit	NADH dehydrogenase (ubiquinone) activity (GO:0008137 - MF); quinone binding (GO:0048038 - MF); 4 iron, 4 sulfur cluster binding (GO:0051539 - MF); oxidation-reduction process (GO:0055114 - BP); iron-sulfur cluster binding (GO:0051536 - MF); oxidation-reduction process (GO:0055114 - BP)	-	K03940	NDUFS7; NADH dehydrogenase (ubiquinone) Fe-S protein 7 [EC:7.1.1.2 1.6.99.3]	893	0	Y	n5-14c19/20o	23690.40	9.22	-	CHEMBL2363065	66.129	186	8.25e-93	269		827	585	450	539	483		33.153	24.104	23.579	28.02	21.903		OG0002639	2	1	1	2	1	2	2	2	2	1	1	1	1	1	1	2	0
	PMIY_06676	IPR000644: CBS domain	-	-	K07200	PRKAG; 5'-AMP-activated protein kinase, regulatory gamma subunit	1522	0	0	o	42806.68	9.23	-	CHEMBL2393	45.455	308	2.49e-92	278		1562	672	180	435	707		36.739	16.246	5.534	13.268	18.811		OG0000679	2	2	2	2	2	2	2	2	2	2	3	3	1	1	2	4	1
	PMIY_09169	IPR003000: Sirtuin family; IPR026590: Sirtuin family, catalytic core domain; IPR029035: DHS-like NAD/FAD-binding domain superfamily	NAD+ binding (GO:0070403 - MF)	-	K11416	SIRT6; mono-ADP-ribosyltransferase sirtuin 6 [EC:2.4.2.31]	1604	0	0	o	57692.67	9.05	-	CHEMBL2163182	50.526	285	2.62e-92	284		1830	1781	1277	1654	1748		40.843	40.855	37.252	47.87	44.13		OG0004941	1	1	0	1	1	1	0	0	0	1	1	1	1	1	1	1	3
	PMIY_01599	IPR001952: Alkaline phosphatase; IPR017849: Alkaline phosphatase-like, alpha/beta/alpha; IPR017850: Alkaline-phosphatase-like, core domain superfamily	catalytic activity (GO:0003824 - MF); metabolic process (GO:0008152 - BP); metabolic process (GO:0008152 - BP); phosphatase activity (GO:0016791 - MF)	-	K01077	E3.1.3.1; alkaline phosphatase [EC:3.1.3.1]	1842	0	0	o		XXXX	-	CHEMBL2406894	40.338	414	8.48e-92	288		364	247	483	328	264		7.074	4.934	12.269	8.266	5.804		OG0000306	3	3	3	5	0	0	2	1	1	4	4	3	4	7	1	1	9
	PMIY_04976	IPR001382: Glycoside hydrolase family 47; IPR012341: Six-hairpin glycosidase-like superfamily; IPR036026: Seven-hairpin glycosidases	catalytic activity (GO:0003824 - MF); mannosyl-oligosaccharide 1,2-alpha-mannosidase activity (GO:0004571 - MF); calcium ion binding (GO:0005509 - MF); membrane (GO:0016020 - CC)	-	K01230	MAN1; mannosyl-oligosaccharide alpha-1,2-mannosidase [EC:3.2.1.113]	1851	2	0	o36-54i66-85o	70785.51	8.72	membrane (GO:0016020 - CC)	CHEMBL4193	40.088	454	1.2e-91	293		194	122	178	117	137		3.752	2.425	4.5	2.934	2.997		OG0005006	1	1	1	1	1	1	1	1	1	0	0	0	1	1	1	0	1
	PMIY_10039	IPR000243: Peptidase T1A, proteasome beta-subunit; IPR001353: Proteasome, subunit alpha/beta; IPR023333: Proteasome B-type subunit; IPR029055: Nucleophile aminohydrolases, N-terminal	endopeptidase activity (GO:0004175 - MF); proteasome core complex (GO:0005839 - CC); proteolysis involved in cellular protein catabolic process (GO:0051603 - BP); threonine-type endopeptidase activity (GO:0004298 - MF); threonine-type endopeptidase activity (GO:0004298 - MF); proteasome core complex (GO:0005839 - CC); proteolysis involved in cellular protein catabolic process (GO:0051603 - BP)	T01A	K02738	PSMB6; 20S proteasome subunit beta 1 [EC:3.4.25.1]	869	0	0	o	24794.30	6.13	proteasome core complex (GO:0005839 - CC)	CHEMBL1944496	58.333	204	3.86e-91	266		2799	3460	2333	2110	2834		115.305	146.501	125.621	112.718	132.063		OG0002702	1	1	1	1	1	1	1	1	1	1	0	1	1	2	1	1	1
	PMIY_01407	IPR000719: Protein kinase domain; IPR008271: Serine/threonine-protein kinase, active site; IPR011009: Protein kinase-like domain superfamily; IPR017441: Protein kinase, ATP binding site	protein kinase activity (GO:0004672 - MF); ATP binding (GO:0005524 - MF); protein phosphorylation (GO:0006468 - BP); protein kinase activity (GO:0004672 - MF); protein phosphorylation (GO:0006468 - BP); ATP binding (GO:0005524 - MF)	-	K00907	MYLK; myosin-light-chain kinase [EC:2.7.11.18]	2377	0	0	o	74131.84	9.49	-	CHEMBL5426	47.508	301	3.9e-91	286		72	118	118	17	75		1.084	1.827	2.323	0.332	1.278		OG0000128	4	5	4	4	3	4	4	4	4	4	5	4	3	3	3	4	9
	PMIY_11003	IPR001806: Small GTPase superfamily; IPR005225: Small GTP-binding protein domain; IPR020849: Small GTPase superfamily, Ras type; IPR027417: P-loop containing nucleoside triphosphate hydrolase	GTPase activity (GO:0003924 - MF); GTP binding (GO:0005525 - MF); GTP binding (GO:0005525 - MF); GTP binding (GO:0005525 - MF); signal transduction (GO:0007165 - BP); membrane (GO:0016020 - CC)	-	K07827	KRAS; GTPase KRas	645	0	0	o	22906.17	5.07	membrane (GO:0016020 - CC)	CHEMBL2167	82.895	152	4.56e-91	263		2069	2232	1938	1186	3182		114.833	127.326	140.592	85.36	199.775		OG0000032	9	8	6	7	7	7	7	9	6	7	7	6	6	6	5	10	8
	PMIY_07083	IPR006137: NADH:ubiquinone oxidoreductase-like, 20kDa subunit; IPR006138: NADH-ubiquinone oxidoreductase, 20 Kd subunit	NADH dehydrogenase (ubiquinone) activity (GO:0008137 - MF); quinone binding (GO:0048038 - MF); 4 iron, 4 sulfur cluster binding (GO:0051539 - MF); oxidation-reduction process (GO:0055114 - BP); iron-sulfur cluster binding (GO:0051536 - MF); oxidation-reduction process (GO:0055114 - BP)	-	K03940	NDUFS7; NADH dehydrogenase (ubiquinone) Fe-S protein 7 [EC:7.1.1.2 1.6.99.3]	1238	0	0	o	23247.13	9.51	-	CHEMBL2363065	62.755	196	6.04e-91	264		16431	12009	9405	9628	10744		475.127	356.919	355.472	361.031	351.436		OG0002639	2	1	1	2	1	2	2	2	2	1	1	1	1	1	1	2	0
	PMIY_09972	IPR000719: Protein kinase domain; IPR008271: Serine/threonine-protein kinase, active site; IPR011009: Protein kinase-like domain superfamily	protein kinase activity (GO:0004672 - MF); ATP binding (GO:0005524 - MF); protein phosphorylation (GO:0006468 - BP); protein kinase activity (GO:0004672 - MF); protein phosphorylation (GO:0006468 - BP)	-	-	-	3750	0	Y	n12-23c41/42o	67805.44	8.94	-	CHEMBL2095188	42.298	383	1.79e-90	287		2626	2273	1426	1413	1791		25.069	22.302	17.793	17.492	19.34		OG0005156	1	2	1	1	1	1	1	1	2	1	1	1	1	1	1	2	0
	PMIY_09132	IPR000719: Protein kinase domain; IPR000980: SH2 domain; IPR001245: Serine-threonine/tyrosine-protein kinase, catalytic domain; IPR001452: SH3 domain; IPR011009: Protein kinase-like domain superfamily; IPR017441: Protein kinase, ATP binding site; IPR020635: Tyrosine-protein kinase, catalytic domain; IPR036028: SH3-like domain superfamily; IPR036860: SH2 domain superfamily	protein kinase activity (GO:0004672 - MF); ATP binding (GO:0005524 - MF); protein phosphorylation (GO:0006468 - BP); protein kinase activity (GO:0004672 - MF); protein phosphorylation (GO:0006468 - BP); protein tyrosine kinase activity (GO:0004713 - MF); protein phosphorylation (GO:0006468 - BP); protein binding (GO:0005515 - MF); ATP binding (GO:0005524 - MF)	-	K08892	FRK; fyn-related kinase [EC:2.7.10.2]	1554	1	0	o446-465i	56150.32	8.73	-	CHEMBL258	40.5	400	1.96e-90	284		606	680	665	637	576		13.96	16.101	20.023	19.029	15.01		OG0000017	10	15	11	10	8	10	10	11	13	8	12	10	7	7	7	9	9
	PMIY_10888	IPR005002: Phosphomannomutase; IPR006379: HAD-superfamily hydrolase, subfamily IIB; IPR023214: HAD superfamily; IPR036412: HAD-like superfamily	phosphomannomutase activity (GO:0004615 - MF); cytoplasm (GO:0005737 - CC); GDP-mannose biosynthetic process (GO:0009298 - BP)	-	K17497	PMM; phosphomannomutase [EC:5.4.2.8]	1227	0	0	o	27661.31	5.24	cytoplasm (GO:0005737 - CC)	CHEMBL1741162	53.086	243	3.07e-90	265		1377	1154	1200	1071	1010		40.175	34.605	45.762	40.52	33.333		OG0003393	1	1	1	1	1	1	1	1	1	1	1	1	1	1	1	0	1
	PMIY_11727	IPR000308: 14-3-3 protein; IPR023409: 14-3-3 protein, conserved site; IPR023410: 14-3-3 domain; IPR036815: 14-3-3 domain superfamily	protein domain specific binding (GO:0019904 - MF)	-	K16197	YWHAB_Q_Z; 14-3-3 protein beta/theta/zeta	1081	2	0	o6-26i38-58o	35758.07	5.11	-	CHEMBL1293296	58.943	246	1.19e-89	266		11744	15752	11599	10613	8904		388.917	536.159	502.068	455.766	333.55		OG0000080	6	6	5	6	5	3	8	5	6	5	5	4	5	4	4	11	4
	PMIY_05991	IPR003000: Sirtuin family; IPR026590: Sirtuin family, catalytic core domain; IPR026591: Sirtuin, catalytic core small domain superfamily; IPR029035: DHS-like NAD/FAD-binding domain superfamily	NAD+ binding (GO:0070403 - MF)	-	K11414	SIRT4; NAD-dependent deacetylase sirtuin 4 [EC:3.5.1.-]	1071	0	0	o	40114.16	8.88	-	CHEMBL2163185	43.333	330	2.05e-89	270		247	142	166	174	213		8.256	4.878	7.252	7.542	8.054		OG0006391	1	1	0	1	1	1	1	1	1	0	0	0	0	0	0	2	1
	PMIY_04013	IPR000719: Protein kinase domain; IPR008271: Serine/threonine-protein kinase, active site; IPR011009: Protein kinase-like domain superfamily; IPR017441: Protein kinase, ATP binding site	protein kinase activity (GO:0004672 - MF); ATP binding (GO:0005524 - MF); protein phosphorylation (GO:0006468 - BP); protein kinase activity (GO:0004672 - MF); protein phosphorylation (GO:0006468 - BP); ATP binding (GO:0005524 - MF)	-	K08796	BRSK; BR serine/threonine kinase [EC:2.7.11.1]	5107	1	0	i194-213o	149343.44	8.92	-	CHEMBL3038455	51.737	259	2.67e-89	300		410	355	332	178	344		2.874	2.558	3.042	1.618	2.728		OG0001713	1	1	1	1	2	1	1	2	1	1	2	1	1	2	2	1	2
	PMIY_07661	IPR000659: Pyridoxamine 5'-phosphate oxidase; IPR011576: Pyridoxamine 5'-phosphate oxidase, putative; IPR012349: FMN-binding split barrel; IPR019576: Pyridoxine 5'-phosphate oxidase, dimerisation, C-terminal; IPR019740: Pyridoxamine 5'-phosphate oxidase, conserved site	pyridoxamine-phosphate oxidase activity (GO:0004733 - MF); pyridoxine biosynthetic process (GO:0008615 - BP); FMN binding (GO:0010181 - MF); oxidoreductase activity, acting on the CH-NH2 group of donors (GO:0016638 - MF); oxidation-reduction process (GO:0055114 - BP); cofactor binding (GO:0048037 - MF)	-	K00275	pdxH; pyridoxamine 5'-phosphate oxidase [EC:1.4.3.5]	1167	0	0	o	27172.64	6.24	-	CHEMBL3271932	56.897	232	2.83e-89	263		3689	3925	2573	2987	3014		113.163	123.752	103.166	118.821	104.586		OG0003960	1	0	1	2	1	1	1	1	1	1	1	1	1	1	1	2	1
	PMIY_04085	IPR003011: Cell cycle checkpoint protein, Rad1; IPR003021: Rad1/Rec1/Rad17	DNA damage checkpoint (GO:0000077 - BP); nucleus (GO:0005634 - CC)	-	K02830	HRAD1; cell cycle checkpoint protein [EC:3.1.11.2]	1215	0	0	o	35432.41	4.74	nucleus (GO:0005634 - CC)	CHEMBL3309116	48.669	263	4.37e-89	266		304	407	276	317	394		8.957	12.325	10.629	12.112	13.132		OG0004552	1	1	1	1	1	1	0	1	1	1	1	1	1	2	1	1	1
	PMIY_03881	IPR004139: Glycosyl transferase, family 13; IPR029044: Nucleotide-diphospho-sugar transferases	protein glycosylation (GO:0006486 - BP); acetylglucosaminyltransferase activity (GO:0008375 - MF)	-	K00726	MGAT1; alpha-1,3-mannosyl-glycoprotein beta-1,2-N-acetylglucosaminyltransferase [EC:2.4.1.101]	1680	2	0	o13-31i43-64o	54173.76	8.82	-	CHEMBL2375207	43.678	348	4.84e-89	277		1011	1051	1021	933	1368		21.543	23.018	28.437	25.781	32.974		OG0001527	2	2	2	2	2	4	2	1	1	1	1	2	1	0	1	3	2
	PMIY_12317	IPR002130: Cyclophilin-type peptidyl-prolyl cis-trans isomerase domain; IPR020892: Cyclophilin-type peptidyl-prolyl cis-trans isomerase, conserved site; IPR024936: Cyclophilin-type peptidyl-prolyl cis-trans isomerase; IPR029000: Cyclophilin-like domain superfamily	protein peptidyl-prolyl isomerization (GO:0000413 - BP); peptidyl-prolyl cis-trans isomerase activity (GO:0003755 - MF); peptidyl-prolyl cis-trans isomerase activity (GO:0003755 - MF); peptidyl-prolyl cis-trans isomerase activity (GO:0003755 - MF); protein folding (GO:0006457 - BP)	-	K03768	PPIB; peptidyl-prolyl cis-trans isomerase B (cyclophilin B) [EC:5.2.1.8]	977	0	Y	n10-18c23/24o	22510.91	6.32	-	CHEMBL2075	63.366	202	1.59e-88	258		12690	12515	15939	12956	14373		464.979	471.324	763.369	615.61	595.736		OG0001690	1	1	1	1	1	0	1	1	1	1	1	1	1	1	2	1	3
	PMIY_07708	IPR000845: Nucleoside phosphorylase domain; IPR011268: Purine nucleoside phosphorylase; IPR011270: Purine nucleoside phosphorylase I, inosine/guanosine-specific; IPR035994: Nucleoside phosphorylase superfamily	catalytic activity (GO:0003824 - MF); nucleoside metabolic process (GO:0009116 - BP); purine-nucleoside phosphorylase activity (GO:0004731 - MF); nucleobase-containing compound metabolic process (GO:0006139 - BP)	-	K03783	punA; purine-nucleoside phosphorylase [EC:2.4.2.1]	1165	0	0	o	30449.35	7.20	-	CHEMBL2935	46.642	268	1.75e-88	264		7706	4215	5951	4313	10804		236.793	133.124	239.019	171.863	375.543		OG0000363	4	4	4	4	1	2	3	3	3	3	2	2	7	8	2	1	2
	PMIY_03030	IPR005804: Fatty acid desaturase domain; IPR013866: Sphingolipid delta4-desaturase, N-terminal	lipid metabolic process (GO:0006629 - BP)	-	K04712	DEGS; sphingolipid 4-desaturase/C4-monooxygenase [EC:1.14.19.17 1.14.18.5]	1603	4	0	i86-107o152-169i202-221o241-265i	44820.60	6.76	-	CHEMBL2021749	45.667	300	2.7e-88	268		2323	1452	1764	1174	2109		51.878	33.329	51.491	33.999	53.278		OG0000873	2	2	1	2	2	2	2	3	2	1	1	1	3	2	2	2	2
	PMIY_09785	IPR001268: NADH:ubiquinone oxidoreductase, 30kDa subunit; IPR010218: NADH dehydrogenase, subunit C; IPR020396: NADH:ubiquinone oxidoreductase, 30kDa subunit, conserved site; IPR037232: NADH:ubiquinone oxidoreductase, 30kDa subunit superfamily	NADH dehydrogenase (ubiquinone) activity (GO:0008137 - MF); oxidation-reduction process (GO:0055114 - BP); oxidoreductase activity, acting on NAD(P)H (GO:0016651 - MF); oxidation-reduction process (GO:0055114 - BP)	-	K03936	NDUFS3; NADH dehydrogenase (ubiquinone) Fe-S protein 3 [EC:7.1.1.2 1.6.99.3]	723	0	Y	n6-19c24/25o	24653.10	6.74	-	CHEMBL2363065	69.186	172	4.24e-88	259		2992	2278	1644	2153	1680		148.146	115.931	106.397	138.24	94.096		OG0004330	2	1	1	1	1	1	1	1	1	1	1	0	1	1	1	1	2
	PMIY_00485	IPR000595: Cyclic nucleotide-binding domain; IPR012198: cAMP-dependent protein kinase regulatory subunit; IPR014710: RmlC-like jelly roll fold; IPR018488: Cyclic nucleotide-binding, conserved site; IPR018490: Cyclic nucleotide-binding-like	regulation of protein phosphorylation (GO:0001932 - BP); cAMP-dependent protein kinase complex (GO:0005952 - CC); cAMP-dependent protein kinase regulator activity (GO:0008603 - MF)	-	K04739	PRKAR; cAMP-dependent protein kinase regulator	1543	0	0	o	35063.04	5.72	cAMP-dependent protein kinase complex (GO:0005952 - CC)	CHEMBL2111446	43.567	342	5.71e-88	267		3113	2704	1760	1549	2919		72.224	64.48	53.372	46.603	76.607		OG0000291	5	5	4	4	4	4	3	3	4	4	3	2	2	2	3	4	2
	PMIY_09900	IPR000608: Ubiquitin-conjugating enzyme E2; IPR016135: Ubiquitin-conjugating enzyme/RWD-like; IPR023313: Ubiquitin-conjugating enzyme, active site	-	-	K10577	UBE2I; ubiquitin-conjugating enzyme E2 I	724	0	0	o	18975.81	8.38	-	CHEMBL1741191	73.203	153	1.09e-87	252		3521	4112	2807	3454	3078		174.098	208.977	181.414	221.469	172.159		OG0003009	1	1	1	1	1	1	1	1	1	1	1	1	1	1	1	3	1
	PMIY_05956	IPR000719: Protein kinase domain; IPR008271: Serine/threonine-protein kinase, active site; IPR011009: Protein kinase-like domain superfamily; IPR017441: Protein kinase, ATP binding site	protein kinase activity (GO:0004672 - MF); ATP binding (GO:0005524 - MF); protein phosphorylation (GO:0006468 - BP); protein kinase activity (GO:0004672 - MF); protein phosphorylation (GO:0006468 - BP); ATP binding (GO:0005524 - MF)	-	K08817	CCRK; cell cycle related kinase [EC:2.7.11.22]	1491	0	0	o	42911.44	6.57	-	CHEMBL3055	45.13	308	2.01e-87	266		568	359	258	253	238		13.638	8.859	8.097	7.877	6.464		OG0004645	1	1	1	1	1	1	1	1	1	1	1	1	1	1	1	1	1
	PMIY_11041	IPR003000: Sirtuin family; IPR026590: Sirtuin family, catalytic core domain; IPR026591: Sirtuin, catalytic core small domain superfamily; IPR029035: DHS-like NAD/FAD-binding domain superfamily	NAD+ binding (GO:0070403 - MF)	-	K11413	SIRT3; NAD-dependent deacetylase sirtuin 3 [EC:3.5.1.-]	1989	0	0	o	54948.70	8.52	-	CHEMBL3232691	44.816	299	2.97e-87	272		2581	1058	1374	1453	1409		46.454	19.572	32.324	33.913	28.686		OG0000555	3	6	4	4	3	3	3	3	3	1	1	1	2	2	1	2	1
	PMIY_00758	IPR000536: Nuclear hormone receptor, ligand-binding domain; IPR001628: Zinc finger, nuclear hormone receptor-type; IPR001723: Nuclear hormone receptor; IPR013088: Zinc finger, NHR/GATA-type; IPR035500: Nuclear hormone receptor-like domain superfamily	DNA binding (GO:0003677 - MF); steroid hormone receptor activity (GO:0003707 - MF); nucleus (GO:0005634 - CC); regulation of transcription, DNA-templated (GO:0006355 - BP); transcription factor activity, sequence-specific DNA binding (GO:0003700 - MF); nucleus (GO:0005634 - CC); regulation of transcription, DNA-templated (GO:0006355 - BP); zinc ion binding (GO:0008270 - MF); sequence-specific DNA…	-	-	-	3147	0	0	o	117807.34	8.07	nucleus (GO:0005634 - CC)	CHEMBL1961789	40.766	444	7.77e-87	285		2	0	0	0	0		0.023	0	0	0	0		OG0000013	8	10	11	8	8	7	6	7	8	6	9	11	4	3	12	12	23
	PMIY_04204	IPR000719: Protein kinase domain; IPR008271: Serine/threonine-protein kinase, active site; IPR011009: Protein kinase-like domain superfamily; IPR017441: Protein kinase, ATP binding site	protein kinase activity (GO:0004672 - MF); ATP binding (GO:0005524 - MF); protein phosphorylation (GO:0006468 - BP); protein kinase activity (GO:0004672 - MF); protein phosphorylation (GO:0006468 - BP); ATP binding (GO:0005524 - MF)	-	K08803	DAPK; death-associated protein kinase [EC:2.7.11.1]	2454	0	0	o	72864.85	7.99	-	CHEMBL3123	46.358	302	8.57e-87	275		326	567	298	191	349		4.756	8.501	5.682	3.613	5.759		OG0000128	4	5	4	4	3	4	4	4	4	4	5	4	3	3	3	4	9
	PMIY_08123	IPR000834: Peptidase M14, carboxypeptidase A; IPR008969: Carboxypeptidase-like, regulatory domain superfamily	metallocarboxypeptidase activity (GO:0004181 - MF); proteolysis (GO:0006508 - BP); zinc ion binding (GO:0008270 - MF)	M14B	K07752	CPD; carboxypeptidase D [EC:3.4.17.22]	5491	1	Y	n8-18c22/23o1437-1460i	176804.44	6.03	-	CHEMBL4713	44.094	381	1.18e-86	290		626	695	469	469	690		4.081	4.657	3.997	3.965	5.089		OG0000296	2	3	3	2	2	2	2	2	3	2	4	3	1	1	2	3	4
	PMIY_06068	IPR000719: Protein kinase domain; IPR008271: Serine/threonine-protein kinase, active site; IPR011009: Protein kinase-like domain superfamily; IPR017441: Protein kinase, ATP binding site	protein kinase activity (GO:0004672 - MF); ATP binding (GO:0005524 - MF); protein phosphorylation (GO:0006468 - BP); protein kinase activity (GO:0004672 - MF); protein phosphorylation (GO:0006468 - BP); ATP binding (GO:0005524 - MF)	-	K15595	CDK17; cyclin-dependent kinase 17 [EC:2.7.11.22]	3679	0	0	o	120892.11	9.34	-	CHEMBL4036	44.582	323	1.28e-86	280		1675	1545	1062	873	1243		16.299	15.452	13.507	11.016	13.682		OG0000055	7	8	6	6	8	7	5	7	6	5	4	5	7	6	6	9	6
	PMIY_04353	IPR001464: Annexin; IPR018252: Annexin repeat, conserved site; IPR018502: Annexin repeat; IPR037104: Annexin superfamily	calcium ion binding (GO:0005509 - MF); calcium-dependent phospholipid binding (GO:0005544 - MF)	-	K17095	ANXA7_11; annexin A7/11	1450	0	0	o	41312.13	6.09	-	CHEMBL1764938	43.73	311	2.09e-86	263		4556	2321	2619	2266	3793		112.482	58.897	84.515	72.547	105.929		OG0000038	7	5	4	7	5	5	4	4	6	7	7	16	12	12	9	3	10
	PMIY_08192	IPR001805: Adenosine kinase; IPR002173: Carbohydrate/puine kinase, PfkB, conserved site; IPR011611: Carbohydrate kinase PfkB; IPR029056: Ribokinase-like	adenosine kinase activity (GO:0004001 - MF); purine ribonucleoside salvage (GO:0006166 - BP); phosphotransferase activity, alcohol group as acceptor (GO:0016773 - MF)	-	K00856	E2.7.1.20; adenosine kinase [EC:2.7.1.20]	1422	0	0	o	38590.41	5.50	-	CHEMBL2384	41.143	350	2.6e-86	263		695	766	614	616	493		17.497	19.82	20.204	20.11	14.039		OG0001500	1	1	1	1	3	2	2	2	2	2	1	1	1	1	1	2	4
	PMIY_02956	IPR002394: Nicotinic acetylcholine receptor; IPR006029: Neurotransmitter-gated ion-channel transmembrane domain; IPR006201: Neurotransmitter-gated ion-channel; IPR006202: Neurotransmitter-gated ion-channel ligand-binding domain; IPR018000: Neurotransmitter-gated ion-channel, conserved site; IPR036719: Neurotransmitter-gated ion-channel transmembrane domain superfamily; IPR036734: Neurotransmitter…	transmembrane signaling receptor activity (GO:0004888 - MF); ion channel activity (GO:0005216 - MF); integral component of membrane (GO:0016021 - CC); ion transmembrane transport (GO:0034220 - BP); ion channel activity (GO:0005216 - MF); ion transport (GO:0006811 - BP); integral component of membrane (GO:0016021 - CC); acetylcholine-gated cation channel activity (GO:0022848 - MF); postsynaptic me…	-	K05312	CHRNN; nicotinic acetylcholine receptor, invertebrate	2519	4	Y	n4-14c18/19o245-270i277-295o307-330i625-645o	74603.46	5.22	integral component of membrane (GO:0016021 - CC); postsynaptic membrane (GO:0045211 - CC)	CHEMBL2094110	40.31	387	6.6e-86	277		122	142	202	268	291		1.734	2.074	3.752	4.939	4.678		OG0000019	8	8	7	11	7	7	7	9	7	7	7	9	8	5	15	11	29
	PMIY_11911	IPR002347: Short-chain dehydrogenase/reductase SDR; IPR020904: Short-chain dehydrogenase/reductase, conserved site; IPR036291: NAD(P)-binding domain superfamily	oxidoreductase activity (GO:0016491 - MF)	-	K08683	HSD17B10; 3-hydroxyacyl-CoA dehydrogenase / 3-hydroxy-2-methylbutyryl-CoA dehydrogenase [EC:1.1.1.35 1.1.1.178]	1439	0	0	o	33743.87	7.00	-	CHEMBL4159	54.694	245	9.15e-86	257		2703	3647	2863	3513	2335		67.244	93.252	93.095	113.33	65.709		OG0002215	1	2	1	1	1	2	1	1	1	1	2	1	1	1	2	3	1
	PMIY_09398	IPR018170: Aldo/keto reductase, conserved site; IPR020471: Aldo/keto reductase; IPR023210: NADP-dependent oxidoreductase domain; IPR036812: NADP-dependent oxidoreductase domain superfamily	oxidoreductase activity (GO:0016491 - MF); oxidation-reduction process (GO:0055114 - BP)	-	K00011	AKR1B; aldehyde reductase [EC:1.1.1.21]	1085	0	0	o	30616.30	6.23	-	CHEMBL5983	43.849	317	4.55e-85	256		6438	7518	3840	5969	6424		212.416	254.95	165.603	255.388	239.76		OG0000097	3	3	3	3	5	5	4	5	3	2	1	1	14	9	2	2	4
	PMIY_06671	IPR004327: Phosphotyrosyl phosphatase activator, PTPA; IPR037218: PTPA superfamily	phosphatase activator activity (GO:0019211 - MF)	-	K17605	PPP2R4; serine/threonine-protein phosphatase 2A activator	1158	2	0	i143-161o173-191i	38788.42	6.25	-	CHEMBL2505	41.834	349	8.78e-85	259		1722	2080	1493	1623	1545		53.234	66.09	60.328	65.064	54.028		OG0003438	1	1	1	1	1	1	1	1	1	1	1	2	1	1	1	1	1
	PMIY_05656	IPR000834: Peptidase M14, carboxypeptidase A; IPR008969: Carboxypeptidase-like, regulatory domain superfamily	metallocarboxypeptidase activity (GO:0004181 - MF); proteolysis (GO:0006508 - BP); zinc ion binding (GO:0008270 - MF)	M14B	K01294	CPE; carboxypeptidase E [EC:3.4.17.10]	2055	0	Y	n6-14c19/20o	51190.09	5.41	-	CHEMBL4713	40.15	401	1.05e-84	266		4427	3907	3071	2372	4239		77.119	69.954	69.926	53.584	83.532		OG0000296	2	3	3	2	2	2	2	2	3	2	4	3	1	1	2	3	4
	PMIY_05027	IPR000243: Peptidase T1A, proteasome beta-subunit; IPR001353: Proteasome, subunit alpha/beta; IPR016050: Proteasome beta-type subunit, conserved site; IPR022226: Protein of unknown function DUF3752; IPR023333: Proteasome B-type subunit; IPR029055: Nucleophile aminohydrolases, N-terminal	endopeptidase activity (GO:0004175 - MF); proteasome core complex (GO:0005839 - CC); proteolysis involved in cellular protein catabolic process (GO:0051603 - BP); threonine-type endopeptidase activity (GO:0004298 - MF); threonine-type endopeptidase activity (GO:0004298 - MF); proteasome core complex (GO:0005839 - CC); proteolysis involved in cellular protein catabolic process (GO:0051603 - BP)	T01A	K02737	PSMB5; 20S proteasome subunit beta 5 [EC:3.4.25.1]	2362	0	0	o	80943.59	9.11	proteasome core complex (GO:0005839 - CC)	CHEMBL2364701	68.508	181	1.58e-84	266		5520	5504	4718	4756	5234		83.661	85.74	93.464	93.474	89.734		OG0001036	1	1	1	1	0	1	2	2	1	1	2	1	2	1	1	3	2
	PMIY_07640	IPR004625: Pyridoxine kinase; IPR013749: Pyridoxamine kinase/Phosphomethylpyrimidine kinase; IPR029056: Ribokinase-like	pyridoxal kinase activity (GO:0008478 - MF); pyridoxal 5'-phosphate salvage (GO:0009443 - BP)	-	K00868	pdxK; pyridoxine kinase [EC:2.7.1.35]	1502	0	0	o	37166.23	5.47	-	CHEMBL1075181	45.015	331	3.98e-84	256		987	1218	1212	1131	1220		23.524	29.837	37.757	34.956	32.892		OG0002886	1	1	1	2	1	1	1	2	1	1	1	1	1	1	1	1	1
	PMIY_01461	IPR001365: Adenosine/AMP deaminase domain; IPR006330: Adenosine/adenine deaminase; IPR032466: Metal-dependent hydrolase	deaminase activity (GO:0019239 - MF)	-	K01488	add; adenosine deaminase [EC:3.5.4.4]	1479	0	0	o	37547.29	6.64	-	CHEMBL2966	40.533	338	1.91e-83	256		2195	2382	1254	805	1937		53.129	59.259	39.673	25.267	53.035		OG0001419	3	4	3	3	1	1	1	2	1	1	2	1	1	2	1	2	0
	PMIY_03870	IPR000504: RNA recognition motif domain; IPR002130: Cyclophilin-type peptidyl-prolyl cis-trans isomerase domain; IPR012677: Nucleotide-binding alpha-beta plait domain superfamily; IPR016304: Peptidyl-prolyl cis-trans isomerase E; IPR020892: Cyclophilin-type peptidyl-prolyl cis-trans isomerase, conserved site; IPR029000: Cyclophilin-like domain superfamily; IPR035979: RNA-binding domain superfamily	protein peptidyl-prolyl isomerization (GO:0000413 - BP); peptidyl-prolyl cis-trans isomerase activity (GO:0003755 - MF); nucleic acid binding (GO:0003676 - MF); RNA binding (GO:0003723 - MF); peptidyl-prolyl cis-trans isomerase activity (GO:0003755 - MF); protein folding (GO:0006457 - BP); peptidyl-prolyl cis-trans isomerase activity (GO:0003755 - MF); protein folding (GO:0006457 - BP)	-	K09564	PPIE; peptidyl-prolyl isomerase E (cyclophilin E) [EC:5.2.1.8]	1650	0	0	o	30794.70	6.02	-	CHEMBL3325306	70.186	161	2.21e-83	248		2250	2153	2262	2260	2275		48.816	48.011	64.147	63.585	55.834		OG0000167	3	3	3	3	3	3	3	4	3	3	3	3	3	4	3	4	4
	PMIY_07460	IPR000682: Protein-L-isoaspartate(D-aspartate) O-methyltransferase; IPR029063: S-adenosyl-L-methionine-dependent methyltransferase	protein-L-isoaspartate (D-aspartate) O-methyltransferase activity (GO:0004719 - MF); cellular protein modification process (GO:0006464 - BP)	-	K00573	E2.1.1.77; protein-L-isoaspartate(D-aspartate) O-methyltransferase [EC:2.1.1.77]	1691	0	Y	n14-25c30/31o	29946.36	7.16	-	CHEMBL4240	56.522	230	3.34e-83	248		2401	3064	2213	2516	2455		50.829	66.67	61.236	69.071	58.791		OG0003903	1	1	1	1	1	1	1	1	1	1	2	1	1	1	1	2	1
	PMIY_00002	IPR004274: FCP1 homology domain; IPR029071: Ubiquitin-like domain superfamily; IPR036412: HAD-like superfamily	-	-	K17618	UBLCP1; ubiquitin-like domain-containing CTD phosphatase 1 [EC:3.1.3.16]	1463	0	0	o	47500.92	5.99	-	CHEMBL3317333	45.481	343	1.47e-82	254		1442	1865	1427	1521	1563		35.285	46.905	45.64	48.263	43.263		OG0003980	1	1	1	1	1	2	1	1	1	1	1	1	1	1	1	2	1
	PMIY_07214	IPR018170: Aldo/keto reductase, conserved site; IPR020471: Aldo/keto reductase; IPR023210: NADP-dependent oxidoreductase domain; IPR036812: NADP-dependent oxidoreductase domain superfamily	oxidoreductase activity (GO:0016491 - MF); oxidation-reduction process (GO:0055114 - BP)	-	K00011	AKR1B; aldehyde reductase [EC:1.1.1.21]	1366	0	0	o	32996.08	6.00	-	CHEMBL3871	42.208	308	4.65e-82	249		670	1017	732	877	684		17.559	27.394	25.074	29.804	20.277		OG0000097	3	3	3	3	5	5	4	5	3	2	1	1	14	9	2	2	4
	PMIY_07421	IPR000595: Cyclic nucleotide-binding domain; IPR003938: Potassium channel, voltage-dependent, EAG/ELK/ERG; IPR003967: Potassium channel, voltage-dependent, ERG; IPR005821: Ion transport domain; IPR014710: RmlC-like jelly roll fold; IPR018490: Cyclic nucleotide-binding-like; IPR027359: Voltage-dependent channel domain superfamily	ion channel activity (GO:0005216 - MF); ion transport (GO:0006811 - BP); membrane (GO:0016020 - CC); transmembrane transport (GO:0055085 - BP); voltage-gated potassium channel activity (GO:0005249 - MF); potassium ion transport (GO:0006813 - BP); membrane (GO:0016020 - CC)	-	-	-	3217	5	0	o209-233i254-273o293-324i345-371o439-463i	101762.51	6.90	membrane (GO:0016020 - CC)	CHEMBL5557	73.333	165	1.43e-81	258		768	906	646	613	1022		8.546	10.362	9.396	8.846	12.865		OG0000039	10	9	6	10	9	7	7	7	7	7	9	11	3	3	12	10	4
	PMIY_04192	IPR002130: Cyclophilin-type peptidyl-prolyl cis-trans isomerase domain; IPR020892: Cyclophilin-type peptidyl-prolyl cis-trans isomerase, conserved site; IPR024936: Cyclophilin-type peptidyl-prolyl cis-trans isomerase; IPR029000: Cyclophilin-like domain superfamily	protein peptidyl-prolyl isomerization (GO:0000413 - BP); peptidyl-prolyl cis-trans isomerase activity (GO:0003755 - MF); peptidyl-prolyl cis-trans isomerase activity (GO:0003755 - MF); peptidyl-prolyl cis-trans isomerase activity (GO:0003755 - MF); protein folding (GO:0006457 - BP)	-	K09565	PPIF; peptidyl-prolyl isomerase F (cyclophilin D) [EC:5.2.1.8]	604	0	0	o	17457.89	8.58	-	CHEMBL2780	73.418	158	1.85e-81	236		48403	43792	36829	43387	45537		2868.81	2667.72	2853.12	3334.66	3053.01		OG0000167	3	3	3	3	3	3	3	4	3	3	3	3	3	4	3	4	4
	PMIY_03825	IPR001806: Small GTPase superfamily; IPR005225: Small GTP-binding protein domain; IPR020849: Small GTPase superfamily, Ras type; IPR027417: P-loop containing nucleoside triphosphate hydrolase	GTPase activity (GO:0003924 - MF); GTP binding (GO:0005525 - MF); GTP binding (GO:0005525 - MF); GTP binding (GO:0005525 - MF); signal transduction (GO:0007165 - BP); membrane (GO:0016020 - CC)	-	K04353	RAP1A; Ras-related protein Rap-1A	1251	0	0	o	18147.82	5.64	membrane (GO:0016020 - CC)	CHEMBL1255139	70.588	170	2.17e-80	234		5209	4729	4651	3484	4512		149.061	139.09	173.963	129.285	146.054		OG0000032	9	8	6	7	7	7	7	9	6	7	7	6	6	6	5	10	8
	PMIY_04539	IPR000719: Protein kinase domain; IPR003527: Mitogen-activated protein (MAP) kinase, conserved site; IPR011009: Protein kinase-like domain superfamily	protein kinase activity (GO:0004672 - MF); ATP binding (GO:0005524 - MF); protein phosphorylation (GO:0006468 - BP); MAP kinase activity (GO:0004707 - MF); ATP binding (GO:0005524 - MF); protein phosphorylation (GO:0006468 - BP)	-	K19603	MAPK15; mitogen-activated protein kinase 15 [EC:2.7.11.24]	1571	0	0	o	58988.48	9.31	-	CHEMBL4040	45.033	302	2.29e-80	253		0	0	6	19	3		0	0	0.179	0.561	0.077		OG0000967	2	2	4	1	2	2	2	2	2	3	2	3	1	2	1	3	1
	PMIY_02891	IPR002472: Palmitoyl protein thioesterase; IPR029058: Alpha/Beta hydrolase fold	palmitoyl hydrolase activity (GO:0098599 - MF)	-	K01074	PPT; palmitoyl-protein thioesterase [EC:3.1.2.22]	1070	0	Y	n6-16c21/22o	34258.56	6.06	-	CHEMBL2331051	42.804	271	4.71e-80	243		1251	2177	1115	1221	3063		41.854	74.861	48.759	52.974	115.922		OG0003747	1	1	1	1	1	1	1	1	1	2	2	1	1	1	1	1	1
	PMIY_00808	IPR001365: Adenosine/AMP deaminase domain; IPR006330: Adenosine/adenine deaminase; IPR006650: Adenosine/AMP deaminase active site; IPR032466: Metal-dependent hydrolase	purine ribonucleoside monophosphate biosynthetic process (GO:0009168 - BP); deaminase activity (GO:0019239 - MF); deaminase activity (GO:0019239 - MF)	-	K01488	add; adenosine deaminase [EC:3.5.4.4]	1280	0	0	o	38208.44	6.02	-	CHEMBL2966	40.653	337	9.65e-80	246		451	226	365	150	453		12.613	6.497	13.343	5.44	14.331		OG0001419	3	4	3	3	1	1	1	2	1	1	2	1	1	2	1	2	0
	PMIY_10391	IPR001353: Proteasome, subunit alpha/beta; IPR016050: Proteasome beta-type subunit, conserved site; IPR016295: Proteasome endopeptidase complex, beta subunit; IPR023333: Proteasome B-type subunit; IPR029055: Nucleophile aminohydrolases, N-terminal	endopeptidase activity (GO:0004175 - MF); proteasome core complex (GO:0005839 - CC); proteolysis involved in cellular protein catabolic process (GO:0051603 - BP); threonine-type endopeptidase activity (GO:0004298 - MF); threonine-type endopeptidase activity (GO:0004298 - MF); proteasome core complex (GO:0005839 - CC); proteolysis involved in cellular protein catabolic process (GO:0051603 - BP)	T01A	K02736	PSMB4; 20S proteasome subunit beta 7 [EC:3.4.25.1]	804	0	0	o	26902.59	5.29	proteasome core complex (GO:0005839 - CC)	CHEMBL2364701	49.558	226	1.22e-79	239		2252	2701	1978	1926	1752		100.272	123.609	115.117	111.206	88.243		OG0003246	1	1	1	1	1	1	1	2	1	1	1	1	1	1	1	2	2
	PMIY_02752	IPR000719: Protein kinase domain; IPR008271: Serine/threonine-protein kinase, active site; IPR011009: Protein kinase-like domain superfamily; IPR017441: Protein kinase, ATP binding site	protein kinase activity (GO:0004672 - MF); ATP binding (GO:0005524 - MF); protein phosphorylation (GO:0006468 - BP); protein kinase activity (GO:0004672 - MF); protein phosphorylation (GO:0006468 - BP); ATP binding (GO:0005524 - MF)	-	K08798	MARK; MAP/microtubule affinity-regulating kinase [EC:2.7.11.1]	2190	0	0	o	80406.45	9.16	-	CHEMBL3038455	45.525	257	2.93e-79	262		334	244	222	369	402		5.46	4.099	4.743	7.822	7.433		OG0000010	12	12	18	10	12	11	11	17	13	9	13	14	9	8	13	6	11
	PMIY_06683	IPR000719: Protein kinase domain; IPR001772: Kinase associated domain 1 (KA1); IPR008271: Serine/threonine-protein kinase, active site; IPR011009: Protein kinase-like domain superfamily; IPR015940: Ubiquitin-associated domain; IPR017441: Protein kinase, ATP binding site; IPR028375: KA1 domain/Ssp2, C-terminal	protein kinase activity (GO:0004672 - MF); ATP binding (GO:0005524 - MF); protein phosphorylation (GO:0006468 - BP); protein kinase activity (GO:0004672 - MF); protein phosphorylation (GO:0006468 - BP); ATP binding (GO:0005524 - MF)	-	K08798	MARK; MAP/microtubule affinity-regulating kinase [EC:2.7.11.1]	5817	0	0	o	124275.73	9.47	-	CHEMBL3038455	41.515	330	1.06e-78	268		3928	3741	3248	2588	3686		24.173	23.663	26.127	20.654	25.66		OG0000010	12	12	18	10	12	11	11	17	13	9	13	14	9	8	13	6	11
	PMIY_09537	IPR000719: Protein kinase domain; IPR008271: Serine/threonine-protein kinase, active site; IPR011009: Protein kinase-like domain superfamily; IPR017441: Protein kinase, ATP binding site	protein kinase activity (GO:0004672 - MF); ATP binding (GO:0005524 - MF); protein phosphorylation (GO:0006468 - BP); protein kinase activity (GO:0004672 - MF); protein phosphorylation (GO:0006468 - BP); ATP binding (GO:0005524 - MF)	-	K02091	CDK6; cyclin-dependent kinase 6 [EC:2.7.11.22]	3146	0	0	o	91208.45	8.70	-	CHEMBL2508	43.878	294	1.93e-78	255		322	362	180	157	245		3.664	4.234	2.677	2.317	3.154		OG0004064	1	1	1	1	1	1	1	1	1	1	1	1	1	1	1	1	0
	PMIY_10600	IPR000850: Adenylate kinase/UMP-CMP kinase; IPR006266: UMP-CMP kinase; IPR027417: P-loop containing nucleoside triphosphate hydrolase; IPR033690: Adenylate kinase, conserved site	cytidylate kinase activity (GO:0004127 - MF); 'de novo' pyrimidine nucleobase biosynthetic process (GO:0006207 - BP); pyrimidine nucleotide biosynthetic process (GO:0006221 - BP); uridylate kinase activity (GO:0009041 - MF); ATP binding (GO:0005524 - MF); nucleobase-containing compound metabolic process (GO:0006139 - BP); nucleobase-containing compound kinase activity (GO:0019205 - MF)	-	K00939	adk; adenylate kinase [EC:2.7.4.3]	1196	0	0	o	22110.69	8.09	-	CHEMBL3773	57.377	183	2.65e-78	231		5093	4229	3086	3182	3153		152.444	130.104	120.735	123.509	106.756		OG0000663	2	3	3	2	2	2	2	3	2	2	2	3	2	1	2	1	2
	PMIY_08741	IPR001353: Proteasome, subunit alpha/beta; IPR023333: Proteasome B-type subunit; IPR029055: Nucleophile aminohydrolases, N-terminal	threonine-type endopeptidase activity (GO:0004298 - MF); threonine-type endopeptidase activity (GO:0004298 - MF); proteasome core complex (GO:0005839 - CC); proteolysis involved in cellular protein catabolic process (GO:0051603 - BP)	T01A	K02732	PSMB1; 20S proteasome subunit beta 6 [EC:3.4.25.1]	786	0	0	o	23907.08	6.52	proteasome core complex (GO:0005839 - CC)	CHEMBL4208	50.467	214	2.98e-78	233		3445	2794	2639	2255	3140		156.904	130.794	157.103	133.184	161.774		OG0004166	1	1	1	1	1	1	1	1	0	2	1	1	1	1	1	1	1
	PMIY_10013	IPR029058: Alpha/Beta hydrolase fold	-	S09C	K01076	ABHD17; abhydrolase domain-containing protein 17 [EC:3.1.2.22]	3641	0	0	o	65361.47	7.87	-	CHEMBL2189132	46.021	289	3.94e-78	248		2276	2509	1636	1104	1500		22.378	25.355	21.025	14.076	16.683		OG0000589	3	3	2	3	3	3	2	2	2	2	2	3	1	2	2	3	1
	PMIY_02456	IPR000719: Protein kinase domain; IPR000961: AGC-kinase, C-terminal; IPR008271: Serine/threonine-protein kinase, active site; IPR011009: Protein kinase-like domain superfamily; IPR016239: Ribosomal protein S6 kinase II; IPR017441: Protein kinase, ATP binding site	magnesium ion binding (GO:0000287 - MF); protein serine/threonine kinase activity (GO:0004674 - MF); protein phosphorylation (GO:0006468 - BP); intracellular signal transduction (GO:0035556 - BP); protein kinase activity (GO:0004672 - MF); ATP binding (GO:0005524 - MF); protein phosphorylation (GO:0006468 - BP); protein kinase activity (GO:0004672 - MF); protein phosphorylation (GO:0006468 - BP);…	-	K04373	RPS6KA; ribosomal protein S6 kinase alpha-1/2/3/6 [EC:2.7.11.1]	3085	0	0	o	98784.72	9.03	-	CHEMBL2343	42.059	340	4.37e-78	259		223	332	340	169	426		2.588	3.96	5.157	2.543	5.592		OG0000096	5	8	6	5	4	5	4	6	8	4	2	4	3	3	1	3	4
	PMIY_02492	IPR000719: Protein kinase domain; IPR001772: Kinase associated domain 1 (KA1); IPR008271: Serine/threonine-protein kinase, active site; IPR011009: Protein kinase-like domain superfamily; IPR015940: Ubiquitin-associated domain; IPR017441: Protein kinase, ATP binding site; IPR028375: KA1 domain/Ssp2, C-terminal	protein kinase activity (GO:0004672 - MF); ATP binding (GO:0005524 - MF); protein phosphorylation (GO:0006468 - BP); protein kinase activity (GO:0004672 - MF); protein phosphorylation (GO:0006468 - BP); ATP binding (GO:0005524 - MF)	-	K08798	MARK; MAP/microtubule affinity-regulating kinase [EC:2.7.11.1]	6396	0	0	o	184932.54	9.98	-	CHEMBL3038455	47.584	269	6.96e-78	268		2016	2167	1419	1202	1643		11.284	12.466	10.381	8.724	10.402		OG0000010	12	12	18	10	12	11	11	17	13	9	13	14	9	8	13	6	11
[truncated: 12,831 more rows]
[truncated: 4 more columns]

## Sheet: B. PHET
			Read Counts			FPKM
	Gene	Gene length	Young Adult A	Young Adult B	Adult	YA3_fpkm	YA6_fpkm	AD1_fpkm	Orthologous Group
[truncated: 12,490 more rows]

## Sheet: C. PKEL
			Read Counts		FPKM
[truncated: 12,854 more rows]

[truncated: 1 more sheets: D. PWES]
