# Supplementary material for: Comparative genomics and transcriptomics of 4 Paragonimus species provide insights into lung fluke parasitism and pathogenesis
Source: Gigascience. 2020 Jul 20;9(7):giaa073. doi: 10.1093/gigascience/giaa073 (PMC7370270; doi:10.1093/gigascience/giaa073)
Supplement: giaa073_Supplemental_Files [file giaa073_supplemental_files.zip › Supp Table S2 - Genome-wide selection scan_MM.xlsx]

## Sheet: Paragonimus_heterotremus
Supplementary Table S2: Genome-wide selection scan results for all Paragonimus species.
Transcript	Bonferroni	FDR	P-Value	P-Value raw	Number of species included	HA foreground omega	HA background omega	HA kappa	H0 foreground omega	H0 background omega	H0 kappa	Number of Sites under positive Selection	Site under positve Selection 1(1. Probability to be under positive selection;2. Position in amino acid sequence of anchor species;3. Position in nucleotide sequence of anchor species;4.Position in main protein alignment:fastp.clustalw.aln;5. Position in protein clustal subalignment: .aln;6. Position in to codon backtranslated clustal subalignment: Codon_aln.fasta; 7. Position in prank alignment (…	Site under positve Selection 2	Site under positve Selection 3	Site under positve Selection 4	Site under positve Selection 5	Site under positve Selection 6	Site under positve Selection 7	Site under positve Selection 8	Site under positve Selection 9	Site under positve Selection 10	Site under positve Selection 11	Site under positve Selection 12	Site under positve Selection 13	Site under positve Selection 14	Site under positve Selection 15	Site under positve Selection 16	Site under positve Selection 17	Site under positve Selection 18	Site under positve Selection 19	Site under positve Selection 20	Site under positve Selection 21	Site under positve Selection 22	Site under positve Selection 23	Site under positve Selection 24	Site under positve Selection 25	Site under positve Selection 26	Site under positve Selection 27	Site under positve Selection 28	Site under positve Selection 29	Site under positve Selection 30	Site under positve Selection 31	Site under positve Selection 32	Site under positve Selection 33	Site under positve Selection 34	Site under positve Selection 35	Site under positve Selection 36	Site under positve Selection 37
PHET_03358	1	1	0.002643	0.002643	4	2.92913	0.222436	5.80097	0.250718	0.218839	5.80097	1	1. 0.73409;2. 991;3. 2971;4. 992;5. 992;6. 2974;7. 993;8. 2977;9. 2956;10. A;11. GCG
PHET_04981	1	1	0.002932	0.002932	4	5.33891	0.0444434	6.963	0.0551435	0.0508495	6.963	1	1. 0.87308;2. 4;3. 10;4. 20;5. 20;6. 58;7. 20;8. 58;9. 10;10. K;11. AAA
PHET_04890	1	1	0.003151	0.003151	4	2.96971	0.303186	5.26996	0.307167	0.307167	5.26996	3	1. 0.51762;2. 566;3. 1696;4. 567;5. 567;6. 1699;7. 569;8. 1705;9. 1633;10. N;11. AAT	1. 0.48951;2. 846;3. 2536;4. 847;5. 847;6. 2539;7. 849;8. 2545;9. 2401;10. I;11. ATA	1. 0.64765;2. 1043;3. 3127;4. 1047;5. 1047;6. 3139;7. 1049;8. 3145;9. 2980;10. K;11. AAA
PHET_05914	1	1	0.006093	0.006093	4	1.74957	0.312635	6.06261	0.41331	0.30011	6.06261	11	1. 0.49939;2. 19;3. 55;4. 106;5. 106;6. 316;7. 150;8. 448;9. 55;10. L;11. CTT	1. 0.49158;2. 31;3. 91;4. 118;5. 118;6. 352;7. 162;8. 484;9. 91;10. V;11. GTT	1. 0.47254;2. 199;3. 595;4. 286;5. 286;6. 856;7. 330;8. 988;9. 589;10. N;11. AAT	1. 0.51825;2. 200;3. 598;4. 287;5. 287;6. 859;7. 331;8. 991;9. 592;10. L;11. CTA	1. 0.53761;2. 220;3. 658;4. 307;5. 307;6. 919;7. 351;8. 1051;9. 652;10. D;11. GAC	1. 0.53418;2. 239;3. 715;4. 326;5. 326;6. 976;7. 370;8. 1108;9. 709;10. S;11. AGT	1. 0.85269;2. 242;3. 724;4. 329;5. 329;6. 985;7. 373;8. 1117;9. 718;10. R;11. CGG	1. 0.47778;2. 245;3. 733;4. 332;5. 332;6. 994;7. 376;8. 1126;9. 727;10. D;11. GAT	1. 0.51514;2. 263;3. 787;4. 350;5. 350;6. 1048;7. 394;8. 1180;9. 781;10. P;11. CCG	1. 0.56048;2. 264;3. 790;4. 351;5. 351;6. 1051;7. 395;8. 1183;9. 784;10. L;11. CTT	1. 0.55946;2. 324;3. 970;4. 411;5. 411;6. 1231;7. 455;8. 1363;9. 964;10. Q;11. CAA
PHET_00976	1	1	0.00611	0.00611	4	1.02393	0.271003	5.49694	0.279328	0.279328	5.49694	4	1. 0.88483;2. 75;3. 223;4. 76;5. 76;6. 226;7. 76;8. 226;9. 223;10. S;11. AGC	1. 0.44489;2. 119;3. 355;4. 120;5. 120;6. 358;7. 120;8. 358;9. 355;10. S;11. TCT	1. 0.42099;2. 120;3. 358;4. 121;5. 121;6. 361;7. 121;8. 361;9. 358;10. G;11. GGT	1. 0.45024;2. 192;3. 574;4. 193;5. 193;6. 577;7. 193;8. 577;9. 574;10. S;11. TCA
PHET_00846	1	1	0.007132	0.007132	4	1.11642	0.623929	5.64616	0.638032	0.638032	5.64616	8	1. 0.59896;2. 320;3. 958;4. 337;5. 337;6. 1009;7. 337;8. 1009;9. 958;10. K;11. AAG	1. 0.70798;2. 601;3. 1801;4. 622;5. 622;6. 1864;7. 622;8. 1864;9. 1795;10. T;11. ACA	1. 0.57448;2. 617;3. 1849;4. 638;5. 638;6. 1912;7. 638;8. 1912;9. 1843;10. V;11. GTA	1. 0.72632;2. 760;3. 2278;4. 781;5. 781;6. 2341;7. 781;8. 2341;9. 2266;10. V;11. GTT	1. 0.40407;2. 765;3. 2293;4. 786;5. 786;6. 2356;7. 786;8. 2356;9. 2281;10. L;11. TTG	1. 0.62716;2. 785;3. 2353;4. 806;5. 806;6. 2416;7. 806;8. 2416;9. 2341;10. V;11. GTT	1. 0.44857;2. 985;3. 2953;4. 1006;5. 1006;6. 3016;7. 1006;8. 3016;9. 2935;10. D;11. GAT	1. 0.5184;2. 1083;3. 3247;4. 1105;5. 1105;6. 3313;7. 1105;8. 3313;9. 3229;10. G;11. GGG
PHET_09547	1	1	0.007919	0.007919	4	3.85118	0.367285	7.55534	0.372696	0.372696	7.55534	2	1. 0.7778;2. 9;3. 25;4. 9;5. 9;6. 25;7. 9;8. 25;9. 25;10. P;11. CCT	1. 0.40659;2. 67;3. 199;4. 67;5. 67;6. 199;7. 67;8. 199;9. 199;10. N;11. AAC
PHET_02003	1	1	0.01304	0.01304	4	7.21045	0.155283	5.52133	0.392221	0.112055	5.52133	7	1. 0.61977;2. 134;3. 400;4. 135;5. 135;6. 403;7. 135;8. 403;9. 400;10. T;11. ACT	1. 0.86582;2. 143;3. 427;4. 144;5. 144;6. 430;7. 144;8. 430;9. 427;10. I;11. ATA	1. 0.65606;2. 146;3. 436;4. 147;5. 147;6. 439;7. 147;8. 439;9. 436;10. T;11. ACC	1. 0.62091;2. 157;3. 469;4. 158;5. 158;6. 472;7. 158;8. 472;9. 469;10. N;11. AAT	1. 0.70082;2. 166;3. 496;4. 167;5. 167;6. 499;7. 167;8. 499;9. 496;10. T;11. ACA	1. 0.65332;2. 168;3. 502;4. 169;5. 169;6. 505;7. 169;8. 505;9. 502;10. T;11. ACA	1. 0.71444;2. 173;3. 517;4. 174;5. 174;6. 520;7. 174;8. 520;9. 517;10. T;11. ACC
PHET_09310	1	1	0.01603	0.01603	4	0.889258	0.31122	7.67234	0.32677	0.32677	7.67234	5	1. 0.44569;2. 7;3. 19;4. 7;5. 7;6. 19;7. 7;8. 19;9. 19;10. N;11. AAC	1. 0.44795;2. 22;3. 64;4. 22;5. 22;6. 64;7. 22;8. 64;9. 64;10. H;11. CAC	1. 0.44935;2. 40;3. 118;4. 40;5. 40;6. 118;7. 40;8. 118;9. 118;10. K;11. AAA	1. 0.85147;2. 101;3. 301;4. 101;5. 101;6. 301;7. 101;8. 301;9. 301;10. A;11. GCA	1. 0.87154;2. 104;3. 310;4. 104;5. 104;6. 310;7. 104;8. 310;9. 310;10. T;11. ACC
PHET_02509	1	1	0.02657	0.02657	4	1.48369	0.351115	7.18835	0.393298	0.380992	7.18835	4	1. 0.79952;2. 11;3. 31;4. 11;5. 11;6. 31;7. 11;8. 31;9. 31;10. G;11. GGA	1. 0.7222;2. 18;3. 52;4. 18;5. 18;6. 52;7. 18;8. 52;9. 52;10. S;11. TCG	1. 0.41473;2. 68;3. 202;4. 68;5. 68;6. 202;7. 68;8. 202;9. 202;10. P;11. CCG	1. 0.41135;2. 81;3. 241;4. 81;5. 81;6. 241;7. 81;8. 241;9. 241;10. L;11. TTG
PHET_00880	1	1	0.03336	0.03336	4	2.75968	0.431712	4.83258	0.450195	0.425936	4.83258	4	1. 0.44219;2. 335;3. 1003;4. 335;5. 335;6. 1003;7. 526;8. 1576;9. 616;10. R;11. AGG	1. 0.44476;2. 575;3. 1723;4. 576;5. 576;6. 1726;7. 767;8. 2299;9. 1336;10. H;11. CAC	1. 0.44536;2. 703;3. 2107;4. 705;5. 705;6. 2113;7. 896;8. 2686;9. 1720;10. Y;11. TAC	1. 0.42814;2. 1083;3. 3247;4. 1085;5. 1085;6. 3253;7. 1276;8. 3826;9. 2857;10. N;11. AAC
PHET_03784	1	1	0.04196	0.04196	4	1.37492	0.40616	4.09021	0.48611	0.38808	4.09021	7	1. 0.49052;2. 6;3. 16;4. 6;5. 6;6. 16;7. 6;8. 16;9. 16;10. V;11. GTA	1. 0.5072;2. 25;3. 73;4. 25;5. 25;6. 73;7. 25;8. 73;9. 73;10. K;11. AAA	1. 0.8111;2. 38;3. 112;4. 38;5. 38;6. 112;7. 38;8. 112;9. 112;10. K;11. AAA	1. 0.67164;2. 81;3. 241;4. 81;5. 81;6. 241;7. 81;8. 241;9. 241;10. T;11. ACA	1. 0.48653;2. 115;3. 343;4. 115;5. 115;6. 343;7. 115;8. 343;9. 343;10. E;11. GAA	1. 0.4834;2. 138;3. 412;4. 138;5. 138;6. 412;7. 138;8. 412;9. 412;10. G;11. GGA	1. 0.4853;2. 147;3. 439;4. 147;5. 147;6. 439;7. 147;8. 439;9. 439;10. I;11. ATA
PHET_07233	1	1	0.04998	0.04998	4	1.4576	0.527633	7.83682	0.685443	0.52607	7.83682	4	1. 0.42622;2. 3;3. 7;4. 3;5. 3;6. 7;7. 3;8. 7;9. 7;10. L;11. TTG	1. 0.8044;2. 47;3. 139;4. 47;5. 47;6. 139;7. 47;8. 139;9. 139;10. V;11. GTG	1. 0.60332;2. 100;3. 298;4. 100;5. 100;6. 298;7. 100;8. 298;9. 298;10. M;11. ATG	1. 0.41489;2. 152;3. 454;4. 152;5. 152;6. 454;7. 152;8. 454;9. 454;10. V;11. GTG
PHET_00512	1	1	0.06008	0.06008	4	0.921858	0.344491	4.52783	0.382896	0.351841	4.52783	2	1. 0.72207;2. 151;3. 451;4. 151;5. 151;6. 451;7. 216;8. 646;9. 202;10. H;11. CAC	1. 0.77407;2. 179;3. 535;4. 179;5. 179;6. 535;7. 244;8. 730;9. 286;10. S;11. TCT
PHET_03053	1	1	0.06963	0.06963	4	4.29957	0.144332	3.91032	0.164631	0.145146	3.91032	7	1. 0.41547;2. 83;3. 247;4. 109;5. 109;6. 325;7. 109;8. 325;9. 247;10. L;11. CTT	1. 0.42618;2. 100;3. 298;4. 126;5. 126;6. 376;7. 126;8. 376;9. 298;10. T;11. ACA	1. 0.44995;2. 101;3. 301;4. 127;5. 127;6. 379;7. 127;8. 379;9. 301;10. V;11. GTC	1. 0.73937;2. 119;3. 355;4. 145;5. 145;6. 433;7. 145;8. 433;9. 355;10. K;11. AAA	1. 0.43936;2. 149;3. 445;4. 175;5. 175;6. 523;7. 175;8. 523;9. 445;10. H;11. CAT	1. 0.45735;2. 314;3. 940;4. 340;5. 340;6. 1018;7. 340;8. 1018;9. 940;10. L;11. CTC	1. 0.4148;2. 485;3. 1453;4. 511;5. 511;6. 1531;7. 511;8. 1531;9. 1246;10. E;11. GAG
PHET_10929	1	1	0.07243	0.07243	4	2.35913	0.218823	7.20523	0.253854	0.214949	7.20523	8	1. 0.4478;2. 21;3. 61;4. 21;5. 21;6. 61;7. 21;8. 61;9. 58;10. G;11. GGC	1. 0.43029;2. 74;3. 220;4. 74;5. 74;6. 220;7. 74;8. 220;9. 217;10. E;11. GAG	1. 0.415;2. 83;3. 247;4. 83;5. 83;6. 247;7. 83;8. 247;9. 244;10. N;11. AAT	1. 0.46981;2. 124;3. 370;4. 124;5. 124;6. 370;7. 124;8. 370;9. 367;10. Y;11. TAC	1. 0.42312;2. 147;3. 439;4. 147;5. 147;6. 439;7. 147;8. 439;9. 436;10. P;11. CCA	1. 0.4183;2. 192;3. 574;4. 192;5. 192;6. 574;7. 192;8. 574;9. 571;10. T;11. ACT	1. 0.41988;2. 200;3. 598;4. 200;5. 200;6. 598;7. 200;8. 598;9. 595;10. D;11. GAC	1. 0.63421;2. 418;3. 1252;4. 418;5. 418;6. 1252;7. 418;8. 1252;9. 1249;10. T;11. ACA
PHET_06656	1	1	0.07641	0.07641	4	5.65189	0.04777	4.16705	0.07218	0.05127	4.16705	1	1. 0.59405;2. 52;3. 154;4. 52;5. 52;6. 154;7. 52;8. 154;9. 154;10. T;11. ACT
PHET_03488	1	1	0.08977	0.08977	4	0.851814	0.277068	4.72956	0.518842	0.276581	4.72956	3	1. 0.9152;2. 7;3. 19;4. 7;5. 7;6. 19;7. 7;8. 19;9. 19;10. N;11. AAT	1. 0.61863;2. 49;3. 145;4. 49;5. 49;6. 145;7. 49;8. 145;9. 106;10. T;11. ACG	1. 0.633;2. 102;3. 304;4. 102;5. 102;6. 304;7. 102;8. 304;9. 265;10. L;11. TTG
PHET_10205	1	1	0.1243	0.1243	4	4.04578	0.230479	5.45028	0.237649	0.237649	5.45028	1	1. 0.72281;2. 372;3. 1114;4. 372;5. 372;6. 1114;7. 372;8. 1114;9. 1111;10. H;11. CAC
PHET_01902	1	1	0.1671	0.1671	4	1.1533	0.264578	4.54753	0.268035	0.268035	4.54753	2	1. 0.71069;2. 32;3. 94;4. 40;5. 40;6. 118;7. 65;8. 193;9. 19;10. D;11. GAT	1. 0.54309;2. 514;3. 1540;4. 523;5. 523;6. 1567;7. 548;8. 1642;9. 1450;10. L;11. TTA
PHET_02131	1	1	0.1972	0.1972	4	0.905885	0.285353	5.73432	0.336388	0.280134	5.73432	2	1. 0.40254;2. 206;3. 616;4. 206;5. 206;6. 616;7. 206;8. 616;9. 574;10. C;11. TGT	1. 0.7716;2. 209;3. 625;4. 209;5. 209;6. 625;7. 209;8. 625;9. 583;10. L;11. TTG
PHET_08477	1	1	0.311	0.311	4	1.46119	0.525009	4.15409	0.568678	0.521056	4.15409	1	1. 0.64355;2. 193;3. 577;4. 196;5. 196;6. 586;7. 196;8. 586;9. 565;10. H;11. CAC
PHET_05931	1	1	0.3444	0.3444	4	1.05014	0.51297	5.84732	0.74922	0.51345	5.84732	9	1. 0.51124;2. 29;3. 85;4. 29;5. 29;6. 85;7. 29;8. 85;9. 85;10. T;11. ACT	1. 0.50939;2. 31;3. 91;4. 31;5. 31;6. 91;7. 31;8. 91;9. 91;10. F;11. TTT	1. 0.518;2. 32;3. 94;4. 32;5. 32;6. 94;7. 32;8. 94;9. 94;10. S;11. TCT	1. 0.43269;2. 33;3. 97;4. 33;5. 33;6. 97;7. 33;8. 97;9. 97;10. Q;11. CAG	1. 0.81919;2. 34;3. 100;4. 34;5. 34;6. 100;7. 34;8. 100;9. 100;10. F;11. TTC	1. 0.51599;2. 39;3. 115;4. 39;5. 39;6. 115;7. 39;8. 115;9. 115;10. Y;11. TAT	1. 0.52226;2. 41;3. 121;4. 41;5. 41;6. 121;7. 41;8. 121;9. 121;10. P;11. CCA	1. 0.54955;2. 43;3. 127;4. 43;5. 43;6. 127;7. 43;8. 127;9. 127;10. N;11. AAT	1. 0.50745;2. 76;3. 226;4. 76;5. 76;6. 226;7. 76;8. 226;9. 223;10. S;11. AGT
PHET_07335	1	1	0.4392	0.4392	4	1.13101	0.181092		0.220928	0.183972		2	1. 0.54404;2. 13;3. 37;4. 13;5. 13;6. 37;7. 13;8. 37;9. 37;10. E;11. GAA	1. 0.55444;2. 53;3. 157;4. 54;5. 54;6. 160;7. 54;8. 160;9. 157;10. P;11. CCT
PHET_03123	1	1	0.4467	0.4467	4	1.13285	0.49611	8.87029	0.905597	0.49617	8.87029	10	1. 0.47733;2. 16;3. 46;4. 16;5. 16;6. 46;7. 16;8. 46;9. 46;10. V;11. GTT	1. 0.48621;2. 36;3. 106;4. 36;5. 36;6. 106;7. 36;8. 106;9. 106;10. T;11. ACA	1. 0.40381;2. 37;3. 109;4. 37;5. 37;6. 109;7. 37;8. 109;9. 109;10. L;11. CTT	1. 0.43945;2. 55;3. 163;4. 55;5. 55;6. 163;7. 55;8. 163;9. 163;10. L;11. CTT	1. 0.48358;2. 59;3. 175;4. 59;5. 59;6. 175;7. 59;8. 175;9. 175;10. K;11. AAA	1. 0.45891;2. 74;3. 220;4. 74;5. 74;6. 220;7. 74;8. 220;9. 220;10. K;11. AAG	1. 0.49683;2. 76;3. 226;4. 76;5. 76;6. 226;7. 76;8. 226;9. 226;10. H;11. CAC	1. 0.40828;2. 95;3. 283;4. 95;5. 95;6. 283;7. 95;8. 283;9. 277;10. G;11. GGG	1. 0.76705;2. 103;3. 307;4. 103;5. 103;6. 307;7. 103;8. 307;9. 301;10. E;11. GAA	1. 0.49098;2. 107;3. 319;4. 107;5. 107;6. 319;7. 107;8. 319;9. 313;10. P;11. CCA
PHET_00300	1	1	0.7342	0.7342	4	0.94061	0.34778	6.00608	0.75024	0.34636	6.00608	6	1. 0.46193;2. 28;3. 82;4. 28;5. 28;6. 82;7. 28;8. 82;9. 82;10. F;11. TTT	1. 0.68812;2. 115;3. 343;4. 115;5. 115;6. 343;7. 115;8. 343;9. 286;10. K;11. AAG	1. 0.68205;2. 137;3. 409;4. 137;5. 137;6. 409;7. 137;8. 409;9. 352;10. I;11. ATA	1. 0.6785;2. 159;3. 475;4. 159;5. 159;6. 475;7. 159;8. 475;9. 418;10. I;11. ATA	1. 0.72557;2. 184;3. 550;4. 184;5. 184;6. 550;7. 184;8. 550;9. 493;10. V;11. GTT	1. 0.70188;2. 187;3. 559;4. 187;5. 187;6. 559;7. 187;8. 559;9. 502;10. R;11. CGC
PHET_09777	1	1	1	8.803e-10	3	16.9705	0	3.25274	0.14078	0	3.25274	6	1. 0.99521;2. 36;3. 106;4. 73;5. 73;6. 217;7. 52;8. 154;9. 7;10. G;11. GGA	1. 0.78851;2. 37;3. 109;4. 74;5. 74;6. 220;7. 53;8. 157;9. 10;10. E;11. GAG	1. 0.98058;2. 38;3. 112;4. 75;5. 75;6. 223;7. 54;8. 160;9. 13;10. V;11. GTC	1. 0.97536;2. 40;3. 118;4. 77;5. 77;6. 229;7. 56;8. 166;9. 19;10. K;11. AAG	1. 0.98672;2. 41;3. 121;4. 78;5. 78;6. 232;7. 57;8. 169;9. 22;10. H;11. CAC	1. 0.99828;2. 42;3. 124;4. 79;5. 79;6. 235;7. 58;8. 172;9. 25;10. S;11. TCT
PHET_01383	1	1	1	9.299e-05	3	9.31729	0.329253	4.49292	0.3385	0.3385	4.49292	2	1. 0.94742;2. 211;3. 631;4. 211;5. 211;6. 631;7. 211;8. 631;9. 631;10. I;11. ATC	1. 0.95621;2. 212;3. 634;4. 212;5. 212;6. 634;7. 212;8. 634;9. 634;10. Q;11. CAG
PHET_06538	1	1	1	0.0003764	3	2.2739	0.12632	5.52209	0.129676	0.129676	5.52209	3	1. 0.80678;2. 131;3. 391;4. 131;5. 131;6. 391;7. 132;8. 394;9. 391;10. R;11. CGC	1. 0.4386;2. 241;3. 721;4. 242;5. 242;6. 724;7. 242;8. 724;9. 721;10. L;11. TTG	1. 0.4038;2. 496;3. 1486;4. 497;5. 497;6. 1489;7. 502;8. 1504;9. 1429;10. N;11. AAC
PHET_04895	1	1	1	0.0004178	3	13.7937	0.321509	3.38916	0.33746	0.33746	3.38916	5	1. 0.45344;2. 7;3. 19;4. 7;5. 7;6. 19;7. 7;8. 19;9. 1;10. S;11. TCT	1. 0.96886;2. 8;3. 22;4. 8;5. 8;6. 22;7. 8;8. 22;9. 4;10. P;11. CCT	1. 0.86843;2. 9;3. 25;4. 9;5. 9;6. 25;7. 9;8. 25;9. 7;10. Q;11. CAG	1. 0.40754;2. 195;3. 583;4. 195;5. 195;6. 583;7. 195;8. 583;9. 565;10. A;11. GCC	1. 0.4019;2. 196;3. 586;4. 196;5. 196;6. 586;7. 196;8. 586;9. 568;10. T;11. ACC
PHET_09568	1	1	1	0.0005042	3	4.39653	0.167943	4.52442	0.268669	0.153927	4.52442	16	1. 0.47226;2. 193;3. 577;4. 193;5. 193;6. 577;7. 193;8. 577;9. 472;10. R;11. AGG	1. 0.49157;2. 216;3. 646;4. 216;5. 216;6. 646;7. 216;8. 646;9. 541;10. Q;11. CAG	1. 0.4592;2. 219;3. 655;4. 219;5. 219;6. 655;7. 219;8. 655;9. 550;10. T;11. ACC	1. 0.52354;2. 222;3. 664;4. 222;5. 222;6. 664;7. 222;8. 664;9. 559;10. T;11. ACC	1. 0.53536;2. 246;3. 736;4. 260;5. 260;6. 778;7. 260;8. 778;9. 631;10. T;11. ACA	1. 0.52542;2. 295;3. 883;4. 309;5. 309;6. 925;7. 309;8. 925;9. 778;10. Q;11. CAA	1. 0.5191;2. 296;3. 886;4. 310;5. 310;6. 928;7. 310;8. 928;9. 781;10. S;11. AGC	1. 0.48238;2. 300;3. 898;4. 314;5. 314;6. 940;7. 314;8. 940;9. 793;10. P;11. CCG	1. 0.42878;2. 337;3. 1009;4. 351;5. 351;6. 1051;7. 351;8. 1051;9. 904;10. D;11. GAT	1. 0.44369;2. 377;3. 1129;4. 391;5. 391;6. 1171;7. 391;8. 1171;9. 1024;10. V;11. GTG	1. 0.44066;2. 396;3. 1186;4. 410;5. 410;6. 1228;7. 410;8. 1228;9. 1081;10. H;11. CAT	1. 0.52336;2. 400;3. 1198;4. 414;5. 414;6. 1240;7. 414;8. 1240;9. 1093;10. Q;11. CAA	1. 0.55244;2. 599;3. 1795;4. 619;5. 619;6. 1855;7. 619;8. 1855;9. 1690;10. V;11. GTA	1. 0.50869;2. 600;3. 1798;4. 620;5. 620;6. 1858;7. 620;8. 1858;9. 1693;10. S;11. AGT	1. 0.95311;2. 601;3. 1801;4. 621;5. 621;6. 1861;7. 621;8. 1861;9. 1696;10. V;11. GTA	1. 0.45557;2. 602;3. 1804;4. 622;5. 622;6. 1864;7. 622;8. 1864;9. 1699;10. I;11. ATC
PHET_04159	1	1	1	0.0008609	4	0.561424	0.0905839	4.19507	0.110162	0.0885165	4.19507	12	1. 0.92553;2. 14;3. 40;4. 66;5. 66;6. 196;7. 78;8. 232;9. 4;10. L;11. TTA	1. 0.47336;2. 255;3. 763;4. 307;5. 307;6. 919;7. 319;8. 955;9. 727;10. S;11. TCC	1. 0.46712;2. 350;3. 1048;4. 402;5. 402;6. 1204;7. 414;8. 1240;9. 1012;10. A;11. GCC	1. 0.46024;2. 395;3. 1183;4. 447;5. 447;6. 1339;7. 459;8. 1375;9. 1147;10. S;11. TCT	1. 0.48773;2. 399;3. 1195;4. 451;5. 451;6. 1351;7. 463;8. 1387;9. 1159;10. Q;11. CAA	1. 0.48329;2. 497;3. 1489;4. 549;5. 549;6. 1645;7. 561;8. 1681;9. 1453;10. L;11. TTA	1. 0.46138;2. 506;3. 1516;4. 558;5. 558;6. 1672;7. 570;8. 1708;9. 1480;10. N;11. AAC	1. 0.48125;2. 512;3. 1534;4. 564;5. 564;6. 1690;7. 576;8. 1726;9. 1498;10. T;11. ACT	1. 0.49523;2. 527;3. 1579;4. 579;5. 579;6. 1735;7. 591;8. 1771;9. 1543;10. V;11. GTC	1. 0.48478;2. 612;3. 1834;4. 664;5. 664;6. 1990;7. 676;8. 2026;9. 1798;10. H;11. CAT	1. 0.45997;2. 861;3. 2581;4. 913;5. 913;6. 2737;7. 925;8. 2773;9. 2503;10. N;11. AAC	1. 0.46833;2. 871;3. 2611;4. 923;5. 923;6. 2767;7. 935;8. 2803;9. 2533;10. G;11. GGA
PHET_09900	1	1	1	0.0008917	3	5.77714	0.09336	5.02278	0.112244	0.0998434	5.02278	16	1. 0.46722;2. 107;3. 319;4. 286;5. 286;6. 856;7. 295;8. 883;9. 286;10. S;11. AGC	1. 0.48827;2. 109;3. 325;4. 288;5. 288;6. 862;7. 297;8. 889;9. 292;10. Q;11. CAG	1. 0.75363;2. 182;3. 544;4. 361;5. 361;6. 1081;7. 370;8. 1108;9. 511;10. K;11. AAA	1. 0.46033;2. 294;3. 880;4. 473;5. 473;6. 1417;7. 482;8. 1444;9. 847;10. T;11. ACC	1. 0.48047;2. 314;3. 940;4. 493;5. 493;6. 1477;7. 502;8. 1504;9. 907;10. M;11. ATG	1. 0.47281;2. 378;3. 1132;4. 557;5. 557;6. 1669;7. 566;8. 1696;9. 1099;10. C;11. TGT	1. 0.5411;2. 383;3. 1147;4. 562;5. 562;6. 1684;7. 571;8. 1711;9. 1114;10. L;11. TTA	1. 0.53224;2. 523;3. 1567;4. 702;5. 702;6. 2104;7. 711;8. 2131;9. 1534;10. T;11. ACG	1. 0.40913;2. 528;3. 1582;4. 707;5. 707;6. 2119;7. 716;8. 2146;9. 1549;10. A;11. GCT	1. 0.50042;2. 529;3. 1585;4. 708;5. 708;6. 2122;7. 717;8. 2149;9. 1552;10. I;11. ATA	1. 0.40099;2. 616;3. 1846;4. 795;5. 795;6. 2383;7. 804;8. 2410;9. 1813;10. I;11. ATT	1. 0.44302;2. 769;3. 2305;4. 1223;5. 948;6. 2842;7. 957;8. 2869;9. 2272;10. G;11. GGA	1. 0.48615;2. 772;3. 2314;4. 1259;5. 951;6. 2851;7. 960;8. 2878;9. 2281;10. P;11. CCA	1. 0.46218;2. 807;3. 2419;4. 1323;5. 986;6. 2956;7. 995;8. 2983;9. 2386;10. N;11. AAC	1. 0.90544;2. 816;3. 2446;4. 1332;5. 995;6. 2983;7. 1004;8. 3010;9. 2413;10. S;11. AGT	1. 0.53539;2. 817;3. 2449;4. 1333;5. 996;6. 2986;7. 1005;8. 3013;9. 2416;10. S;11. TCC
PHET_02115	1	1	1	0.001031	3	0.562887	0.201302	4.5198	0.26073	0.198913	4.5198	5	1. 0.42841;2. 159;3. 475;4. 159;5. 159;6. 475;7. 159;8. 475;9. 475;10. V;11. GTG	1. 0.95912;2. 334;3. 1000;4. 334;5. 334;6. 1000;7. 356;8. 1066;9. 895;10. S;11. AGC	1. 0.40304;2. 447;3. 1339;4. 447;5. 447;6. 1339;7. 469;8. 1405;9. 1234;10. S;11. AGT	1. 0.41531;2. 465;3. 1393;4. 465;5. 465;6. 1393;7. 487;8. 1459;9. 1288;10. G;11. GGT	1. 0.88321;2. 518;3. 1552;4. 518;5. 518;6. 1552;7. 540;8. 1618;9. 1447;10. W;11. TGG
PHET_03837	1	1	1	0.001564	3	2.07123	0.20885	6.70516	0.361743	0.207027	6.70516	6	1. 0.46393;2. 9;3. 25;4. 35;5. 9;6. 25;7. 9;8. 25;9. 22;10. A;11. GCG	1. 0.9312;2. 17;3. 49;4. 43;5. 17;6. 49;7. 17;8. 49;9. 46;10. G;11. GGG	1. 0.45494;2. 20;3. 58;4. 46;5. 20;6. 58;7. 20;8. 58;9. 55;10. A;11. GCT	1. 0.47842;2. 27;3. 79;4. 53;5. 27;6. 79;7. 27;8. 79;9. 76;10. T;11. ACG	1. 0.4856;2. 34;3. 100;4. 60;5. 34;6. 100;7. 34;8. 100;9. 97;10. K;11. AAA	1. 0.59501;2. 37;3. 109;4. 63;5. 37;6. 109;7. 37;8. 109;9. 106;10. Y;11. TAC
PHET_10306	1	1	1	0.00179	3	5.76521	0.28225	6.25976	0.28525	0.28525	6.25976	3	1. 0.93201;2. 37;3. 109;4. 37;5. 37;6. 109;7. 37;8. 109;9. 109;10. K;11. AAG	1. 0.49341;2. 252;3. 754;4. 252;5. 252;6. 754;7. 252;8. 754;9. 754;10. L;11. CTG	1. 0.48446;2. 256;3. 766;4. 256;5. 256;6. 766;7. 256;8. 766;9. 766;10. Q;11. CAA
PHET_01856	1	1	1	0.001849	3	1.28099	0.222299	5.11015	0.23949	0.23949	5.11015	4	1. 0.91805;2. 125;3. 373;4. 125;5. 125;6. 373;7. 125;8. 373;9. 325;10. A;11. GCG	1. 0.54384;2. 180;3. 538;4. 180;5. 180;6. 538;7. 180;8. 538;9. 490;10. L;11. TTG	1. 0.91513;2. 189;3. 565;4. 189;5. 189;6. 565;7. 189;8. 565;9. 517;10. C;11. TGC	1. 0.49355;2. 202;3. 604;4. 202;5. 202;6. 604;7. 202;8. 604;9. 556;10. Y;11. TAT
PHET_04639	1	1	1	0.002049	3	0.652348	0.28133	5.02336	0.34918	0.294328	5.02336	4	1. 0.78941;2. 62;3. 184;4. 62;5. 62;6. 184;7. 62;8. 184;9. 184;10. L;11. TTA	1. 0.90719;2. 384;3. 1150;4. 384;5. 384;6. 1150;7. 384;8. 1150;9. 1150;10. Q;11. CAA	1. 0.88587;2. 408;3. 1222;4. 408;5. 408;6. 1222;7. 408;8. 1222;9. 1219;10. N;11. AAC	1. 0.43572;2. 491;3. 1471;4. 491;5. 491;6. 1471;7. 491;8. 1471;9. 1468;10. E;11. GAA
PHET_07884	1	1	1	0.002349	4	0.730758	0.230615	4.61874	0.273196	0.23446	4.61874	2	1. 0.87804;2. 168;3. 502;4. 227;5. 227;6. 679;7. 227;8. 679;9. 493;10. S;11. TCA	1. 0.86202;2. 342;3. 1024;4. 401;5. 401;6. 1201;7. 401;8. 1201;9. 1012;10. G;11. GGA
PHET_06694	1	1	1	0.002685	3	1.0418	0.232952	4.47886	0.30359	0.225016	4.47886	17	1. 0.46164;2. 365;3. 1093;4. 365;5. 365;6. 1093;7. 366;8. 1096;9. 694;10. C;11. TGT	1. 0.88206;2. 397;3. 1189;4. 397;5. 397;6. 1189;7. 398;8. 1192;9. 790;10. N;11. AAC	1. 0.94359;2. 398;3. 1192;4. 398;5. 398;6. 1192;7. 399;8. 1195;9. 793;10. T;11. ACC	1. 0.62006;2. 399;3. 1195;4. 399;5. 399;6. 1195;7. 400;8. 1198;9. 796;10. I;11. ATT	1. 0.43367;2. 436;3. 1306;4. 460;5. 460;6. 1378;7. 466;8. 1396;9. 880;10. S;11. TCT	1. 0.47286;2. 483;3. 1447;4. 507;5. 507;6. 1519;7. 513;8. 1537;9. 1021;10. K;11. AAG	1. 0.42232;2. 484;3. 1450;4. 508;5. 508;6. 1522;7. 514;8. 1540;9. 1024;10. H;11. CAT	1. 0.43676;2. 485;3. 1453;4. 509;5. 509;6. 1525;7. 515;8. 1543;9. 1027;10. P;11. CCG	1. 0.4381;2. 495;3. 1483;4. 519;5. 519;6. 1555;7. 525;8. 1573;9. 1057;10. Q;11. CAA	1. 0.43201;2. 497;3. 1489;4. 521;5. 521;6. 1561;7. 527;8. 1579;9. 1060;10. I;11. ATC	1. 0.50173;2. 501;3. 1501;4. 525;5. 525;6. 1573;7. 531;8. 1591;9. 1072;10. H;11. CAC	1. 0.51837;2. 606;3. 1816;4. 630;5. 630;6. 1888;7. 636;8. 1906;9. 1387;10. A;11. GCA	1. 0.5213;2. 679;3. 2035;4. 703;5. 703;6. 2107;7. 709;8. 2125;9. 1606;10. Q;11. CAG	1. 0.91338;2. 687;3. 2059;4. 711;5. 711;6. 2131;7. 717;8. 2149;9. 1630;10. S;11. TCT	1. 0.41749;2. 689;3. 2065;4. 713;5. 713;6. 2137;7. 719;8. 2155;9. 1636;10. R;11. CGA	1. 0.44608;2. 705;3. 2113;4. 729;5. 729;6. 2185;7. 735;8. 2203;9. 1684;10. Q;11. CAA	1. 0.4078;2. 786;3. 2356;4. 810;5. 810;6. 2428;7. 816;8. 2446;9. 1927;10. G;11. GGT
PHET_05672	1	1	1	0.002769	3	0.991494	0.296003	4.99285	0.346922	0.302393	4.99285	5	1. 0.88242;2. 120;3. 358;4. 120;5. 120;6. 358;7. 120;8. 358;9. 211;10. S;11. TCC	1. 0.40814;2. 150;3. 448;4. 150;5. 150;6. 448;7. 150;8. 448;9. 301;10. S;11. TCT	1. 0.41574;2. 169;3. 505;4. 169;5. 169;6. 505;7. 169;8. 505;9. 358;10. L;11. CTA	1. 0.80207;2. 251;3. 751;4. 251;5. 251;6. 751;7. 251;8. 751;9. 604;10. A;11. GCG	1. 0.40667;2. 354;3. 1060;4. 354;5. 354;6. 1060;7. 354;8. 1060;9. 913;10. S;11. TCT
PHET_10646	1	1	1	0.003401	3	0.640513	0.127306	6.76168	0.139415	0.139415	6.76168	7	1. 0.50436;2. 14;3. 40;4. 14;5. 14;6. 40;7. 14;8. 40;9. 40;10. T;11. ACG	1. 0.50039;2. 348;3. 1042;4. 348;5. 348;6. 1042;7. 348;8. 1042;9. 1042;10. T;11. ACG	1. 0.72486;2. 444;3. 1330;4. 444;5. 444;6. 1330;7. 444;8. 1330;9. 1330;10. I;11. ATA	1. 0.78799;2. 459;3. 1375;4. 459;5. 459;6. 1375;7. 459;8. 1375;9. 1375;10. L;11. TTA	1. 0.44177;2. 518;3. 1552;4. 519;5. 519;6. 1555;7. 519;8. 1555;9. 1552;10. R;11. CGT	1. 0.45318;2. 610;3. 1828;4. 611;5. 611;6. 1831;7. 611;8. 1831;9. 1828;10. T;11. ACC	1. 0.43383;2. 612;3. 1834;4. 613;5. 613;6. 1837;7. 613;8. 1837;9. 1834;10. P;11. CCT
PHET_03170	1	1	1	0.00391	3	0.982227	0	4.29337	0.047	0	4.29337	1	1. 0.97633;2. 70;3. 208;4. 70;5. 70;6. 208;7. 70;8. 208;9. 208;10. S;11. TCG
PHET_03250	1	1	1	0.003992	3	0.465548	0.217188	5.93647	0.223785	0.223785	5.93647	6	1. 0.6549;2. 394;3. 1180;4. 394;5. 394;6. 1180;7. 394;8. 1180;9. 1180;10. M;11. ATG	1. 0.53687;2. 839;3. 2515;4. 839;5. 839;6. 2515;7. 839;8. 2515;9. 2515;10. K;11. AAG	1. 0.72707;2. 958;3. 2872;4. 958;5. 958;6. 2872;7. 958;8. 2872;9. 2872;10. K;11. AAG	1. 0.68623;2. 1192;3. 3574;4. 1192;5. 1192;6. 3574;7. 1192;8. 3574;9. 3574;10. S;11. AGT	1. 0.68857;2. 1475;3. 4423;4. 1475;5. 1475;6. 4423;7. 1475;8. 4423;9. 4423;10. V;11. GTC	1. 0.69778;2. 2598;3. 7792;4. 2602;5. 2602;6. 7804;7. 2602;8. 7804;9. 7786;10. G;11. GGT
PHET_02956	1	1	1	0.004256	3	7.06765	0.105355	4.4395	0.120611	0.120611	4.4395	4	1. 0.47864;2. 8;3. 22;4. 8;5. 8;6. 22;7. 8;8. 22;9. 22;10. K;11. AAA	1. 0.50304;2. 23;3. 67;4. 23;5. 23;6. 67;7. 23;8. 67;9. 67;10. S;11. TCG	1. 0.91149;2. 27;3. 79;4. 27;5. 27;6. 79;7. 27;8. 79;9. 79;10. T;11. ACG	1. 0.56622;2. 125;3. 373;4. 125;5. 125;6. 373;7. 125;8. 373;9. 373;10. S;11. TCG
PHET_06495	1	1	1	0.004586	3	0.283215	0.0974608	4.06589	0.108915	0.102022	4.06589	9	1. 0.5222;2. 22;3. 64;4. 23;5. 23;6. 67;7. 23;8. 67;9. 16;10. I;11. ATC	1. 0.55763;2. 35;3. 103;4. 36;5. 36;6. 106;7. 36;8. 106;9. 55;10. V;11. GTT	1. 0.48659;2. 46;3. 136;4. 47;5. 47;6. 139;7. 47;8. 139;9. 88;10. V;11. GTT	1. 0.55264;2. 48;3. 142;4. 49;5. 49;6. 145;7. 49;8. 145;9. 94;10. P;11. CCT	1. 0.48977;2. 241;3. 721;4. 242;5. 242;6. 724;7. 242;8. 724;9. 601;10. D;11. GAC	1. 0.81711;2. 477;3. 1429;4. 478;5. 478;6. 1432;7. 478;8. 1432;9. 1303;10. K;11. AAA	1. 0.49947;2. 664;3. 1990;4. 665;5. 665;6. 1993;7. 665;8. 1993;9. 1864;10. P;11. CCA	1. 0.52011;2. 671;3. 2011;4. 672;5. 672;6. 2014;7. 672;8. 2014;9. 1885;10. M;11. ATG	1. 0.9619;2. 695;3. 2083;4. 696;5. 696;6. 2086;7. 696;8. 2086;9. 1957;10. A;11. GCA
PHET_00343	1	1	1	0.004946	4	0.665346	0.300206	4.8323	0.326001	0.317601	4.8323	8	1. 0.71159;2. 426;3. 1276;4. 426;5. 426;6. 1276;7. 426;8. 1276;9. 1276;10. K;11. AAG	1. 0.40305;2. 427;3. 1279;4. 427;5. 427;6. 1279;7. 427;8. 1279;9. 1279;10. V;11. GTC	1. 0.87466;2. 502;3. 1504;4. 502;5. 502;6. 1504;7. 502;8. 1504;9. 1504;10. C;11. TGC	1. 0.71958;2. 608;3. 1822;4. 608;5. 608;6. 1822;7. 608;8. 1822;9. 1822;10. T;11. ACT	1. 0.52603;2. 615;3. 1843;4. 615;5. 615;6. 1843;7. 615;8. 1843;9. 1843;10. N;11. AAC	1. 0.40134;2. 706;3. 2116;4. 706;5. 706;6. 2116;7. 706;8. 2116;9. 2116;10. L;11. TTG	1. 0.41122;2. 744;3. 2230;4. 744;5. 744;6. 2230;7. 744;8. 2230;9. 2218;10. L;11. CTG	1. 0.86498;2. 791;3. 2371;4. 791;5. 791;6. 2371;7. 791;8. 2371;9. 2359;10. V;11. GTC
PHET_06368	1	1	1	0.008555	4	0.893926	0.0916903	5.43308	0.102794	0.102794	5.43308	2	1. 0.57952;2. 6;3. 16;4. 6;5. 6;6. 16;7. 6;8. 16;9. 16;10. N;11. AAT	1. 0.92771;2. 19;3. 55;4. 19;5. 19;6. 55;7. 19;8. 55;9. 55;10. G;11. GGA
PHET_02190	1	1	1	0.009073	3	8.27344	0.04203	6.73291	0.0964809	0.04347	6.73291	2	1. 0.74163;2. 95;3. 283;4. 123;5. 123;6. 367;7. 123;8. 367;9. 46;10. I;11. ATA	1. 0.85268;2. 104;3. 310;4. 132;5. 132;6. 394;7. 132;8. 394;9. 73;10. T;11. ACA
PHET_02908	1	1	1	0.01134	3	0.525281	0.339893	4.38964	0.349867	0.349867	4.38964	4	1. 0.57851;2. 875;3. 2623;4. 951;5. 951;6. 2851;7. 1021;8. 3061;9. 2071;10. S;11. TCA	1. 0.43735;2. 1016;3. 3046;4. 1096;5. 1096;6. 3286;7. 1166;8. 3496;9. 2473;10. L;11. CTT	1. 0.71537;2. 1024;3. 3070;4. 1104;5. 1104;6. 3310;7. 1174;8. 3520;9. 2497;10. K;11. AAA	1. 0.48837;2. 1272;3. 3814;4. 1352;5. 1352;6. 4054;7. 1422;8. 4264;9. 3220;10. V;11. GTG
PHET_03741	1	1	1	0.01152	4	0.358994	0.0815317	3.78151	0.0928071	0.0862465	3.78151	5	1. 0.44062;2. 256;3. 766;4. 256;5. 256;6. 766;7. 256;8. 766;9. 475;10. N;11. AAT	1. 0.437;2. 283;3. 847;4. 283;5. 283;6. 847;7. 283;8. 847;9. 556;10. N;11. AAT	1. 0.4702;2. 558;3. 1672;4. 558;5. 558;6. 1672;7. 558;8. 1672;9. 1381;10. E;11. GAA	1. 0.59725;2. 579;3. 1735;4. 579;5. 579;6. 1735;7. 579;8. 1735;9. 1444;10. Y;11. TAC	1. 0.87857;2. 580;3. 1738;4. 580;5. 580;6. 1738;7. 580;8. 1738;9. 1447;10. V;11. GTA
PHET_03745	1	1	1	0.01163	4	3.44177	0.095447	3.32421	0.100106	0.100106	3.32421	4	1. 0.44394;2. 246;3. 736;4. 246;5. 246;6. 736;7. 246;8. 736;9. 268;10. I;11. ATT	1. 0.44417;2. 286;3. 856;4. 286;5. 286;6. 856;7. 286;8. 856;9. 388;10. D;11. GAC	1. 0.87101;2. 470;3. 1408;4. 470;5. 470;6. 1408;7. 470;8. 1408;9. 826;10. A;11. GCG	1. 0.47074;2. 769;3. 2305;4. 822;5. 822;6. 2464;7. 822;8. 2464;9. 1723;10. T;11. ACC
PHET_03352	1	1	1	0.01295	3	0.475407	0.233406	6.64301	0.314391	0.228355	6.64301	4	1. 0.41105;2. 167;3. 499;4. 167;5. 167;6. 499;7. 167;8. 499;9. 241;10. S;11. TCA	1. 0.64895;2. 187;3. 559;4. 187;5. 187;6. 559;7. 187;8. 559;9. 301;10. D;11. GAT	1. 0.81009;2. 704;3. 2110;4. 717;5. 717;6. 2149;7. 717;8. 2149;9. 1717;10. L;11. TTA	1. 0.83699;2. 833;3. 2497;4. 886;5. 846;6. 2536;7. 846;8. 2536;9. 2104;10. L;11. CTT
PHET_07048	1	1	1	0.01313	3	0.447071	0.122433	4.23875	0.188499	0.126092	4.23875	8	1. 0.44097;2. 149;3. 445;4. 222;5. 222;6. 664;7. 230;8. 688;9. 193;10. I;11. ATT	1. 0.87931;2. 433;3. 1297;4. 506;5. 506;6. 1516;7. 514;8. 1540;9. 1045;10. M;11. ATG	1. 0.47389;2. 463;3. 1387;4. 536;5. 536;6. 1606;7. 544;8. 1630;9. 1135;10. D;11. GAC	1. 0.48525;2. 476;3. 1426;4. 549;5. 549;6. 1645;7. 557;8. 1669;9. 1174;10. L;11. CTC	1. 0.43553;2. 477;3. 1429;4. 550;5. 550;6. 1648;7. 558;8. 1672;9. 1177;10. M;11. ATG	1. 0.47884;2. 484;3. 1450;4. 557;5. 557;6. 1669;7. 565;8. 1693;9. 1198;10. E;11. GAA	1. 0.87484;2. 486;3. 1456;4. 559;5. 559;6. 1675;7. 567;8. 1699;9. 1204;10. N;11. AAC	1. 0.53256;2. 487;3. 1459;4. 560;5. 560;6. 1678;7. 568;8. 1702;9. 1207;10. T;11. ACG
PHET_07518	1	1	1	0.01315	3	1.81443	0.308332	3.65218	0.353743	0.311541	3.65218	2	1. 0.54779;2. 14;3. 40;4. 23;5. 23;6. 67;7. 35;8. 103;9. 1;10. L;11. TTA	1. 0.92679;2. 15;3. 43;4. 24;5. 24;6. 70;7. 36;8. 106;9. 4;10. Q;11. CAA
PHET_06190	1	1	1	0.01321	3	0.708798	0.07613	4.15612	0.1383	0.12136	4.15612	2	1. 0.94061;2. 37;3. 109;4. 37;5. 37;6. 109;7. 37;8. 109;9. 10;10. V;11. GTC	1. 0.66698;2. 70;3. 208;4. 70;5. 70;6. 208;7. 70;8. 208;9. 109;10. L;11. CTC
PHET_08765	1	1	1	0.01325	3	4.29033	0.39404	8.20896	0.39656	0.39656	8.20896	2	1. 0.78573;2. 155;3. 463;4. 155;5. 155;6. 463;7. 155;8. 463;9. 463;10. G;11. GGA	1. 0.42433;2. 162;3. 484;4. 162;5. 162;6. 484;7. 162;8. 484;9. 484;10. G;11. GGA
PHET_00331	1	1	1	0.01361	3	0.309318	0.210808	4.23513	0.238746	0.212246	4.23513	6	1. 0.46931;2. 97;3. 289;4. 97;5. 97;6. 289;7. 97;8. 289;9. 289;10. M;11. ATG	1. 0.78498;2. 1139;3. 3415;4. 1155;5. 1139;6. 3415;7. 1139;8. 3415;9. 3235;10. S;11. AGT	1. 0.74445;2. 1163;3. 3487;4. 1179;5. 1163;6. 3487;7. 1163;8. 3487;9. 3307;10. I;11. ATT	1. 0.77559;2. 1339;3. 4015;4. 1361;5. 1339;6. 4015;7. 1339;8. 4015;9. 3835;10. K;11. AAG	1. 0.85886;2. 1340;3. 4018;4. 1362;5. 1340;6. 4018;7. 1340;8. 4018;9. 3838;10. A;11. GCG	1. 0.80385;2. 1341;3. 4021;4. 1363;5. 1341;6. 4021;7. 1341;8. 4021;9. 3841;10. Q;11. CAA
PHET_08830	1	1	1	0.01401	4	0.253276	0.0782227	5.73178	0.0881938	0.0847963	5.73178	2	1. 0.55899;2. 333;3. 997;4. 334;5. 334;6. 1000;7. 334;8. 1000;9. 928;10. E;11. GAA	1. 0.95417;2. 360;3. 1078;4. 361;5. 361;6. 1081;7. 361;8. 1081;9. 1009;10. N;11. AAT
PHET_08662	1	1	1	0.01437	4	0.50513	0.240386	6.11477	0.264727	0.24515	6.11477	2	1. 0.66029;2. 262;3. 784;4. 262;5. 262;6. 784;7. 262;8. 784;9. 562;10. L;11. TTA	1. 0.67883;2. 420;3. 1258;4. 421;5. 421;6. 1261;7. 421;8. 1261;9. 1036;10. S;11. AGT
PHET_01385	1	1	1	0.01587	3	2.12076	0.278816	5.53807	0.309721	0.309721	5.53807	2	1. 0.56998;2. 20;3. 58;4. 28;5. 28;6. 82;7. 46;8. 136;9. 4;10. L;11. TTG	1. 0.87622;2. 99;3. 295;4. 107;5. 107;6. 319;7. 125;8. 373;9. 241;10. A;11. GCA
PHET_07851	1	1	1	0.01795	3	1.16543	0.43377	5.72581	0.44532	0.44047	5.72581	3	1. 0.77826;2. 99;3. 295;4. 99;5. 99;6. 295;7. 99;8. 295;9. 115;10. S;11. TCC	1. 0.42694;2. 115;3. 343;4. 115;5. 115;6. 343;7. 115;8. 343;9. 163;10. G;11. GGA	1. 0.77098;2. 152;3. 454;4. 152;5. 152;6. 454;7. 152;8. 454;9. 256;10. P;11. CCT
PHET_10543	1	1	1	0.01811	3	0.62691	0.272043	5.77478	0.325726	0.269957	5.77478	2	1. 0.90882;2. 293;3. 877;4. 529;5. 405;6. 1213;7. 405;8. 1213;9. 877;10. K;11. AAG	1. 0.40196;2. 335;3. 1003;4. 571;5. 447;6. 1339;7. 447;8. 1339;9. 1003;10. T;11. ACT
PHET_07801	1	1	1	0.01869	3	1.39929	0.231607	3.82854	0.286135	0.286135	3.82854	4	1. 0.50621;2. 14;3. 40;4. 42;5. 42;6. 124;7. 42;8. 124;9. 40;10. L;11. CTG	1. 0.40865;2. 52;3. 154;4. 80;5. 80;6. 238;7. 80;8. 238;9. 154;10. I;11. ATA	1. 0.88114;2. 98;3. 292;4. 126;5. 126;6. 376;7. 126;8. 376;9. 292;10. G;11. GGC	1. 0.44435;2. 101;3. 301;4. 129;5. 129;6. 385;7. 129;8. 385;9. 301;10. M;11. ATG
PHET_03218	1	1	1	0.01902	3	0.301751	0.145211	4.90734	0.19864	0.143551	4.90734	15	1. 0.8508;2. 2;3. 4;4. 3;5. 3;6. 7;7. 3;8. 7;9. 4;10. M;11. ATG	1. 0.4496;2. 15;3. 43;4. 16;5. 16;6. 46;7. 16;8. 46;9. 43;10. P;11. CCG	1. 0.48069;2. 33;3. 97;4. 34;5. 34;6. 100;7. 34;8. 100;9. 97;10. D;11. GAT	1. 0.44152;2. 53;3. 157;4. 54;5. 54;6. 160;7. 54;8. 160;9. 157;10. V;11. GTC	1. 0.44613;2. 75;3. 223;4. 76;5. 76;6. 226;7. 76;8. 226;9. 223;10. T;11. ACG	1. 0.43461;2. 92;3. 274;4. 93;5. 93;6. 277;7. 93;8. 277;9. 274;10. T;11. ACT	1. 0.79515;2. 206;3. 616;4. 237;5. 237;6. 709;7. 237;8. 709;9. 601;10. L;11. CTC	1. 0.4795;2. 253;3. 757;4. 284;5. 284;6. 850;7. 284;8. 850;9. 742;10. V;11. GTG	1. 0.44461;2. 340;3. 1018;4. 371;5. 371;6. 1111;7. 371;8. 1111;9. 1003;10. A;11. GCC	1. 0.4237;2. 482;3. 1444;4. 513;5. 513;6. 1537;7. 513;8. 1537;9. 1429;10. I;11. ATA	1. 0.44322;2. 492;3. 1474;4. 523;5. 523;6. 1567;7. 523;8. 1567;9. 1459;10. A;11. GCG	1. 0.43729;2. 493;3. 1477;4. 524;5. 524;6. 1570;7. 524;8. 1570;9. 1462;10. E;11. GAA	1. 0.48027;2. 500;3. 1498;4. 531;5. 531;6. 1591;7. 531;8. 1591;9. 1483;10. N;11. AAT	1. 0.42657;2. 543;3. 1627;4. 574;5. 574;6. 1720;7. 574;8. 1720;9. 1612;10. I;11. ATT	1. 0.43555;2. 642;3. 1924;4. 673;5. 673;6. 2017;7. 673;8. 2017;9. 1909;10. N;11. AAC
PHET_03926	1	1	1	0.01949	3	8.92484	0.356473	5.96478	0.370381	0.357062	5.96478	4	1. 0.57209;2. 100;3. 298;4. 133;5. 132;6. 394;7. 132;8. 394;9. 208;10. N;11. AAC	1. 0.56982;2. 407;3. 1219;4. 440;5. 439;6. 1315;7. 439;8. 1315;9. 1129;10. V;11. GTT	1. 0.69861;2. 442;3. 1324;4. 475;5. 474;6. 1420;7. 474;8. 1420;9. 1234;10. N;11. AAT	1. 0.66508;2. 444;3. 1330;4. 477;5. 476;6. 1426;7. 476;8. 1426;9. 1240;10. A;11. GCG
PHET_11480	1	1	1	0.01959	4	0.619816	0.163316	6.62233	0.201396	0.16836	6.62233	4	1. 0.46983;2. 93;3. 277;4. 93;5. 93;6. 277;7. 114;8. 340;9. 100;10. N;11. AAT	1. 0.87665;2. 181;3. 541;4. 182;5. 182;6. 544;7. 210;8. 628;9. 334;10. G;11. GGT	1. 0.46084;2. 298;3. 892;4. 299;5. 299;6. 895;7. 327;8. 979;9. 685;10. V;11. GTT	1. 0.48151;2. 340;3. 1018;4. 341;5. 341;6. 1021;7. 369;8. 1105;9. 811;10. K;11. AAA
PHET_03962	1	1	1	0.01988	3	0.565791	0.107402	5.49705	0.124373	0.124373	5.49705	7	1. 0.58177;2. 137;3. 409;4. 137;5. 137;6. 409;7. 137;8. 409;9. 409;10. T;11. ACC	1. 0.41166;2. 143;3. 427;4. 143;5. 143;6. 427;7. 143;8. 427;9. 427;10. S;11. AGT	1. 0.53351;2. 166;3. 496;4. 166;5. 166;6. 496;7. 166;8. 496;9. 496;10. I;11. ATT	1. 0.44073;2. 236;3. 706;4. 236;5. 236;6. 706;7. 236;8. 706;9. 706;10. D;11. GAT	1. 0.88324;2. 255;3. 763;4. 255;5. 255;6. 763;7. 255;8. 763;9. 763;10. R;11. AGA	1. 0.64703;2. 262;3. 784;4. 262;5. 262;6. 784;7. 262;8. 784;9. 784;10. Q;11. CAG	1. 0.40158;2. 266;3. 796;4. 266;5. 266;6. 796;7. 266;8. 796;9. 796;10. G;11. GGT
PHET_02642	1	1	1	0.02053	3	0.925317	0.336979	6.27165	0.381761	0.33622	6.27165	2	1. 0.603;2. 252;3. 754;4. 264;5. 264;6. 790;7. 264;8. 790;9. 739;10. K;11. AAG	1. 0.73164;2. 253;3. 757;4. 265;5. 265;6. 793;7. 265;8. 793;9. 742;10. S;11. TCT
PHET_03945	1	1	1	0.02113	3	0.170113	0.03322	3.60476	0.0587608	0.02929	3.60476	3	1. 0.81157;2. 108;3. 322;4. 109;5. 109;6. 325;7. 155;8. 463;9. 4;10. E;11. GAA	1. 0.44884;2. 109;3. 325;4. 110;5. 110;6. 328;7. 156;8. 466;9. 7;10. S;11. TCC	1. 0.46166;2. 136;3. 406;4. 137;5. 137;6. 409;7. 183;8. 547;9. 88;10. Q;11. CAA
PHET_03490	1	1	1	0.02127	3	0.972228	0.284485	6.05109	0.295265	0.284148	6.05109	3	1. 0.71955;2. 43;3. 127;4. 43;5. 43;6. 127;7. 43;8. 127;9. 127;10. L;11. TTA	1. 0.58487;2. 418;3. 1252;4. 418;5. 418;6. 1252;7. 418;8. 1252;9. 1231;10. N;11. AAC	1. 0.44067;2. 859;3. 2575;4. 859;5. 859;6. 2575;7. 859;8. 2575;9. 2545;10. M;11. ATG
PHET_06031	1	1	1	0.02283	3	3.36316	0.297145	5.5909	0.343475	0.28802	5.5909	1	1. 0.73414;2. 119;3. 355;4. 119;5. 119;6. 355;7. 119;8. 355;9. 298;10. H;11. CAT
PHET_07086	1	1	1	0.02309	4	0.322513	0.151086	5.62751	0.155493	0.155493	5.62751	1	1. 0.63627;2. 103;3. 307;4. 103;5. 103;6. 307;7. 103;8. 307;9. 295;10. L;11. CTC
PHET_05949	1	1	1	0.02421	3	1.76289	0.3148	5.10436	0.347806	0.309423	5.10436	1	1. 0.60544;2. 668;3. 2002;4. 670;5. 670;6. 2008;7. 670;8. 2008;9. 1972;10. S;11. TCT
PHET_05941	1	1	1	0.02476	3	0.0282258	0.00695	5.26298	0.0112287	0.00704489	5.26298	1	1. 0.72792;2. 3;3. 7;4. 3;5. 3;6. 7;7. 3;8. 7;9. 7;10. G;11. GGG
PHET_05682	1	1	1	0.02484	3	0.67086	0.338702	5.81345	0.462932	0.352018	5.81345	8	1. 0.40094;2. 196;3. 586;4. 239;5. 239;6. 715;7. 239;8. 715;9. 175;10. T;11. ACC	1. 0.77821;2. 308;3. 922;4. 351;5. 351;6. 1051;7. 351;8. 1051;9. 511;10. V;11. GTC	1. 0.41411;2. 358;3. 1072;4. 401;5. 401;6. 1201;7. 401;8. 1201;9. 661;10. S;11. TCA	1. 0.82344;2. 432;3. 1294;4. 475;5. 475;6. 1423;7. 475;8. 1423;9. 883;10. I;11. ATA	1. 0.82732;2. 459;3. 1375;4. 502;5. 502;6. 1504;7. 502;8. 1504;9. 964;10. S;11. AGT	1. 0.40456;2. 503;3. 1507;4. 546;5. 546;6. 1636;7. 546;8. 1636;9. 1096;10. T;11. ACC	1. 0.42336;2. 532;3. 1594;4. 575;5. 575;6. 1723;7. 575;8. 1723;9. 1183;10. T;11. ACG	1. 0.41521;2. 612;3. 1834;4. 659;5. 659;6. 1975;7. 659;8. 1975;9. 1423;10. S;11. TCC
PHET_03379	1	1	1	0.02503	3	7.12059	0.168727	4.09615	0.195566	0.174792	4.09615	2	1. 0.41477;2. 15;3. 43;4. 15;5. 15;6. 43;7. 15;8. 43;9. 43;10. P;11. CCA	1. 0.79059;2. 23;3. 67;4. 23;5. 23;6. 67;7. 23;8. 67;9. 67;10. A;11. GCT
PHET_04133	1	1	1	0.02756	3	0.573063	0.242166	4.25631	0.28929	0.237279	4.25631	6	1. 0.57899;2. 4;3. 10;4. 133;5. 133;6. 397;7. 133;8. 397;9. 4;10. G;11. GGC	1. 0.74379;2. 5;3. 13;4. 134;5. 134;6. 400;7. 134;8. 400;9. 7;10. I;11. ATT	1. 0.76337;2. 6;3. 16;4. 135;5. 135;6. 403;7. 135;8. 403;9. 10;10. C;11. TGT	1. 0.47574;2. 7;3. 19;4. 136;5. 136;6. 406;7. 136;8. 406;9. 13;10. L;11. TTA	1. 0.49644;2. 421;3. 1261;4. 550;5. 550;6. 1648;7. 550;8. 1648;9. 1255;10. P;11. CCC	1. 0.55385;2. 487;3. 1459;4. 616;5. 616;6. 1846;7. 616;8. 1846;9. 1453;10. I;11. ATA
PHET_06517	1	1	1	0.02756	4	0.685671	0.495378	5.7789	0.5731	0.498178	5.7789	7	1. 0.87167;2. 81;3. 241;4. 81;5. 81;6. 241;7. 93;8. 277;9. 163;10. K;11. AAG	1. 0.53184;2. 311;3. 931;4. 318;5. 318;6. 952;7. 331;8. 991;9. 826;10. R;11. CGG	1. 0.48811;2. 377;3. 1129;4. 388;5. 388;6. 1162;7. 401;8. 1201;9. 1024;10. F;11. TTT	1. 0.61839;2. 464;3. 1390;4. 475;5. 475;6. 1423;7. 488;8. 1462;9. 1282;10. R;11. AGA	1. 0.68434;2. 710;3. 2128;4. 721;5. 721;6. 2161;7. 734;8. 2200;9. 2020;10. S;11. AGT	1. 0.62676;2. 805;3. 2413;4. 816;5. 816;6. 2446;7. 829;8. 2485;9. 2305;10. R;11. AGA	1. 0.49401;2. 810;3. 2428;4. 821;5. 821;6. 2461;7. 834;8. 2500;9. 2320;10. S;11. TCA
PHET_02096	1	1	1	0.0281	4	0.414958	0.274681	5.50644	0.31067	0.277172	5.50644	3	1. 0.77794;2. 67;3. 199;4. 67;5. 67;6. 199;7. 78;8. 232;9. 115;10. L;11. CTT	1. 0.7225;2. 114;3. 340;4. 114;5. 114;6. 340;7. 125;8. 373;9. 256;10. S;11. TCC	1. 0.81188;2. 274;3. 820;4. 274;5. 274;6. 820;7. 285;8. 853;9. 709;10. Q;11. CAA
PHET_07058	1	1	1	0.02836	3	0.442649	0.25252	5.21578	0.284046	0.277178	5.21578	3	1. 0.78798;2. 296;3. 886;4. 298;5. 298;6. 892;7. 307;8. 919;9. 856;10. S;11. TCG	1. 0.73054;2. 348;3. 1042;4. 350;5. 350;6. 1048;7. 359;8. 1075;9. 1012;10. N;11. AAC	1. 0.64685;2. 411;3. 1231;4. 413;5. 413;6. 1237;7. 422;8. 1264;9. 1201;10. R;11. CGG
PHET_07522	1	1	1	0.02865	3	1.25061	0.38694	3.69573	0.433402	0.433402	3.69573	4	1. 0.70152;2. 134;3. 400;4. 134;5. 134;6. 400;7. 134;8. 400;9. 400;10. R;11. CGC	1. 0.5829;2. 155;3. 463;4. 155;5. 155;6. 463;7. 155;8. 463;9. 463;10. E;11. GAA	1. 0.70527;2. 170;3. 508;4. 170;5. 170;6. 508;7. 170;8. 508;9. 508;10. N;11. AAT	1. 0.6019;2. 220;3. 658;4. 220;5. 220;6. 658;7. 220;8. 658;9. 658;10. Q;11. CAG
PHET_06355	1	1	1	0.02872	3	0.202815	0.04361	4.73019	0.0990918	0.03709	4.73019	5	1. 0.4566;2. 41;3. 121;4. 41;5. 41;6. 121;7. 41;8. 121;9. 121;10. I;11. ATC	1. 0.47751;2. 61;3. 181;4. 61;5. 61;6. 181;7. 61;8. 181;9. 181;10. C;11. TGT	1. 0.91089;2. 168;3. 502;4. 180;5. 168;6. 502;7. 168;8. 502;9. 502;10. Y;11. TAC	1. 0.90172;2. 169;3. 505;4. 181;5. 169;6. 505;7. 169;8. 505;9. 505;10. Q;11. CAG	1. 0.47521;2. 354;3. 1060;4. 367;5. 355;6. 1063;7. 387;8. 1159;9. 898;10. H;11. CAC
PHET_01624	1	1	1	0.02964	4	6.57741	0.245305	7.17818	0.257139	0.255451	7.17818	1	1. 0.80012;2. 409;3. 1225;4. 469;5. 469;6. 1405;7. 487;8. 1459;9. 958;10. M;11. ATG
PHET_04361	1	1	1	0.03092	4	0.118938	0.01306	5.65115	0.061715	0.01203	5.65115	5	1. 0.45737;2. 84;3. 250;4. 84;5. 84;6. 250;7. 84;8. 250;9. 250;10. V;11. GTC	1. 0.45414;2. 156;3. 466;4. 156;5. 156;6. 466;7. 156;8. 466;9. 424;10. I;11. ATC	1. 0.86705;2. 422;3. 1264;4. 422;5. 422;6. 1264;7. 422;8. 1264;9. 1210;10. N;11. AAC	1. 0.48012;2. 441;3. 1321;4. 441;5. 441;6. 1321;7. 441;8. 1321;9. 1267;10. T;11. ACG	1. 0.88232;2. 448;3. 1342;4. 448;5. 448;6. 1342;7. 448;8. 1342;9. 1288;10. G;11. GGT
PHET_01138	1	1	1	0.03108	3	0.950853	0.446545	5.39891	0.701486	0.450361	5.39891	19	1. 0.84236;2. 27;3. 79;4. 27;5. 27;6. 79;7. 27;8. 79;9. 1;10. S;11. TCA	1. 0.40991;2. 36;3. 106;4. 36;5. 36;6. 106;7. 36;8. 106;9. 28;10. L;11. CTC	1. 0.46097;2. 56;3. 166;4. 56;5. 56;6. 166;7. 56;8. 166;9. 88;10. R;11. CGA	1. 0.43195;2. 85;3. 253;4. 85;5. 85;6. 253;7. 85;8. 253;9. 175;10. S;11. TCT	1. 0.4596;2. 94;3. 280;4. 94;5. 94;6. 280;7. 94;8. 280;9. 202;10. A;11. GCG	1. 0.42875;2. 103;3. 307;4. 103;5. 103;6. 307;7. 103;8. 307;9. 229;10. A;11. GCA	1. 0.40589;2. 120;3. 358;4. 120;5. 120;6. 358;7. 120;8. 358;9. 280;10. N;11. AAT	1. 0.42915;2. 153;3. 457;4. 153;5. 153;6. 457;7. 153;8. 457;9. 379;10. C;11. TGT	1. 0.40789;2. 206;3. 616;4. 206;5. 206;6. 616;7. 206;8. 616;9. 538;10. P;11. CCC	1. 0.40753;2. 243;3. 727;4. 243;5. 243;6. 727;7. 243;8. 727;9. 649;10. L;11. CTG	1. 0.43808;2. 252;3. 754;4. 252;5. 252;6. 754;7. 252;8. 754;9. 676;10. T;11. ACA	1. 0.46456;2. 293;3. 877;4. 293;5. 293;6. 877;7. 293;8. 877;9. 799;10. T;11. ACC	1. 0.53904;2. 322;3. 964;4. 322;5. 322;6. 964;7. 322;8. 964;9. 886;10. M;11. ATG	1. 0.8274;2. 335;3. 1003;4. 335;5. 335;6. 1003;7. 335;8. 1003;9. 925;10. Q;11. CAA	1. 0.86861;2. 464;3. 1390;4. 464;5. 464;6. 1390;7. 464;8. 1390;9. 1312;10. L;11. TTA	1. 0.74211;2. 465;3. 1393;4. 465;5. 465;6. 1393;7. 465;8. 1393;9. 1315;10. Q;11. CAA	1. 0.41631;2. 502;3. 1504;4. 502;5. 502;6. 1504;7. 502;8. 1504;9. 1426;10. I;11. ATT	1. 0.45956;2. 526;3. 1576;4. 526;5. 526;6. 1576;7. 526;8. 1576;9. 1498;10. T;11. ACG	1. 0.79738;2. 536;3. 1606;4. 536;5. 536;6. 1606;7. 536;8. 1606;9. 1528;10. N;11. AAC
PHET_08168	1	1	1	0.0312	3	2.4264	0.15903	5.33455	0.181824	0.166478	5.33455	1	1. 0.77695;2. 267;3. 799;4. 292;5. 292;6. 874;7. 302;8. 904;9. 766;10. V;11. GTG
PHET_03855	1	1	1	0.03292	3	0.761897	0.425032	5.92252	0.485309	0.485309	5.92252	8	1. 0.63384;2. 37;3. 109;4. 37;5. 37;6. 109;7. 37;8. 109;9. 109;10. V;11. GTT	1. 0.6395;2. 149;3. 445;4. 149;5. 149;6. 445;7. 149;8. 445;9. 445;10. I;11. ATA	1. 0.6201;2. 158;3. 472;4. 158;5. 158;6. 472;7. 158;8. 472;9. 472;10. R;11. AGA	1. 0.67623;2. 364;3. 1090;4. 416;5. 416;6. 1246;7. 416;8. 1246;9. 1072;10. G;11. GGC	1. 0.58635;2. 370;3. 1108;4. 422;5. 422;6. 1264;7. 422;8. 1264;9. 1090;10. I;11. ATC	1. 0.7896;2. 387;3. 1159;4. 439;5. 439;6. 1315;7. 439;8. 1315;9. 1141;10. G;11. GGG	1. 0.47793;2. 404;3. 1210;4. 456;5. 456;6. 1366;7. 456;8. 1366;9. 1192;10. I;11. ATC	1. 0.77229;2. 410;3. 1228;4. 462;5. 462;6. 1384;7. 462;8. 1384;9. 1210;10. S;11. TCA
PHET_02546	1	1	1	0.03311	3	0.318705	0.204654	6.04694	0.27253	0.207724	6.04694	16	1. 0.42041;2. 586;3. 1756;4. 606;5. 606;6. 1816;7. 606;8. 1816;9. 1756;10. A;11. GCC	1. 0.40734;2. 890;3. 2668;4. 911;5. 911;6. 2731;7. 958;8. 2872;9. 2410;10. K;11. AAG	1. 0.72214;2. 917;3. 2749;4. 938;5. 938;6. 2812;7. 985;8. 2953;9. 2491;10. S;11. AGT	1. 0.40466;2. 925;3. 2773;4. 946;5. 946;6. 2836;7. 993;8. 2977;9. 2515;10. L;11. CTT	1. 0.41248;2. 1317;3. 3949;4. 1338;5. 1338;6. 4012;7. 1385;8. 4153;9. 3685;10. C;11. TGT	1. 0.40029;2. 1347;3. 4039;4. 1368;5. 1368;6. 4102;7. 1415;8. 4243;9. 3775;10. V;11. GTT	1. 0.73277;2. 1360;3. 4078;4. 1382;5. 1382;6. 4144;7. 1430;8. 4288;9. 3811;10. S;11. AGC	1. 0.76989;2. 1363;3. 4087;4. 1385;5. 1385;6. 4153;7. 1433;8. 4297;9. 3820;10. H;11. CAT	1. 0.41105;2. 1429;3. 4285;4. 1451;5. 1451;6. 4351;7. 1499;8. 4495;9. 4018;10. I;11. ATT	1. 0.41151;2. 1449;3. 4345;4. 1471;5. 1471;6. 4411;7. 1519;8. 4555;9. 4078;10. H;11. CAT	1. 0.42431;2. 1614;3. 4840;4. 1636;5. 1636;6. 4906;7. 1684;8. 5050;9. 4558;10. P;11. CCA	1. 0.41683;2. 1618;3. 4852;4. 1640;5. 1640;6. 4918;7. 1688;8. 5062;9. 4570;10. L;11. TTG	1. 0.41618;2. 1655;3. 4963;4. 1677;5. 1677;6. 5029;7. 1725;8. 5173;9. 4681;10. P;11. CCC	1. 0.64893;2. 1679;3. 5035;4. 1701;5. 1701;6. 5101;7. 1749;8. 5245;9. 4750;10. P;11. CCT	1. 0.76517;2. 1680;3. 5038;4. 1702;5. 1702;6. 5104;7. 1750;8. 5248;9. 4753;10. T;11. ACT	1. 0.43005;2. 1974;3. 5920;4. 1996;5. 1996;6. 5986;7. 2044;8. 6130;9. 5608;10. S;11. TCG
PHET_04658	1	1	1	0.03562	3	4.72627	0.342159	2.48283	0.34397	0.34397	2.48283	3	1. 0.7236;2. 539;3. 1615;4. 550;5. 550;6. 1648;7. 561;8. 1681;9. 1507;10. Y;11. TAC	1. 0.50128;2. 541;3. 1621;4. 552;5. 552;6. 1654;7. 563;8. 1687;9. 1513;10. T;11. ACA	1. 0.48457;2. 674;3. 2020;4. 685;5. 685;6. 2053;7. 696;8. 2086;9. 1912;10. F;11. TTT
PHET_05316	1	1	1	0.03567	3	0.333194	0.248656	6.91003	0.265234	0.260393	6.91003	4	1. 0.51358;2. 502;3. 1504;4. 505;5. 505;6. 1513;7. 505;8. 1513;9. 1489;10. I;11. ATA	1. 0.51557;2. 902;3. 2704;4. 905;5. 905;6. 2713;7. 905;8. 2713;9. 2317;10. V;11. GTA	1. 0.5142;2. 951;3. 2851;4. 954;5. 954;6. 2860;7. 954;8. 2860;9. 2464;10. L;11. TTG	1. 0.47955;2. 2066;3. 6196;4. 2169;5. 2169;6. 6505;7. 2169;8. 6505;9. 5806;10. V;11. GTT
PHET_06307	1	1	1	0.03587	3	0.984848	0.49291	4.80368	0.582569	0.49329	4.80368	3	1. 0.71064;2. 42;3. 124;4. 42;5. 42;6. 124;7. 42;8. 124;9. 124;10. I;11. ATC	1. 0.70306;2. 103;3. 307;4. 103;5. 103;6. 307;7. 103;8. 307;9. 307;10. N;11. AAT	1. 0.7965;2. 283;3. 847;4. 285;5. 285;6. 853;7. 285;8. 853;9. 847;10. S;11. TCA
PHET_07327	1	1	1	0.03593	4	0.284367	0.0857203	4.76658	0.116202	0.0857337	4.76658	3	1. 0.94577;2. 19;3. 55;4. 19;5. 19;6. 55;7. 19;8. 55;9. 43;10. N;11. AAT	1. 0.55486;2. 262;3. 784;4. 262;5. 262;6. 784;7. 262;8. 784;9. 772;10. L;11. CTA	1. 0.48617;2. 266;3. 796;4. 266;5. 266;6. 796;7. 266;8. 796;9. 784;10. S;11. AGT
PHET_04020	1	1	1	0.03818	3	0.428896	0.11728	3.06436	0.156232	0.11434	3.06436	2	1. 0.91127;2. 7;3. 19;4. 36;5. 36;6. 106;7. 36;8. 106;9. 19;10. S;11. TCA	1. 0.42671;2. 65;3. 193;4. 94;5. 94;6. 280;7. 94;8. 280;9. 193;10. A;11. GCG
PHET_05554	1	1	1	0.03831	3	4.21856	0.12545	7.59789	0.182791	0.114228	7.59789	7	1. 0.61265;2. 56;3. 166;4. 79;5. 79;6. 235;7. 79;8. 235;9. 166;10. A;11. GCT	1. 0.54631;2. 73;3. 217;4. 96;5. 96;6. 286;7. 96;8. 286;9. 217;10. I;11. ATC	1. 0.55639;2. 88;3. 262;4. 111;5. 111;6. 331;7. 111;8. 331;9. 262;10. V;11. GTC	1. 0.56864;2. 100;3. 298;4. 123;5. 123;6. 367;7. 123;8. 367;9. 298;10. V;11. GTT	1. 0.55922;2. 313;3. 937;4. 336;5. 336;6. 1006;7. 336;8. 1006;9. 937;10. E;11. GAA	1. 0.61443;2. 314;3. 940;4. 337;5. 337;6. 1009;7. 337;8. 1009;9. 940;10. N;11. AAT	1. 0.88656;2. 338;3. 1012;4. 361;5. 361;6. 1081;7. 361;8. 1081;9. 1012;10. G;11. GGT
PHET_11568	1	1	1	0.03903	4	0.322334	0.0990456	5.07296	0.168409	0.0997167	5.07296	4	1. 0.66958;2. 233;3. 697;4. 233;5. 233;6. 697;7. 233;8. 697;9. 697;10. G;11. GGC	1. 0.63581;2. 277;3. 829;4. 277;5. 277;6. 829;7. 277;8. 829;9. 829;10. E;11. GAG	1. 0.95354;2. 292;3. 874;4. 292;5. 292;6. 874;7. 292;8. 874;9. 874;10. G;11. GGT	1. 0.65187;2. 296;3. 886;4. 296;5. 296;6. 886;7. 296;8. 886;9. 886;10. S;11. AGC
PHET_01074	1	1	1	0.03996	4	0.673477	0.235901	5.37049	0.271753	0.250596	5.37049	8	1. 0.43242;2. 47;3. 139;4. 47;5. 47;6. 139;7. 47;8. 139;9. 139;10. L;11. TTA	1. 0.44867;2. 56;3. 166;4. 56;5. 56;6. 166;7. 56;8. 166;9. 166;10. R;11. AGA	1. 0.563;2. 83;3. 247;4. 83;5. 83;6. 247;7. 83;8. 247;9. 247;10. G;11. GGG	1. 0.86121;2. 178;3. 532;4. 178;5. 178;6. 532;7. 178;8. 532;9. 532;10. N;11. AAC	1. 0.49532;2. 194;3. 580;4. 194;5. 194;6. 580;7. 194;8. 580;9. 580;10. K;11. AAG	1. 0.78357;2. 204;3. 610;4. 204;5. 204;6. 610;7. 204;8. 610;9. 610;10. H;11. CAC	1. 0.49518;2. 215;3. 643;4. 215;5. 215;6. 643;7. 215;8. 643;9. 643;10. I;11. ATA	1. 0.51579;2. 230;3. 688;4. 230;5. 230;6. 688;7. 230;8. 688;9. 688;10. T;11. ACA
PHET_08582	1	1	1	0.04044	3	1.72823	0.317256	6.28624	0.328034	0.328034	6.28624	5	1. 0.67055;2. 59;3. 175;4. 59;5. 59;6. 175;7. 59;8. 175;9. 175;10. C;11. TGC	1. 0.46509;2. 73;3. 217;4. 73;5. 73;6. 217;7. 73;8. 217;9. 217;10. I;11. ATC	1. 0.75049;2. 204;3. 610;4. 204;5. 204;6. 610;7. 204;8. 610;9. 610;10. V;11. GTT	1. 0.64198;2. 222;3. 664;4. 222;5. 222;6. 664;7. 222;8. 664;9. 664;10. L;11. CTA	1. 0.64142;2. 761;3. 2281;4. 761;5. 761;6. 2281;7. 761;8. 2281;9. 2215;10. N;11. AAT
PHET_10235	1	1	1	0.04066	4	0.342095	0.195694	5.8531	0.221707	0.201146	5.8531	10	1. 0.40458;2. 41;3. 121;4. 41;5. 41;6. 121;7. 41;8. 121;9. 85;10. S;11. TCT	1. 0.42271;2. 62;3. 184;4. 63;5. 63;6. 187;7. 64;8. 190;9. 145;10. V;11. GTC	1. 0.79447;2. 82;3. 244;4. 83;5. 83;6. 247;7. 84;8. 250;9. 205;10. V;11. GTC	1. 0.40279;2. 139;3. 415;4. 140;5. 140;6. 418;7. 141;8. 421;9. 376;10. D;11. GAT	1. 0.42283;2. 176;3. 526;4. 177;5. 177;6. 529;7. 178;8. 532;9. 487;10. E;11. GAG	1. 0.44261;2. 272;3. 814;4. 361;5. 361;6. 1081;7. 362;8. 1084;9. 775;10. L;11. TTA	1. 0.42924;2. 280;3. 838;4. 369;5. 369;6. 1105;7. 370;8. 1108;9. 799;10. V;11. GTA	1. 0.41332;2. 462;3. 1384;4. 551;5. 551;6. 1651;7. 552;8. 1654;9. 1345;10. I;11. ATC	1. 0.83604;2. 493;3. 1477;4. 582;5. 582;6. 1744;7. 583;8. 1747;9. 1438;10. Q;11. CAG	1. 0.42861;2. 572;3. 1714;4. 661;5. 661;6. 1981;7. 672;8. 2014;9. 1591;10. G;11. GGA
PHET_02603	1	1	1	0.04071	3	0.314773	0.18452	4.62156	0.197303	0.197303	4.62156	3	1. 0.70673;2. 232;3. 694;4. 232;5. 232;6. 694;7. 232;8. 694;9. 694;10. L;11. TTG	1. 0.66741;2. 308;3. 922;4. 308;5. 308;6. 922;7. 308;8. 922;9. 922;10. Y;11. TAC	1. 0.63822;2. 393;3. 1177;4. 393;5. 393;6. 1177;7. 393;8. 1177;9. 1177;10. L;11. CTT
PHET_05495	1	1	1	0.04222	3	0.147193	0.075471	5.28713	0.0842744	0.0842744	5.28713	5	1. 0.42287;2. 162;3. 484;4. 162;5. 162;6. 484;7. 162;8. 484;9. 484;10. T;11. ACC	1. 0.55856;2. 524;3. 1570;4. 524;5. 524;6. 1570;7. 524;8. 1570;9. 1543;10. S;11. TCA	1. 0.42683;2. 701;3. 2101;4. 703;5. 703;6. 2107;7. 703;8. 2107;9. 2071;10. S;11. AGT	1. 0.7705;2. 868;3. 2602;4. 950;5. 950;6. 2848;7. 950;8. 2848;9. 2572;10. L;11. CTC	1. 0.41677;2. 873;3. 2617;4. 955;5. 955;6. 2863;7. 955;8. 2863;9. 2587;10. V;11. GTG
PHET_07740	1	1	1	0.04235	4	0.597491	0.20721	8.41106	0.327182	0.209555	8.41106	5	1. 0.56085;2. 63;3. 187;4. 63;5. 63;6. 187;7. 67;8. 199;9. 94;10. F;11. TTT	1. 0.91805;2. 179;3. 535;4. 179;5. 179;6. 535;7. 183;8. 547;9. 442;10. F;11. TTT	1. 0.58353;2. 270;3. 808;4. 270;5. 270;6. 808;7. 274;8. 820;9. 715;10. P;11. CCC	1. 0.58116;2. 284;3. 850;4. 284;5. 284;6. 850;7. 288;8. 862;9. 757;10. R;11. CGC	1. 0.56739;2. 296;3. 886;4. 296;5. 296;6. 886;7. 300;8. 898;9. 793;10. D;11. GAT
PHET_11595	1	1	1	0.04272	3	0.62553	0.293862	4.23602	0.313013	0.313013	4.23602	2	1. 0.81245;2. 97;3. 289;4. 97;5. 97;6. 289;7. 97;8. 289;9. 289;10. S;11. TCG	1. 0.4238;2. 158;3. 472;4. 158;5. 158;6. 472;7. 158;8. 472;9. 472;10. T;11. ACA
PHET_00074	1	1	1	0.04305	3	0.453275	0.30383	6.53629	0.311195	0.311195	6.53629	3	1. 0.61157;2. 295;3. 883;4. 295;5. 295;6. 883;7. 382;8. 1144;9. 7;10. Y;11. TAC	1. 0.54956;2. 1254;3. 3760;4. 1256;5. 1255;6. 3763;7. 1342;8. 4024;9. 2884;10. E;11. GAG	1. 0.56752;2. 1312;3. 3934;4. 1314;5. 1313;6. 3937;7. 1400;8. 4198;9. 3058;10. I;11. ATA
PHET_06144	1	1	1	0.04406	3	0.506405	0.241642	5.48169	0.324926	0.252912	5.48169	10	1. 0.47751;2. 97;3. 289;4. 97;5. 97;6. 289;7. 97;8. 289;9. 43;10. L;11. CTT	1. 0.79694;2. 113;3. 337;4. 113;5. 113;6. 337;7. 113;8. 337;9. 91;10. T;11. ACG	1. 0.85174;2. 115;3. 343;4. 115;5. 115;6. 343;7. 115;8. 343;9. 97;10. S;11. TCA	1. 0.42391;2. 131;3. 391;4. 131;5. 131;6. 391;7. 131;8. 391;9. 145;10. G;11. GGT	1. 0.41083;2. 183;3. 547;4. 183;5. 183;6. 547;7. 183;8. 547;9. 301;10. V;11. GTC	1. 0.47414;2. 240;3. 718;4. 271;5. 271;6. 811;7. 272;8. 814;9. 445;10. E;11. GAG	1. 0.42033;2. 247;3. 739;4. 278;5. 278;6. 832;7. 279;8. 835;9. 466;10. V;11. GTA	1. 0.493;2. 261;3. 781;4. 292;5. 292;6. 874;7. 293;8. 877;9. 508;10. L;11. CTC	1. 0.4074;2. 365;3. 1093;4. 396;5. 396;6. 1186;7. 397;8. 1189;9. 820;10. S;11. TCC	1. 0.4733;2. 472;3. 1414;4. 503;5. 503;6. 1507;7. 504;8. 1510;9. 1141;10. D;11. GAT
PHET_00490	1	1	1	0.04455	3	1.07924	0.05908	4.91222	0.171408	0.08879	4.91222	4	1. 0.93839;2. 23;3. 67;4. 23;5. 23;6. 67;7. 23;8. 67;9. 67;10. C;11. TGT	1. 0.71836;2. 45;3. 133;4. 45;5. 45;6. 133;7. 45;8. 133;9. 133;10. A;11. GCA	1. 0.71987;2. 73;3. 217;4. 90;5. 90;6. 268;7. 90;8. 268;9. 214;10. K;11. AAA	1. 0.49036;2. 80;3. 238;4. 97;5. 97;6. 289;7. 97;8. 289;9. 235;10. N;11. AAT
PHET_01313	1	1	1	0.04506	3	0.87358	0.487731	5.75498	0.61182	0.50255	5.75498	6	1. 0.79116;2. 254;3. 760;4. 257;5. 257;6. 769;7. 257;8. 769;9. 592;10. T;11. ACA	1. 0.57794;2. 293;3. 877;4. 296;5. 296;6. 886;7. 296;8. 886;9. 709;10. S;11. TCC	1. 0.57649;2. 510;3. 1528;4. 514;5. 514;6. 1540;7. 514;8. 1540;9. 1360;10. I;11. ATA	1. 0.77905;2. 527;3. 1579;4. 531;5. 531;6. 1591;7. 531;8. 1591;9. 1411;10. S;11. TCC	1. 0.74651;2. 555;3. 1663;4. 566;5. 566;6. 1696;7. 566;8. 1696;9. 1489;10. E;11. GAA	1. 0.51821;2. 620;3. 1858;4. 631;5. 631;6. 1891;7. 631;8. 1891;9. 1684;10. L;11. CTG
PHET_04269	1	1	1	0.04537	3	0.211723	0.11731	4.82771	0.166738	0.11114	4.82771	13	1. 0.41078;2. 235;3. 703;4. 435;5. 361;6. 1081;7. 393;8. 1177;9. 601;10. A;11. GCT	1. 0.43061;2. 238;3. 712;4. 438;5. 364;6. 1090;7. 396;8. 1186;9. 610;10. T;11. ACC	1. 0.41228;2. 251;3. 751;4. 451;5. 377;6. 1129;7. 409;8. 1225;9. 649;10. I;11. ATT	1. 0.43823;2. 348;3. 1042;4. 548;5. 474;6. 1420;7. 506;8. 1516;9. 940;10. R;11. CGC	1. 0.82511;2. 373;3. 1117;4. 573;5. 499;6. 1495;7. 531;8. 1591;9. 1015;10. V;11. GTT	1. 0.45376;2. 391;3. 1171;4. 591;5. 517;6. 1549;7. 549;8. 1645;9. 1069;10. K;11. AAA	1. 0.45197;2. 413;3. 1237;4. 613;5. 539;6. 1615;7. 571;8. 1711;9. 1135;10. P;11. CCA	1. 0.42732;2. 437;3. 1309;4. 637;5. 563;6. 1687;7. 595;8. 1783;9. 1207;10. A;11. GCT	1. 0.44221;2. 438;3. 1312;4. 638;5. 564;6. 1690;7. 596;8. 1786;9. 1210;10. E;11. GAA	1. 0.41716;2. 447;3. 1339;4. 647;5. 573;6. 1717;7. 605;8. 1813;9. 1237;10. H;11. CAT	1. 0.44805;2. 456;3. 1366;4. 656;5. 582;6. 1744;7. 614;8. 1840;9. 1264;10. V;11. GTA	1. 0.82861;2. 521;3. 1561;4. 731;5. 657;6. 1969;7. 689;8. 2065;9. 1453;10. V;11. GTT	1. 0.4596;2. 540;3. 1618;4. 750;5. 676;6. 2026;7. 708;8. 2122;9. 1510;10. P;11. CCG
PHET_02223	1	1	1	0.04543	4	0.278499	0.122759	6.01082	0.128175	0.128175	6.01082	4	1. 0.84187;2. 243;3. 727;4. 243;5. 243;6. 727;7. 243;8. 727;9. 301;10. P;11. CCG	1. 0.50986;2. 572;3. 1714;4. 572;5. 572;6. 1714;7. 572;8. 1714;9. 1285;10. G;11. GGC	1. 0.5082;2. 651;3. 1951;4. 651;5. 651;6. 1951;7. 651;8. 1951;9. 1522;10. E;11. GAA	1. 0.51859;2. 654;3. 1960;4. 654;5. 654;6. 1960;7. 654;8. 1960;9. 1531;10. L;11. TTG
PHET_01535	1	1	1	0.04715	3	1.40956	0.224054	5.60845	0.242423	0.227181	5.60845	1	1. 0.68701;2. 505;3. 1513;4. 540;5. 540;6. 1618;7. 547;8. 1639;9. 1399;10. Q;11. CAG
PHET_05839	1	1	1	0.04829	3	0.387443	0.106384	5.17375	0.203866	0.108175	5.17375	8	1. 0.67199;2. 9;3. 25;4. 9;5. 9;6. 25;7. 9;8. 25;9. 25;10. Y;11. TAT	1. 0.69485;2. 17;3. 49;4. 17;5. 17;6. 49;7. 17;8. 49;9. 49;10. S;11. TCG	1. 0.93274;2. 46;3. 136;4. 46;5. 46;6. 136;7. 46;8. 136;9. 136;10. H;11. CAT	1. 0.69025;2. 162;3. 484;4. 162;5. 162;6. 484;7. 162;8. 484;9. 484;10. P;11. CCC	1. 0.68516;2. 187;3. 559;4. 187;5. 187;6. 559;7. 187;8. 559;9. 559;10. G;11. GGA	1. 0.62813;2. 421;3. 1261;4. 433;5. 433;6. 1297;7. 433;8. 1297;9. 1255;10. T;11. ACA	1. 0.63;2. 472;3. 1414;4. 484;5. 484;6. 1450;7. 484;8. 1450;9. 1408;10. F;11. TTT	1. 0.65657;2. 541;3. 1621;4. 553;5. 553;6. 1657;7. 553;8. 1657;9. 1615;10. Y;11. TAC
PHET_04572	1	1	1	0.04898	3	4.75878	0.16413	4.28748	0.197321	0.172875	4.28748	1	1. 0.83266;2. 264;3. 790;4. 264;5. 264;6. 790;7. 264;8. 790;9. 790;10. L;11. CTC
PHET_01918	1	1	1	0.04903	3	0.604392	0.434057	3.94761	0.448181	0.448181	3.94761	5	1. 0.58122;2. 177;3. 529;4. 275;5. 275;6. 823;7. 275;8. 823;9. 529;10. H;11. CAT	1. 0.45844;2. 245;3. 733;4. 343;5. 343;6. 1027;7. 343;8. 1027;9. 733;10. H;11. CAT	1. 0.49677;2. 249;3. 745;4. 347;5. 347;6. 1039;7. 347;8. 1039;9. 745;10. N;11. AAC	1. 0.77926;2. 356;3. 1066;4. 454;5. 454;6. 1360;7. 454;8. 1360;9. 1066;10. M;11. ATG	1. 0.69819;2. 571;3. 1711;4. 669;5. 669;6. 2005;7. 669;8. 2005;9. 1711;10. S;11. TCA
PHET_09548	1	1	1	0.04943	4	0.480141	0.14167	4.94356	0.1472	0.1472	4.94356	2	1. 0.83308;2. 171;3. 511;4. 204;5. 204;6. 610;7. 204;8. 610;9. 511;10. A;11. GCA	1. 0.49167;2. 172;3. 514;4. 205;5. 205;6. 613;7. 205;8. 613;9. 514;10. A;11. GCT
PHET_09854	1	1	1	0.04996	4	1.18107	0.285952	4.72568	0.319409	0.319409	4.72568	3	1. 0.47191;2. 18;3. 52;4. 18;5. 18;6. 52;7. 18;8. 52;9. 52;10. A;11. GCC	1. 0.44474;2. 99;3. 295;4. 101;5. 101;6. 301;7. 101;8. 301;9. 139;10. I;11. ATA	1. 0.74461;2. 108;3. 322;4. 110;5. 110;6. 328;7. 110;8. 328;9. 166;10. P;11. CCG
PHET_10847	1	1	1	0.05043	4	0.28755	0.10827	6.06299	0.16832	0.10716	6.06299	4	1. 0.52995;2. 152;3. 454;4. 152;5. 152;6. 454;7. 162;8. 484;9. 346;10. I;11. ATC	1. 0.57221;2. 199;3. 595;4. 199;5. 199;6. 595;7. 209;8. 625;9. 487;10. S;11. AGT	1. 0.91063;2. 315;3. 943;4. 316;5. 316;6. 946;7. 354;8. 1060;9. 658;10. C;11. TGC	1. 0.5293;2. 329;3. 985;4. 330;5. 330;6. 988;7. 368;8. 1102;9. 700;10. H;11. CAT
PHET_00790	1	1	1	0.05084	3	0.454571	0.195692	2.48627	0.204475	0.204475	2.48627	5	1. 0.46274;2. 128;3. 382;4. 577;5. 128;6. 382;7. 128;8. 382;9. 172;10. Y;11. TAT	1. 0.45078;2. 159;3. 475;4. 608;5. 159;6. 475;7. 159;8. 475;9. 265;10. A;11. GCC	1. 0.44425;2. 163;3. 487;4. 612;5. 163;6. 487;7. 163;8. 487;9. 277;10. F;11. TTT	1. 0.78174;2. 284;3. 850;4. 733;5. 284;6. 850;7. 284;8. 850;9. 640;10. P;11. CCA	1. 0.44505;2. 476;3. 1426;4. 925;5. 476;6. 1426;7. 476;8. 1426;9. 1216;10. V;11. GTG
PHET_11260	1	1	1	0.0511	3	1.16894	0.462686	4.3658	0.683126	0.486521	4.3658	14	1. 0.80935;2. 8;3. 22;4. 8;5. 8;6. 22;7. 8;8. 22;9. 22;10. V;11. GTA	1. 0.78137;2. 12;3. 34;4. 12;5. 12;6. 34;7. 12;8. 34;9. 34;10. R;11. CGA	1. 0.46958;2. 42;3. 124;4. 42;5. 42;6. 124;7. 42;8. 124;9. 124;10. N;11. AAC	1. 0.41395;2. 56;3. 166;4. 56;5. 56;6. 166;7. 56;8. 166;9. 166;10. A;11. GCT	1. 0.43789;2. 79;3. 235;4. 79;5. 79;6. 235;7. 79;8. 235;9. 235;10. G;11. GGT	1. 0.46335;2. 88;3. 262;4. 88;5. 88;6. 262;7. 88;8. 262;9. 262;10. H;11. CAC	1. 0.82837;2. 95;3. 283;4. 95;5. 95;6. 283;7. 95;8. 283;9. 283;10. N;11. AAT	1. 0.49464;2. 99;3. 295;4. 99;5. 99;6. 295;7. 99;8. 295;9. 295;10. P;11. CCG	1. 0.42623;2. 118;3. 352;4. 118;5. 118;6. 352;7. 118;8. 352;9. 352;10. F;11. TTT	1. 0.51213;2. 174;3. 520;4. 174;5. 174;6. 520;7. 174;8. 520;9. 520;10. H;11. CAC	1. 0.47659;2. 176;3. 526;4. 176;5. 176;6. 526;7. 176;8. 526;9. 526;10. S;11. TCA	1. 0.52956;2. 193;3. 577;4. 193;5. 193;6. 577;7. 193;8. 577;9. 577;10. G;11. GGG	1. 0.41153;2. 199;3. 595;4. 199;5. 199;6. 595;7. 199;8. 595;9. 595;10. S;11. TCC	1. 0.46628;2. 216;3. 646;4. 216;5. 216;6. 646;7. 216;8. 646;9. 643;10. G;11. GGA
PHET_01035	1	1	1	0.05295	3	0.220719	0.06556	2.6009	0.0954382	0.06454	2.6009	2	1. 0.4799;2. 63;3. 187;4. 63;5. 63;6. 187;7. 63;8. 187;9. 187;10. K;11. AAA	1. 0.92695;2. 71;3. 211;4. 71;5. 71;6. 211;7. 71;8. 211;9. 211;10. P;11. CCT
PHET_03609	1	1	1	0.05309	3	0.34944	0.218458	6.96822	0.239175	0.237358	6.96822	2	1. 0.76928;2. 396;3. 1186;4. 428;5. 427;6. 1279;7. 427;8. 1279;9. 919;10. N;11. AAT	1. 0.80724;2. 557;3. 1669;4. 589;5. 588;6. 1762;7. 588;8. 1762;9. 1402;10. V;11. GTC
PHET_06145	1	1	1	0.05536	3	0.5226	0.22538	4.19808	0.373015	0.22192	4.19808	4	1. 0.88094;2. 62;3. 184;4. 62;5. 62;6. 184;7. 62;8. 184;9. 184;10. Q;11. CAG	1. 0.40581;2. 71;3. 211;4. 71;5. 71;6. 211;7. 71;8. 211;9. 211;10. K;11. AAA	1. 0.43172;2. 95;3. 283;4. 97;5. 97;6. 289;7. 97;8. 289;9. 283;10. Y;11. TAC	1. 0.82333;2. 229;3. 685;4. 231;5. 231;6. 691;7. 231;8. 691;9. 685;10. V;11. GTA
PHET_08773	1	1	1	0.05538	3	0.395447	0.18815	3.62939	0.221999	0.219079	3.62939	3	1. 0.43083;2. 14;3. 40;4. 14;5. 14;6. 40;7. 14;8. 40;9. 40;10. P;11. CCA	1. 0.86762;2. 15;3. 43;4. 15;5. 15;6. 43;7. 15;8. 43;9. 43;10. G;11. GGG	1. 0.8188;2. 188;3. 562;4. 188;5. 188;6. 562;7. 188;8. 562;9. 562;10. T;11. ACG
PHET_01992	1	1	1	0.05596	3	0.403328	0.255593	4.92179	0.283873	0.283873	4.92179	3	1. 0.74638;2. 147;3. 439;4. 147;5. 147;6. 439;7. 147;8. 439;9. 418;10. T;11. ACT	1. 0.8058;2. 268;3. 802;4. 268;5. 268;6. 802;7. 268;8. 802;9. 781;10. R;11. AGA	1. 0.76859;2. 315;3. 943;4. 315;5. 315;6. 943;7. 315;8. 943;9. 922;10. V;11. GTC
PHET_10724	1	1	1	0.05605	3	0.218323	0.04379	2.60571	0.103939	0.03758	2.60571	3	1. 0.94397;2. 109;3. 325;4. 137;5. 137;6. 409;7. 137;8. 409;9. 325;10. S;11. AGT	1. 0.45899;2. 115;3. 343;4. 143;5. 143;6. 427;7. 143;8. 427;9. 343;10. H;11. CAT	1. 0.46067;2. 121;3. 361;4. 149;5. 149;6. 445;7. 149;8. 445;9. 358;10. Y;11. TAT
PHET_02107	1	1	1	0.05606	4	0.31623	0.229129	6.45554	0.248064	0.231575	6.45554	4	1. 0.40104;2. 220;3. 658;4. 220;5. 220;6. 658;7. 268;8. 802;9. 238;10. S;11. TCG	1. 0.40099;2. 267;3. 799;4. 267;5. 267;6. 799;7. 315;8. 943;9. 379;10. A;11. GCC	1. 0.67981;2. 298;3. 892;4. 298;5. 298;6. 892;7. 346;8. 1036;9. 472;10. L;11. CTC	1. 0.77318;2. 561;3. 1681;4. 561;5. 561;6. 1681;7. 609;8. 1825;9. 1261;10. G;11. GGA
PHET_01072	1	1	1	0.05631	4	0.2812	0.109851	4.28181	0.125589	0.120884	4.28181	4	1. 0.90516;2. 222;3. 664;4. 222;5. 222;6. 664;7. 222;8. 664;9. 448;10. G;11. GGA	1. 0.53436;2. 307;3. 919;4. 307;5. 307;6. 919;7. 307;8. 919;9. 703;10. T;11. ACG	1. 0.54765;2. 380;3. 1138;4. 380;5. 380;6. 1138;7. 380;8. 1138;9. 922;10. T;11. ACA	1. 0.58401;2. 387;3. 1159;4. 387;5. 387;6. 1159;7. 387;8. 1159;9. 943;10. G;11. GGT
PHET_01418	1	1	1	0.05644	3	0.934136	0.47489	6.26594	0.68356	0.47493	6.26594	32	1. 0.4907;2. 75;3. 223;4. 75;5. 75;6. 223;7. 75;8. 223;9. 172;10. S;11. TCA	1. 0.46544;2. 77;3. 229;4. 77;5. 77;6. 229;7. 77;8. 229;9. 178;10. L;11. TTG	1. 0.47703;2. 96;3. 286;4. 96;5. 96;6. 286;7. 96;8. 286;9. 235;10. S;11. TCT	1. 0.48123;2. 119;3. 355;4. 119;5. 119;6. 355;7. 119;8. 355;9. 304;10. T;11. ACC	1. 0.47056;2. 153;3. 457;4. 153;5. 153;6. 457;7. 153;8. 457;9. 406;10. I;11. ATC	1. 0.41251;2. 205;3. 613;4. 205;5. 205;6. 613;7. 205;8. 613;9. 562;10. V;11. GTC	1. 0.4036;2. 223;3. 667;4. 223;5. 223;6. 667;7. 223;8. 667;9. 616;10. N;11. AAT	1. 0.45338;2. 235;3. 703;4. 235;5. 235;6. 703;7. 235;8. 703;9. 652;10. L;11. TTA	1. 0.81708;2. 247;3. 739;4. 247;5. 247;6. 739;7. 247;8. 739;9. 688;10. C;11. TGC	1. 0.43384;2. 253;3. 757;4. 253;5. 253;6. 757;7. 253;8. 757;9. 706;10. V;11. GTG	1. 0.47703;2. 264;3. 790;4. 264;5. 264;6. 790;7. 264;8. 790;9. 739;10. S;11. TCT	1. 0.41293;2. 271;3. 811;4. 271;5. 271;6. 811;7. 271;8. 811;9. 760;10. I;11. ATC	1. 0.43624;2. 285;3. 853;4. 285;5. 285;6. 853;7. 285;8. 853;9. 802;10. P;11. CCC	1. 0.80182;2. 311;3. 931;4. 311;5. 311;6. 931;7. 311;8. 931;9. 880;10. R;11. CGT	1. 0.81327;2. 316;3. 946;4. 316;5. 316;6. 946;7. 316;8. 946;9. 895;10. F;11. TTC	1. 0.43863;2. 324;3. 970;4. 324;5. 324;6. 970;7. 324;8. 970;9. 919;10. S;11. TCC	1. 0.41507;2. 326;3. 976;4. 326;5. 326;6. 976;7. 326;8. 976;9. 925;10. F;11. TTT	1. 0.41844;2. 390;3. 1168;4. 390;5. 390;6. 1168;7. 390;8. 1168;9. 1117;10. I;11. ATC	1. 0.44022;2. 399;3. 1195;4. 399;5. 399;6. 1195;7. 399;8. 1195;9. 1144;10. Y;11. TAC	1. 0.40354;2. 448;3. 1342;4. 448;5. 448;6. 1342;7. 448;8. 1342;9. 1291;10. D;11. GAT	1. 0.43844;2. 459;3. 1375;4. 489;5. 489;6. 1465;7. 489;8. 1465;9. 1321;10. R;11. AGG	1. 0.4283;2. 460;3. 1378;4. 490;5. 490;6. 1468;7. 490;8. 1468;9. 1324;10. S;11. AGC	1. 0.81209;2. 496;3. 1486;4. 526;5. 526;6. 1576;7. 526;8. 1576;9. 1432;10. R;11. AGG	1. 0.47478;2. 509;3. 1525;4. 543;5. 543;6. 1627;7. 543;8. 1627;9. 1471;10. F;11. TTC	1. 0.41124;2. 520;3. 1558;4. 554;5. 554;6. 1660;7. 554;8. 1660;9. 1504;10. G;11. GGT	1. 0.41318;2. 534;3. 1600;4. 568;5. 568;6. 1702;7. 568;8. 1702;9. 1546;10. E;11. GAA	1. 0.41414;2. 557;3. 1669;4. 591;5. 591;6. 1771;7. 591;8. 1771;9. 1615;10. A;11. GCC	1. 0.44234;2. 574;3. 1720;4. 608;5. 608;6. 1822;7. 608;8. 1822;9. 1651;10. P;11. CCA	1. 0.44052;2. 589;3. 1765;4. 623;5. 623;6. 1867;7. 623;8. 1867;9. 1696;10. L;11. CTC	1. 0.40354;2. 607;3. 1819;4. 641;5. 641;6. 1921;7. 641;8. 1921;9. 1750;10. D;11. GAT	1. 0.47147;2. 614;3. 1840;4. 648;5. 648;6. 1942;7. 648;8. 1942;9. 1771;10. A;11. GCT	1. 0.41507;2. 636;3. 1906;4. 670;5. 670;6. 2008;7. 670;8. 2008;9. 1837;10. F;11. TTT
PHET_06836	1	1	1	0.05655	3	1.86217	0.11333	3.68737	0.120853	0.120853	3.68737	3	1. 0.75347;2. 3;3. 7;4. 3;5. 3;6. 7;7. 3;8. 7;9. 7;10. S;11. TCC	1. 0.40192;2. 319;3. 955;4. 319;5. 319;6. 955;7. 319;8. 955;9. 955;10. L;11. TTA	1. 0.404;2. 413;3. 1237;4. 413;5. 413;6. 1237;7. 413;8. 1237;9. 1237;10. F;11. TTT
PHET_08969	1	1	1	0.0575	3	0.76734	0.26916	7.18171	0.3746	0.28059	7.18171	8	1. 0.52375;2. 11;3. 31;4. 11;5. 11;6. 31;7. 11;8. 31;9. 31;10. L;11. TTG	1. 0.48465;2. 18;3. 52;4. 18;5. 18;6. 52;7. 18;8. 52;9. 52;10. S;11. AGT	1. 0.48084;2. 20;3. 58;4. 20;5. 20;6. 58;7. 20;8. 58;9. 58;10. H;11. CAT	1. 0.4931;2. 22;3. 64;4. 22;5. 22;6. 64;7. 22;8. 64;9. 64;10. I;11. ATC	1. 0.87566;2. 141;3. 421;4. 141;5. 141;6. 421;7. 141;8. 421;9. 421;10. S;11. TCT	1. 0.50383;2. 144;3. 430;4. 144;5. 144;6. 430;7. 144;8. 430;9. 430;10. H;11. CAT	1. 0.51789;2. 161;3. 481;4. 161;5. 161;6. 481;7. 161;8. 481;9. 481;10. S;11. TCC	1. 0.82531;2. 172;3. 514;4. 172;5. 172;6. 514;7. 172;8. 514;9. 514;10. S;11. AGT
PHET_03890	1	1	1	0.05832	3	0.869186	0.332022	5.36141	0.447679	0.37611	5.36141	9	1. 0.56214;2. 14;3. 40;4. 32;5. 32;6. 94;7. 32;8. 94;9. 40;10. T;11. ACC	1. 0.8096;2. 17;3. 49;4. 35;5. 35;6. 103;7. 35;8. 103;9. 49;10. V;11. GTA	1. 0.86506;2. 26;3. 76;4. 44;5. 44;6. 130;7. 44;8. 130;9. 76;10. P;11. CCG	1. 0.55412;2. 33;3. 97;4. 51;5. 51;6. 151;7. 51;8. 151;9. 97;10. P;11. CCT	1. 0.46624;2. 79;3. 235;4. 97;5. 97;6. 289;7. 97;8. 289;9. 235;10. I;11. ATT	1. 0.50662;2. 119;3. 355;4. 137;5. 137;6. 409;7. 137;8. 409;9. 355;10. L;11. CTG	1. 0.48588;2. 154;3. 460;4. 172;5. 172;6. 514;7. 172;8. 514;9. 460;10. P;11. CCT	1. 0.44929;2. 165;3. 493;4. 183;5. 183;6. 547;7. 183;8. 547;9. 493;10. S;11. TCG	1. 0.49135;2. 167;3. 499;4. 185;5. 185;6. 553;7. 185;8. 553;9. 499;10. T;11. ACC
PHET_08560	1	1	1	0.05879	3	0.813881	0.38725	5.82111	0.602129	0.406364	5.82111	27	1. 0.5122;2. 43;3. 127;4. 52;5. 52;6. 154;7. 52;8. 154;9. 127;10. G;11. GGG	1. 0.42792;2. 140;3. 418;4. 194;5. 194;6. 580;7. 212;8. 634;9. 325;10. H;11. CAT	1. 0.43256;2. 167;3. 499;4. 221;5. 221;6. 661;7. 239;8. 715;9. 406;10. M;11. ATG	1. 0.45105;2. 182;3. 544;4. 236;5. 236;6. 706;7. 254;8. 760;9. 451;10. P;11. CCC	1. 0.50026;2. 195;3. 583;4. 249;5. 249;6. 745;7. 267;8. 799;9. 490;10. T;11. ACC	1. 0.79281;2. 208;3. 622;4. 262;5. 262;6. 784;7. 280;8. 838;9. 529;10. I;11. ATT	1. 0.43894;2. 212;3. 634;4. 266;5. 266;6. 796;7. 284;8. 850;9. 541;10. P;11. CCA	1. 0.46988;2. 257;3. 769;4. 311;5. 311;6. 931;7. 329;8. 985;9. 676;10. I;11. ATT	1. 0.42899;2. 294;3. 880;4. 348;5. 348;6. 1042;7. 366;8. 1096;9. 787;10. V;11. GTA	1. 0.40453;2. 305;3. 913;4. 359;5. 359;6. 1075;7. 377;8. 1129;9. 820;10. L;11. CTT	1. 0.41433;2. 306;3. 916;4. 360;5. 360;6. 1078;7. 378;8. 1132;9. 823;10. I;11. ATT	1. 0.42976;2. 336;3. 1006;4. 392;5. 392;6. 1174;7. 410;8. 1228;9. 907;10. I;11. ATA	1. 0.48194;2. 344;3. 1030;4. 400;5. 400;6. 1198;7. 418;8. 1252;9. 931;10. R;11. CGG	1. 0.41794;2. 345;3. 1033;4. 401;5. 401;6. 1201;7. 419;8. 1255;9. 934;10. Y;11. TAT	1. 0.40296;2. 373;3. 1117;4. 429;5. 429;6. 1285;7. 447;8. 1339;9. 1018;10. S;11. TCT	1. 0.44109;2. 377;3. 1129;4. 433;5. 433;6. 1297;7. 451;8. 1351;9. 1030;10. S;11. TCC	1. 0.83775;2. 418;3. 1252;4. 474;5. 474;6. 1420;7. 492;8. 1474;9. 1153;10. T;11. ACT	1. 0.47649;2. 432;3. 1294;4. 488;5. 488;6. 1462;7. 506;8. 1516;9. 1195;10. S;11. AGT	1. 0.50267;2. 435;3. 1303;4. 491;5. 491;6. 1471;7. 509;8. 1525;9. 1204;10. P;11. CCC	1. 0.453;2. 498;3. 1492;4. 554;5. 554;6. 1660;7. 572;8. 1714;9. 1393;10. E;11. GAA	1. 0.84582;2. 505;3. 1513;4. 561;5. 561;6. 1681;7. 579;8. 1735;9. 1414;10. A;11. GCG	1. 0.46852;2. 517;3. 1549;4. 573;5. 573;6. 1717;7. 591;8. 1771;9. 1450;10. L;11. CTG	1. 0.44743;2. 534;3. 1600;4. 590;5. 590;6. 1768;7. 608;8. 1822;9. 1501;10. V;11. GTG	1. 0.41433;2. 546;3. 1636;4. 602;5. 602;6. 1804;7. 620;8. 1858;9. 1537;10. I;11. ATT	1. 0.47399;2. 552;3. 1654;4. 608;5. 608;6. 1822;7. 626;8. 1876;9. 1555;10. R;11. CGT	1. 0.41962;2. 557;3. 1669;4. 613;5. 613;6. 1837;7. 631;8. 1891;9. 1570;10. N;11. AAT	1. 0.40231;2. 565;3. 1693;4. 621;5. 621;6. 1861;7. 639;8. 1915;9. 1594;10. A;11. GCT
PHET_03210	1	1	1	0.05911	4	0.49131	0.2334	5.37697	0.247762	0.242275	5.37697	6	1. 0.78516;2. 11;3. 31;4. 11;5. 11;6. 31;7. 11;8. 31;9. 31;10. V;11. GTG	1. 0.43382;2. 75;3. 223;4. 75;5. 75;6. 223;7. 75;8. 223;9. 223;10. W;11. TGG	1. 0.40924;2. 100;3. 298;4. 100;5. 100;6. 298;7. 100;8. 298;9. 298;10. R;11. CGG	1. 0.41222;2. 108;3. 322;4. 108;5. 108;6. 322;7. 108;8. 322;9. 322;10. V;11. GTA	1. 0.40592;2. 277;3. 829;4. 277;5. 277;6. 829;7. 277;8. 829;9. 829;10. G;11. GGA	1. 0.42091;2. 322;3. 964;4. 322;5. 322;6. 964;7. 322;8. 964;9. 964;10. T;11. ACC
PHET_10790	1	1	1	0.05948	4	0.730329	0.195515	7.53993	0.209187	0.209187	7.53993	4	1. 0.42827;2. 4;3. 10;4. 4;5. 4;6. 10;7. 4;8. 10;9. 10;10. L;11. TTG	1. 0.45592;2. 53;3. 157;4. 53;5. 53;6. 157;7. 53;8. 157;9. 145;10. G;11. GGT	1. 0.46942;2. 198;3. 592;4. 198;5. 198;6. 592;7. 198;8. 592;9. 580;10. S;11. TCA	1. 0.84657;2. 250;3. 748;4. 250;5. 250;6. 748;7. 250;8. 748;9. 736;10. S;11. TCT
PHET_04491	1	1	1	0.0603	3	0.327231	0.146819	4.55758	0.178337	0.178337	4.55758	7	1. 0.41441;2. 19;3. 55;4. 25;5. 25;6. 73;7. 25;8. 73;9. 55;10. S;11. TCA	1. 0.45442;2. 153;3. 457;4. 188;5. 188;6. 562;7. 188;8. 562;9. 454;10. E;11. GAG	1. 0.43659;2. 197;3. 589;4. 232;5. 232;6. 694;7. 232;8. 694;9. 586;10. H;11. CAC	1. 0.4981;2. 229;3. 685;4. 264;5. 264;6. 790;7. 264;8. 790;9. 682;10. A;11. GCG	1. 0.84461;2. 238;3. 712;4. 273;5. 273;6. 817;7. 273;8. 817;9. 709;10. P;11. CCA	1. 0.48259;2. 329;3. 985;4. 364;5. 364;6. 1090;7. 364;8. 1090;9. 982;10. S;11. TCA	1. 0.80395;2. 338;3. 1012;4. 373;5. 373;6. 1117;7. 373;8. 1117;9. 1009;10. T;11. ACA
PHET_05417	1	1	1	0.06047	3	0.460078	0.131833	3.35848	0.171808	0.151033	3.35848	3	1. 0.45744;2. 91;3. 271;4. 91;5. 91;6. 271;7. 91;8. 271;9. 190;10. L;11. TTG	1. 0.4706;2. 111;3. 331;4. 111;5. 111;6. 331;7. 111;8. 331;9. 250;10. L;11. CTT	1. 0.88327;2. 153;3. 457;4. 153;5. 153;6. 457;7. 153;8. 457;9. 376;10. A;11. GCT
PHET_09127	1	1	1	0.06121	3	0.612231	0.346753	4.31682	0.468703	0.350931	4.31682	4	1. 0.7705;2. 141;3. 421;4. 141;5. 141;6. 421;7. 141;8. 421;9. 409;10. I;11. ATT	1. 0.75559;2. 195;3. 583;4. 195;5. 195;6. 583;7. 195;8. 583;9. 571;10. I;11. ATT	1. 0.52608;2. 379;3. 1135;4. 379;5. 379;6. 1135;7. 379;8. 1135;9. 1123;10. P;11. CCA	1. 0.77079;2. 430;3. 1288;4. 431;5. 430;6. 1288;7. 430;8. 1288;9. 1276;10. L;11. CTT
PHET_02929	1	1	1	0.06516	3	0.334996	0.136753	4.24809	0.222282	0.139519	4.24809	17	1. 0.41089;2. 8;3. 22;4. 42;5. 42;6. 124;7. 42;8. 124;9. 22;10. E;11. GAA	1. 0.71216;2. 20;3. 58;4. 54;5. 54;6. 160;7. 54;8. 160;9. 58;10. D;11. GAT	1. 0.47317;2. 49;3. 145;4. 83;5. 83;6. 247;7. 83;8. 247;9. 145;10. T;11. ACC	1. 0.87877;2. 91;3. 271;4. 125;5. 125;6. 373;7. 125;8. 373;9. 271;10. S;11. TCG	1. 0.49465;2. 92;3. 274;4. 126;5. 126;6. 376;7. 126;8. 376;9. 274;10. R;11. CGA	1. 0.54089;2. 123;3. 367;4. 157;5. 157;6. 469;7. 157;8. 469;9. 367;10. A;11. GCC	1. 0.46788;2. 124;3. 370;4. 158;5. 158;6. 472;7. 158;8. 472;9. 370;10. T;11. ACC	1. 0.42076;2. 126;3. 376;4. 160;5. 160;6. 478;7. 160;8. 478;9. 376;10. G;11. GGA	1. 0.86387;2. 127;3. 379;4. 161;5. 161;6. 481;7. 161;8. 481;9. 379;10. N;11. AAT	1. 0.50685;2. 146;3. 436;4. 180;5. 180;6. 538;7. 180;8. 538;9. 436;10. F;11. TTT	1. 0.55091;2. 157;3. 469;4. 191;5. 191;6. 571;7. 191;8. 571;9. 469;10. T;11. ACC	1. 0.41009;2. 186;3. 556;4. 220;5. 220;6. 658;7. 220;8. 658;9. 556;10. H;11. CAT	1. 0.49604;2. 189;3. 565;4. 223;5. 223;6. 667;7. 223;8. 667;9. 565;10. P;11. CCC	1. 0.42213;2. 191;3. 571;4. 225;5. 225;6. 673;7. 225;8. 673;9. 571;10. I;11. ATA	1. 0.53462;2. 196;3. 586;4. 230;5. 230;6. 688;7. 230;8. 688;9. 586;10. V;11. GTA	1. 0.51052;2. 369;3. 1105;4. 403;5. 403;6. 1207;7. 403;8. 1207;9. 1105;10. V;11. GTG	1. 0.60708;2. 391;3. 1171;4. 425;5. 425;6. 1273;7. 425;8. 1273;9. 1171;10. I;11. ATA
PHET_11145	1	1	1	0.06521	4	0.27539	0.140839	5.66871	0.145956	0.145358	5.66871	9	1. 0.44253;2. 106;3. 316;4. 153;5. 153;6. 457;7. 153;8. 457;9. 316;10. D;11. GAT	1. 0.42231;2. 126;3. 376;4. 173;5. 173;6. 517;7. 173;8. 517;9. 376;10. M;11. ATG	1. 0.45502;2. 246;3. 736;4. 293;5. 293;6. 877;7. 293;8. 877;9. 736;10. C;11. TGT	1. 0.45048;2. 311;3. 931;4. 380;5. 380;6. 1138;7. 387;8. 1159;9. 880;10. G;11. GGT	1. 0.7438;2. 360;3. 1078;4. 429;5. 429;6. 1285;7. 436;8. 1306;9. 1027;10. H;11. CAT	1. 0.4375;2. 586;3. 1756;4. 655;5. 655;6. 1963;7. 662;8. 1984;9. 1705;10. D;11. GAT	1. 0.45937;2. 591;3. 1771;4. 660;5. 660;6. 1978;7. 667;8. 1999;9. 1720;10. P;11. CCC	1. 0.46546;2. 609;3. 1825;4. 678;5. 678;6. 2032;7. 685;8. 2053;9. 1729;10. L;11. CTT	1. 0.44337;2. 882;3. 2644;4. 954;5. 954;6. 2860;7. 961;8. 2881;9. 2527;10. N;11. AAC
PHET_01820	1	1	1	0.06551	3	0.286691	0.190148	5.80941	0.235987	0.188731	5.80941	2	1. 0.8245;2. 78;3. 232;4. 269;5. 269;6. 805;7. 306;8. 916;9. 109;10. G;11. GGC	1. 0.8255;2. 781;3. 2341;4. 978;5. 977;6. 2929;7. 1014;8. 3040;9. 2218;10. S;11. AGC
PHET_07227	1	1	1	0.06633	4	0.253166	0.149637	6.61781	0.174671	0.156529	6.61781	5	1. 0.41018;2. 245;3. 733;4. 249;5. 249;6. 745;7. 266;8. 796;9. 682;10. Q;11. CAA	1. 0.42249;2. 266;3. 796;4. 270;5. 270;6. 808;7. 287;8. 859;9. 745;10. S;11. AGT	1. 0.79898;2. 362;3. 1084;4. 367;5. 367;6. 1099;7. 384;8. 1150;9. 1033;10. W;11. TGG	1. 0.75566;2. 376;3. 1126;4. 381;5. 381;6. 1141;7. 398;8. 1192;9. 1075;10. S;11. AGT	1. 0.4073;2. 546;3. 1636;4. 551;5. 551;6. 1651;7. 568;8. 1702;9. 1534;10. Y;11. TAC
PHET_04462	1	1	1	0.06634	3	0.465052	0.28901	4.45622	0.309343	0.292032	4.45622	1	1. 0.71963;2. 17;3. 49;4. 39;5. 39;6. 115;7. 62;8. 184;9. 4;10. S;11. TCA
PHET_05829	1	1	1	0.0672	3	0.339335	0.04388	5.64571	0.130695	0.03432	5.64571	6	1. 0.50857;2. 36;3. 106;4. 36;5. 36;6. 106;7. 36;8. 106;9. 76;10. D;11. GAT	1. 0.4907;2. 39;3. 115;4. 39;5. 39;6. 115;7. 39;8. 115;9. 85;10. I;11. ATT	1. 0.5853;2. 42;3. 124;4. 42;5. 42;6. 124;7. 42;8. 124;9. 94;10. V;11. GTG	1. 0.93496;2. 43;3. 127;4. 43;5. 43;6. 127;7. 43;8. 127;9. 97;10. N;11. AAT	1. 0.48797;2. 218;3. 652;4. 218;5. 218;6. 652;7. 218;8. 652;9. 622;10. N;11. AAT	1. 0.59543;2. 281;3. 841;4. 281;5. 281;6. 841;7. 281;8. 841;9. 811;10. Q;11. CAA
PHET_06233	1	1	1	0.06857	3	0.213423	0.0928301	5.10755	0.110626	0.0988938	5.10755	5	1. 0.5596;2. 396;3. 1186;4. 396;5. 396;6. 1186;7. 396;8. 1186;9. 1186;10. V;11. GTT	1. 0.52305;2. 398;3. 1192;4. 398;5. 398;6. 1192;7. 398;8. 1192;9. 1192;10. V;11. GTC	1. 0.53063;2. 406;3. 1216;4. 406;5. 406;6. 1216;7. 406;8. 1216;9. 1216;10. P;11. CCC	1. 0.55927;2. 493;3. 1477;4. 493;5. 493;6. 1477;7. 493;8. 1477;9. 1477;10. T;11. ACA	1. 0.88192;2. 537;3. 1609;4. 537;5. 537;6. 1609;7. 537;8. 1609;9. 1609;10. V;11. GTA
PHET_11770	1	1	1	0.06946	4	0.441359	0.144975	6.19258	0.222164	0.13626	6.19258	12	1. 0.44078;2. 244;3. 730;4. 343;5. 343;6. 1027;7. 353;8. 1057;9. 682;10. G;11. GGT	1. 0.49191;2. 245;3. 733;4. 344;5. 344;6. 1030;7. 354;8. 1060;9. 685;10. E;11. GAG	1. 0.44244;2. 252;3. 754;4. 351;5. 351;6. 1051;7. 361;8. 1081;9. 706;10. I;11. ATA	1. 0.46729;2. 269;3. 805;4. 368;5. 368;6. 1102;7. 378;8. 1132;9. 757;10. V;11. GTG	1. 0.47442;2. 279;3. 835;4. 378;5. 378;6. 1132;7. 388;8. 1162;9. 787;10. S;11. AGC	1. 0.50921;2. 286;3. 856;4. 385;5. 385;6. 1153;7. 395;8. 1183;9. 808;10. T;11. ACA	1. 0.47171;2. 303;3. 907;4. 402;5. 402;6. 1204;7. 412;8. 1234;9. 859;10. V;11. GTG	1. 0.46112;2. 313;3. 937;4. 412;5. 412;6. 1234;7. 422;8. 1264;9. 889;10. V;11. GTC	1. 0.8668;2. 322;3. 964;4. 421;5. 421;6. 1261;7. 431;8. 1291;9. 916;10. C;11. TGC	1. 0.49625;2. 323;3. 967;4. 422;5. 422;6. 1264;7. 432;8. 1294;9. 919;10. R;11. CGG	1. 0.43764;2. 370;3. 1108;4. 469;5. 469;6. 1405;7. 479;8. 1435;9. 1060;10. N;11. AAT	1. 0.52295;2. 439;3. 1315;4. 538;5. 538;6. 1612;7. 548;8. 1642;9. 1267;10. V;11. GTA
PHET_04741	1	1	1	0.07042	3	0.267329	0.164577	4.55102	0.215241	0.171018	4.55102	7	1. 0.67203;2. 29;3. 85;4. 73;5. 73;6. 217;7. 82;8. 244;9. 58;10. T;11. ACA	1. 0.72778;2. 68;3. 202;4. 112;5. 112;6. 334;7. 121;8. 361;9. 175;10. S;11. TCT	1. 0.56068;2. 85;3. 253;4. 129;5. 129;6. 385;7. 138;8. 412;9. 226;10. R;11. CGT	1. 0.67288;2. 142;3. 424;4. 186;5. 186;6. 556;7. 195;8. 583;9. 397;10. C;11. TGT	1. 0.4227;2. 166;3. 496;4. 210;5. 210;6. 628;7. 219;8. 655;9. 469;10. M;11. ATG	1. 0.74096;2. 206;3. 616;4. 272;5. 272;6. 814;7. 281;8. 841;9. 589;10. S;11. TCA	1. 0.66073;2. 218;3. 652;4. 284;5. 284;6. 850;7. 293;8. 877;9. 625;10. T;11. ACA
PHET_07914	1	1	1	0.07261	4	0.694259	0.44962	6.69131	0.506399	0.459084	6.69131	4	1. 0.49177;2. 180;3. 538;4. 180;5. 180;6. 538;7. 180;8. 538;9. 538;10. T;11. ACT	1. 0.7779;2. 397;3. 1189;4. 397;5. 397;6. 1189;7. 397;8. 1189;9. 1189;10. F;11. TTT	1. 0.69815;2. 547;3. 1639;4. 547;5. 547;6. 1639;7. 547;8. 1639;9. 1639;10. Q;11. CAA	1. 0.52886;2. 651;3. 1951;4. 651;5. 651;6. 1951;7. 651;8. 1951;9. 1951;10. S;11. TCA
PHET_08299	1	1	1	0.07334	3	0.415703	0.232238	7.24642	0.3096	0.232511	7.24642	5	1. 0.4059;2. 287;3. 859;4. 304;5. 301;6. 901;7. 324;8. 970;9. 772;10. S;11. AGC	1. 0.83811;2. 385;3. 1153;4. 402;5. 399;6. 1195;7. 422;8. 1264;9. 1033;10. M;11. ATG	1. 0.40147;2. 400;3. 1198;4. 417;5. 414;6. 1240;7. 437;8. 1309;9. 1078;10. Q;11. CAG	1. 0.40187;2. 484;3. 1450;4. 501;5. 498;6. 1492;7. 521;8. 1561;9. 1282;10. K;11. AAA	1. 0.73374;2. 588;3. 1762;4. 620;5. 617;6. 1849;7. 640;8. 1918;9. 1591;10. K;11. AAG
PHET_07107	1	1	1	0.07335	4	0.358737	0.238313	5.56809	0.291972	0.241306	5.56809	2	1. 0.74855;2. 489;3. 1465;4. 489;5. 489;6. 1465;7. 489;8. 1465;9. 1465;10. H;11. CAC	1. 0.75132;2. 720;3. 2158;4. 720;5. 720;6. 2158;7. 720;8. 2158;9. 2125;10. N;11. AAC
PHET_08435	1	1	1	0.07464	4	0.190382	0.0836762	3.98623	0.113197	0.086988	3.98623	5	1. 0.55099;2. 14;3. 40;4. 14;5. 14;6. 40;7. 14;8. 40;9. 40;10. H;11. CAC	1. 0.50741;2. 47;3. 139;4. 47;5. 47;6. 139;7. 47;8. 139;9. 139;10. N;11. AAC	1. 0.93111;2. 52;3. 154;4. 52;5. 52;6. 154;7. 52;8. 154;9. 154;10. H;11. CAT	1. 0.77056;2. 71;3. 211;4. 71;5. 71;6. 211;7. 71;8. 211;9. 211;10. M;11. ATG	1. 0.51368;2. 145;3. 433;4. 145;5. 145;6. 433;7. 145;8. 433;9. 433;10. V;11. GTC
PHET_04602	1	1	1	0.07632	3	0.27659	0.17301	4.83561	0.189661	0.189661	4.83561	2	1. 0.75971;2. 79;3. 235;4. 85;5. 85;6. 253;7. 85;8. 253;9. 235;10. N;11. AAT	1. 0.78041;2. 176;3. 526;4. 182;5. 182;6. 544;7. 182;8. 544;9. 526;10. Q;11. CAA
PHET_06431	1	1	1	0.07666	3	2.62914	0.182036	6.14413	0.206303	0.181892	6.14413	2	1. 0.67668;2. 822;3. 2464;4. 939;5. 867;6. 2599;7. 867;8. 2599;9. 2371;10. N;11. AAC	1. 0.6799;2. 1121;3. 3361;4. 1240;5. 1168;6. 3502;7. 1168;8. 3502;9. 3205;10. S;11. AGT
PHET_03923	1	1	1	0.07695	3	0.417102	0.159969	4.67288	0.191025	0.189483	4.67288	3	1. 0.43514;2. 125;3. 373;4. 134;5. 134;6. 400;7. 134;8. 400;9. 349;10. T;11. ACA	1. 0.84353;2. 134;3. 400;4. 143;5. 143;6. 427;7. 143;8. 427;9. 376;10. S;11. TCC	1. 0.41555;2. 139;3. 415;4. 148;5. 148;6. 442;7. 148;8. 442;9. 391;10. C;11. TGC
PHET_04753	1	1	1	0.07782	3	3.21548	0.2152	4.68908	0.344688	0.17725	4.68908	2	1. 0.86855;2. 115;3. 343;4. 119;5. 119;6. 355;7. 119;8. 355;9. 337;10. T;11. ACC	1. 0.44757;2. 118;3. 352;4. 122;5. 122;6. 364;7. 122;8. 364;9. 346;10. S;11. TCG
PHET_06345	1	1	1	0.07824	3	0.543135	0.17921	5.09466	0.20881	0.20881	5.09466	10	1. 0.48224;2. 35;3. 103;4. 118;5. 118;6. 352;7. 118;8. 352;9. 100;10. I;11. ATT	1. 0.54203;2. 149;3. 445;4. 232;5. 232;6. 694;7. 232;8. 694;9. 442;10. R;11. CGG	1. 0.49236;2. 239;3. 715;4. 322;5. 322;6. 964;7. 322;8. 964;9. 712;10. A;11. GCC	1. 0.71727;2. 240;3. 718;4. 323;5. 323;6. 967;7. 323;8. 967;9. 715;10. G;11. GGT	1. 0.49612;2. 271;3. 811;4. 355;5. 355;6. 1063;7. 355;8. 1063;9. 808;10. V;11. GTT	1. 0.4901;2. 277;3. 829;4. 361;5. 361;6. 1081;7. 361;8. 1081;9. 826;10. L;11. CTG	1. 0.4908;2. 298;3. 892;4. 382;5. 382;6. 1144;7. 382;8. 1144;9. 889;10. A;11. GCT	1. 0.50314;2. 304;3. 910;4. 388;5. 388;6. 1162;7. 388;8. 1162;9. 907;10. T;11. ACG	1. 0.48529;2. 311;3. 931;4. 395;5. 395;6. 1183;7. 395;8. 1183;9. 928;10. I;11. ATC	1. 0.48991;2. 312;3. 934;4. 396;5. 396;6. 1186;7. 396;8. 1186;9. 931;10. I;11. ATT
PHET_06272	1	1	1	0.07846	3	10.5691	0.16789	3.0869	0.238843	0.14542	3.0869	4	1. 0.50461;2. 17;3. 49;4. 29;5. 17;6. 49;7. 17;8. 49;9. 16;10. A;11. GCA	1. 0.53939;2. 20;3. 58;4. 32;5. 20;6. 58;7. 20;8. 58;9. 25;10. L;11. CTA	1. 0.74306;2. 39;3. 115;4. 51;5. 39;6. 115;7. 39;8. 115;9. 82;10. V;11. GTT	1. 0.43906;2. 85;3. 253;4. 97;5. 85;6. 253;7. 85;8. 253;9. 220;10. C;11. TGC
PHET_02295	1	1	1	0.07906	3	3.2191	0.312919	4.58959	0.395115	0.301832	4.58959	1	1. 0.72021;2. 462;3. 1384;4. 462;5. 462;6. 1384;7. 462;8. 1384;9. 1384;10. R;11. CGC
PHET_05813	1	1	1	0.0796	3	3.53859	0.30024	2.3454	0.30005	0.30005	2.3454	1	1. 0.72642;2. 270;3. 808;4. 270;5. 270;6. 808;7. 305;8. 913;9. 574;10. S;11. AGT
PHET_05525	1	1	1	0.08006	3	0.3722	0.18218	6.46881	0.226953	0.18916	6.46881	1	1. 0.83778;2. 80;3. 238;4. 80;5. 80;6. 238;7. 80;8. 238;9. 238;10. A;11. GCG
PHET_05557	1	1	1	0.08029	3	0.350577	0.190028	5.31478	0.243315	0.202139	5.31478	3	1. 0.8679;2. 178;3. 532;4. 178;5. 178;6. 532;7. 178;8. 532;9. 532;10. S;11. AGT	1. 0.444;2. 269;3. 805;4. 269;5. 269;6. 805;7. 269;8. 805;9. 805;10. L;11. CTG	1. 0.8268;2. 271;3. 811;4. 271;5. 271;6. 811;7. 271;8. 811;9. 811;10. N;11. AAC
PHET_02338	1	1	1	0.08107	3	0.812359	0.0457085	5.89344	0.0503905	0.0503905	5.89344	1	1. 0.74188;2. 624;3. 1870;4. 845;5. 624;6. 1870;7. 624;8. 1870;9. 559;10. Q;11. CAG
PHET_09712	1	1	1	0.08188	4	0.351509	0.247874	5.00448	0.266443	0.247951	5.00448	1	1. 0.61123;2. 941;3. 2821;4. 963;5. 963;6. 2887;7. 963;8. 2887;9. 2629;10. K;11. AAG
PHET_01938	1	1	1	0.08257	3	0.326935	0.118	3.46569	0.130732	0.130732	3.46569	3	1. 0.45133;2. 11;3. 31;4. 11;5. 11;6. 31;7. 11;8. 31;9. 31;10. S;11. TCT	1. 0.43565;2. 131;3. 391;4. 168;5. 168;6. 502;7. 168;8. 502;9. 385;10. V;11. GTT	1. 0.83775;2. 280;3. 838;4. 317;5. 317;6. 949;7. 317;8. 949;9. 694;10. M;11. ATG
PHET_06886	1	1	1	0.08291	3	0.638657	0.17354	6.94907	0.359933	0.198162	6.94907	13	1. 0.48932;2. 119;3. 355;4. 272;5. 149;6. 445;7. 149;8. 445;9. 355;10. I;11. ATA	1. 0.51148;2. 172;3. 514;4. 325;5. 202;6. 604;7. 202;8. 604;9. 514;10. V;11. GTC	1. 0.50822;2. 197;3. 589;4. 350;5. 227;6. 679;7. 227;8. 679;9. 589;10. F;11. TTT	1. 0.48571;2. 269;3. 805;4. 422;5. 299;6. 895;7. 299;8. 895;9. 805;10. H;11. CAT	1. 0.5479;2. 279;3. 835;4. 432;5. 309;6. 925;7. 309;8. 925;9. 835;10. F;11. TTC	1. 0.5828;2. 284;3. 850;4. 437;5. 314;6. 940;7. 314;8. 940;9. 850;10. G;11. GGA	1. 0.60686;2. 285;3. 853;4. 438;5. 315;6. 943;7. 315;8. 943;9. 853;10. R;11. CGA	1. 0.51115;2. 300;3. 898;4. 453;5. 330;6. 988;7. 330;8. 988;9. 898;10. G;11. GGC	1. 0.52186;2. 301;3. 901;4. 454;5. 331;6. 991;7. 331;8. 991;9. 901;10. A;11. GCA	1. 0.48932;2. 302;3. 904;4. 455;5. 332;6. 994;7. 332;8. 994;9. 904;10. I;11. ATA	1. 0.54075;2. 309;3. 925;4. 462;5. 339;6. 1015;7. 339;8. 1015;9. 925;10. L;11. TTA	1. 0.8911;2. 310;3. 928;4. 463;5. 340;6. 1018;7. 340;8. 1018;9. 928;10. N;11. AAC	1. 0.51513;2. 313;3. 937;4. 466;5. 343;6. 1027;7. 343;8. 1027;9. 937;10. P;11. CCC
PHET_05636	1	1	1	0.08414	3	0.643759	0.200331	5.37869	0.210234	0.210234	5.37869	2	1. 0.70948;2. 11;3. 31;4. 45;5. 45;6. 133;7. 54;8. 160;9. 4;10. T;11. ACA	1. 0.72771;2. 322;3. 964;4. 356;5. 356;6. 1066;7. 365;8. 1093;9. 937;10. P;11. CCT
PHET_02183	1	1	1	0.08471	4	0.275732	0.15158	5.84486	0.172679	0.156046	5.84486	3	1. 0.78359;2. 559;3. 1675;4. 572;5. 572;6. 1714;7. 618;8. 1852;9. 1297;10. H;11. CAC	1. 0.42843;2. 656;3. 1966;4. 669;5. 669;6. 2005;7. 715;8. 2143;9. 1504;10. T;11. ACT	1. 0.414;2. 678;3. 2032;4. 691;5. 691;6. 2071;7. 737;8. 2209;9. 1570;10. A;11. GCG
PHET_01842	1	1	1	0.08537	3	0.960626	0.399346	5.71651	0.405626	0.403916	5.71651	3	1. 0.41986;2. 11;3. 31;4. 11;5. 11;6. 31;7. 11;8. 31;9. 31;10. I;11. ATA	1. 0.52948;2. 26;3. 76;4. 30;5. 30;6. 88;7. 30;8. 88;9. 73;10. L;11. CTC	1. 0.64419;2. 127;3. 379;4. 131;5. 131;6. 391;7. 131;8. 391;9. 358;10. G;11. GGC
PHET_00936	1	1	1	0.08592	3	0.328209	0.233668	5.55206	0.248561	0.248561	5.55206	2	1. 0.6206;2. 392;3. 1174;4. 780;5. 392;6. 1174;7. 392;8. 1174;9. 1174;10. C;11. TGC	1. 0.58909;2. 438;3. 1312;4. 826;5. 438;6. 1312;7. 438;8. 1312;9. 1312;10. R;11. AGA
PHET_00624	1	1	1	0.08779	3	0.171994	0.0886077	4.48479	0.0968209	0.0968209	4.48479	5	1. 0.49016;2. 310;3. 928;4. 324;5. 310;6. 928;7. 310;8. 928;9. 928;10. H;11. CAC	1. 0.49578;2. 370;3. 1108;4. 384;5. 370;6. 1108;7. 370;8. 1108;9. 1108;10. T;11. ACT	1. 0.8608;2. 391;3. 1171;4. 405;5. 391;6. 1171;7. 391;8. 1171;9. 1171;10. G;11. GGC	1. 0.44951;2. 455;3. 1363;4. 469;5. 455;6. 1363;7. 455;8. 1363;9. 1363;10. Y;11. TAT	1. 0.50179;2. 456;3. 1366;4. 470;5. 456;6. 1366;7. 456;8. 1366;9. 1366;10. S;11. TCC
PHET_02377	1	1	1	0.08855	3	0.451214	0.203984	4.39543	0.236257	0.199917	4.39543	5	1. 0.56005;2. 1702;3. 5104;4. 1912;5. 1912;6. 5734;7. 1944;8. 5830;9. 4594;10. V;11. GTA	1. 0.58682;2. 1814;3. 5440;4. 2024;5. 2024;6. 6070;7. 2056;8. 6166;9. 4930;10. N;11. AAT	1. 0.50853;2. 1930;3. 5788;4. 2140;5. 2140;6. 6418;7. 2172;8. 6514;9. 5278;10. L;11. TTG	1. 0.59543;2. 2122;3. 6364;4. 2332;5. 2332;6. 6994;7. 2364;8. 7090;9. 5854;10. S;11. TCA	1. 0.58691;2. 2160;3. 6478;4. 2370;5. 2370;6. 7108;7. 2402;8. 7204;9. 5968;10. N;11. AAC
PHET_02208	1	1	1	0.09077	3	0.858903	0.347667	6.00088	0.583515	0.357654	6.00088	21	1. 0.52691;2. 61;3. 181;4. 61;5. 61;6. 181;7. 61;8. 181;9. 181;10. M;11. ATG	1. 0.57115;2. 65;3. 193;4. 65;5. 65;6. 193;7. 65;8. 193;9. 193;10. L;11. CTG	1. 0.46516;2. 68;3. 202;4. 68;5. 68;6. 202;7. 68;8. 202;9. 202;10. N;11. AAT	1. 0.45583;2. 94;3. 280;4. 94;5. 94;6. 280;7. 94;8. 280;9. 280;10. M;11. ATG	1. 0.52896;2. 95;3. 283;4. 95;5. 95;6. 283;7. 95;8. 283;9. 283;10. R;11. CGG	1. 0.51561;2. 99;3. 295;4. 99;5. 99;6. 295;7. 99;8. 295;9. 295;10. N;11. AAC	1. 0.47952;2. 109;3. 325;4. 109;5. 109;6. 325;7. 109;8. 325;9. 325;10. C;11. TGT	1. 0.48143;2. 127;3. 379;4. 153;5. 153;6. 457;7. 153;8. 457;9. 373;10. T;11. ACA	1. 0.87791;2. 168;3. 502;4. 194;5. 194;6. 580;7. 194;8. 580;9. 496;10. L;11. TTG	1. 0.51581;2. 171;3. 511;4. 197;5. 197;6. 589;7. 197;8. 589;9. 505;10. L;11. TTA	1. 0.47721;2. 177;3. 529;4. 203;5. 203;6. 607;7. 203;8. 607;9. 523;10. S;11. AGT	1. 0.49632;2. 186;3. 556;4. 212;5. 212;6. 634;7. 212;8. 634;9. 550;10. P;11. CCA	1. 0.56169;2. 233;3. 697;4. 259;5. 259;6. 775;7. 259;8. 775;9. 691;10. T;11. ACT	1. 0.47037;2. 238;3. 712;4. 264;5. 264;6. 790;7. 264;8. 790;9. 706;10. T;11. ACT	1. 0.8539;2. 240;3. 718;4. 266;5. 266;6. 796;7. 266;8. 796;9. 712;10. T;11. ACA	1. 0.5514;2. 247;3. 739;4. 273;5. 273;6. 817;7. 273;8. 817;9. 733;10. G;11. GGG	1. 0.57783;2. 277;3. 829;4. 303;5. 303;6. 907;7. 303;8. 907;9. 823;10. W;11. TGG	1. 0.46946;2. 305;3. 913;4. 331;5. 331;6. 991;7. 331;8. 991;9. 907;10. D;11. GAT	1. 0.57679;2. 310;3. 928;4. 336;5. 336;6. 1006;7. 336;8. 1006;9. 922;10. R;11. CGC	1. 0.49176;2. 321;3. 961;4. 347;5. 347;6. 1039;7. 347;8. 1039;9. 955;10. N;11. AAC	1. 0.49418;2. 328;3. 982;4. 354;5. 354;6. 1060;7. 354;8. 1060;9. 976;10. C;11. TGT
PHET_00594	1	1	1	0.09138	4	0.724646	0.181591	4.90853	0.333467	0.194112	4.90853	8	1. 0.65304;2. 27;3. 79;4. 27;5. 27;6. 79;7. 27;8. 79;9. 79;10. Y;11. TAT	1. 0.66254;2. 31;3. 91;4. 31;5. 31;6. 91;7. 31;8. 91;9. 91;10. I;11. ATC	1. 0.91744;2. 35;3. 103;4. 35;5. 35;6. 103;7. 35;8. 103;9. 103;10. R;11. AGA	1. 0.67196;2. 36;3. 106;4. 36;5. 36;6. 106;7. 36;8. 106;9. 106;10. L;11. CTA	1. 0.40524;2. 38;3. 112;4. 38;5. 38;6. 112;7. 38;8. 112;9. 112;10. D;11. GAC	1. 0.50352;2. 87;3. 259;4. 87;5. 87;6. 259;7. 87;8. 259;9. 259;10. I;11. ATT	1. 0.64327;2. 97;3. 289;4. 97;5. 97;6. 289;7. 97;8. 289;9. 289;10. N;11. AAC	1. 0.59005;2. 122;3. 364;4. 122;5. 122;6. 364;7. 122;8. 364;9. 364;10. V;11. GTG
PHET_04956	1	1	1	0.09161	3	0.345746	0.138984	4.09787	0.151486	0.151486	4.09787	4	1. 0.45716;2. 43;3. 127;4. 43;5. 43;6. 127;7. 43;8. 127;9. 34;10. R;11. CGA	1. 0.42189;2. 216;3. 646;4. 216;5. 216;6. 646;7. 216;8. 646;9. 421;10. M;11. ATG	1. 0.47519;2. 220;3. 658;4. 220;5. 220;6. 658;7. 220;8. 658;9. 433;10. S;11. TCA	1. 0.79847;2. 226;3. 676;4. 226;5. 226;6. 676;7. 226;8. 676;9. 451;10. N;11. AAT
PHET_03630	1	1	1	0.09221	3	0.549977	0.22036	4.65782	0.245477	0.245477	4.65782	2	1. 0.80501;2. 23;3. 67;4. 41;5. 41;6. 121;7. 41;8. 121;9. 67;10. N;11. AAT	1. 0.59373;2. 71;3. 211;4. 89;5. 89;6. 265;7. 89;8. 265;9. 190;10. E;11. GAA
PHET_00169	1	1	1	0.09274	3	0.880464	0.415808	3.82834	0.50723	0.39427	3.82834	3	1. 0.62481;2. 34;3. 100;4. 129;5. 49;6. 145;7. 49;8. 145;9. 97;10. S;11. TCG	1. 0.66933;2. 234;3. 700;4. 329;5. 249;6. 745;7. 249;8. 745;9. 697;10. N;11. AAC	1. 0.81448;2. 296;3. 886;4. 391;5. 311;6. 931;7. 311;8. 931;9. 883;10. F;11. TTT
PHET_00550	1	1	1	0.09297	4	0.375376	0.23929	4.62886	0.265921	0.237189	4.62886	2	1. 0.47257;2. 29;3. 85;4. 29;5. 29;6. 85;7. 29;8. 85;9. 85;10. G;11. GGG	1. 0.49754;2. 1441;3. 4321;4. 1442;5. 1442;6. 4324;7. 1442;8. 4324;9. 4162;10. S;11. AGC
PHET_05664	1	1	1	0.0939	3	0.559475	0.271522	3.74095	0.292803	0.292803	3.74095	2	1. 0.80387;2. 125;3. 373;4. 125;5. 125;6. 373;7. 125;8. 373;9. 373;10. C;11. TGT	1. 0.44839;2. 193;3. 577;4. 215;5. 215;6. 643;7. 223;8. 667;9. 553;10. E;11. GAA
PHET_08872	1	1	1	0.09427	4	0.380226	0.141227	7.87378	0.232933	0.145622	7.87378	7	1. 0.58071;2. 53;3. 157;4. 53;5. 53;6. 157;7. 53;8. 157;9. 157;10. D;11. GAT	1. 0.59499;2. 113;3. 337;4. 113;5. 113;6. 337;7. 113;8. 337;9. 337;10. H;11. CAC	1. 0.60838;2. 128;3. 382;4. 128;5. 128;6. 382;7. 128;8. 382;9. 382;10. K;11. AAG	1. 0.63562;2. 140;3. 418;4. 140;5. 140;6. 418;7. 140;8. 418;9. 418;10. I;11. ATT	1. 0.63058;2. 180;3. 538;4. 180;5. 180;6. 538;7. 180;8. 538;9. 538;10. I;11. ATC	1. 0.60858;2. 274;3. 820;4. 274;5. 274;6. 820;7. 274;8. 820;9. 820;10. K;11. AAA	1. 0.88366;2. 280;3. 838;4. 280;5. 280;6. 838;7. 280;8. 838;9. 838;10. T;11. ACG
PHET_08069	1	1	1	0.09587	3	0.730452	0.455214	5.92814	0.491005	0.459046	5.92814	2	1. 0.63734;2. 57;3. 169;4. 57;5. 57;6. 169;7. 57;8. 169;9. 151;10. S;11. AGC	1. 0.61783;2. 272;3. 814;4. 272;5. 272;6. 814;7. 272;8. 814;9. 709;10. A;11. GCA
PHET_05786	1	1	1	0.09764	3	0.522426	0.22065	3.51143	0.343015	0.22208	3.51143	3	1. 0.6967;2. 115;3. 343;4. 115;5. 115;6. 343;7. 115;8. 343;9. 343;10. I;11. ATA	1. 0.47331;2. 121;3. 361;4. 121;5. 121;6. 361;7. 121;8. 361;9. 361;10. L;11. CTG	1. 0.83301;2. 159;3. 475;4. 160;5. 160;6. 478;7. 160;8. 478;9. 475;10. A;11. GCC
PHET_09354	1	1	1	0.09765	4	0.588736	0.359507	5.58039	0.422999	0.367455	5.58039	3	1. 0.77664;2. 418;3. 1252;4. 478;5. 478;6. 1432;7. 491;8. 1471;9. 1207;10. F;11. TTT	1. 0.73776;2. 440;3. 1318;4. 500;5. 500;6. 1498;7. 513;8. 1537;9. 1273;10. V;11. GTG	1. 0.41371;2. 465;3. 1393;4. 525;5. 525;6. 1573;7. 538;8. 1612;9. 1348;10. M;11. ATG
PHET_06086	1	1	1	0.09768	3	0.165137	0.0724596	5.00445	0.0967009	0.0808293	5.00445	2	1. 0.90303;2. 197;3. 589;4. 197;5. 197;6. 589;7. 197;8. 589;9. 589;10. A;11. GCG	1. 0.55072;2. 231;3. 691;4. 231;5. 231;6. 691;7. 231;8. 691;9. 691;10. V;11. GTC
PHET_10736	1	1	1	0.09834	4	0.315276	0.11907	5.02351	0.190517	0.11438	5.02351	5	1. 0.42899;2. 50;3. 148;4. 66;5. 66;6. 196;7. 66;8. 196;9. 115;10. V;11. GTT	1. 0.4262;2. 58;3. 172;4. 74;5. 74;6. 220;7. 74;8. 220;9. 139;10. G;11. GGA	1. 0.53148;2. 99;3. 295;4. 115;5. 115;6. 343;7. 115;8. 343;9. 262;10. A;11. GCG	1. 0.88193;2. 199;3. 595;4. 215;5. 215;6. 643;7. 215;8. 643;9. 562;10. M;11. ATG	1. 0.53766;2. 212;3. 634;4. 228;5. 228;6. 682;7. 228;8. 682;9. 601;10. S;11. TCC
PHET_09957	1	1	1	0.09857	3	0.414627	0.192434	6.09037	0.24729	0.213027	6.09037	9	1. 0.4304;2. 17;3. 49;4. 17;5. 17;6. 49;7. 17;8. 49;9. 49;10. T;11. ACC	1. 0.85858;2. 68;3. 202;4. 68;5. 68;6. 202;7. 68;8. 202;9. 202;10. D;11. GAC	1. 0.49583;2. 69;3. 205;4. 69;5. 69;6. 205;7. 69;8. 205;9. 205;10. A;11. GCG	1. 0.47753;2. 151;3. 451;4. 189;5. 151;6. 451;7. 169;8. 505;9. 244;10. L;11. CTG	1. 0.42116;2. 160;3. 478;4. 198;5. 160;6. 478;7. 178;8. 532;9. 271;10. T;11. ACA	1. 0.63465;2. 419;3. 1255;4. 457;5. 419;6. 1255;7. 437;8. 1309;9. 1048;10. A;11. GCT	1. 0.40532;2. 421;3. 1261;4. 459;5. 421;6. 1261;7. 439;8. 1315;9. 1054;10. H;11. CAT	1. 0.45679;2. 429;3. 1285;4. 467;5. 429;6. 1285;7. 447;8. 1339;9. 1078;10. E;11. GAA	1. 0.42077;2. 435;3. 1303;4. 473;5. 435;6. 1303;7. 453;8. 1357;9. 1096;10. R;11. AGA
PHET_06982	1	1	1	0.09899	3	0.687661	0.12159	1.61182	0.15084	0.15084	1.61182	1	1. 0.90771;2. 64;3. 190;4. 69;5. 69;6. 205;7. 80;8. 238;9. 148;10. L;11. TTG
PHET_06138	1	1	1	0.0994	3	0.626641	0.461556	4.78322	0.544051	0.456092	4.78322	4	1. 0.61332;2. 713;3. 2137;4. 895;5. 895;6. 2683;7. 949;8. 2845;9. 1834;10. I;11. ATT	1. 0.64516;2. 790;3. 2368;4. 973;5. 973;6. 2917;7. 1027;8. 3079;9. 2062;10. Q;11. CAG	1. 0.65732;2. 985;3. 2953;4. 1177;5. 1177;6. 3529;7. 1231;8. 3691;9. 2614;10. T;11. ACC	1. 0.59951;2. 1074;3. 3220;4. 1267;5. 1267;6. 3799;7. 1321;8. 3961;9. 2881;10. G;11. GGA
PHET_07558	1	1	1	0.1004	3	0.392572	0.301451	6.55149	0.336493	0.294588	6.55149	3	1. 0.5821;2. 140;3. 418;4. 140;5. 140;6. 418;7. 140;8. 418;9. 418;10. G;11. GGC	1. 0.59821;2. 180;3. 538;4. 180;5. 180;6. 538;7. 180;8. 538;9. 538;10. A;11. GCC	1. 0.6246;2. 1111;3. 3331;4. 1153;5. 1153;6. 3457;7. 1153;8. 3457;9. 3256;10. P;11. CCC
PHET_06005	1	1	1	0.1006	3	0.62396	0.364237	3.61699	0.444987	0.372902	3.61699	4	1. 0.77337;2. 30;3. 88;4. 31;5. 31;6. 91;7. 31;8. 91;9. 10;10. G;11. GGA	1. 0.69555;2. 57;3. 169;4. 58;5. 58;6. 172;7. 58;8. 172;9. 91;10. R;11. AGG	1. 0.64369;2. 60;3. 178;4. 61;5. 61;6. 181;7. 61;8. 181;9. 100;10. R;11. AGA	1. 0.68844;2. 62;3. 184;4. 63;5. 63;6. 187;7. 63;8. 187;9. 106;10. D;11. GAC
PHET_04620	1	1	1	0.1012	4	0.179837	0.0845663	6.65821	0.152598	0.084378	6.65821	12	1. 0.53734;2. 364;3. 1090;4. 364;5. 364;6. 1090;7. 364;8. 1090;9. 1015;10. I;11. ATA	1. 0.50803;2. 385;3. 1153;4. 385;5. 385;6. 1153;7. 385;8. 1153;9. 1078;10. A;11. GCT	1. 0.52769;2. 451;3. 1351;4. 451;5. 451;6. 1351;7. 451;8. 1351;9. 1276;10. P;11. CCT	1. 0.5703;2. 458;3. 1372;4. 458;5. 458;6. 1372;7. 458;8. 1372;9. 1297;10. P;11. CCT	1. 0.50644;2. 465;3. 1393;4. 465;5. 465;6. 1393;7. 465;8. 1393;9. 1318;10. S;11. AGT	1. 0.55769;2. 514;3. 1540;4. 514;5. 514;6. 1540;7. 514;8. 1540;9. 1465;10. V;11. GTC	1. 0.52117;2. 556;3. 1666;4. 556;5. 556;6. 1666;7. 556;8. 1666;9. 1591;10. S;11. TCT	1. 0.5498;2. 578;3. 1732;4. 578;5. 578;6. 1732;7. 578;8. 1732;9. 1657;10. K;11. AAA	1. 0.92279;2. 620;3. 1858;4. 620;5. 620;6. 1858;7. 620;8. 1858;9. 1783;10. N;11. AAT	1. 0.92408;2. 659;3. 1975;4. 660;5. 660;6. 1978;7. 660;8. 1978;9. 1900;10. S;11. AGT	1. 0.54523;2. 736;3. 2206;4. 737;5. 737;6. 2209;7. 738;8. 2212;9. 2101;10. A;11. GCA	1. 0.55541;2. 786;3. 2356;4. 787;5. 787;6. 2359;7. 788;8. 2362;9. 2251;10. S;11. AGC
PHET_02939	1	1	1	0.1016	3	0.236254	0.182806	6.12453	0.207589	0.188852	6.12453	5	1. 0.65896;2. 1100;3. 3298;4. 1101;5. 1100;6. 3298;7. 1100;8. 3298;9. 3241;10. I;11. ATT	1. 0.45404;2. 1145;3. 3433;4. 1146;5. 1145;6. 3433;7. 1145;8. 3433;9. 3376;10. M;11. ATG	1. 0.68122;2. 1162;3. 3484;4. 1163;5. 1162;6. 3484;7. 1162;8. 3484;9. 3427;10. V;11. GTG	1. 0.69072;2. 1196;3. 3586;4. 1197;5. 1196;6. 3586;7. 1196;8. 3586;9. 3529;10. H;11. CAC	1. 0.70337;2. 1312;3. 3934;4. 1313;5. 1312;6. 3934;7. 1312;8. 3934;9. 3877;10. S;11. TCC
PHET_02279	1	1	1	0.1022	3	0.326247	0.24168	4.78279	0.25455	0.25455	4.78279	5	1. 0.55317;2. 176;3. 526;4. 212;5. 212;6. 634;7. 212;8. 634;9. 523;10. S;11. TCG	1. 0.55608;2. 240;3. 718;4. 276;5. 276;6. 826;7. 276;8. 826;9. 715;10. S;11. TCC	1. 0.48829;2. 474;3. 1420;4. 510;5. 510;6. 1528;7. 510;8. 1528;9. 1417;10. D;11. GAT	1. 0.50417;2. 653;3. 1957;4. 689;5. 689;6. 2065;7. 689;8. 2065;9. 1954;10. N;11. AAC	1. 0.40904;2. 861;3. 2581;4. 897;5. 897;6. 2689;7. 899;8. 2695;9. 2566;10. S;11. TCC
PHET_04293	1	1	1	0.1039	3	0.243041	0.174582	4.36443	0.196433	0.179407	4.36443	4	1. 0.76961;2. 32;3. 94;4. 35;5. 35;6. 103;7. 35;8. 103;9. 94;10. S;11. AGC	1. 0.77653;2. 707;3. 2119;4. 715;5. 715;6. 2143;7. 722;8. 2164;9. 1972;10. T;11. ACT	1. 0.41251;2. 720;3. 2158;4. 728;5. 728;6. 2182;7. 735;8. 2203;9. 2011;10. M;11. ATG	1. 0.42007;2. 817;3. 2449;4. 827;5. 827;6. 2479;7. 834;8. 2500;9. 2302;10. I;11. ATA
PHET_01111	1	1	1	0.1055	3	0.341261	0.12796	4.49211	0.16734	0.13295	4.49211	5	1. 0.4666;2. 27;3. 79;4. 27;5. 27;6. 79;7. 27;8. 79;9. 79;10. N;11. AAT	1. 0.88186;2. 46;3. 136;4. 46;5. 46;6. 136;7. 46;8. 136;9. 136;10. A;11. GCC	1. 0.59002;2. 65;3. 193;4. 65;5. 65;6. 193;7. 65;8. 193;9. 193;10. A;11. GCC	1. 0.5939;2. 238;3. 712;4. 238;5. 238;6. 712;7. 238;8. 712;9. 712;10. G;11. GGG	1. 0.58135;2. 256;3. 766;4. 256;5. 256;6. 766;7. 256;8. 766;9. 766;10. L;11. CTT
PHET_01557	1	1	1	0.1059	4	0.326665	0.206909	4.89511	0.213032	0.213032	4.89511	1	1. 0.82467;2. 167;3. 499;4. 167;5. 167;6. 499;7. 167;8. 499;9. 106;10. V;11. GTT
PHET_06631	1	1	1	0.1061	3	0.453826	0.266384	5.67674	0.28351	0.28351	5.67674	3	1. 0.63136;2. 79;3. 235;4. 79;5. 79;6. 235;7. 79;8. 235;9. 169;10. V;11. GTT	1. 0.65953;2. 95;3. 283;4. 95;5. 95;6. 283;7. 95;8. 283;9. 217;10. D;11. GAC	1. 0.72898;2. 148;3. 442;4. 149;5. 149;6. 445;7. 149;8. 445;9. 376;10. Y;11. TAC
PHET_01841	1	1	1	0.1063	3	0.259345	0.153694	5.54335	0.18514	0.154288	5.54335	2	1. 0.81011;2. 334;3. 1000;4. 403;5. 403;6. 1207;7. 403;8. 1207;9. 1000;10. T;11. ACC	1. 0.45311;2. 345;3. 1033;4. 414;5. 414;6. 1240;7. 414;8. 1240;9. 1033;10. I;11. ATA
PHET_04536	1	1	1	0.1075	3	0.38003	0.10091	3.23085	0.176082	0.08785	3.23085	4	1. 0.43725;2. 2;3. 4;4. 2;5. 2;6. 4;7. 2;8. 4;9. 4;10. K;11. AAA	1. 0.92775;2. 8;3. 22;4. 8;5. 8;6. 22;7. 8;8. 22;9. 22;10. W;11. TGG	1. 0.48602;2. 70;3. 208;4. 70;5. 70;6. 208;7. 70;8. 208;9. 208;10. V;11. GTC	1. 0.41774;2. 121;3. 361;4. 121;5. 121;6. 361;7. 121;8. 361;9. 289;10. F;11. TTT
PHET_01914	1	1	1	0.1075	3	0.333624	0.189885	4.51167	0.251905	0.191296	4.51167	3	1. 0.69902;2. 58;3. 172;4. 58;5. 58;6. 172;7. 74;8. 220;9. 64;10. M;11. ATG	1. 0.65792;2. 197;3. 589;4. 197;5. 197;6. 589;7. 213;8. 637;9. 481;10. L;11. TTG	1. 0.8749;2. 333;3. 997;4. 333;5. 333;6. 997;7. 349;8. 1045;9. 889;10. H;11. CAT
PHET_06955	1	1	1	0.1078	4	0.566606	0.294075	5.54905	0.34915	0.299789	5.54905	6	1. 0.41355;2. 22;3. 64;4. 22;5. 22;6. 64;7. 22;8. 64;9. 64;10. P;11. CCG	1. 0.40405;2. 137;3. 409;4. 137;5. 137;6. 409;7. 137;8. 409;9. 409;10. V;11. GTG	1. 0.68594;2. 155;3. 463;4. 155;5. 155;6. 463;7. 155;8. 463;9. 463;10. H;11. CAC	1. 0.64255;2. 452;3. 1354;4. 452;5. 452;6. 1354;7. 508;8. 1522;9. 1093;10. S;11. AGT	1. 0.40888;2. 530;3. 1588;4. 530;5. 530;6. 1588;7. 586;8. 1756;9. 1327;10. Q;11. CAA	1. 0.41365;2. 540;3. 1618;4. 540;5. 540;6. 1618;7. 596;8. 1786;9. 1357;10. L;11. TTG
PHET_08957	1	1	1	0.1079	4	0.554815	0.176111	4.76688	0.210646	0.185176	4.76688	3	1. 0.84078;2. 255;3. 763;4. 259;5. 259;6. 775;7. 259;8. 775;9. 526;10. Y;11. TAC	1. 0.50675;2. 258;3. 772;4. 262;5. 262;6. 784;7. 262;8. 784;9. 535;10. N;11. AAC	1. 0.55121;2. 260;3. 778;4. 264;5. 264;6. 790;7. 264;8. 790;9. 541;10. G;11. GGT
PHET_04860	1	1	1	0.1093	3	0.660128	0.369463	4.12611	0.391069	0.391069	4.12611	1	1. 0.77566;2. 149;3. 445;4. 149;5. 149;6. 445;7. 149;8. 445;9. 442;10. G;11. GGT
PHET_07878	1	1	1	0.1093	4	0.758821	0.23366	4.78361	0.26759	0.245348	4.78361	3	1. 0.64408;2. 17;3. 49;4. 18;5. 18;6. 52;7. 18;8. 52;9. 49;10. W;11. TGG	1. 0.44097;2. 18;3. 52;4. 19;5. 19;6. 55;7. 19;8. 55;9. 52;10. A;11. GCT	1. 0.45471;2. 24;3. 70;4. 25;5. 25;6. 73;7. 25;8. 73;9. 70;10. L;11. CTG
PHET_08724	1	1	1	0.1093	4	0.591883	0.38371	5.19182	0.394311	0.389345	5.19182	2	1. 0.43767;2. 43;3. 127;4. 104;5. 104;6. 310;7. 104;8. 310;9. 127;10. W;11. TGG	1. 0.70458;2. 258;3. 772;4. 345;5. 345;6. 1033;7. 345;8. 1033;9. 769;10. V;11. GTC
PHET_00120	1	1	1	0.1094	3	0.41049	0.330071	4.52544	0.34155	0.336473	4.52544	3	1. 0.53732;2. 893;3. 2677;4. 914;5. 914;6. 2740;7. 914;8. 2740;9. 2653;10. L;11. CTT	1. 0.48246;2. 960;3. 2878;4. 981;5. 981;6. 2941;7. 981;8. 2941;9. 2854;10. A;11. GCG	1. 0.52178;2. 1323;3. 3967;4. 1348;5. 1345;6. 4033;7. 1345;8. 4033;9. 3943;10. S;11. AGT
PHET_03755	1	1	1	0.1099	3	0.314675	0.09193	3.72175	0.22376	0.08954	3.72175	3	1. 0.60732;2. 33;3. 97;4. 33;5. 33;6. 97;7. 33;8. 97;9. 97;10. S;11. AGT	1. 0.62263;2. 73;3. 217;4. 73;5. 73;6. 217;7. 73;8. 217;9. 217;10. A;11. GCC	1. 0.91754;2. 151;3. 451;4. 151;5. 151;6. 451;7. 151;8. 451;9. 451;10. G;11. GGC
PHET_10168	1	1	1	0.1112	4	0.494701	0.255772	4.91294	0.393228	0.258453	4.91294	14	1. 0.4731;2. 32;3. 94;4. 37;5. 37;6. 109;7. 37;8. 109;9. 94;10. E;11. GAG	1. 0.47285;2. 74;3. 220;4. 79;5. 79;6. 235;7. 79;8. 235;9. 220;10. T;11. ACG	1. 0.46025;2. 192;3. 574;4. 197;5. 197;6. 589;7. 197;8. 589;9. 574;10. V;11. GTA	1. 0.46859;2. 229;3. 685;4. 234;5. 234;6. 700;7. 234;8. 700;9. 685;10. R;11. CGG	1. 0.42799;2. 246;3. 736;4. 251;5. 251;6. 751;7. 251;8. 751;9. 736;10. V;11. GTT	1. 0.43698;2. 269;3. 805;4. 274;5. 274;6. 820;7. 274;8. 820;9. 805;10. S;11. AGT	1. 0.46824;2. 273;3. 817;4. 278;5. 278;6. 832;7. 278;8. 832;9. 817;10. Q;11. CAG	1. 0.43371;2. 294;3. 880;4. 299;5. 299;6. 895;7. 299;8. 895;9. 880;10. I;11. ATA	1. 0.45415;2. 346;3. 1036;4. 351;5. 351;6. 1051;7. 351;8. 1051;9. 1036;10. E;11. GAA	1. 0.47648;2. 357;3. 1069;4. 362;5. 362;6. 1084;7. 362;8. 1084;9. 1069;10. L;11. TTG	1. 0.45905;2. 365;3. 1093;4. 370;5. 370;6. 1108;7. 370;8. 1108;9. 1093;10. E;11. GAA	1. 0.82776;2. 400;3. 1198;4. 405;5. 405;6. 1213;7. 405;8. 1213;9. 1198;10. T;11. ACA	1. 0.46773;2. 417;3. 1249;4. 422;5. 422;6. 1264;7. 422;8. 1264;9. 1249;10. T;11. ACC	1. 0.88943;2. 444;3. 1330;4. 449;5. 449;6. 1345;7. 449;8. 1345;9. 1330;10. G;11. GGT
PHET_06942	1	1	1	0.1125	4	0.150385	0.0609761	4.67494	0.0920186	0.0581827	4.67494	11	1. 0.4486;2. 68;3. 202;4. 68;5. 68;6. 202;7. 68;8. 202;9. 202;10. S;11. TCA	1. 0.44394;2. 94;3. 280;4. 94;5. 94;6. 280;7. 94;8. 280;9. 280;10. S;11. TCC	1. 0.44148;2. 226;3. 676;4. 226;5. 226;6. 676;7. 226;8. 676;9. 610;10. T;11. ACA	1. 0.40921;2. 566;3. 1696;4. 580;5. 580;6. 1738;7. 580;8. 1738;9. 1627;10. E;11. GAG	1. 0.43504;2. 576;3. 1726;4. 590;5. 590;6. 1768;7. 590;8. 1768;9. 1657;10. R;11. CGT	1. 0.41587;2. 593;3. 1777;4. 607;5. 607;6. 1819;7. 607;8. 1819;9. 1708;10. H;11. CAC	1. 0.42918;2. 602;3. 1804;4. 616;5. 616;6. 1846;7. 616;8. 1846;9. 1735;10. L;11. TTG	1. 0.82435;2. 640;3. 1918;4. 654;5. 654;6. 1960;7. 654;8. 1960;9. 1849;10. T;11. ACC	1. 0.43565;2. 641;3. 1921;4. 657;5. 657;6. 1969;7. 655;8. 1963;9. 1852;10. E;11. GAG	1. 0.40982;2. 793;3. 2377;4. 853;5. 853;6. 2557;7. 853;8. 2557;9. 2305;10. G;11. GGT	1. 0.40436;2. 894;3. 2680;4. 954;5. 954;6. 2860;7. 954;8. 2860;9. 2608;10. I;11. ATA
PHET_03570	1	1	1	0.1126	4	0.166323	0.0890541	5.97676	0.126472	0.090107	5.97676	9	1. 0.51087;2. 76;3. 226;4. 76;5. 76;6. 226;7. 76;8. 226;9. 226;10. M;11. ATG	1. 0.52773;2. 296;3. 886;4. 320;5. 320;6. 958;7. 320;8. 958;9. 883;10. T;11. ACC	1. 0.55654;2. 393;3. 1177;4. 417;5. 417;6. 1249;7. 417;8. 1249;9. 1174;10. G;11. GGA	1. 0.51456;2. 455;3. 1363;4. 479;5. 479;6. 1435;7. 479;8. 1435;9. 1360;10. I;11. ATA	1. 0.53738;2. 469;3. 1405;4. 493;5. 493;6. 1477;7. 493;8. 1477;9. 1402;10. R;11. CGA	1. 0.54231;2. 489;3. 1465;4. 513;5. 513;6. 1537;7. 513;8. 1537;9. 1462;10. Y;11. TAT	1. 0.54874;2. 512;3. 1534;4. 536;5. 536;6. 1606;7. 536;8. 1606;9. 1531;10. L;11. TTG	1. 0.88162;2. 729;3. 2185;4. 753;5. 753;6. 2257;7. 753;8. 2257;9. 2182;10. M;11. ATG	1. 0.53319;2. 738;3. 2212;4. 762;5. 762;6. 2284;7. 762;8. 2284;9. 2209;10. S;11. TCG
PHET_03954	1	1	1	0.1127	4	0.436531	0.183105	6.99806	0.231654	0.187409	6.99806	7	1. 0.54129;2. 165;3. 493;4. 165;5. 165;6. 493;7. 165;8. 493;9. 172;10. R;11. CGT	1. 0.52116;2. 182;3. 544;4. 182;5. 182;6. 544;7. 182;8. 544;9. 223;10. P;11. CCC	1. 0.81779;2. 246;3. 736;4. 246;5. 246;6. 736;7. 246;8. 736;9. 415;10. T;11. ACG	1. 0.47351;2. 247;3. 739;4. 247;5. 247;6. 739;7. 247;8. 739;9. 418;10. V;11. GTC	1. 0.44757;2. 355;3. 1063;4. 355;5. 355;6. 1063;7. 355;8. 1063;9. 742;10. G;11. GGT	1. 0.53775;2. 409;3. 1225;4. 409;5. 409;6. 1225;7. 409;8. 1225;9. 904;10. S;11. AGT	1. 0.43808;2. 415;3. 1243;4. 415;5. 415;6. 1243;7. 415;8. 1243;9. 922;10. K;11. AAA
PHET_01116	1	1	1	0.1154	3	7.95016	0.350436	5.20491	0.366432	0.364247	5.20491	1	1. 0.68844;2. 9;3. 25;4. 9;5. 9;6. 25;7. 9;8. 25;9. 25;10. I;11. ATT
PHET_01232	1	1	1	0.1183	4	0.504628	0.04327	3.58327	0.0781408	0.03968	3.58327	5	1. 0.43507;2. 2;3. 4;4. 24;5. 24;6. 70;7. 24;8. 70;9. 4;10. H;11. CAT	1. 0.84242;2. 11;3. 31;4. 33;5. 33;6. 97;7. 33;8. 97;9. 31;10. F;11. TTT	1. 0.42981;2. 126;3. 376;4. 148;5. 148;6. 442;7. 148;8. 442;9. 376;10. N;11. AAT	1. 0.46111;2. 177;3. 529;4. 199;5. 199;6. 595;7. 199;8. 595;9. 529;10. I;11. ATC	1. 0.48812;2. 198;3. 592;4. 220;5. 220;6. 658;7. 220;8. 658;9. 592;10. F;11. TTC
PHET_02397	1	1	1	0.1212	4	0.201731	0.126632	3.61748	0.134747	0.134737	3.61748	8	1. 0.60871;2. 128;3. 382;4. 128;5. 128;6. 382;7. 128;8. 382;9. 382;10. I;11. ATA	1. 0.42099;2. 275;3. 823;4. 275;5. 275;6. 823;7. 275;8. 823;9. 823;10. T;11. ACT	1. 0.45901;2. 277;3. 829;4. 277;5. 277;6. 829;7. 277;8. 829;9. 829;10. T;11. ACC	1. 0.44518;2. 322;3. 964;4. 322;5. 322;6. 964;7. 322;8. 964;9. 964;10. R;11. CGC	1. 0.41731;2. 323;3. 967;4. 323;5. 323;6. 967;7. 323;8. 967;9. 967;10. I;11. ATA	1. 0.44414;2. 326;3. 976;4. 326;5. 326;6. 976;7. 326;8. 976;9. 976;10. A;11. GCG	1. 0.80316;2. 327;3. 979;4. 327;5. 327;6. 979;7. 327;8. 979;9. 979;10. S;11. AGT	1. 0.47068;2. 460;3. 1378;4. 460;5. 460;6. 1378;7. 460;8. 1378;9. 1378;10. A;11. GCA
PHET_00372	1	1	1	0.1214	3	0.293474	0.188755	3.8646	0.223259	0.195944	3.8646	5	1. 0.41322;2. 20;3. 58;4. 20;5. 20;6. 58;7. 20;8. 58;9. 58;10. K;11. AAA	1. 0.7234;2. 46;3. 136;4. 46;5. 46;6. 136;7. 46;8. 136;9. 136;10. N;11. AAT	1. 0.42579;2. 55;3. 163;4. 55;5. 55;6. 163;7. 55;8. 163;9. 163;10. W;11. TGG	1. 0.63015;2. 354;3. 1060;4. 354;5. 354;6. 1060;7. 354;8. 1060;9. 1060;10. L;11. TTA	1. 0.76754;2. 554;3. 1660;4. 554;5. 554;6. 1660;7. 554;8. 1660;9. 1660;10. S;11. AGT
PHET_10904	1	1	1	0.1216	4	0.259224	0.146919	5.75755	0.183098	0.156008	5.75755	6	1. 0.48271;2. 22;3. 64;4. 64;5. 64;6. 190;7. 92;8. 274;9. 16;10. T;11. ACA	1. 0.40026;2. 24;3. 70;4. 66;5. 66;6. 196;7. 94;8. 280;9. 22;10. V;11. GTC	1. 0.47262;2. 37;3. 109;4. 79;5. 79;6. 235;7. 107;8. 319;9. 61;10. Q;11. CAG	1. 0.82473;2. 82;3. 244;4. 124;5. 124;6. 370;7. 152;8. 454;9. 196;10. P;11. CCC	1. 0.82194;2. 90;3. 268;4. 132;5. 132;6. 394;7. 160;8. 478;9. 220;10. V;11. GTC	1. 0.46733;2. 242;3. 724;4. 284;5. 284;6. 850;7. 312;8. 934;9. 676;10. T;11. ACA
PHET_04941	1	1	1	0.1224	4	0.389724	0.272896	6.29547	0.320238	0.269472	6.29547	3	1. 0.69322;2. 46;3. 136;4. 46;5. 46;6. 136;7. 46;8. 136;9. 127;10. N;11. AAC	1. 0.57907;2. 205;3. 613;4. 205;5. 205;6. 613;7. 205;8. 613;9. 604;10. Q;11. CAA	1. 0.69173;2. 221;3. 661;4. 221;5. 221;6. 661;7. 221;8. 661;9. 652;10. E;11. GAG
PHET_01972	1	1	1	0.1227	3	0.16882	0.105655	4.77092	0.122001	0.122001	4.77092	8	1. 0.50178;2. 43;3. 127;4. 43;5. 43;6. 127;7. 43;8. 127;9. 127;10. S;11. AGT	1. 0.50314;2. 101;3. 301;4. 101;5. 101;6. 301;7. 101;8. 301;9. 301;10. M;11. ATG	1. 0.48196;2. 154;3. 460;4. 154;5. 154;6. 460;7. 154;8. 460;9. 460;10. A;11. GCA	1. 0.50367;2. 186;3. 556;4. 186;5. 186;6. 556;7. 186;8. 556;9. 556;10. A;11. GCG	1. 0.48196;2. 243;3. 727;4. 243;5. 243;6. 727;7. 243;8. 727;9. 727;10. A;11. GCA	1. 0.51231;2. 416;3. 1246;4. 416;5. 416;6. 1246;7. 416;8. 1246;9. 1246;10. P;11. CCA	1. 0.85627;2. 469;3. 1405;4. 469;5. 469;6. 1405;7. 469;8. 1405;9. 1405;10. V;11. GTA	1. 0.86405;2. 523;3. 1567;4. 523;5. 523;6. 1567;7. 523;8. 1567;9. 1567;10. K;11. AAA
PHET_00666	1	1	1	0.1244	3	0.180763	0.120882	5.47286	0.143262	0.121805	5.47286	12	1. 0.48279;2. 25;3. 73;4. 25;5. 25;6. 73;7. 25;8. 73;9. 73;10. T;11. ACC	1. 0.48252;2. 308;3. 922;4. 310;5. 310;6. 928;7. 310;8. 928;9. 823;10. A;11. GCA	1. 0.45851;2. 399;3. 1195;4. 401;5. 401;6. 1201;7. 401;8. 1201;9. 1096;10. D;11. GAC	1. 0.77633;2. 405;3. 1213;4. 407;5. 407;6. 1219;7. 407;8. 1219;9. 1114;10. T;11. ACT	1. 0.45387;2. 419;3. 1255;4. 421;5. 421;6. 1261;7. 421;8. 1261;9. 1156;10. T;11. ACA	1. 0.48148;2. 426;3. 1276;4. 428;5. 428;6. 1282;7. 428;8. 1282;9. 1177;10. P;11. CCG	1. 0.45831;2. 437;3. 1309;4. 439;5. 439;6. 1315;7. 439;8. 1315;9. 1210;10. R;11. AGG	1. 0.44569;2. 459;3. 1375;4. 461;5. 461;6. 1381;7. 461;8. 1381;9. 1276;10. S;11. AGT	1. 0.45788;2. 618;3. 1852;4. 620;5. 620;6. 1858;7. 620;8. 1858;9. 1753;10. I;11. ATA	1. 0.45121;2. 688;3. 2062;4. 694;5. 694;6. 2080;7. 694;8. 2080;9. 1963;10. R;11. CGT	1. 0.47624;2. 823;3. 2467;4. 829;5. 829;6. 2485;7. 829;8. 2485;9. 2368;10. H;11. CAT	1. 0.45746;2. 861;3. 2581;4. 867;5. 867;6. 2599;7. 867;8. 2599;9. 2482;10. P;11. CCC
PHET_02805	1	1	1	0.1244	4	0.409565	0.306679	5.48237	0.323709	0.312842	5.48237	2	1. 0.69884;2. 430;3. 1288;4. 430;5. 430;6. 1288;7. 430;8. 1288;9. 1288;10. G;11. GGT	1. 0.67593;2. 724;3. 2170;4. 724;5. 724;6. 2170;7. 724;8. 2170;9. 2170;10. F;11. TTT
PHET_09080	1	1	1	0.1252	3	0.608043	0.424966	5.34823	0.450552	0.43294	5.34823	3	1. 0.589;2. 114;3. 340;4. 178;5. 178;6. 532;7. 191;8. 571;9. 301;10. N;11. AAC	1. 0.44073;2. 129;3. 385;4. 193;5. 193;6. 577;7. 206;8. 616;9. 346;10. V;11. GTA	1. 0.59377;2. 275;3. 823;4. 339;5. 339;6. 1015;7. 360;8. 1078;9. 724;10. T;11. ACT
PHET_12459	1	1	1	0.1253	3	0.465185	0.192785	4.46566	0.256493	0.193174	4.46566	4	1. 0.41274;2. 111;3. 331;4. 111;5. 111;6. 331;7. 111;8. 331;9. 331;10. E;11. GAG	1. 0.45441;2. 184;3. 550;4. 184;5. 184;6. 550;7. 184;8. 550;9. 550;10. W;11. TGG	1. 0.86164;2. 195;3. 583;4. 195;5. 195;6. 583;7. 195;8. 583;9. 583;10. K;11. AAA	1. 0.46767;2. 196;3. 586;4. 196;5. 196;6. 586;7. 196;8. 586;9. 586;10. C;11. TGT
PHET_09484	1	1	1	0.126	3	0.678239	0.40217	5.05507	0.465363	0.400287	5.05507	2	1. 0.65298;2. 10;3. 28;4. 10;5. 10;6. 28;7. 10;8. 28;9. 4;10. V;11. GTC	1. 0.74259;2. 45;3. 133;4. 45;5. 45;6. 133;7. 45;8. 133;9. 109;10. L;11. CTG
PHET_05942	1	1	1	0.1286	3	0.774858	0.446402	5.0456	0.665136	0.456456	5.0456	5	1. 0.74748;2. 326;3. 976;4. 340;5. 340;6. 1018;7. 354;8. 1060;9. 910;10. L;11. CTC	1. 0.7213;2. 410;3. 1228;4. 424;5. 424;6. 1270;7. 438;8. 1312;9. 1162;10. I;11. ATC	1. 0.4006;2. 512;3. 1534;4. 526;5. 526;6. 1576;7. 540;8. 1618;9. 1468;10. T;11. ACG	1. 0.74224;2. 587;3. 1759;4. 601;5. 601;6. 1801;7. 615;8. 1843;9. 1693;10. H;11. CAT	1. 0.65464;2. 838;3. 2512;4. 862;5. 862;6. 2584;7. 876;8. 2626;9. 2110;10. D;11. GAC
PHET_09620	1	1	1	0.1292	4	0.369415	0.13192	4.07369	0.16241	0.13643	4.07369	6	1. 0.53443;2. 13;3. 37;4. 13;5. 13;6. 37;7. 13;8. 37;9. 37;10. L;11. TTG	1. 0.48969;2. 28;3. 82;4. 28;5. 28;6. 82;7. 28;8. 82;9. 82;10. A;11. GCG	1. 0.48902;2. 61;3. 181;4. 61;5. 61;6. 181;7. 61;8. 181;9. 181;10. P;11. CCC	1. 0.87558;2. 99;3. 295;4. 99;5. 99;6. 295;7. 99;8. 295;9. 295;10. S;11. TCA	1. 0.53487;2. 172;3. 514;4. 172;5. 172;6. 514;7. 172;8. 514;9. 514;10. L;11. TTG	1. 0.53637;2. 269;3. 805;4. 269;5. 269;6. 805;7. 269;8. 805;9. 805;10. Q;11. CAA
PHET_01865	1	1	1	0.131	3	0.669138	0.288624	4.6677	0.538982	0.293947	4.6677	42	1. 0.53044;2. 91;3. 271;4. 91;5. 91;6. 271;7. 91;8. 271;9. 130;10. V;11. GTG	1. 0.48139;2. 118;3. 352;4. 118;5. 118;6. 352;7. 118;8. 352;9. 211;10. T;11. ACC	1. 0.48809;2. 207;3. 619;4. 207;5. 207;6. 619;7. 207;8. 619;9. 478;10. L;11. CTC	1. 0.52194;2. 229;3. 685;4. 229;5. 229;6. 685;7. 229;8. 685;9. 544;10. Q;11. CAG	1. 0.52454;2. 236;3. 706;4. 236;5. 236;6. 706;7. 236;8. 706;9. 565;10. N;11. AAT	1. 0.47173;2. 241;3. 721;4. 241;5. 241;6. 721;7. 241;8. 721;9. 580;10. V;11. GTC	1. 0.53459;2. 264;3. 790;4. 264;5. 264;6. 790;7. 264;8. 790;9. 649;10. T;11. ACC	1. 0.52982;2. 266;3. 796;4. 266;5. 266;6. 796;7. 266;8. 796;9. 655;10. C;11. TGT	1. 0.51743;2. 269;3. 805;4. 269;5. 269;6. 805;7. 269;8. 805;9. 664;10. C;11. TGC	1. 0.87181;2. 271;3. 811;4. 271;5. 271;6. 811;7. 271;8. 811;9. 670;10. I;11. ATC	1. 0.89643;2. 290;3. 868;4. 290;5. 290;6. 868;7. 290;8. 868;9. 727;10. Q;11. CAA	1. 0.47648;2. 295;3. 883;4. 295;5. 295;6. 883;7. 295;8. 883;9. 742;10. A;11. GCG	1. 0.52304;2. 310;3. 928;4. 310;5. 310;6. 928;7. 310;8. 928;9. 787;10. E;11. GAA	1. 0.49961;2. 375;3. 1123;4. 375;5. 375;6. 1123;7. 375;8. 1123;9. 982;10. E;11. GAG	1. 0.4941;2. 393;3. 1177;4. 393;5. 393;6. 1177;7. 393;8. 1177;9. 1036;10. P;11. CCA	1. 0.51721;2. 398;3. 1192;4. 398;5. 398;6. 1192;7. 398;8. 1192;9. 1051;10. H;11. CAC	1. 0.50068;2. 439;3. 1315;4. 439;5. 439;6. 1315;7. 439;8. 1315;9. 1174;10. R;11. AGG	1. 0.44117;2. 469;3. 1405;4. 469;5. 469;6. 1405;7. 469;8. 1405;9. 1264;10. T;11. ACT	1. 0.62433;2. 473;3. 1417;4. 473;5. 473;6. 1417;7. 473;8. 1417;9. 1276;10. N;11. AAC	1. 0.49809;2. 477;3. 1429;4. 477;5. 477;6. 1429;7. 477;8. 1429;9. 1288;10. R;11. CGT	1. 0.42905;2. 501;3. 1501;4. 501;5. 501;6. 1501;7. 501;8. 1501;9. 1360;10. I;11. ATA	1. 0.48853;2. 516;3. 1546;4. 516;5. 516;6. 1546;7. 516;8. 1546;9. 1405;10. G;11. GGA	1. 0.49414;2. 518;3. 1552;4. 518;5. 518;6. 1552;7. 518;8. 1552;9. 1411;10. E;11. GAA	1. 0.53821;2. 520;3. 1558;4. 520;5. 520;6. 1558;7. 520;8. 1558;9. 1417;10. V;11. GTC	1. 0.5494;2. 522;3. 1564;4. 522;5. 522;6. 1564;7. 522;8. 1564;9. 1423;10. P;11. CCG	1. 0.4941;2. 533;3. 1597;4. 533;5. 533;6. 1597;7. 533;8. 1597;9. 1456;10. P;11. CCA	1. 0.49754;2. 539;3. 1615;4. 539;5. 539;6. 1615;7. 539;8. 1615;9. 1474;10. E;11. GAA	1. 0.54443;2. 545;3. 1633;4. 545;5. 545;6. 1633;7. 545;8. 1633;9. 1492;10. P;11. CCA	1. 0.49439;2. 546;3. 1636;4. 546;5. 546;6. 1636;7. 546;8. 1636;9. 1495;10. M;11. ATG	1. 0.44725;2. 547;3. 1639;4. 547;5. 547;6. 1639;7. 547;8. 1639;9. 1498;10. I;11. ATT	1. 0.48384;2. 555;3. 1663;4. 555;5. 555;6. 1663;7. 555;8. 1663;9. 1522;10. H;11. CAT	1. 0.4802;2. 557;3. 1669;4. 557;5. 557;6. 1669;7. 557;8. 1669;9. 1528;10. E;11. GAA	1. 0.4807;2. 568;3. 1702;4. 568;5. 568;6. 1702;7. 568;8. 1702;9. 1561;10. F;11. TTC	1. 0.48853;2. 596;3. 1786;4. 596;5. 596;6. 1786;7. 596;8. 1786;9. 1645;10. G;11. GGA	1. 0.47882;2. 600;3. 1798;4. 600;5. 600;6. 1798;7. 600;8. 1798;9. 1657;10. K;11. AAA	1. 0.49835;2. 602;3. 1804;4. 602;5. 602;6. 1804;7. 602;8. 1804;9. 1663;10. M;11. ATG	1. 0.45421;2. 619;3. 1855;4. 619;5. 619;6. 1855;7. 619;8. 1855;9. 1714;10. F;11. TTT
PHET_10852	1	1	1	0.1312	4	0.328433	0.14662	4.35419	0.165288	0.165288	4.35419	1	1. 0.78588;2. 17;3. 49;4. 17;5. 17;6. 49;7. 23;8. 67;9. 7;10. L;11. CTC
PHET_08378	1	1	1	0.1318	3	0.408762	0.236172	4.13551	0.259096	0.258398	4.13551	3	1. 0.74802;2. 29;3. 85;4. 29;5. 29;6. 85;7. 29;8. 85;9. 85;10. V;11. GTA	1. 0.73376;2. 294;3. 880;4. 294;5. 294;6. 880;7. 308;8. 922;9. 799;10. D;11. GAT	1. 0.53847;2. 329;3. 985;4. 329;5. 329;6. 985;7. 343;8. 1027;9. 904;10. R;11. CGG
PHET_06894	1	1	1	0.1318	4	0.320375	0.152827	5.86556	0.214402	0.154937	5.86556	7	1. 0.43938;2. 91;3. 271;4. 193;5. 193;6. 577;7. 193;8. 577;9. 271;10. H;11. CAT	1. 0.47877;2. 131;3. 391;4. 233;5. 233;6. 697;7. 233;8. 697;9. 391;10. P;11. CCC	1. 0.44383;2. 186;3. 556;4. 288;5. 288;6. 862;7. 288;8. 862;9. 556;10. I;11. ATA	1. 0.48879;2. 227;3. 679;4. 329;5. 329;6. 985;7. 329;8. 985;9. 679;10. S;11. AGC	1. 0.44593;2. 247;3. 739;4. 373;5. 373;6. 1117;7. 373;8. 1117;9. 739;10. D;11. GAT	1. 0.48704;2. 266;3. 796;4. 392;5. 392;6. 1174;7. 392;8. 1174;9. 796;10. M;11. ATG	1. 0.86673;2. 278;3. 832;4. 404;5. 404;6. 1210;7. 404;8. 1210;9. 832;10. L;11. CTA
PHET_10772	1	1	1	0.1324	3	0.36908	0.195668	7.08259	0.211318	0.20753	7.08259	4	1. 0.40617;2. 5;3. 13;4. 5;5. 5;6. 13;7. 5;8. 13;9. 13;10. L;11. CTG	1. 0.76831;2. 12;3. 34;4. 12;5. 12;6. 34;7. 12;8. 34;9. 34;10. R;11. CGT	1. 0.44209;2. 41;3. 121;4. 41;5. 41;6. 121;7. 41;8. 121;9. 121;10. R;11. CGG	1. 0.60271;2. 711;3. 2131;4. 711;5. 711;6. 2131;7. 742;8. 2224;9. 1918;10. H;11. CAC
PHET_08797	1	1	1	0.1334	3	0.625168	0.175241	5.78206	0.419481	0.174663	5.78206	6	1. 0.53801;2. 18;3. 52;4. 18;5. 18;6. 52;7. 18;8. 52;9. 52;10. V;11. GTT	1. 0.61239;2. 21;3. 61;4. 21;5. 21;6. 61;7. 21;8. 61;9. 61;10. C;11. TGT	1. 0.57308;2. 24;3. 70;4. 24;5. 24;6. 70;7. 24;8. 70;9. 70;10. P;11. CCA	1. 0.52613;2. 65;3. 193;4. 65;5. 65;6. 193;7. 65;8. 193;9. 193;10. I;11. ATA	1. 0.90836;2. 70;3. 208;4. 70;5. 70;6. 208;7. 70;8. 208;9. 208;10. S;11. AGT	1. 0.60531;2. 161;3. 481;4. 161;5. 161;6. 481;7. 161;8. 481;9. 481;10. Y;11. TAT
PHET_06365	1	1	1	0.1337	3	0.50863	0.214935	3.60393	0.265631	0.227235	3.60393	2	1. 0.4219;2. 82;3. 244;4. 101;5. 101;6. 301;7. 112;8. 334;9. 244;10. L;11. TTA	1. 0.84063;2. 111;3. 331;4. 130;5. 130;6. 388;7. 141;8. 421;9. 331;10. E;11. GAA
PHET_05749	1	1	1	0.135	3	0.312138	0.200775	8.48275	0.272515	0.198298	8.48275	7	1. 0.40067;2. 678;3. 2032;4. 678;5. 678;6. 2032;7. 678;8. 2032;9. 1138;10. S;11. TCC	1. 0.41315;2. 684;3. 2050;4. 684;5. 684;6. 2050;7. 684;8. 2050;9. 1156;10. Q;11. CAG	1. 0.42691;2. 739;3. 2215;4. 739;5. 739;6. 2215;7. 739;8. 2215;9. 1321;10. R;11. CGG	1. 0.79478;2. 785;3. 2353;4. 785;5. 785;6. 2353;7. 785;8. 2353;9. 1459;10. H;11. CAT	1. 0.41074;2. 866;3. 2596;4. 866;5. 866;6. 2596;7. 866;8. 2596;9. 1702;10. T;11. ACC	1. 0.40809;2. 905;3. 2713;4. 905;5. 905;6. 2713;7. 905;8. 2713;9. 1819;10. T;11. ACG	1. 0.79328;2. 1263;3. 3787;4. 1263;5. 1263;6. 3787;7. 1263;8. 3787;9. 2893;10. G;11. GGC
PHET_05975	1	1	1	0.1394	3	0.367995	0.185108	5.05643	0.271931	0.185814	5.05643	4	1. 0.87027;2. 144;3. 430;4. 144;5. 144;6. 430;7. 144;8. 430;9. 430;10. D;11. GAC	1. 0.44273;2. 154;3. 460;4. 154;5. 154;6. 460;7. 154;8. 460;9. 460;10. V;11. GTG	1. 0.64923;2. 177;3. 529;4. 177;5. 177;6. 529;7. 177;8. 529;9. 529;10. P;11. CCA	1. 0.43898;2. 239;3. 715;4. 239;5. 239;6. 715;7. 239;8. 715;9. 715;10. V;11. GTT
PHET_06405	1	1	1	0.1398	3	0.170908	0.101302	4.691	0.120923	0.110302	4.691	6	1. 0.44847;2. 11;3. 31;4. 11;5. 11;6. 31;7. 11;8. 31;9. 31;10. V;11. GTA	1. 0.46027;2. 274;3. 820;4. 274;5. 274;6. 820;7. 274;8. 820;9. 820;10. V;11. GTA	1. 0.44932;2. 285;3. 853;4. 285;5. 285;6. 853;7. 285;8. 853;9. 853;10. I;11. ATC	1. 0.42046;2. 288;3. 862;4. 288;5. 288;6. 862;7. 288;8. 862;9. 862;10. N;11. AAC	1. 0.4503;2. 290;3. 868;4. 290;5. 290;6. 868;7. 290;8. 868;9. 868;10. A;11. GCT	1. 0.85692;2. 329;3. 985;4. 329;5. 329;6. 985;7. 329;8. 985;9. 985;10. S;11. TCG
PHET_01145	1	1	1	0.1409	3	0.0948488	0.029658	5.64073	0.03457	0.03457	5.64073	1	1. 0.81289;2. 369;3. 1105;4. 369;5. 369;6. 1105;7. 369;8. 1105;9. 1105;10. Q;11. CAA
PHET_01576	1	1	1	0.1434	3	0.285792	0.197356	5.02342	0.220483	0.206428	5.02342	3	1. 0.69141;2. 67;3. 199;4. 67;5. 67;6. 199;7. 67;8. 199;9. 199;10. I;11. ATA	1. 0.76771;2. 491;3. 1471;4. 491;5. 491;6. 1471;7. 491;8. 1471;9. 1471;10. F;11. TTT	1. 0.66521;2. 607;3. 1819;4. 607;5. 607;6. 1819;7. 607;8. 1819;9. 1819;10. R;11. AGG
PHET_05834	1	1	1	0.1446	3	0.372466	0.204037	3.6662	0.218158	0.209399	3.6662	4	1. 0.40982;2. 3;3. 7;4. 3;5. 3;6. 7;7. 3;8. 7;9. 7;10. L;11. CTG	1. 0.4002;2. 86;3. 256;4. 86;5. 86;6. 256;7. 86;8. 256;9. 250;10. L;11. CTG	1. 0.75661;2. 96;3. 286;4. 96;5. 96;6. 286;7. 96;8. 286;9. 280;10. R;11. CGC	1. 0.50707;2. 308;3. 922;4. 308;5. 308;6. 922;7. 350;8. 1048;9. 745;10. I;11. ATA
PHET_01034	1	1	1	0.1466	3	0.303133	0.226633	4.65711	0.254797	0.230514	4.65711	3	1. 0.65788;2. 319;3. 955;4. 319;5. 319;6. 955;7. 323;8. 967;9. 727;10. S;11. TCA	1. 0.55635;2. 447;3. 1339;4. 447;5. 447;6. 1339;7. 451;8. 1351;9. 1111;10. V;11. GTT	1. 0.60549;2. 664;3. 1990;4. 756;5. 756;6. 2266;7. 760;8. 2278;9. 1756;10. G;11. GGA
PHET_03127	1	1	1	0.1468	3	0.596489	0.41509	6.61322	0.42574	0.42486	6.61322	2	1. 0.69448;2. 11;3. 31;4. 33;5. 11;6. 31;7. 11;8. 31;9. 31;10. Y;11. TAC	1. 0.69601;2. 460;3. 1378;4. 505;5. 483;6. 1447;7. 483;8. 1447;9. 1360;10. L;11. CTT
PHET_07358	1	1	1	0.1482	3	0.661364	0.277967	5.18475	0.553567	0.281303	5.18475	24	1. 0.47481;2. 117;3. 349;4. 117;5. 117;6. 349;7. 117;8. 349;9. 55;10. D;11. GAC	1. 0.52074;2. 119;3. 355;4. 119;5. 119;6. 355;7. 119;8. 355;9. 61;10. R;11. CGA	1. 0.44453;2. 138;3. 412;4. 138;5. 138;6. 412;7. 138;8. 412;9. 118;10. A;11. GCT	1. 0.45784;2. 141;3. 421;4. 141;5. 141;6. 421;7. 141;8. 421;9. 127;10. L;11. CTT	1. 0.48198;2. 197;3. 589;4. 197;5. 197;6. 589;7. 197;8. 589;9. 295;10. I;11. ATA	1. 0.45595;2. 224;3. 670;4. 224;5. 224;6. 670;7. 224;8. 670;9. 376;10. T;11. ACT	1. 0.44453;2. 227;3. 679;4. 227;5. 227;6. 679;7. 227;8. 679;9. 385;10. A;11. GCT	1. 0.51225;2. 229;3. 685;4. 229;5. 229;6. 685;7. 229;8. 685;9. 391;10. L;11. TTG	1. 0.45947;2. 261;3. 781;4. 261;5. 261;6. 781;7. 261;8. 781;9. 487;10. S;11. TCT	1. 0.87979;2. 266;3. 796;4. 266;5. 266;6. 796;7. 266;8. 796;9. 502;10. I;11. ATC	1. 0.5054;2. 315;3. 943;4. 315;5. 315;6. 943;7. 315;8. 943;9. 649;10. S;11. TCA	1. 0.52247;2. 448;3. 1342;4. 448;5. 448;6. 1342;7. 448;8. 1342;9. 1048;10. Q;11. CAA	1. 0.88116;2. 452;3. 1354;4. 452;5. 452;6. 1354;7. 452;8. 1354;9. 1060;10. R;11. AGG	1. 0.50953;2. 460;3. 1378;4. 460;5. 460;6. 1378;7. 460;8. 1378;9. 1084;10. N;11. AAC	1. 0.44355;2. 482;3. 1444;4. 482;5. 482;6. 1444;7. 482;8. 1444;9. 1150;10. N;11. AAT	1. 0.51829;2. 495;3. 1483;4. 495;5. 495;6. 1483;7. 495;8. 1483;9. 1189;10. N;11. AAT	1. 0.49313;2. 532;3. 1594;4. 532;5. 532;6. 1594;7. 532;8. 1594;9. 1300;10. S;11. TCC	1. 0.49117;2. 540;3. 1618;4. 540;5. 540;6. 1618;7. 540;8. 1618;9. 1324;10. V;11. GTC	1. 0.47646;2. 549;3. 1645;4. 549;5. 549;6. 1645;7. 549;8. 1645;9. 1351;10. I;11. ATA	1. 0.49269;2. 555;3. 1663;4. 555;5. 555;6. 1663;7. 555;8. 1663;9. 1366;10. A;11. GCA	1. 0.47287;2. 562;3. 1684;4. 562;5. 562;6. 1684;7. 562;8. 1684;9. 1387;10. H;11. CAT	1. 0.50068;2. 576;3. 1726;4. 576;5. 576;6. 1726;7. 576;8. 1726;9. 1429;10. C;11. TGC	1. 0.49735;2. 577;3. 1729;4. 577;5. 577;6. 1729;7. 577;8. 1729;9. 1432;10. A;11. GCA	1. 0.53439;2. 598;3. 1792;4. 598;5. 598;6. 1792;7. 598;8. 1792;9. 1495;10. K;11. AAG
PHET_07599	1	1	1	0.1489	4	0.243692	0.146842	8.94801	0.177511	0.149529	8.94801	3	1. 0.40996;2. 68;3. 202;4. 68;5. 68;6. 202;7. 68;8. 202;9. 193;10. T;11. ACC	1. 0.81485;2. 107;3. 319;4. 107;5. 107;6. 319;7. 107;8. 319;9. 310;10. C;11. TGT	1. 0.41086;2. 162;3. 484;4. 162;5. 162;6. 484;7. 162;8. 484;9. 475;10. K;11. AAA
PHET_02999	1	1	1	0.1495	3	0.637755	0.489605	4.27697	0.556406	0.503352	4.27697	6	1. 0.58055;2. 54;3. 160;4. 54;5. 54;6. 160;7. 54;8. 160;9. 157;10. E;11. GAA	1. 0.53325;2. 435;3. 1303;4. 440;5. 439;6. 1315;7. 439;8. 1315;9. 1273;10. R;11. AGA	1. 0.61804;2. 557;3. 1669;4. 568;5. 561;6. 1681;7. 561;8. 1681;9. 1639;10. Y;11. TAT	1. 0.60653;2. 615;3. 1843;4. 626;5. 619;6. 1855;7. 619;8. 1855;9. 1813;10. A;11. GCC	1. 0.5294;2. 618;3. 1852;4. 629;5. 622;6. 1864;7. 622;8. 1864;9. 1822;10. N;11. AAT	1. 0.4177;2. 822;3. 2464;4. 833;5. 826;6. 2476;7. 826;8. 2476;9. 2434;10. L;11. TTA
PHET_08240	1	1	1	0.1498	3	0.446012	0.24759	4.54324	0.375378	0.241464	4.54324	3	1. 0.66482;2. 88;3. 262;4. 91;5. 91;6. 271;7. 113;8. 337;9. 94;10. L;11. CTG	1. 0.80959;2. 215;3. 643;4. 238;5. 238;6. 712;7. 260;8. 778;9. 475;10. T;11. ACA	1. 0.71158;2. 343;3. 1027;4. 366;5. 366;6. 1096;7. 388;8. 1162;9. 820;10. D;11. GAT
PHET_03691	1	1	1	0.1498	3	0.635359	0.401465	4.65027	0.527845	0.410602	4.65027	6	1. 0.66408;2. 136;3. 406;4. 244;5. 211;6. 631;7. 237;8. 709;9. 310;10. V;11. GTC	1. 0.53531;2. 197;3. 589;4. 305;5. 272;6. 814;7. 298;8. 892;9. 493;10. L;11. CTG	1. 0.74682;2. 208;3. 622;4. 316;5. 283;6. 847;7. 309;8. 925;9. 526;10. K;11. AAA	1. 0.66238;2. 436;3. 1306;4. 544;5. 511;6. 1531;7. 537;8. 1609;9. 1210;10. I;11. ATC	1. 0.60703;2. 470;3. 1408;4. 578;5. 545;6. 1633;7. 571;8. 1711;9. 1312;10. I;11. ATA	1. 0.59483;2. 517;3. 1549;4. 625;5. 592;6. 1774;7. 618;8. 1852;9. 1432;10. V;11. GTT
PHET_09480	1	1	1	0.1508	3	0.462185	0.302836	6.47136	0.32902	0.32902	6.47136	3	1. 0.75235;2. 147;3. 439;4. 763;5. 275;6. 823;7. 275;8. 823;9. 439;10. M;11. ATG	1. 0.7164;2. 236;3. 706;4. 852;5. 364;6. 1090;7. 364;8. 1090;9. 706;10. D;11. GAC	1. 0.69947;2. 357;3. 1069;4. 973;5. 485;6. 1453;7. 485;8. 1453;9. 1069;10. F;11. TTT
PHET_10274	1	1	1	0.1528	3	0.598175	0.16233	4.20006	0.44245	0.16043	4.20006	22	1. 0.59198;2. 16;3. 46;4. 72;5. 72;6. 214;7. 72;8. 214;9. 25;10. P;11. CCA	1. 0.52016;2. 72;3. 214;4. 128;5. 128;6. 382;7. 128;8. 382;9. 193;10. F;11. TTT	1. 0.61778;2. 75;3. 223;4. 131;5. 131;6. 391;7. 131;8. 391;9. 202;10. R;11. CGG	1. 0.53727;2. 112;3. 334;4. 168;5. 168;6. 502;7. 168;8. 502;9. 313;10. F;11. TTT	1. 0.52565;2. 126;3. 376;4. 182;5. 182;6. 544;7. 182;8. 544;9. 355;10. I;11. ATA	1. 0.61772;2. 129;3. 385;4. 185;5. 185;6. 553;7. 185;8. 553;9. 364;10. P;11. CCG	1. 0.90841;2. 132;3. 394;4. 188;5. 188;6. 562;7. 188;8. 562;9. 373;10. T;11. ACT	1. 0.63019;2. 137;3. 409;4. 193;5. 193;6. 577;7. 193;8. 577;9. 388;10. K;11. AAG	1. 0.60763;2. 139;3. 415;4. 195;5. 195;6. 583;7. 195;8. 583;9. 394;10. P;11. CCT	1. 0.54211;2. 160;3. 478;4. 216;5. 216;6. 646;7. 216;8. 646;9. 457;10. E;11. GAA	1. 0.64466;2. 177;3. 529;4. 233;5. 233;6. 697;7. 233;8. 697;9. 508;10. I;11. ATC	1. 0.61594;2. 195;3. 583;4. 251;5. 251;6. 751;7. 251;8. 751;9. 562;10. Q;11. CAA	1. 0.55247;2. 226;3. 676;4. 282;5. 282;6. 844;7. 282;8. 844;9. 655;10. K;11. AAA	1. 0.94426;2. 230;3. 688;4. 286;5. 286;6. 856;7. 286;8. 856;9. 667;10. E;11. GAA	1. 0.70272;2. 234;3. 700;4. 290;5. 290;6. 868;7. 290;8. 868;9. 679;10. V;11. GTG	1. 0.53993;2. 236;3. 706;4. 292;5. 292;6. 874;7. 292;8. 874;9. 685;10. K;11. AAA	1. 0.84842;2. 237;3. 709;4. 293;5. 293;6. 877;7. 293;8. 877;9. 688;10. L;11. CTC	1. 0.5595;2. 240;3. 718;4. 296;5. 296;6. 886;7. 296;8. 886;9. 697;10. R;11. AGA	1. 0.53377;2. 244;3. 730;4. 300;5. 300;6. 898;7. 300;8. 898;9. 709;10. R;11. CGT	1. 0.55516;2. 249;3. 745;4. 305;5. 305;6. 913;7. 305;8. 913;9. 724;10. A;11. GCA	1. 0.59198;2. 255;3. 763;4. 311;5. 311;6. 931;7. 311;8. 931;9. 742;10. P;11. CCA	1. 0.64834;2. 267;3. 799;4. 323;5. 323;6. 967;7. 323;8. 967;9. 778;10. L;11. TTG
PHET_05036	1	1	1	0.1531	3	0.22837	0.128974	3.69128	0.147401	0.147363	3.69128	9	1. 0.44731;2. 10;3. 28;4. 10;5. 10;6. 28;7. 10;8. 28;9. 28;10. T;11. ACT	1. 0.44664;2. 20;3. 58;4. 20;5. 20;6. 58;7. 20;8. 58;9. 58;10. S;11. TCA	1. 0.48084;2. 26;3. 76;4. 26;5. 26;6. 76;7. 26;8. 76;9. 76;10. Y;11. TAT	1. 0.4967;2. 58;3. 172;4. 58;5. 58;6. 172;7. 58;8. 172;9. 172;10. G;11. GGG	1. 0.44287;2. 109;3. 325;4. 109;5. 109;6. 325;7. 109;8. 325;9. 325;10. K;11. AAG	1. 0.80225;2. 272;3. 814;4. 272;5. 272;6. 814;7. 272;8. 814;9. 814;10. T;11. ACC	1. 0.47266;2. 301;3. 901;4. 301;5. 301;6. 901;7. 301;8. 901;9. 901;10. L;11. TTG	1. 0.50663;2. 324;3. 970;4. 324;5. 324;6. 970;7. 324;8. 970;9. 970;10. L;11. TTG	1. 0.45845;2. 378;3. 1132;4. 378;5. 378;6. 1132;7. 378;8. 1132;9. 1132;10. S;11. TCA
PHET_03477	1	1	1	0.1554	3	0.368125	0.248894	6.05717	0.287236	0.258907	6.05717	3	1. 0.63891;2. 353;3. 1057;4. 377;5. 377;6. 1129;7. 396;8. 1186;9. 964;10. K;11. AAG	1. 0.5415;2. 628;3. 1882;4. 652;5. 652;6. 1954;7. 671;8. 2011;9. 1786;10. L;11. CTA	1. 0.62264;2. 789;3. 2365;4. 816;5. 816;6. 2446;7. 836;8. 2506;9. 2143;10. S;11. AGT
PHET_04816	1	1	1	0.1592	3	0.410857	0.278234	3.74075	0.295966	0.295966	3.74075	2	1. 0.68196;2. 110;3. 328;4. 120;5. 110;6. 328;7. 110;8. 328;9. 325;10. N;11. AAT	1. 0.72581;2. 360;3. 1078;4. 370;5. 360;6. 1078;7. 360;8. 1078;9. 1075;10. P;11. CCT
PHET_02792	1	1	1	0.1594	3	0.510301	0.24613	4.89181	0.25806	0.25806	4.89181	3	1. 0.45921;2. 3;3. 7;4. 15;5. 15;6. 43;7. 15;8. 43;9. 7;10. N;11. AAC	1. 0.80262;2. 4;3. 10;4. 16;5. 16;6. 46;7. 16;8. 46;9. 10;10. Y;11. TAC	1. 0.4441;2. 93;3. 277;4. 105;5. 105;6. 313;7. 105;8. 313;9. 277;10. S;11. AGC
PHET_05085	1	1	1	0.1597	4	0.279724	0.1892	5.63269	0.229639	0.191422	5.63269	3	1. 0.42123;2. 72;3. 214;4. 72;5. 72;6. 214;7. 72;8. 214;9. 214;10. E;11. GAA	1. 0.87408;2. 140;3. 418;4. 140;5. 140;6. 418;7. 140;8. 418;9. 418;10. D;11. GAC	1. 0.4169;2. 267;3. 799;4. 267;5. 267;6. 799;7. 267;8. 799;9. 799;10. K;11. AAA
PHET_03025	1	1	1	0.16	4	0.579747	0.268295	5.94733	0.396283	0.251316	5.94733	1	1. 0.79086;2. 173;3. 517;4. 175;5. 175;6. 523;7. 175;8. 523;9. 472;10. Y;11. TAC
PHET_06165	1	1	1	0.1611	3	0.439483	0.273034	4.09317	0.291692	0.291692	4.09317	1	1. 0.73676;2. 58;3. 172;4. 58;5. 58;6. 172;7. 58;8. 172;9. 172;10. L;11. CTA
PHET_01948	1	1	1	0.162	3	0.540839	0.315517	3.93206	0.335542	0.314335	3.93206	5	1. 0.63527;2. 341;3. 1021;4. 341;5. 341;6. 1021;7. 341;8. 1021;9. 1021;10. T;11. ACG	1. 0.55793;2. 477;3. 1429;4. 477;5. 477;6. 1429;7. 477;8. 1429;9. 1429;10. L;11. CTG	1. 0.52639;2. 897;3. 2689;4. 897;5. 897;6. 2689;7. 897;8. 2689;9. 2236;10. K;11. AAA	1. 0.64662;2. 1225;3. 3673;4. 1225;5. 1225;6. 3673;7. 1225;8. 3673;9. 3220;10. Q;11. CAA	1. 0.59897;2. 1277;3. 3829;4. 1277;5. 1277;6. 3829;7. 1277;8. 3829;9. 3376;10. M;11. ATG
PHET_05281	1	1	1	0.1623	3	0.503449	0.28392	4.6063	0.33827	0.26926	4.6063	5	1. 0.42889;2. 130;3. 388;4. 170;5. 170;6. 508;7. 170;8. 508;9. 283;10. S;11. TCC	1. 0.42128;2. 229;3. 685;4. 269;5. 269;6. 805;7. 269;8. 805;9. 580;10. L;11. CTA	1. 0.79627;2. 234;3. 700;4. 274;5. 274;6. 820;7. 274;8. 820;9. 595;10. R;11. CGT	1. 0.41246;2. 257;3. 769;4. 297;5. 297;6. 889;7. 297;8. 889;9. 664;10. R;11. CGT	1. 0.4025;2. 305;3. 913;4. 345;5. 345;6. 1033;7. 345;8. 1033;9. 808;10. C;11. TGT
PHET_09275	1	1	1	0.1635	4	0.563433	0.491074	4.7401	0.524494	0.489849	4.7401	3	1. 0.45904;2. 2332;3. 6994;4. 2352;5. 2352;6. 7054;7. 2353;8. 7057;9. 6874;10. P;11. CCT	1. 0.48023;2. 2494;3. 7480;4. 2514;5. 2514;6. 7540;7. 2515;8. 7543;9. 7342;10. R;11. CGT	1. 0.48259;2. 2687;3. 8059;4. 2707;5. 2707;6. 8119;7. 2721;8. 8161;9. 7828;10. P;11. CCG
PHET_03625	1	1	1	0.1648	3	0.518362	0.34603	4.50963	0.3923	0.36284	4.50963	3	1. 0.69666;2. 204;3. 610;4. 212;5. 212;6. 634;7. 212;8. 634;9. 604;10. I;11. ATC	1. 0.71837;2. 226;3. 676;4. 234;5. 234;6. 700;7. 234;8. 700;9. 670;10. N;11. AAC	1. 0.68535;2. 314;3. 940;4. 322;5. 322;6. 964;7. 322;8. 964;9. 934;10. A;11. GCA
PHET_05477	1	1	1	0.165	4	0.647945	0.433242	6.39328	0.517258	0.446128	6.39328	3	1. 0.643;2. 32;3. 94;4. 32;5. 32;6. 94;7. 32;8. 94;9. 19;10. N;11. AAC	1. 0.51288;2. 33;3. 97;4. 33;5. 33;6. 97;7. 33;8. 97;9. 22;10. D;11. GAT	1. 0.70592;2. 351;3. 1051;4. 351;5. 351;6. 1051;7. 351;8. 1051;9. 976;10. S;11. AGT
PHET_06989	1	1	1	0.1651	3	0.747791	0.23741	4.8931	0.33079	0.24585	4.8931	4	1. 0.75602;2. 31;3. 91;4. 31;5. 31;6. 91;7. 42;8. 124;9. 49;10. M;11. ATG	1. 0.58129;2. 83;3. 247;4. 83;5. 83;6. 247;7. 94;8. 280;9. 205;10. A;11. GCC	1. 0.57367;2. 86;3. 256;4. 86;5. 86;6. 256;7. 97;8. 289;9. 214;10. I;11. ATC	1. 0.59486;2. 179;3. 535;4. 179;5. 179;6. 535;7. 190;8. 568;9. 469;10. K;11. AAA
PHET_05610	1	1	1	0.1656	3	0.441427	0.327046	5.35841	0.367981	0.323246	5.35841	2	1. 0.59715;2. 581;3. 1741;4. 674;5. 674;6. 2020;7. 693;8. 2077;9. 1666;10. S;11. TCC	1. 0.55427;2. 694;3. 2080;4. 787;5. 787;6. 2359;7. 806;8. 2416;9. 2005;10. E;11. GAG
PHET_00480	1	1	1	0.1659	4	0.109779	0.0593934	3.8296	0.0836632	0.0604602	3.8296	2	1. 0.89371;2. 133;3. 397;4. 189;5. 189;6. 565;7. 189;8. 565;9. 397;10. N;11. AAT	1. 0.52607;2. 135;3. 403;4. 191;5. 191;6. 571;7. 191;8. 571;9. 403;10. N;11. AAC
PHET_10793	1	1	1	0.1683	3	0.406328	0.17106	5.81259	0.307795	0.16638	5.81259	6	1. 0.45541;2. 57;3. 169;4. 150;5. 98;6. 292;7. 98;8. 292;9. 169;10. S;11. TCC	1. 0.43474;2. 81;3. 241;4. 174;5. 122;6. 364;7. 122;8. 364;9. 241;10. S;11. AGC	1. 0.42499;2. 87;3. 259;4. 180;5. 128;6. 382;7. 128;8. 382;9. 259;10. N;11. AAC	1. 0.70148;2. 108;3. 322;4. 201;5. 149;6. 445;7. 149;8. 445;9. 322;10. I;11. ATA	1. 0.41734;2. 194;3. 580;4. 287;5. 235;6. 703;7. 235;8. 703;9. 580;10. V;11. GTA	1. 0.82291;2. 213;3. 637;4. 306;5. 254;6. 760;7. 254;8. 760;9. 637;10. F;11. TTC
PHET_04394	1	1	1	0.1686	4	0.597575	0.275943	4.28535	0.297122	0.297122	4.28535	1	1. 0.76888;2. 98;3. 292;4. 98;5. 98;6. 292;7. 98;8. 292;9. 292;10. I;11. ATC
PHET_02838	1	1	1	0.1688	4	0.549961	0.16112	5.28939	0.165456	0.165456	5.28939	1	1. 0.5722;2. 884;3. 2650;4. 884;5. 884;6. 2650;7. 884;8. 2650;9. 2068;10. Q;11. CAA
PHET_03188	1	1	1	0.1688	3	0.711623	0.391638	5.49888	0.50659	0.40497	5.49888	8	1. 0.57666;2. 25;3. 73;4. 74;5. 74;6. 220;7. 74;8. 220;9. 73;10. I;11. ATA	1. 0.40151;2. 183;3. 547;4. 232;5. 232;6. 694;7. 232;8. 694;9. 547;10. S;11. TCG	1. 0.43732;2. 235;3. 703;4. 284;5. 284;6. 850;7. 284;8. 850;9. 703;10. A;11. GCT	1. 0.76043;2. 271;3. 811;4. 320;5. 320;6. 958;7. 320;8. 958;9. 811;10. M;11. ATG	1. 0.41519;2. 291;3. 871;4. 340;5. 340;6. 1018;7. 340;8. 1018;9. 871;10. K;11. AAA	1. 0.43077;2. 327;3. 979;4. 376;5. 376;6. 1126;7. 376;8. 1126;9. 979;10. Q;11. CAG	1. 0.42507;2. 329;3. 985;4. 378;5. 378;6. 1132;7. 378;8. 1132;9. 985;10. Q;11. CAA	1. 0.75548;2. 335;3. 1003;4. 384;5. 384;6. 1150;7. 384;8. 1150;9. 1003;10. N;11. AAC
PHET_06688	1	1	1	0.1689	3	0.174111	0.112878	3.28071	0.126102	0.126102	3.28071	5	1. 0.40785;2. 89;3. 265;4. 89;5. 89;6. 265;7. 108;8. 322;9. 118;10. N;11. AAC	1. 0.45006;2. 168;3. 502;4. 168;5. 168;6. 502;7. 187;8. 559;9. 355;10. A;11. GCG	1. 0.81365;2. 222;3. 664;4. 222;5. 222;6. 664;7. 241;8. 721;9. 517;10. G;11. GGC	1. 0.57004;2. 225;3. 673;4. 225;5. 225;6. 673;7. 244;8. 730;9. 526;10. I;11. ATA	1. 0.45045;2. 290;3. 868;4. 290;5. 290;6. 868;7. 309;8. 925;9. 721;10. P;11. CCC
PHET_01735	1	1	1	0.1709	3	0.294261	0.16402	4.83005	0.22811	0.159765	4.83005	2	1. 0.82337;2. 99;3. 295;4. 99;5. 99;6. 295;7. 99;8. 295;9. 289;10. S;11. TCC	1. 0.79902;2. 100;3. 298;4. 100;5. 100;6. 298;7. 100;8. 298;9. 292;10. A;11. GCC
PHET_01869	1	1	1	0.1712	4	0.642224	0.35618	4.70305	0.444285	0.373533	4.70305	6	1. 0.43812;2. 15;3. 43;4. 15;5. 15;6. 43;7. 15;8. 43;9. 43;10. Y;11. TAT	1. 0.71294;2. 17;3. 49;4. 17;5. 17;6. 49;7. 17;8. 49;9. 49;10. E;11. GAA	1. 0.40371;2. 31;3. 91;4. 31;5. 31;6. 91;7. 31;8. 91;9. 91;10. A;11. GCT	1. 0.7868;2. 37;3. 109;4. 37;5. 37;6. 109;7. 37;8. 109;9. 109;10. E;11. GAA	1. 0.41145;2. 120;3. 358;4. 120;5. 120;6. 358;7. 120;8. 358;9. 358;10. G;11. GGC	1. 0.40261;2. 162;3. 484;4. 162;5. 162;6. 484;7. 162;8. 484;9. 484;10. D;11. GAC
PHET_02575	1	1	1	0.1713	3	0.537054	0.37057	3.92895	0.419723	0.38317	3.92895	3	1. 0.71411;2. 3;3. 7;4. 3;5. 3;6. 7;7. 3;8. 7;9. 7;10. A;11. GCC	1. 0.54364;2. 358;3. 1072;4. 358;5. 358;6. 1072;7. 358;8. 1072;9. 1072;10. G;11. GGG	1. 0.63916;2. 359;3. 1075;4. 359;5. 359;6. 1075;7. 359;8. 1075;9. 1075;10. V;11. GTC
PHET_03416	1	1	1	0.1718	4	0.385328	0.160756	5.84137	0.250899	0.161229	5.84137	5	1. 0.53714;2. 30;3. 88;4. 30;5. 30;6. 88;7. 30;8. 88;9. 88;10. Q;11. CAA	1. 0.79697;2. 37;3. 109;4. 37;5. 37;6. 109;7. 37;8. 109;9. 109;10. L;11. CTG	1. 0.53091;2. 233;3. 697;4. 233;5. 233;6. 697;7. 233;8. 697;9. 697;10. T;11. ACA	1. 0.50027;2. 245;3. 733;4. 245;5. 245;6. 733;7. 245;8. 733;9. 733;10. T;11. ACT	1. 0.51699;2. 312;3. 934;4. 312;5. 312;6. 934;7. 312;8. 934;9. 934;10. R;11. CGT
PHET_06838	1	1	1	0.1719	3	0.244008	0.14204	3.83784	0.171181	0.14039	3.83784	1	1. 0.83249;2. 16;3. 46;4. 17;5. 17;6. 49;7. 17;8. 49;9. 46;10. Q;11. CAG
PHET_11550	1	1	1	0.172	4	0.635601	0.193381	4.06705	0.313874	0.195144	4.06705	4	1. 0.83041;2. 43;3. 127;4. 50;5. 50;6. 148;7. 50;8. 148;9. 124;10. M;11. ATG	1. 0.57538;2. 58;3. 172;4. 65;5. 65;6. 193;7. 65;8. 193;9. 169;10. L;11. CTT	1. 0.63765;2. 72;3. 214;4. 79;5. 79;6. 235;7. 79;8. 235;9. 211;10. S;11. TCT	1. 0.60361;2. 155;3. 463;4. 162;5. 162;6. 484;7. 162;8. 484;9. 460;10. S;11. AGC
PHET_09258	1	1	1	0.1722	4	0.110821	0.0745849	5.57577	0.0839409	0.075866	5.57577	7	1. 0.40212;2. 436;3. 1306;4. 436;5. 436;6. 1306;7. 476;8. 1426;9. 631;10. N;11. AAT	1. 0.40841;2. 515;3. 1543;4. 515;5. 515;6. 1543;7. 555;8. 1663;9. 868;10. H;11. CAT	1. 0.40239;2. 819;3. 2455;4. 819;5. 819;6. 2455;7. 859;8. 2575;9. 1780;10. I;11. ATC	1. 0.40254;2. 849;3. 2545;4. 849;5. 849;6. 2545;7. 889;8. 2665;9. 1870;10. M;11. ATG	1. 0.40395;2. 903;3. 2707;4. 903;5. 903;6. 2707;7. 943;8. 2827;9. 2020;10. T;11. ACC	1. 0.80778;2. 1067;3. 3199;4. 1079;5. 1079;6. 3235;7. 1158;8. 3472;9. 2260;10. L;11. CTG	1. 0.4207;2. 1232;3. 3694;4. 1244;5. 1244;6. 3730;7. 1323;8. 3967;9. 2755;10. L;11. TTA
PHET_02878	1	1	1	0.1723	3	0.388681	0.15953	5.4787	0.18484	0.17616	5.4787	3	1. 0.85298;2. 45;3. 133;4. 45;5. 45;6. 133;7. 45;8. 133;9. 79;10. N;11. AAT	1. 0.53567;2. 59;3. 175;4. 59;5. 59;6. 175;7. 59;8. 175;9. 121;10. V;11. GTC	1. 0.51617;2. 121;3. 361;4. 121;5. 121;6. 361;7. 121;8. 361;9. 307;10. A;11. GCA
PHET_00380	1	1	1	0.1762	4	0.402851	0.260795	5.87916	0.292047	0.265394	5.87916	2	1. 0.4033;2. 247;3. 739;4. 247;5. 247;6. 739;7. 268;8. 802;9. 589;10. N;11. AAC	1. 0.74532;2. 333;3. 997;4. 341;5. 341;6. 1021;7. 366;8. 1096;9. 823;10. V;11. GTG
PHET_05331	1	1	1	0.1767	3	0.349267	0.260877	4.93565	0.289156	0.265854	4.93565	2	1. 0.5744;2. 597;3. 1789;4. 597;5. 597;6. 1789;7. 597;8. 1789;9. 1789;10. V;11. GTT	1. 0.5857;2. 659;3. 1975;4. 659;5. 659;6. 1975;7. 659;8. 1975;9. 1975;10. C;11. TGT
PHET_07468	1	1	1	0.1771	3	0.35858	0.187444	6.92455	0.249772	0.186258	6.92455	7	1. 0.76024;2. 230;3. 688;4. 230;5. 230;6. 688;7. 230;8. 688;9. 289;10. V;11. GTA	1. 0.42944;2. 310;3. 928;4. 310;5. 310;6. 928;7. 310;8. 928;9. 529;10. F;11. TTT	1. 0.46111;2. 328;3. 982;4. 328;5. 328;6. 982;7. 328;8. 982;9. 583;10. R;11. CGC	1. 0.64998;2. 350;3. 1048;4. 350;5. 350;6. 1048;7. 350;8. 1048;9. 649;10. T;11. ACA	1. 0.4036;2. 389;3. 1165;4. 389;5. 389;6. 1165;7. 389;8. 1165;9. 760;10. R;11. AGA	1. 0.42254;2. 390;3. 1168;4. 390;5. 390;6. 1168;7. 390;8. 1168;9. 763;10. R;11. CGA	1. 0.44092;2. 588;3. 1762;4. 588;5. 588;6. 1762;7. 588;8. 1762;9. 1357;10. A;11. GCG
PHET_00344	1	1	1	0.1787	3	0.420746	0.32005	5.07245	0.361306	0.309183	5.07245	2	1. 0.64301;2. 312;3. 934;4. 312;5. 312;6. 934;7. 312;8. 934;9. 934;10. G;11. GGG	1. 0.41569;2. 968;3. 2902;4. 968;5. 968;6. 2902;7. 968;8. 2902;9. 2428;10. L;11. TTG
PHET_09671	1	1	1	0.1803	3	0.509972	0.319368	5.49898	0.432306	0.324155	5.49898	2	1. 0.77567;2. 386;3. 1156;4. 408;5. 408;6. 1222;7. 417;8. 1249;9. 1045;10. G;11. GGG	1. 0.75096;2. 420;3. 1258;4. 442;5. 442;6. 1324;7. 451;8. 1351;9. 1147;10. N;11. AAT
PHET_11236	1	1	1	0.1806	3	0.581388	0.227247	8.52847	0.437549	0.228636	8.52847	8	1. 0.4898;2. 5;3. 13;4. 226;5. 5;6. 13;7. 5;8. 13;9. 13;10. I;11. ATT	1. 0.51681;2. 10;3. 28;4. 231;5. 10;6. 28;7. 10;8. 28;9. 28;10. A;11. GCT	1. 0.8847;2. 72;3. 214;4. 293;5. 72;6. 214;7. 72;8. 214;9. 214;10. N;11. AAT	1. 0.49953;2. 99;3. 295;4. 339;5. 118;6. 352;7. 118;8. 352;9. 292;10. S;11. AGT	1. 0.53152;2. 222;3. 664;4. 462;5. 241;6. 721;7. 241;8. 721;9. 661;10. H;11. CAC	1. 0.50082;2. 242;3. 724;4. 482;5. 261;6. 781;7. 261;8. 781;9. 721;10. N;11. AAC	1. 0.58204;2. 253;3. 757;4. 493;5. 272;6. 814;7. 272;8. 814;9. 754;10. S;11. TCT	1. 0.4898;2. 257;3. 769;4. 497;5. 276;6. 826;7. 276;8. 826;9. 766;10. I;11. ATT
PHET_05886	1	1	1	0.1814	3	0.381851	0.3025	5.92389	0.331763	0.301132	5.92389	3	1. 0.42376;2. 206;3. 616;4. 206;5. 206;6. 616;7. 206;8. 616;9. 616;10. I;11. ATA	1. 0.59985;2. 714;3. 2140;4. 714;5. 714;6. 2140;7. 714;8. 2140;9. 2125;10. A;11. GCA	1. 0.64286;2. 778;3. 2332;4. 778;5. 778;6. 2332;7. 778;8. 2332;9. 2317;10. R;11. CGC
PHET_08543	1	1	1	0.1852	4	0.190162	0.134544	6.24374	0.14014	0.140131	6.24374	9	1. 0.46022;2. 64;3. 190;4. 64;5. 64;6. 190;7. 102;8. 304;9. 106;10. F;11. TTC	1. 0.45795;2. 144;3. 430;4. 144;5. 144;6. 430;7. 182;8. 544;9. 346;10. T;11. ACA	1. 0.45439;2. 309;3. 925;4. 309;5. 309;6. 925;7. 347;8. 1039;9. 805;10. N;11. AAC	1. 0.45671;2. 640;3. 1918;4. 640;5. 640;6. 1918;7. 678;8. 2032;9. 1798;10. V;11. GTG	1. 0.46063;2. 643;3. 1927;4. 643;5. 643;6. 1927;7. 681;8. 2041;9. 1807;10. G;11. GGT	1. 0.74974;2. 654;3. 1960;4. 654;5. 654;6. 1960;7. 692;8. 2074;9. 1840;10. S;11. TCT	1. 0.49204;2. 666;3. 1996;4. 666;5. 666;6. 1996;7. 704;8. 2110;9. 1876;10. G;11. GGC	1. 0.48062;2. 755;3. 2263;4. 756;5. 756;6. 2266;7. 794;8. 2380;9. 2143;10. S;11. TCA	1. 0.46044;2. 796;3. 2386;4. 797;5. 797;6. 2389;7. 835;8. 2503;9. 2266;10. I;11. ATT
PHET_09946	1	1	1	0.1855	4	0.550943	0.420116	6.98147	0.454581	0.420702	6.98147	2	1. 0.5914;2. 174;3. 520;4. 174;5. 174;6. 520;7. 174;8. 520;9. 517;10. C;11. TGT	1. 0.64829;2. 345;3. 1033;4. 346;5. 346;6. 1036;7. 346;8. 1036;9. 1027;10. L;11. CTT
PHET_06070	1	1	1	0.1871	4	0.497476	0.308581	5.30308	0.316532	0.315627	5.30308	2	1. 0.40337;2. 242;3. 724;4. 348;5. 348;6. 1042;7. 431;8. 1291;9. 577;10. V;11. GTT	1. 0.68468;2. 480;3. 1438;4. 586;5. 586;6. 1756;7. 669;8. 2005;9. 1291;10. N;11. AAT
PHET_06109	1	1	1	0.1899	3	0.693478	0.370013	9.05445	0.52097	0.3754	9.05445	9	1. 0.41054;2. 12;3. 34;4. 12;5. 12;6. 34;7. 12;8. 34;9. 34;10. C;11. TGC	1. 0.45575;2. 13;3. 37;4. 13;5. 13;6. 37;7. 13;8. 37;9. 37;10. S;11. TCC	1. 0.45832;2. 19;3. 55;4. 19;5. 19;6. 55;7. 19;8. 55;9. 55;10. I;11. ATC	1. 0.40274;2. 33;3. 97;4. 34;5. 34;6. 100;7. 34;8. 100;9. 97;10. E;11. GAG	1. 0.4418;2. 34;3. 100;4. 35;5. 35;6. 103;7. 35;8. 103;9. 100;10. V;11. GTT	1. 0.73269;2. 160;3. 478;4. 161;5. 161;6. 481;7. 161;8. 481;9. 478;10. V;11. GTT	1. 0.42681;2. 318;3. 952;4. 319;5. 319;6. 955;7. 319;8. 955;9. 952;10. R;11. CGG	1. 0.7963;2. 328;3. 982;4. 329;5. 329;6. 985;7. 329;8. 985;9. 982;10. D;11. GAT	1. 0.44705;2. 368;3. 1102;4. 369;5. 369;6. 1105;7. 369;8. 1105;9. 1102;10. V;11. GTT
PHET_05358	1	1	1	0.1903	4	0.290131	0.196546	4.9005	0.216631	0.202	4.9005	6	1. 0.40024;2. 165;3. 493;4. 165;5. 165;6. 493;7. 165;8. 493;9. 493;10. M;11. ATG	1. 0.40835;2. 175;3. 523;4. 175;5. 175;6. 523;7. 175;8. 523;9. 523;10. Q;11. CAA	1. 0.45012;2. 355;3. 1063;4. 355;5. 355;6. 1063;7. 355;8. 1063;9. 1063;10. S;11. TCC	1. 0.4446;2. 359;3. 1075;4. 359;5. 359;6. 1075;7. 359;8. 1075;9. 1075;10. T;11. ACG	1. 0.79459;2. 369;3. 1105;4. 369;5. 369;6. 1105;7. 369;8. 1105;9. 1105;10. C;11. TGT	1. 0.41959;2. 375;3. 1123;4. 375;5. 375;6. 1123;7. 375;8. 1123;9. 1123;10. L;11. TTA
PHET_07113	1	1	1	0.1926	3	0.131328	0.06443	4.27818	0.0954624	0.072993	4.27818	4	1. 0.48415;2. 108;3. 322;4. 108;5. 108;6. 322;7. 108;8. 322;9. 79;10. T;11. ACC	1. 0.4564;2. 238;3. 712;4. 238;5. 238;6. 712;7. 238;8. 712;9. 469;10. G;11. GGA	1. 0.84964;2. 251;3. 751;4. 251;5. 251;6. 751;7. 251;8. 751;9. 508;10. G;11. GGC	1. 0.406;2. 259;3. 775;4. 259;5. 259;6. 775;7. 259;8. 775;9. 532;10. A;11. GCG
PHET_10189	1	1	1	0.1936	4	0.515416	0.399859	6.03901	0.418966	0.418966	6.03901	3	1. 0.67443;2. 33;3. 97;4. 33;5. 33;6. 97;7. 33;8. 97;9. 97;10. I;11. ATT	1. 0.62477;2. 93;3. 277;4. 93;5. 93;6. 277;7. 93;8. 277;9. 277;10. T;11. ACT	1. 0.63077;2. 414;3. 1240;4. 416;5. 416;6. 1246;7. 416;8. 1246;9. 1240;10. S;11. AGT
PHET_05067	1	1	1	0.1946	3	0.412065	0.311802	5.68908	0.33746	0.330596	5.68908	3	1. 0.67698;2. 206;3. 616;4. 206;5. 206;6. 616;7. 206;8. 616;9. 580;10. N;11. AAC	1. 0.63962;2. 836;3. 2506;4. 875;5. 875;6. 2623;7. 875;8. 2623;9. 2290;10. I;11. ATT	1. 0.64598;2. 888;3. 2662;4. 927;5. 927;6. 2779;7. 927;8. 2779;9. 2446;10. S;11. AGT
PHET_07213	1	1	1	0.197	3	0.64686	0.338962	7.52836	0.384134	0.384134	7.52836	2	1. 0.75177;2. 60;3. 178;4. 60;5. 60;6. 178;7. 60;8. 178;9. 178;10. T;11. ACC	1. 0.4183;2. 285;3. 853;4. 285;5. 285;6. 853;7. 285;8. 853;9. 853;10. P;11. CCT
PHET_03660	1	1	1	0.197	3	0.398725	0.311191	3.76503	0.357631	0.316747	3.76503	6	1. 0.58573;2. 319;3. 955;4. 344;5. 344;6. 1030;7. 371;8. 1111;9. 880;10. N;11. AAT	1. 0.55004;2. 497;3. 1489;4. 529;5. 529;6. 1585;7. 556;8. 1666;9. 1411;10. V;11. GTA	1. 0.58159;2. 635;3. 1903;4. 667;5. 667;6. 1999;7. 694;8. 2080;9. 1825;10. N;11. AAT	1. 0.46899;2. 910;3. 2728;4. 942;5. 942;6. 2824;7. 969;8. 2905;9. 2650;10. V;11. GTA	1. 0.61598;2. 951;3. 2851;4. 983;5. 983;6. 2947;7. 1010;8. 3028;9. 2770;10. Y;11. TAC	1. 0.62934;2. 1079;3. 3235;4. 1130;5. 1130;6. 3388;7. 1157;8. 3469;9. 3151;10. V;11. GTG
PHET_08538	1	1	1	0.1982	3	0.351373	0.21508	4.21442	0.290254	0.1919	4.21442	4	1. 0.42495;2. 44;3. 130;4. 44;5. 44;6. 130;7. 44;8. 130;9. 130;10. R;11. CGA	1. 0.78735;2. 264;3. 790;4. 264;5. 264;6. 790;7. 264;8. 790;9. 790;10. T;11. ACA	1. 0.62253;2. 300;3. 898;4. 300;5. 300;6. 898;7. 300;8. 898;9. 898;10. D;11. GAT	1. 0.82767;2. 308;3. 922;4. 308;5. 308;6. 922;7. 308;8. 922;9. 922;10. L;11. CTT
PHET_12392	1	1	1	0.2001	3	0.25441	0.140405	5.04161	0.160683	0.160683	5.04161	2	1. 0.53896;2. 71;3. 211;4. 71;5. 71;6. 211;7. 71;8. 211;9. 211;10. L;11. CTA	1. 0.8023;2. 151;3. 451;4. 151;5. 151;6. 451;7. 151;8. 451;9. 451;10. V;11. GTG
PHET_05000	1	1	1	0.202	3	0.404093	0.269693	5.27114	0.279799	0.279799	5.27114	1	1. 0.64038;2. 329;3. 985;4. 329;5. 329;6. 985;7. 329;8. 985;9. 556;10. Y;11. TAC
PHET_04707	1	1	1	0.2026	3	0.458572	0.339836	5.0995	0.374347	0.358237	5.0995	4	1. 0.65872;2. 232;3. 694;4. 232;5. 232;6. 694;7. 232;8. 694;9. 694;10. I;11. ATA	1. 0.60625;2. 244;3. 730;4. 244;5. 244;6. 730;7. 244;8. 730;9. 730;10. G;11. GGC	1. 0.42865;2. 464;3. 1390;4. 464;5. 464;6. 1390;7. 464;8. 1390;9. 1390;10. M;11. ATG	1. 0.61596;2. 470;3. 1408;4. 470;5. 470;6. 1408;7. 470;8. 1408;9. 1408;10. F;11. TTT
PHET_11014	1	1	1	0.2032	3	34.4807	0.0985317	8.43257	0.382348	0.117694	8.43257	0
PHET_03444	1	1	1	0.2055	3	0.0820753	0.0820753	6.36681	0.103201	0.0910584	6.36681	3	1. 0.40801;2. 326;3. 976;4. 326;5. 326;6. 976;7. 326;8. 976;9. 976;10. Y;11. TAC	1. 0.40627;2. 361;3. 1081;4. 361;5. 361;6. 1081;7. 361;8. 1081;9. 1081;10. H;11. CAC	1. 0.43367;2. 404;3. 1210;4. 404;5. 404;6. 1210;7. 404;8. 1210;9. 1210;10. T;11. ACC
PHET_09389	1	1	1	0.2063	4	0.250073	0.156074	4.31047	0.193286	0.161705	4.31047	2	1. 0.8284;2. 96;3. 286;4. 106;5. 106;6. 316;7. 106;8. 316;9. 136;10. V;11. GTC	1. 0.42931;2. 269;3. 805;4. 279;5. 279;6. 835;7. 279;8. 835;9. 655;10. P;11. CCA
PHET_06319	1	1	1	0.2069	3	0.11155	0.08244	4.01126	0.0971513	0.0833	4.01126	4	1. 0.44554;2. 522;3. 1564;4. 534;5. 534;6. 1600;7. 559;8. 1675;9. 1342;10. V;11. GTG	1. 0.41361;2. 585;3. 1753;4. 701;5. 701;6. 2101;7. 739;8. 2215;9. 1477;10. Q;11. CAA	1. 0.42994;2. 598;3. 1792;4. 714;5. 714;6. 2140;7. 752;8. 2254;9. 1516;10. L;11. TTA	1. 0.77299;2. 655;3. 1963;4. 771;5. 771;6. 2311;7. 809;8. 2425;9. 1687;10. N;11. AAT
PHET_04383	1	1	1	0.2074	3	0.7241	0.51669	5.83145	0.53355	0.53355	5.83145	4	1. 0.654;2. 59;3. 175;4. 59;5. 59;6. 175;7. 59;8. 175;9. 175;10. L;11. TTG	1. 0.50092;2. 280;3. 838;4. 280;5. 280;6. 838;7. 280;8. 838;9. 838;10. G;11. GGA	1. 0.6618;2. 291;3. 871;4. 291;5. 291;6. 871;7. 291;8. 871;9. 871;10. A;11. GCT	1. 0.57095;2. 311;3. 931;4. 311;5. 311;6. 931;7. 311;8. 931;9. 931;10. G;11. GGC
PHET_05343	1	1	1	0.2075	3	0.491371	0.302458	3.9878	0.346006	0.325084	3.9878	1	1. 0.76284;2. 66;3. 196;4. 78;5. 78;6. 232;7. 78;8. 232;9. 193;10. D;11. GAT
PHET_09969	1	1	1	0.2118	3	21.9772	0.75451	4.42079	0.72402	0.72402	4.42079	1	1. 0.61498;2. 24;3. 70;4. 37;5. 37;6. 109;7. 37;8. 109;9. 70;10. N;11. AAC
PHET_06352	1	1	1	0.2122	4	0.16566	0.120178	5.2761	0.125386	0.125377	5.2761	9	1. 0.83131;2. 27;3. 79;4. 94;5. 94;6. 280;7. 94;8. 280;9. 64;10. I;11. ATT	1. 0.52661;2. 220;3. 658;4. 313;5. 313;6. 937;7. 314;8. 940;9. 640;10. L;11. TTG	1. 0.49727;2. 360;3. 1078;4. 453;5. 453;6. 1357;7. 454;8. 1360;9. 1048;10. V;11. GTA	1. 0.48489;2. 428;3. 1282;4. 521;5. 521;6. 1561;7. 522;8. 1564;9. 1252;10. V;11. GTT	1. 0.48766;2. 460;3. 1378;4. 553;5. 553;6. 1657;7. 554;8. 1660;9. 1348;10. K;11. AAG	1. 0.49238;2. 489;3. 1465;4. 582;5. 582;6. 1744;7. 583;8. 1747;9. 1435;10. R;11. AGG	1. 0.51366;2. 575;3. 1723;4. 668;5. 668;6. 2002;7. 669;8. 2005;9. 1693;10. Q;11. CAA	1. 0.51666;2. 655;3. 1963;4. 748;5. 748;6. 2242;7. 749;8. 2245;9. 1933;10. R;11. CGG	1. 0.50169;2. 744;3. 2230;4. 837;5. 837;6. 2509;7. 838;8. 2512;9. 2200;10. F;11. TTC
PHET_07019	1	1	1	0.2126	4	0.618982	0.199039	6.10154	0.489955	0.198504	6.10154	15	1. 0.61997;2. 32;3. 94;4. 32;5. 32;6. 94;7. 32;8. 94;9. 94;10. H;11. CAC	1. 0.57881;2. 65;3. 193;4. 65;5. 65;6. 193;7. 65;8. 193;9. 193;10. A;11. GCT	1. 0.6038;2. 68;3. 202;4. 68;5. 68;6. 202;7. 68;8. 202;9. 202;10. V;11. GTG	1. 0.63021;2. 75;3. 223;4. 75;5. 75;6. 223;7. 75;8. 223;9. 223;10. C;11. TGT	1. 0.61673;2. 84;3. 250;4. 84;5. 84;6. 250;7. 84;8. 250;9. 250;10. M;11. ATG	1. 0.62697;2. 89;3. 265;4. 89;5. 89;6. 265;7. 89;8. 265;9. 265;10. Q;11. CAG	1. 0.62751;2. 130;3. 388;4. 130;5. 130;6. 388;7. 130;8. 388;9. 388;10. R;11. AGA	1. 0.63208;2. 327;3. 979;4. 327;5. 327;6. 979;7. 327;8. 979;9. 775;10. T;11. ACT	1. 0.58903;2. 328;3. 982;4. 328;5. 328;6. 982;7. 328;8. 982;9. 778;10. P;11. CCT	1. 0.57558;2. 352;3. 1054;4. 352;5. 352;6. 1054;7. 352;8. 1054;9. 850;10. P;11. CCT	1. 0.62275;2. 355;3. 1063;4. 355;5. 355;6. 1063;7. 355;8. 1063;9. 856;10. P;11. CCA	1. 0.57837;2. 366;3. 1096;4. 366;5. 366;6. 1096;7. 366;8. 1096;9. 889;10. V;11. GTT	1. 0.85827;2. 368;3. 1102;4. 368;5. 368;6. 1102;7. 368;8. 1102;9. 895;10. S;11. TCT	1. 0.51172;2. 374;3. 1120;4. 374;5. 374;6. 1120;7. 374;8. 1120;9. 913;10. T;11. ACA	1. 0.64859;2. 435;3. 1303;4. 435;5. 435;6. 1303;7. 435;8. 1303;9. 1096;10. R;11. AGG
PHET_06723	1	1	1	0.2134	4	0.0420331	0.00946	8.50311	0.0220385	0.00995	8.50311	1	1. 0.67818;2. 410;3. 1228;4. 410;5. 410;6. 1228;7. 410;8. 1228;9. 1111;10. M;11. ATG
PHET_09616	1	1	1	0.2146	3	0.344374	0.119567	4.01454	0.197539	0.116281	4.01454	5	1. 0.83686;2. 165;3. 493;4. 300;5. 165;6. 493;7. 165;8. 493;9. 493;10. R;11. CGA	1. 0.55386;2. 176;3. 526;4. 311;5. 176;6. 526;7. 176;8. 526;9. 526;10. Y;11. TAT	1. 0.5396;2. 181;3. 541;4. 316;5. 181;6. 541;7. 181;8. 541;9. 541;10. D;11. GAT	1. 0.49986;2. 185;3. 553;4. 320;5. 185;6. 553;7. 185;8. 553;9. 553;10. I;11. ATC	1. 0.49147;2. 187;3. 559;4. 322;5. 187;6. 559;7. 187;8. 559;9. 559;10. N;11. AAC
PHET_02800	1	1	1	0.2154	3	0.55005	0.368431	4.53981	0.386178	0.386178	4.53981	4	1. 0.6654;2. 134;3. 400;4. 134;5. 134;6. 400;7. 163;8. 487;9. 238;10. G;11. GGT	1. 0.5053;2. 250;3. 748;4. 250;5. 250;6. 748;7. 279;8. 835;9. 586;10. I;11. ATT	1. 0.51478;2. 283;3. 847;4. 283;5. 283;6. 847;7. 312;8. 934;9. 685;10. P;11. CCT	1. 0.45347;2. 554;3. 1660;4. 554;5. 554;6. 1660;7. 583;8. 1747;9. 1486;10. G;11. GGG
PHET_00600	1	1	1	0.2169	3	0.416449	0.245167	2.38173	0.274831	0.25725	2.38173	5	1. 0.43726;2. 115;3. 343;4. 140;5. 140;6. 418;7. 142;8. 424;9. 295;10. L;11. TTA	1. 0.50593;2. 130;3. 388;4. 155;5. 155;6. 463;7. 157;8. 469;9. 340;10. I;11. ATC	1. 0.76739;2. 131;3. 391;4. 156;5. 156;6. 466;7. 158;8. 472;9. 343;10. L;11. CTT	1. 0.42849;2. 165;3. 493;4. 190;5. 190;6. 568;7. 192;8. 574;9. 445;10. L;11. CTG	1. 0.40001;2. 212;3. 634;4. 237;5. 237;6. 709;7. 239;8. 715;9. 586;10. G;11. GGC
PHET_01030	1	1	1	0.2189	3	0.40381	0.259115	5.24763	0.3118	0.27367	5.24763	3	1. 0.70799;2. 90;3. 268;4. 160;5. 160;6. 478;7. 160;8. 478;9. 268;10. N;11. AAC	1. 0.72979;2. 296;3. 886;4. 366;5. 366;6. 1096;7. 366;8. 1096;9. 886;10. A;11. GCT	1. 0.69824;2. 337;3. 1009;4. 407;5. 407;6. 1219;7. 407;8. 1219;9. 1009;10. T;11. ACA
PHET_04399	1	1	1	0.2192	3	0.365857	0.27362	5.05717	0.29151	0.2782	5.05717	2	1. 0.59114;2. 227;3. 679;4. 374;5. 374;6. 1120;7. 393;8. 1177;9. 616;10. S;11. AGT	1. 0.60642;2. 881;3. 2641;4. 1029;5. 1028;6. 3082;7. 1047;8. 3139;9. 2569;10. V;11. GTG
PHET_06744	1	1	1	0.2197	3	0.355119	0.2776	4.79429	0.319767	0.27885	4.79429	3	1. 0.63123;2. 184;3. 550;4. 234;5. 234;6. 700;7. 234;8. 700;9. 550;10. A;11. GCA	1. 0.44816;2. 346;3. 1036;4. 396;5. 396;6. 1186;7. 396;8. 1186;9. 1036;10. V;11. GTC	1. 0.61578;2. 1137;3. 3409;4. 1190;5. 1190;6. 3568;7. 1190;8. 3568;9. 3373;10. V;11. GTG
PHET_06971	1	1	1	0.2206	3	0.529662	0.347077	4.26884	0.40615	0.35957	4.26884	2	1. 0.72565;2. 70;3. 208;4. 70;5. 70;6. 208;7. 70;8. 208;9. 208;10. Q;11. CAA	1. 0.58144;2. 564;3. 1690;4. 564;5. 564;6. 1690;7. 564;8. 1690;9. 1690;10. L;11. TTA
PHET_07967	1	1	1	0.2214	4	0.107102	0.0696625	6.31819	0.0753846	0.0753846	6.31819	3	1. 0.47009;2. 385;3. 1153;4. 600;5. 600;6. 1798;7. 600;8. 1798;9. 1153;10. L;11. CTC	1. 0.44755;2. 421;3. 1261;4. 636;5. 636;6. 1906;7. 636;8. 1906;9. 1261;10. E;11. GAA	1. 0.82164;2. 588;3. 1762;4. 805;5. 805;6. 2413;7. 805;8. 2413;9. 1762;10. I;11. ATC
PHET_10829	1	1	1	0.2229	4	0.311093	0.207263	6.8476	0.221159	0.218277	6.8476	5	1. 0.43964;2. 445;3. 1333;4. 445;5. 445;6. 1333;7. 445;8. 1333;9. 1333;10. L;11. TTG	1. 0.41883;2. 454;3. 1360;4. 454;5. 454;6. 1360;7. 454;8. 1360;9. 1360;10. L;11. CTG	1. 0.4449;2. 559;3. 1675;4. 559;5. 559;6. 1675;7. 559;8. 1675;9. 1675;10. Q;11. CAA	1. 0.43042;2. 563;3. 1687;4. 563;5. 563;6. 1687;7. 563;8. 1687;9. 1687;10. D;11. GAT	1. 0.78887;2. 647;3. 1939;4. 647;5. 647;6. 1939;7. 647;8. 1939;9. 1939;10. V;11. GTT
PHET_00649	1	1	1	0.2238	3	0.775369	0.464148	5.23638	0.49523	0.49523	5.23638	1	1. 0.69845;2. 26;3. 76;4. 69;5. 69;6. 205;7. 69;8. 205;9. 76;10. T;11. ACT
PHET_03544	1	1	1	0.2239	4	0.687218	0.510375	4.31883	0.60515	0.517303	4.31883	6	1. 0.64504;2. 61;3. 181;4. 61;5. 61;6. 181;7. 61;8. 181;9. 181;10. R;11. AGG	1. 0.59236;2. 88;3. 262;4. 88;5. 88;6. 262;7. 88;8. 262;9. 262;10. T;11. ACG	1. 0.63505;2. 228;3. 682;4. 228;5. 228;6. 682;7. 228;8. 682;9. 682;10. L;11. TTA	1. 0.55122;2. 290;3. 868;4. 294;5. 294;6. 880;7. 294;8. 880;9. 868;10. G;11. GGT	1. 0.46944;2. 328;3. 982;4. 332;5. 332;6. 994;7. 332;8. 994;9. 982;10. G;11. GGC	1. 0.56969;2. 677;3. 2029;4. 681;5. 681;6. 2041;7. 681;8. 2041;9. 2029;10. M;11. ATG
PHET_03093	1	1	1	0.2241	3	0.401034	0.229608	3.18601	0.366961	0.230256	3.18601	13	1. 0.66176;2. 189;3. 565;4. 189;5. 189;6. 565;7. 220;8. 658;9. 127;10. I;11. ATA	1. 0.49791;2. 304;3. 910;4. 304;5. 304;6. 910;7. 335;8. 1003;9. 472;10. E;11. GAG	1. 0.8382;2. 318;3. 952;4. 318;5. 318;6. 952;7. 349;8. 1045;9. 514;10. Q;11. CAG	1. 0.58235;2. 328;3. 982;4. 328;5. 328;6. 982;7. 359;8. 1075;9. 544;10. A;11. GCG	1. 0.6627;2. 338;3. 1012;4. 338;5. 338;6. 1012;7. 369;8. 1105;9. 574;10. S;11. AGT	1. 0.5422;2. 355;3. 1063;4. 355;5. 355;6. 1063;7. 386;8. 1156;9. 625;10. G;11. GGT	1. 0.75559;2. 394;3. 1180;4. 394;5. 394;6. 1180;7. 425;8. 1273;9. 742;10. K;11. AAA	1. 0.80828;2. 404;3. 1210;4. 404;5. 404;6. 1210;7. 435;8. 1303;9. 772;10. P;11. CCG	1. 0.86661;2. 660;3. 1978;4. 662;5. 662;6. 1984;7. 693;8. 2077;9. 1540;10. N;11. AAC	1. 0.66607;2. 668;3. 2002;4. 670;5. 670;6. 2008;7. 701;8. 2101;9. 1564;10. E;11. GAA	1. 0.66304;2. 700;3. 2098;4. 702;5. 702;6. 2104;7. 733;8. 2197;9. 1660;10. D;11. GAC	1. 0.75843;2. 703;3. 2107;4. 705;5. 705;6. 2113;7. 736;8. 2206;9. 1669;10. V;11. GTC	1. 0.79624;2. 705;3. 2113;4. 707;5. 707;6. 2119;7. 738;8. 2212;9. 1675;10. T;11. ACA
PHET_07259	1	1	1	0.2249	3	0.423183	0.286957	4.36803	0.320006	0.28369	4.36803	2	1. 0.59402;2. 453;3. 1357;4. 453;5. 453;6. 1357;7. 453;8. 1357;9. 1315;10. G;11. GGT	1. 0.69582;2. 457;3. 1369;4. 457;5. 457;6. 1369;7. 457;8. 1369;9. 1327;10. G;11. GGG
PHET_05847	1	1	1	0.2283	3	0.303946	0.189672	4.42747	0.244735	0.188264	4.42747	7	1. 0.4214;2. 10;3. 28;4. 49;5. 49;6. 145;7. 49;8. 145;9. 4;10. S;11. TCA	1. 0.41239;2. 13;3. 37;4. 52;5. 52;6. 154;7. 52;8. 154;9. 13;10. T;11. ACA	1. 0.41055;2. 242;3. 724;4. 281;5. 281;6. 841;7. 281;8. 841;9. 700;10. L;11. CTG	1. 0.42258;2. 313;3. 937;4. 352;5. 352;6. 1054;7. 352;8. 1054;9. 913;10. S;11. TCA	1. 0.40952;2. 322;3. 964;4. 361;5. 361;6. 1081;7. 361;8. 1081;9. 940;10. A;11. GCA	1. 0.76837;2. 416;3. 1246;4. 456;5. 456;6. 1366;7. 456;8. 1366;9. 1222;10. L;11. CTG	1. 0.40037;2. 484;3. 1450;4. 524;5. 524;6. 1570;7. 524;8. 1570;9. 1426;10. L;11. TTA
PHET_09965	1	1	1	0.2287	3	0.947673	0.370544	5.32569	0.610126	0.389456	5.32569	16	1. 0.70627;2. 5;3. 13;4. 6;5. 6;6. 16;7. 6;8. 16;9. 7;10. R;11. AGA	1. 0.56624;2. 22;3. 64;4. 23;5. 23;6. 67;7. 23;8. 67;9. 58;10. N;11. AAT	1. 0.58114;2. 81;3. 241;4. 84;5. 84;6. 250;7. 84;8. 250;9. 235;10. V;11. GTG	1. 0.47124;2. 85;3. 253;4. 88;5. 88;6. 262;7. 88;8. 262;9. 247;10. K;11. AAA	1. 0.57429;2. 89;3. 265;4. 92;5. 92;6. 274;7. 92;8. 274;9. 259;10. S;11. AGT	1. 0.59143;2. 90;3. 268;4. 93;5. 93;6. 277;7. 93;8. 277;9. 262;10. L;11. TTA	1. 0.8213;2. 96;3. 286;4. 99;5. 99;6. 295;7. 99;8. 295;9. 280;10. R;11. CGT	1. 0.46263;2. 98;3. 292;4. 101;5. 101;6. 301;7. 101;8. 301;9. 286;10. Q;11. CAG	1. 0.46821;2. 100;3. 298;4. 103;5. 103;6. 307;7. 103;8. 307;9. 292;10. G;11. GGA	1. 0.60264;2. 111;3. 331;4. 114;5. 114;6. 340;7. 114;8. 340;9. 325;10. Q;11. CAA	1. 0.43925;2. 113;3. 337;4. 116;5. 116;6. 346;7. 116;8. 346;9. 331;10. N;11. AAT	1. 0.54869;2. 123;3. 367;4. 126;5. 126;6. 376;7. 126;8. 376;9. 361;10. A;11. GCT	1. 0.57716;2. 128;3. 382;4. 131;5. 131;6. 391;7. 131;8. 391;9. 376;10. P;11. CCG	1. 0.55068;2. 131;3. 391;4. 134;5. 134;6. 400;7. 134;8. 400;9. 385;10. A;11. GCG	1. 0.59451;2. 150;3. 448;4. 153;5. 153;6. 457;7. 153;8. 457;9. 442;10. S;11. TCC	1. 0.59929;2. 151;3. 451;4. 154;5. 154;6. 460;7. 154;8. 460;9. 445;10. H;11. CAC
PHET_09994	1	1	1	0.2315	3	0.730682	0.48916	4.33359	0.50385	0.50385	4.33359	1	1. 0.68971;2. 267;3. 799;4. 269;5. 269;6. 805;7. 296;8. 886;9. 700;10. V;11. GTA
PHET_03307	1	1	1	0.2317	3	0.241499	0.143375	4.28129	0.209927	0.141299	4.28129	3	1. 0.81871;2. 88;3. 262;4. 92;5. 92;6. 274;7. 92;8. 274;9. 241;10. Y;11. TAT	1. 0.41829;2. 214;3. 640;4. 218;5. 218;6. 652;7. 218;8. 652;9. 619;10. S;11. TCA	1. 0.41055;2. 288;3. 862;4. 292;5. 292;6. 874;7. 292;8. 874;9. 841;10. L;11. TTG
PHET_08480	1	1	1	0.2319	3	0.361054	0.234025	4.87321	0.27152	0.24365	4.87321	8	1. 0.64277;2. 158;3. 472;4. 167;5. 160;6. 478;7. 195;8. 583;9. 25;10. S;11. TCT	1. 0.40214;2. 189;3. 565;4. 198;5. 191;6. 571;7. 226;8. 676;9. 118;10. E;11. GAA	1. 0.44793;2. 311;3. 931;4. 320;5. 313;6. 937;7. 348;8. 1042;9. 484;10. S;11. TCA	1. 0.74922;2. 380;3. 1138;4. 389;5. 382;6. 1144;7. 417;8. 1249;9. 691;10. N;11. AAT	1. 0.40013;2. 466;3. 1396;4. 475;5. 468;6. 1402;7. 503;8. 1507;9. 949;10. P;11. CCC	1. 0.41948;2. 555;3. 1663;4. 564;5. 557;6. 1669;7. 592;8. 1774;9. 1216;10. Q;11. CAA	1. 0.40758;2. 563;3. 1687;4. 572;5. 565;6. 1693;7. 600;8. 1798;9. 1240;10. S;11. AGC	1. 0.44767;2. 594;3. 1780;4. 603;5. 596;6. 1786;7. 631;8. 1891;9. 1333;10. C;11. TGC
PHET_06609	1	1	1	0.2328	3	0.309971	0.197102	5.11272	0.260889	0.201318	5.11272	6	1. 0.81643;2. 7;3. 19;4. 12;5. 12;6. 34;7. 12;8. 34;9. 19;10. S;11. AGT	1. 0.4019;2. 121;3. 361;4. 126;5. 126;6. 376;7. 126;8. 376;9. 361;10. P;11. CCG	1. 0.40628;2. 172;3. 514;4. 177;5. 177;6. 529;7. 181;8. 541;9. 448;10. T;11. ACA	1. 0.57787;2. 173;3. 517;4. 178;5. 178;6. 532;7. 182;8. 544;9. 451;10. T;11. ACA	1. 0.41045;2. 223;3. 667;4. 228;5. 228;6. 682;7. 232;8. 694;9. 601;10. G;11. GGA	1. 0.43996;2. 577;3. 1729;4. 601;5. 601;6. 1801;7. 605;8. 1813;9. 1660;10. Q;11. CAA
PHET_00153	1	1	1	0.2342	4	0.127993	0.069016	3.61967	0.0773284	0.074079	3.61967	5	1. 0.86588;2. 180;3. 538;4. 180;5. 180;6. 538;7. 180;8. 538;9. 394;10. T;11. ACG	1. 0.41872;2. 200;3. 598;4. 200;5. 200;6. 598;7. 200;8. 598;9. 454;10. S;11. AGC	1. 0.41239;2. 377;3. 1129;4. 377;5. 377;6. 1129;7. 377;8. 1129;9. 985;10. N;11. AAT	1. 0.42526;2. 379;3. 1135;4. 379;5. 379;6. 1135;7. 379;8. 1135;9. 991;10. Q;11. CAG	1. 0.44332;2. 386;3. 1156;4. 386;5. 386;6. 1156;7. 386;8. 1156;9. 1012;10. H;11. CAT
PHET_01898	1	1	1	0.2352	4	0.114264	0.0846415	4.98205	0.0901196	0.0861229	4.98205	6	1. 0.40198;2. 115;3. 343;4. 118;5. 118;6. 352;7. 118;8. 352;9. 343;10. P;11. CCT	1. 0.4281;2. 298;3. 892;4. 301;5. 301;6. 901;7. 301;8. 901;9. 892;10. S;11. TCG	1. 0.40018;2. 1079;3. 3235;4. 1152;5. 1152;6. 3454;7. 1152;8. 3454;9. 3208;10. H;11. CAC	1. 0.41843;2. 1143;3. 3427;4. 1216;5. 1216;6. 3646;7. 1216;8. 3646;9. 3400;10. A;11. GCC	1. 0.40131;2. 1156;3. 3466;4. 1229;5. 1229;6. 3685;7. 1229;8. 3685;9. 3439;10. L;11. CTT	1. 0.79631;2. 1171;3. 3511;4. 1244;5. 1244;6. 3730;7. 1244;8. 3730;9. 3484;10. L;11. CTA
PHET_04169	1	1	1	0.2359	3	0.397738	0.07342	6.02154	0.07438	0.07438	6.02154	5	1. 0.40956;2. 119;3. 355;4. 130;5. 130;6. 388;7. 151;8. 451;9. 331;10. L;11. CTC	1. 0.40764;2. 470;3. 1408;4. 481;5. 481;6. 1441;7. 502;8. 1504;9. 1264;10. T;11. ACC	1. 0.55712;2. 568;3. 1702;4. 587;5. 587;6. 1759;7. 608;8. 1822;9. 1558;10. L;11. TTG	1. 0.41251;2. 938;3. 2812;4. 1015;5. 957;6. 2869;7. 978;8. 2932;9. 2668;10. L;11. TTG	1. 0.40354;2. 1413;3. 4237;4. 1490;5. 1432;6. 4294;7. 1453;8. 4357;9. 4084;10. V;11. GTC
PHET_03760	1	1	1	0.2369	3	0.412073	0.308106	6.69562	0.339892	0.32105	6.69562	2	1. 0.63239;2. 375;3. 1123;4. 375;5. 375;6. 1123;7. 412;8. 1234;9. 877;10. S;11. AGT	1. 0.68686;2. 611;3. 1831;4. 611;5. 611;6. 1831;7. 648;8. 1942;9. 1585;10. L;11. CTA
PHET_01990	1	1	1	0.2375	3	0.450258	0.2961	4.87669	0.30596	0.29748	4.87669	2	1. 0.59266;2. 550;3. 1648;4. 585;5. 585;6. 1753;7. 585;8. 1753;9. 1522;10. L;11. CTT	1. 0.6069;2. 655;3. 1963;4. 690;5. 690;6. 2068;7. 690;8. 2068;9. 1837;10. L;11. TTG
PHET_07678	1	1	1	0.2395	3	2.15235	0.0946011	4.47878	0.106823	0.0941277	4.47878	10	1. 0.6904;2. 110;3. 328;4. 110;5. 110;6. 328;7. 110;8. 328;9. 328;10. N;11. AAC	1. 0.45875;2. 190;3. 568;4. 190;5. 190;6. 568;7. 190;8. 568;9. 568;10. Q;11. CAG	1. 0.41637;2. 288;3. 862;4. 288;5. 288;6. 862;7. 288;8. 862;9. 862;10. T;11. ACT	1. 0.42563;2. 309;3. 925;4. 309;5. 309;6. 925;7. 309;8. 925;9. 925;10. S;11. AGC	1. 0.46299;2. 352;3. 1054;4. 352;5. 352;6. 1054;7. 352;8. 1054;9. 1054;10. H;11. CAT	1. 0.45261;2. 529;3. 1585;4. 529;5. 529;6. 1585;7. 529;8. 1585;9. 1585;10. Q;11. CAA	1. 0.41379;2. 547;3. 1639;4. 547;5. 547;6. 1639;7. 547;8. 1639;9. 1639;10. R;11. AGA	1. 0.41128;2. 566;3. 1696;4. 566;5. 566;6. 1696;7. 566;8. 1696;9. 1696;10. M;11. ATG	1. 0.45773;2. 628;3. 1882;4. 628;5. 628;6. 1882;7. 628;8. 1882;9. 1882;10. R;11. CGT	1. 0.40838;2. 633;3. 1897;4. 633;5. 633;6. 1897;7. 633;8. 1897;9. 1897;10. S;11. AGT
PHET_06911	1	1	1	0.2405	3	0.328907	0.203012	3.03987	0.22408	0.22408	3.03987	1	1. 0.81166;2. 77;3. 229;4. 77;5. 77;6. 229;7. 77;8. 229;9. 229;10. Q;11. CAA
PHET_01824	1	1	1	0.2423	3	0.103948	0.0503097	3.58469	0.0803432	0.0537593	3.58469	5	1. 0.78463;2. 139;3. 415;4. 139;5. 139;6. 415;7. 139;8. 415;9. 415;10. T;11. ACA	1. 0.62096;2. 329;3. 985;4. 329;5. 329;6. 985;7. 329;8. 985;9. 985;10. L;11. TTG	1. 0.42013;2. 350;3. 1048;4. 350;5. 350;6. 1048;7. 350;8. 1048;9. 1048;10. S;11. AGT	1. 0.43763;2. 362;3. 1084;4. 362;5. 362;6. 1084;7. 362;8. 1084;9. 1084;10. F;11. TTC	1. 0.41043;2. 397;3. 1189;4. 397;5. 397;6. 1189;7. 397;8. 1189;9. 1189;10. S;11. AGT
PHET_04580	1	1	1	0.2437	3	0.438736	0.297078	5.33622	0.352523	0.302534	5.33622	2	1. 0.71148;2. 409;3. 1225;4. 409;5. 409;6. 1225;7. 409;8. 1225;9. 1225;10. N;11. AAT	1. 0.56652;2. 471;3. 1411;4. 474;5. 474;6. 1420;7. 474;8. 1420;9. 1411;10. S;11. TCA
PHET_02214	1	1	1	0.2456	3	0.349574	0.283896	4.65695	0.297572	0.297572	4.65695	3	1. 0.67255;2. 74;3. 220;4. 74;5. 74;6. 220;7. 74;8. 220;9. 220;10. T;11. ACA	1. 0.60918;2. 154;3. 460;4. 154;5. 154;6. 460;7. 154;8. 460;9. 460;10. G;11. GGC	1. 0.61632;2. 255;3. 763;4. 255;5. 255;6. 763;7. 255;8. 763;9. 763;10. T;11. ACC
PHET_00824	1	1	1	0.2467	4	0.200218	0.157105	5.66573	0.166017	0.16583	5.66573	2	1. 0.60101;2. 405;3. 1213;4. 405;5. 405;6. 1213;7. 405;8. 1213;9. 1213;10. T;11. ACC	1. 0.63938;2. 677;3. 2029;4. 677;5. 677;6. 2029;7. 677;8. 2029;9. 2029;10. E;11. GAA
PHET_08158	1	1	1	0.2472	3	0.368566	0.255308	5.75835	0.310071	0.255906	5.75835	1	1. 0.69311;2. 931;3. 2791;4. 932;5. 932;6. 2794;7. 932;8. 2794;9. 2764;10. C;11. TGT
PHET_08762	1	1	1	0.2494	3	0.5884	0.37401	8.43426	0.3841	0.3841	8.43426	1	1. 0.73756;2. 192;3. 574;4. 195;5. 195;6. 583;7. 195;8. 583;9. 541;10. I;11. ATT
PHET_09818	1	1	1	0.25	3	0.270296	0.120097	5.12533	0.220365	0.118746	5.12533	9	1. 0.56188;2. 79;3. 235;4. 79;5. 79;6. 235;7. 79;8. 235;9. 7;10. H;11. CAT	1. 0.52848;2. 145;3. 433;4. 145;5. 145;6. 433;7. 145;8. 433;9. 205;10. H;11. CAC	1. 0.47823;2. 175;3. 523;4. 175;5. 175;6. 523;7. 175;8. 523;9. 295;10. I;11. ATT	1. 0.88266;2. 184;3. 550;4. 184;5. 184;6. 550;7. 184;8. 550;9. 322;10. E;11. GAA	1. 0.50719;2. 185;3. 553;4. 185;5. 185;6. 553;7. 185;8. 553;9. 325;10. K;11. AAG	1. 0.54517;2. 187;3. 559;4. 187;5. 187;6. 559;7. 187;8. 559;9. 331;10. I;11. ATT	1. 0.53244;2. 235;3. 703;4. 235;5. 235;6. 703;7. 235;8. 703;9. 475;10. F;11. TTC	1. 0.48762;2. 259;3. 775;4. 259;5. 259;6. 775;7. 259;8. 775;9. 547;10. T;11. ACT	1. 0.56911;2. 317;3. 949;4. 317;5. 317;6. 949;7. 317;8. 949;9. 721;10. L;11. CTT
PHET_01959	1	1	1	0.2519	4	0.4515	0.261814	4.4573	0.405445	0.262704	4.4573	5	1. 0.40967;2. 157;3. 469;4. 209;5. 209;6. 625;7. 270;8. 808;9. 277;10. R;11. AGA	1. 0.40268;2. 245;3. 733;4. 297;5. 297;6. 889;7. 358;8. 1072;9. 541;10. I;11. ATC	1. 0.85215;2. 280;3. 838;4. 332;5. 332;6. 994;7. 393;8. 1177;9. 646;10. R;11. CGT	1. 0.423;2. 286;3. 856;4. 339;5. 339;6. 1015;7. 400;8. 1198;9. 664;10. G;11. GGG	1. 0.81966;2. 444;3. 1330;4. 497;5. 497;6. 1489;7. 559;8. 1675;9. 1138;10. S;11. AGC
PHET_04986	1	1	1	0.2527	3	0.496067	0.21515	5.06147	0.39292	0.21628	5.06147	17	1. 0.51772;2. 8;3. 22;4. 8;5. 8;6. 22;7. 8;8. 22;9. 22;10. S;11. AGT	1. 0.52755;2. 16;3. 46;4. 16;5. 16;6. 46;7. 16;8. 46;9. 46;10. V;11. GTT	1. 0.50677;2. 32;3. 94;4. 32;5. 32;6. 94;7. 32;8. 94;9. 94;10. S;11. AGT	1. 0.50116;2. 40;3. 118;4. 40;5. 40;6. 118;7. 40;8. 118;9. 118;10. T;11. ACA	1. 0.51406;2. 42;3. 124;4. 42;5. 42;6. 124;7. 42;8. 124;9. 124;10. N;11. AAC	1. 0.51252;2. 58;3. 172;4. 58;5. 58;6. 172;7. 58;8. 172;9. 172;10. K;11. AAG	1. 0.52919;2. 60;3. 178;4. 60;5. 60;6. 178;7. 60;8. 178;9. 178;10. I;11. ATC	1. 0.52511;2. 104;3. 310;4. 104;5. 104;6. 310;7. 104;8. 310;9. 310;10. V;11. GTG	1. 0.57288;2. 125;3. 373;4. 125;5. 125;6. 373;7. 125;8. 373;9. 373;10. R;11. AGA	1. 0.54997;2. 164;3. 490;4. 164;5. 164;6. 490;7. 164;8. 490;9. 490;10. K;11. AAA	1. 0.52811;2. 203;3. 607;4. 203;5. 203;6. 607;7. 203;8. 607;9. 607;10. H;11. CAT	1. 0.48995;2. 219;3. 655;4. 219;5. 219;6. 655;7. 219;8. 655;9. 655;10. I;11. ATA	1. 0.53686;2. 291;3. 871;4. 291;5. 291;6. 871;7. 291;8. 871;9. 871;10. A;11. GCC	1. 0.53437;2. 301;3. 901;4. 301;5. 301;6. 901;7. 301;8. 901;9. 901;10. T;11. ACC	1. 0.82621;2. 302;3. 904;4. 302;5. 302;6. 904;7. 302;8. 904;9. 904;10. N;11. AAC	1. 0.51972;2. 309;3. 925;4. 309;5. 309;6. 925;7. 309;8. 925;9. 925;10. Q;11. CAA	1. 0.85457;2. 356;3. 1066;4. 356;5. 356;6. 1066;7. 356;8. 1066;9. 1066;10. A;11. GCG
PHET_05790	1	1	1	0.2529	3	0.342601	0.242886	5.29523	0.262326	0.262326	5.29523	2	1. 0.70084;2. 21;3. 61;4. 21;5. 21;6. 61;7. 21;8. 61;9. 61;10. I;11. ATC	1. 0.65759;2. 228;3. 682;4. 228;5. 228;6. 682;7. 228;8. 682;9. 682;10. N;11. AAT
PHET_01921	1	1	1	0.2557	3	0.917305	0.238662	5.73854	0.73793	0.22075	5.73854	26	1. 0.65001;2. 8;3. 22;4. 8;5. 8;6. 22;7. 8;8. 22;9. 22;10. G;11. GGT	1. 0.52055;2. 12;3. 34;4. 12;5. 12;6. 34;7. 12;8. 34;9. 34;10. E;11. GAA	1. 0.66078;2. 14;3. 40;4. 14;5. 14;6. 40;7. 14;8. 40;9. 40;10. F;11. TTT	1. 0.67584;2. 17;3. 49;4. 17;5. 17;6. 49;7. 17;8. 49;9. 49;10. L;11. CTT	1. 0.92078;2. 18;3. 52;4. 18;5. 18;6. 52;7. 18;8. 52;9. 52;10. F;11. TTC	1. 0.69171;2. 25;3. 73;4. 25;5. 25;6. 73;7. 25;8. 73;9. 73;10. T;11. ACG	1. 0.65534;2. 26;3. 76;4. 26;5. 26;6. 76;7. 26;8. 76;9. 76;10. N;11. AAT	1. 0.54432;2. 29;3. 85;4. 29;5. 29;6. 85;7. 29;8. 85;9. 85;10. S;11. AGT	1. 0.66401;2. 40;3. 118;4. 40;5. 40;6. 118;7. 40;8. 118;9. 118;10. E;11. GAA	1. 0.6672;2. 59;3. 175;4. 59;5. 59;6. 175;7. 59;8. 175;9. 175;10. K;11. AAA	1. 0.66437;2. 66;3. 196;4. 66;5. 66;6. 196;7. 66;8. 196;9. 196;10. R;11. AGA	1. 0.49679;2. 71;3. 211;4. 71;5. 71;6. 211;7. 71;8. 211;9. 211;10. I;11. ATA	1. 0.69668;2. 74;3. 220;4. 74;5. 74;6. 220;7. 74;8. 220;9. 220;10. R;11. AGG	1. 0.91335;2. 83;3. 247;4. 83;5. 83;6. 247;7. 83;8. 247;9. 247;10. N;11. AAT	1. 0.73499;2. 94;3. 280;4. 94;5. 94;6. 280;7. 94;8. 280;9. 280;10. V;11. GTC	1. 0.73475;2. 98;3. 292;4. 98;5. 98;6. 292;7. 98;8. 292;9. 292;10. V;11. GTG	1. 0.92212;2. 105;3. 313;4. 105;5. 105;6. 313;7. 105;8. 313;9. 313;10. T;11. ACT	1. 0.65471;2. 108;3. 322;4. 108;5. 108;6. 322;7. 108;8. 322;9. 322;10. V;11. GTT	1. 0.72314;2. 115;3. 343;4. 115;5. 115;6. 343;7. 115;8. 343;9. 343;10. S;11. TCT	1. 0.67753;2. 116;3. 346;4. 116;5. 116;6. 346;7. 116;8. 346;9. 346;10. V;11. GTG	1. 0.66636;2. 165;3. 493;4. 165;5. 165;6. 493;7. 165;8. 493;9. 493;10. L;11. CTT	1. 0.69073;2. 167;3. 499;4. 167;5. 167;6. 499;7. 167;8. 499;9. 499;10. A;11. GCG	1. 0.83637;2. 172;3. 514;4. 172;5. 172;6. 514;7. 172;8. 514;9. 514;10. V;11. GTG	1. 0.65159;2. 174;3. 520;4. 174;5. 174;6. 520;7. 174;8. 520;9. 520;10. K;11. AAA	1. 0.71532;2. 180;3. 538;4. 180;5. 180;6. 538;7. 180;8. 538;9. 538;10. K;11. AAG	1. 0.41691;2. 181;3. 541;4. 181;5. 181;6. 541;7. 181;8. 541;9. 541;10. S;11. TCA
PHET_03319	1	1	1	0.2588	3	0.466243	0.332048	3.29562	0.40127	0.3321	3.29562	5	1. 0.64092;2. 248;3. 742;4. 274;5. 274;6. 820;7. 274;8. 820;9. 313;10. S;11. AGC	1. 0.71334;2. 384;3. 1150;4. 410;5. 410;6. 1228;7. 410;8. 1228;9. 721;10. S;11. TCG	1. 0.58767;2. 459;3. 1375;4. 485;5. 485;6. 1453;7. 485;8. 1453;9. 946;10. T;11. ACG	1. 0.61709;2. 1087;3. 3259;4. 1176;5. 1176;6. 3526;7. 1176;8. 3526;9. 2824;10. N;11. AAT	1. 0.73901;2. 1091;3. 3271;4. 1180;5. 1180;6. 3538;7. 1180;8. 3538;9. 2836;10. G;11. GGT
PHET_01597	1	1	1	0.2599	3	0.358398	0.146861	5.59352	0.201496	0.13838	5.59352	6	1. 0.43395;2. 188;3. 562;4. 188;5. 188;6. 562;7. 188;8. 562;9. 265;10. T;11. ACA	1. 0.43106;2. 221;3. 661;4. 221;5. 221;6. 661;7. 221;8. 661;9. 364;10. L;11. TTG	1. 0.42716;2. 274;3. 820;4. 274;5. 274;6. 820;7. 274;8. 820;9. 523;10. T;11. ACA	1. 0.41693;2. 306;3. 916;4. 306;5. 306;6. 916;7. 306;8. 916;9. 619;10. I;11. ATT	1. 0.42609;2. 307;3. 919;4. 307;5. 307;6. 919;7. 307;8. 919;9. 622;10. Q;11. CAG	1. 0.74251;2. 343;3. 1027;4. 343;5. 343;6. 1027;7. 343;8. 1027;9. 730;10. S;11. TCG
PHET_03455	1	1	1	0.2602	3	0.134293	0.10409	4.76419	0.11075	0.11075	4.76419	11	1. 0.43313;2. 11;3. 31;4. 11;5. 11;6. 31;7. 11;8. 31;9. 31;10. E;11. GAG	1. 0.42734;2. 23;3. 67;4. 23;5. 23;6. 67;7. 23;8. 67;9. 67;10. V;11. GTT	1. 0.47664;2. 37;3. 109;4. 37;5. 37;6. 109;7. 37;8. 109;9. 109;10. C;11. TGC	1. 0.48494;2. 154;3. 460;4. 154;5. 154;6. 460;7. 154;8. 460;9. 460;10. L;11. CTC	1. 0.47685;2. 222;3. 664;4. 222;5. 222;6. 664;7. 222;8. 664;9. 613;10. L;11. CTA	1. 0.4474;2. 670;3. 2008;4. 670;5. 670;6. 2008;7. 670;8. 2008;9. 1957;10. P;11. CCA	1. 0.44377;2. 676;3. 2026;4. 676;5. 676;6. 2026;7. 676;8. 2026;9. 1975;10. V;11. GTC	1. 0.43872;2. 682;3. 2044;4. 682;5. 682;6. 2044;7. 682;8. 2044;9. 1993;10. E;11. GAA	1. 0.43402;2. 717;3. 2149;4. 718;5. 718;6. 2152;7. 718;8. 2152;9. 2098;10. N;11. AAT	1. 0.43128;2. 740;3. 2218;4. 741;5. 741;6. 2221;7. 741;8. 2221;9. 2167;10. T;11. ACT	1. 0.78311;2. 822;3. 2464;4. 823;5. 823;6. 2467;7. 823;8. 2467;9. 2413;10. I;11. ATT
PHET_06049	1	1	1	0.2621	3	0.768088	0.530948	4.06761	0.562743	0.545577	4.06761	2	1. 0.64109;2. 174;3. 520;4. 174;5. 174;6. 520;7. 174;8. 520;9. 520;10. N;11. AAT	1. 0.49699;2. 202;3. 604;4. 202;5. 202;6. 604;7. 202;8. 604;9. 604;10. L;11. TTG
PHET_03083	1	1	1	0.2627	3	0.227817	0.177819	5.32934	0.1866	0.1866	5.32934	2	1. 0.66696;2. 408;3. 1222;4. 581;5. 581;6. 1741;7. 581;8. 1741;9. 1222;10. T;11. ACC	1. 0.66726;2. 534;3. 1600;4. 707;5. 707;6. 2119;7. 707;8. 2119;9. 1600;10. T;11. ACC
PHET_02724	1	1	1	0.2631	4	0.215589	0.147174	5.13784	0.163278	0.150979	5.13784	5	1. 0.40443;2. 593;3. 1777;4. 593;5. 593;6. 1777;7. 604;8. 1810;9. 1633;10. S;11. TCC	1. 0.41243;2. 604;3. 1810;4. 604;5. 604;6. 1810;7. 615;8. 1843;9. 1666;10. G;11. GGT	1. 0.41037;2. 621;3. 1861;4. 621;5. 621;6. 1861;7. 632;8. 1894;9. 1717;10. P;11. CCT	1. 0.41807;2. 634;3. 1900;4. 634;5. 634;6. 1900;7. 645;8. 1933;9. 1756;10. L;11. CTC	1. 0.66631;2. 649;3. 1945;4. 649;5. 649;6. 1945;7. 660;8. 1978;9. 1801;10. E;11. GAA
PHET_02450	1	1	1	0.2635	4	0.225078	0.157717	5.63771	0.164988	0.164988	5.63771	4	1. 0.40736;2. 197;3. 589;4. 197;5. 197;6. 589;7. 197;8. 589;9. 553;10. F;11. TTC	1. 0.71377;2. 297;3. 889;4. 297;5. 297;6. 889;7. 297;8. 889;9. 853;10. T;11. ACG	1. 0.60228;2. 330;3. 988;4. 330;5. 330;6. 988;7. 330;8. 988;9. 952;10. V;11. GTC	1. 0.41145;2. 333;3. 997;4. 333;5. 333;6. 997;7. 333;8. 997;9. 961;10. L;11. CTA
PHET_03039	1	1	1	0.2647	4	0.154577	0.124521	6.29263	0.12848	0.127634	6.29263	14	1. 0.50182;2. 86;3. 256;4. 86;5. 86;6. 256;7. 86;8. 256;9. 76;10. I;11. ATC	1. 0.51826;2. 222;3. 664;4. 222;5. 222;6. 664;7. 222;8. 664;9. 484;10. Q;11. CAA	1. 0.5149;2. 254;3. 760;4. 254;5. 254;6. 760;7. 254;8. 760;9. 580;10. I;11. ATA	1. 0.52457;2. 291;3. 871;4. 291;5. 291;6. 871;7. 291;8. 871;9. 691;10. T;11. ACT	1. 0.51023;2. 328;3. 982;4. 328;5. 328;6. 982;7. 328;8. 982;9. 802;10. V;11. GTT	1. 0.50779;2. 332;3. 994;4. 332;5. 332;6. 994;7. 332;8. 994;9. 814;10. S;11. TCT	1. 0.51163;2. 334;3. 1000;4. 334;5. 334;6. 1000;7. 334;8. 1000;9. 820;10. S;11. AGT	1. 0.79143;2. 375;3. 1123;4. 375;5. 375;6. 1123;7. 375;8. 1123;9. 943;10. N;11. AAT	1. 0.50833;2. 394;3. 1180;4. 394;5. 394;6. 1180;7. 394;8. 1180;9. 1000;10. V;11. GTT	1. 0.49825;2. 605;3. 1813;4. 605;5. 605;6. 1813;7. 605;8. 1813;9. 1633;10. I;11. ATA	1. 0.5204;2. 1020;3. 3058;4. 1020;5. 1020;6. 3058;7. 1020;8. 3058;9. 2737;10. T;11. ACT	1. 0.50317;2. 1313;3. 3937;4. 1552;5. 1552;6. 4654;7. 1552;8. 4654;9. 3613;10. A;11. GCG	1. 0.51082;2. 1346;3. 4036;4. 1588;5. 1588;6. 4762;7. 1588;8. 4762;9. 3712;10. P;11. CCT	1. 0.5168;2. 1464;3. 4390;4. 1706;5. 1706;6. 5116;7. 1706;8. 5116;9. 4066;10. V;11. GTG
PHET_06139	1	1	1	0.2652	4	1.48384	0.0953638	4.08488	0.10151	0.09767	4.08488	5	1. 0.44551;2. 393;3. 1177;4. 424;5. 424;6. 1270;7. 431;8. 1291;9. 724;10. V;11. GTA	1. 0.43702;2. 405;3. 1213;4. 436;5. 436;6. 1306;7. 443;8. 1327;9. 760;10. H;11. CAT	1. 0.69167;2. 408;3. 1222;4. 439;5. 439;6. 1315;7. 446;8. 1336;9. 769;10. P;11. CCT	1. 0.44551;2. 438;3. 1312;4. 469;5. 469;6. 1405;7. 476;8. 1426;9. 859;10. I;11. ATC	1. 0.45405;2. 445;3. 1333;4. 476;5. 476;6. 1426;7. 483;8. 1447;9. 880;10. L;11. TTG
PHET_06753	1	1	1	0.2665	3	0.313051	0.126952	2.05259	0.244541	0.127566	2.05259	5	1. 0.50555;2. 27;3. 79;4. 27;5. 27;6. 79;7. 27;8. 79;9. 79;10. R;11. AGA	1. 0.50373;2. 45;3. 133;4. 45;5. 45;6. 133;7. 45;8. 133;9. 133;10. N;11. AAT	1. 0.86148;2. 85;3. 253;4. 85;5. 85;6. 253;7. 85;8. 253;9. 253;10. N;11. AAC	1. 0.56654;2. 86;3. 256;4. 86;5. 86;6. 256;7. 86;8. 256;9. 256;10. T;11. ACA	1. 0.53428;2. 107;3. 319;4. 107;5. 107;6. 319;7. 107;8. 319;9. 319;10. V;11. GTT
PHET_03551	1	1	1	0.2701	3	0.373609	0.303077	5.27773	0.345416	0.308582	5.27773	3	1. 0.6314;2. 498;3. 1492;4. 509;5. 509;6. 1525;7. 519;8. 1555;9. 1348;10. S;11. AGT	1. 0.65638;2. 576;3. 1726;4. 589;5. 589;6. 1765;7. 599;8. 1795;9. 1582;10. Y;11. TAT	1. 0.64211;2. 842;3. 2524;4. 855;5. 855;6. 2563;7. 865;8. 2593;9. 2380;10. D;11. GAC
PHET_10292	1	1	1	0.2709	3	0.491751	0.134412	4.90449	0.412942	0.136135	4.90449	9	1. 0.66993;2. 34;3. 100;4. 108;5. 108;6. 322;7. 108;8. 322;9. 100;10. A;11. GCT	1. 0.68269;2. 146;3. 436;4. 220;5. 220;6. 658;7. 220;8. 658;9. 436;10. S;11. AGT	1. 0.91216;2. 150;3. 448;4. 224;5. 224;6. 670;7. 224;8. 670;9. 448;10. V;11. GTT	1. 0.69138;2. 177;3. 529;4. 251;5. 251;6. 751;7. 251;8. 751;9. 529;10. D;11. GAC	1. 0.66891;2. 197;3. 589;4. 271;5. 271;6. 811;7. 271;8. 811;9. 589;10. T;11. ACT	1. 0.66204;2. 341;3. 1021;4. 415;5. 415;6. 1243;7. 415;8. 1243;9. 1021;10. S;11. AGT	1. 0.66528;2. 360;3. 1078;4. 434;5. 434;6. 1300;7. 434;8. 1300;9. 1078;10. I;11. ATT	1. 0.71459;2. 366;3. 1096;4. 440;5. 440;6. 1318;7. 440;8. 1318;9. 1096;10. L;11. CTC	1. 0.7085;2. 389;3. 1165;4. 463;5. 463;6. 1387;7. 463;8. 1387;9. 1165;10. I;11. ATC
PHET_08845	1	1	1	0.2709	4	0.168504	0.128607	3.75917	0.144993	0.13173	3.75917	6	1. 0.4502;2. 187;3. 559;4. 187;5. 187;6. 559;7. 187;8. 559;9. 559;10. V;11. GTA	1. 0.78487;2. 233;3. 697;4. 233;5. 233;6. 697;7. 233;8. 697;9. 697;10. S;11. AGT	1. 0.44535;2. 273;3. 817;4. 273;5. 273;6. 817;7. 273;8. 817;9. 817;10. N;11. AAT	1. 0.4525;2. 425;3. 1273;4. 425;5. 425;6. 1273;7. 425;8. 1273;9. 1273;10. S;11. AGT	1. 0.4547;2. 430;3. 1288;4. 430;5. 430;6. 1288;7. 430;8. 1288;9. 1288;10. Y;11. TAT	1. 0.44588;2. 435;3. 1303;4. 435;5. 435;6. 1303;7. 435;8. 1303;9. 1303;10. E;11. GAG
PHET_05524	1	1	1	0.2717	3	1.03357	0.20897	3.70554	0.21532	0.21532	3.70554	2	1. 0.77816;2. 76;3. 226;4. 76;5. 76;6. 226;7. 81;8. 241;9. 31;10. H;11. CAC	1. 0.41549;2. 134;3. 400;4. 134;5. 134;6. 400;7. 139;8. 415;9. 205;10. T;11. ACC
PHET_06536	1	1	1	0.2758	4	0.415371	0.279838	7.25637	0.301978	0.28992	7.25637	1	1. 0.73709;2. 94;3. 280;4. 109;5. 109;6. 325;7. 148;8. 442;9. 124;10. N;11. AAT
PHET_06769	1	1	1	0.2847	3	0.128042	0.05335	7.0391	0.113383	0.05064	7.0391	14	1. 0.42695;2. 41;3. 121;4. 270;5. 270;6. 808;7. 308;8. 922;9. 121;10. H;11. CAT	1. 0.43672;2. 85;3. 253;4. 314;5. 314;6. 940;7. 352;8. 1054;9. 253;10. V;11. GTC	1. 0.47323;2. 104;3. 310;4. 333;5. 333;6. 997;7. 371;8. 1111;9. 310;10. P;11. CCC	1. 0.42056;2. 320;3. 958;4. 549;5. 549;6. 1645;7. 587;8. 1759;9. 742;10. G;11. GGT	1. 0.81197;2. 368;3. 1102;4. 597;5. 597;6. 1789;7. 635;8. 1903;9. 886;10. T;11. ACT	1. 0.47689;2. 422;3. 1264;4. 651;5. 651;6. 1951;7. 689;8. 2065;9. 1048;10. S;11. TCC	1. 0.4429;2. 444;3. 1330;4. 673;5. 673;6. 2017;7. 711;8. 2131;9. 1114;10. F;11. TTC	1. 0.41477;2. 576;3. 1726;4. 805;5. 805;6. 2413;7. 843;8. 2527;9. 1510;10. N;11. AAT	1. 0.43867;2. 711;3. 2131;4. 940;5. 940;6. 2818;7. 978;8. 2932;9. 1915;10. A;11. GCG	1. 0.41477;2. 719;3. 2155;4. 948;5. 948;6. 2842;7. 986;8. 2956;9. 1939;10. N;11. AAT	1. 0.42789;2. 734;3. 2200;4. 963;5. 963;6. 2887;7. 1001;8. 3001;9. 1984;10. V;11. GTG	1. 0.45523;2. 779;3. 2335;4. 1008;5. 1008;6. 3022;7. 1046;8. 3136;9. 2119;10. L;11. CTA	1. 0.47712;2. 1054;3. 3160;4. 1321;5. 1321;6. 3961;7. 1375;8. 4123;9. 2647;10. P;11. CCA	1. 0.43821;2. 1055;3. 3163;4. 1322;5. 1322;6. 3964;7. 1376;8. 4126;9. 2650;10. K;11. AAA
PHET_02224	1	1	1	0.285	3	0.29305	0.10222	7.07588	0.15302	0.15302	7.07588	3	1. 0.55991;2. 101;3. 301;4. 101;5. 101;6. 301;7. 101;8. 301;9. 208;10. I;11. ATT	1. 0.84218;2. 125;3. 373;4. 126;5. 126;6. 376;7. 126;8. 376;9. 280;10. K;11. AAG	1. 0.40296;2. 197;3. 589;4. 198;5. 198;6. 592;7. 198;8. 592;9. 496;10. I;11. ATA
PHET_08843	1	1	1	0.2852	3	0.442454	0.324587	4.74646	0.414007	0.325771	4.74646	2	1. 0.64844;2. 399;3. 1195;4. 399;5. 399;6. 1195;7. 399;8. 1195;9. 1195;10. Y;11. TAT	1. 0.6973;2. 658;3. 1972;4. 658;5. 658;6. 1972;7. 658;8. 1972;9. 1897;10. R;11. CGA
PHET_01809	1	1	1	0.2854	3	0.22344	0.189426	5.24466	0.207666	0.192687	5.24466	3	1. 0.64781;2. 1230;3. 3688;4. 1248;5. 1247;6. 3739;7. 1266;8. 3796;9. 3355;10. N;11. AAT	1. 0.67935;2. 1293;3. 3877;4. 1361;5. 1360;6. 4078;7. 1379;8. 4135;9. 3541;10. N;11. AAC	1. 0.51569;2. 1473;3. 4417;4. 1542;5. 1541;6. 4621;7. 1560;8. 4678;9. 4081;10. L;11. CTG
PHET_03467	1	1	1	0.2861	3	0.605087	0.348608	4.35164	0.453704	0.359326	4.35164	3	1. 0.56774;2. 245;3. 733;4. 260;5. 260;6. 778;7. 260;8. 778;9. 691;10. W;11. TGG	1. 0.70936;2. 265;3. 793;4. 280;5. 280;6. 838;7. 280;8. 838;9. 751;10. L;11. CTC	1. 0.45877;2. 335;3. 1003;4. 350;5. 350;6. 1048;7. 350;8. 1048;9. 952;10. N;11. AAC
PHET_06686	1	1	1	0.2879	4	0.2908	0.152485	4.66286	0.205722	0.154485	4.66286	8	1. 0.44338;2. 22;3. 64;4. 22;5. 22;6. 64;7. 22;8. 64;9. 64;10. G;11. GGA	1. 0.46162;2. 40;3. 118;4. 40;5. 40;6. 118;7. 40;8. 118;9. 118;10. T;11. ACC	1. 0.71436;2. 45;3. 133;4. 45;5. 45;6. 133;7. 45;8. 133;9. 133;10. L;11. TTA	1. 0.41644;2. 141;3. 421;4. 141;5. 141;6. 421;7. 141;8. 421;9. 421;10. I;11. ATT	1. 0.41717;2. 212;3. 634;4. 212;5. 212;6. 634;7. 212;8. 634;9. 634;10. M;11. ATG	1. 0.47816;2. 250;3. 748;4. 250;5. 250;6. 748;7. 250;8. 748;9. 748;10. Q;11. CAG	1. 0.47267;2. 310;3. 928;4. 310;5. 310;6. 928;7. 310;8. 928;9. 928;10. G;11. GGG	1. 0.41717;2. 404;3. 1210;4. 404;5. 404;6. 1210;7. 404;8. 1210;9. 1210;10. M;11. ATG
PHET_01426	1	1	1	0.2902	4	0.503995	0.334399	7.14034	0.395887	0.343975	7.14034	2	1. 0.71771;2. 23;3. 67;4. 37;5. 37;6. 109;7. 37;8. 109;9. 67;10. V;11. GTT	1. 0.53414;2. 263;3. 787;4. 277;5. 277;6. 829;7. 278;8. 832;9. 736;10. P;11. CCA
PHET_08831	1	1	1	0.2907	3	0.32734	0.214231	5.00579	0.224577	0.224577	5.00579	5	1. 0.41584;2. 7;3. 19;4. 7;5. 7;6. 19;7. 7;8. 19;9. 19;10. T;11. ACA	1. 0.43008;2. 162;3. 484;4. 162;5. 162;6. 484;7. 162;8. 484;9. 484;10. Q;11. CAA	1. 0.75671;2. 182;3. 544;4. 182;5. 182;6. 544;7. 182;8. 544;9. 544;10. I;11. ATT	1. 0.43866;2. 230;3. 688;4. 230;5. 230;6. 688;7. 230;8. 688;9. 688;10. L;11. CTG	1. 0.63788;2. 387;3. 1159;4. 387;5. 387;6. 1159;7. 387;8. 1159;9. 1159;10. I;11. ATA
PHET_00270	1	1	1	0.2928	3	0.643234	0.1127	7.01824	0.407255	0.11162	7.01824	6	1. 0.61978;2. 22;3. 64;4. 22;5. 22;6. 64;7. 22;8. 64;9. 64;10. N;11. AAT	1. 0.67686;2. 43;3. 127;4. 43;5. 43;6. 127;7. 43;8. 127;9. 127;10. R;11. CGA	1. 0.69084;2. 46;3. 136;4. 46;5. 46;6. 136;7. 46;8. 136;9. 136;10. Q;11. CAG	1. 0.90616;2. 63;3. 187;4. 63;5. 63;6. 187;7. 63;8. 187;9. 187;10. L;11. TTA	1. 0.69709;2. 100;3. 298;4. 100;5. 100;6. 298;7. 100;8. 298;9. 298;10. K;11. AAA	1. 0.66425;2. 105;3. 313;4. 105;5. 105;6. 313;7. 105;8. 313;9. 313;10. I;11. ATC
PHET_10216	1	1	1	0.2929	4	0.446256	0.327818	4.16609	0.353763	0.338413	4.16609	1	1. 0.79823;2. 21;3. 61;4. 21;5. 21;6. 61;7. 21;8. 61;9. 61;10. S;11. AGT
PHET_09082	1	1	1	0.2958	4	0.438753	0.29103	4.23653	0.407316	0.2908	4.23653	2	1. 0.77115;2. 294;3. 880;4. 327;5. 327;6. 979;7. 327;8. 979;9. 868;10. T;11. ACC	1. 0.80301;2. 301;3. 901;4. 334;5. 334;6. 1000;7. 334;8. 1000;9. 889;10. C;11. TGT
PHET_06420	1	1	1	0.2961	4	0.336161	0.107129	5.52653	0.219049	0.108199	5.52653	3	1. 0.8019;2. 80;3. 238;4. 80;5. 80;6. 238;7. 80;8. 238;9. 238;10. I;11. ATA	1. 0.68621;2. 264;3. 790;4. 264;5. 264;6. 790;7. 264;8. 790;9. 784;10. T;11. ACC	1. 0.68621;2. 269;3. 805;4. 269;5. 269;6. 805;7. 269;8. 805;9. 799;10. T;11. ACC
PHET_06975	1	1	1	0.2964	3	0.232393	0.10685	4.28449	0.142715	0.107551	4.28449	5	1. 0.82793;2. 16;3. 46;4. 16;5. 16;6. 46;7. 16;8. 46;9. 46;10. R;11. CGG	1. 0.53359;2. 66;3. 196;4. 66;5. 66;6. 196;7. 66;8. 196;9. 196;10. S;11. TCT	1. 0.47889;2. 212;3. 634;4. 212;5. 212;6. 634;7. 212;8. 634;9. 634;10. S;11. AGC	1. 0.45363;2. 213;3. 637;4. 213;5. 213;6. 637;7. 213;8. 637;9. 637;10. T;11. ACA	1. 0.52633;2. 214;3. 640;4. 214;5. 214;6. 640;7. 214;8. 640;9. 640;10. Q;11. CAA
PHET_10434	1	1	1	0.2965	4	0.330251	0.189046	3.81234	0.263854	0.190254	3.81234	7	1. 0.49109;2. 2;3. 4;4. 2;5. 2;6. 4;7. 2;8. 4;9. 4;10. T;11. ACG	1. 0.42961;2. 4;3. 10;4. 4;5. 4;6. 10;7. 4;8. 10;9. 10;10. A;11. GCG	1. 0.42134;2. 6;3. 16;4. 6;5. 6;6. 16;7. 6;8. 16;9. 16;10. A;11. GCG	1. 0.62756;2. 15;3. 43;4. 15;5. 15;6. 43;7. 15;8. 43;9. 43;10. V;11. GTG	1. 0.48318;2. 16;3. 46;4. 16;5. 16;6. 46;7. 16;8. 46;9. 46;10. S;11. TCA	1. 0.8428;2. 23;3. 67;4. 23;5. 23;6. 67;7. 23;8. 67;9. 67;10. D;11. GAC	1. 0.46583;2. 42;3. 124;4. 42;5. 42;6. 124;7. 42;8. 124;9. 124;10. L;11. TTG
PHET_05192	1	1	1	0.2969	3	0.329564	0.278721	5.69026	0.309401	0.281482	5.69026	3	1. 0.52198;2. 988;3. 2962;4. 1173;5. 1173;6. 3517;7. 1177;8. 3529;9. 1030;10. M;11. ATG	1. 0.52001;2. 1145;3. 3433;4. 1330;5. 1330;6. 3988;7. 1334;8. 4000;9. 1501;10. C;11. TGT	1. 0.4788;2. 1873;3. 5617;4. 2058;5. 2058;6. 6172;7. 2062;8. 6184;9. 3682;10. V;11. GTT
PHET_01364	1	1	1	0.2972	3	0.0762295	0.069805	5.12289	0.0877679	0.0675322	5.12289	0
PHET_09130	1	1	1	0.2974	3	0.512774	0.217963	5.12595	0.39648	0.2206	5.12595	11	1. 0.59664;2. 68;3. 202;4. 68;5. 68;6. 202;7. 68;8. 202;9. 202;10. L;11. CTT	1. 0.53247;2. 92;3. 274;4. 92;5. 92;6. 274;7. 92;8. 274;9. 274;10. D;11. GAT	1. 0.5036;2. 93;3. 277;4. 93;5. 93;6. 277;7. 93;8. 277;9. 277;10. N;11. AAT	1. 0.57873;2. 94;3. 280;4. 94;5. 94;6. 280;7. 94;8. 280;9. 280;10. R;11. CGA	1. 0.51956;2. 96;3. 286;4. 96;5. 96;6. 286;7. 96;8. 286;9. 286;10. Y;11. TAT	1. 0.55314;2. 108;3. 322;4. 108;5. 108;6. 322;7. 108;8. 322;9. 322;10. K;11. AAG	1. 0.51408;2. 162;3. 484;4. 162;5. 162;6. 484;7. 162;8. 484;9. 484;10. S;11. TCT	1. 0.54302;2. 163;3. 487;4. 163;5. 163;6. 487;7. 163;8. 487;9. 487;10. S;11. TCA	1. 0.55244;2. 165;3. 493;4. 165;5. 165;6. 493;7. 165;8. 493;9. 493;10. L;11. CTG	1. 0.88441;2. 194;3. 580;4. 194;5. 194;6. 580;7. 194;8. 580;9. 580;10. P;11. CCA	1. 0.48871;2. 200;3. 598;4. 200;5. 200;6. 598;7. 200;8. 598;9. 598;10. I;11. ATT
PHET_01167	1	1	1	0.298	4	0.506367	0.40445	4.82559	0.452215	0.408148	4.82559	2	1. 0.66549;2. 153;3. 457;4. 153;5. 153;6. 457;7. 158;8. 472;9. 220;10. S;11. TCT	1. 0.66525;2. 467;3. 1399;4. 467;5. 467;6. 1399;7. 478;8. 1432;9. 1105;10. S;11. AGT
PHET_06671	1	1	1	0.2994	4	0.350208	0.00576	7.38143	0.0674706	0.00597	7.38143	2	1. 0.57121;2. 54;3. 160;4. 54;5. 54;6. 160;7. 54;8. 160;9. 130;10. S;11. TCG	1. 0.56503;2. 250;3. 748;4. 250;5. 250;6. 748;7. 250;8. 748;9. 718;10. T;11. ACA
PHET_02018	1	1	1	0.2999	3	0.374802	0.271353	4.80435	0.342342	0.271695	4.80435	2	1. 0.60092;2. 744;3. 2230;4. 757;5. 757;6. 2269;7. 757;8. 2269;9. 2218;10. Q;11. CAG	1. 0.71608;2. 784;3. 2350;4. 797;5. 797;6. 2389;7. 797;8. 2389;9. 2338;10. V;11. GTA
PHET_08635	1	1	1	0.3013	3	0.634039	0.448969	4.56244	0.480878	0.480878	4.56244	2	1. 0.47423;2. 9;3. 25;4. 83;5. 62;6. 184;7. 62;8. 184;9. 25;10. M;11. ATG	1. 0.66738;2. 123;3. 367;4. 206;5. 185;6. 553;7. 185;8. 553;9. 364;10. G;11. GGT
PHET_09832	1	1	1	0.3015	3	0.658381	0.193589	4.53879	0.540167	0.195207	4.53879	12	1. 0.62295;2. 4;3. 10;4. 4;5. 4;6. 10;7. 4;8. 10;9. 10;10. M;11. ATG	1. 0.62879;2. 19;3. 55;4. 19;5. 19;6. 55;7. 19;8. 55;9. 55;10. M;11. ATG	1. 0.67257;2. 55;3. 163;4. 55;5. 55;6. 163;7. 55;8. 163;9. 163;10. L;11. CTC	1. 0.93754;2. 113;3. 337;4. 113;5. 113;6. 337;7. 113;8. 337;9. 337;10. L;11. CTT	1. 0.66174;2. 121;3. 361;4. 121;5. 121;6. 361;7. 121;8. 361;9. 361;10. T;11. ACA	1. 0.6315;2. 124;3. 370;4. 124;5. 124;6. 370;7. 124;8. 370;9. 370;10. G;11. GGT	1. 0.64761;2. 128;3. 382;4. 128;5. 128;6. 382;7. 128;8. 382;9. 382;10. C;11. TGT	1. 0.6548;2. 151;3. 451;4. 151;5. 151;6. 451;7. 151;8. 451;9. 451;10. T;11. ACC	1. 0.66085;2. 170;3. 508;4. 170;5. 170;6. 508;7. 170;8. 508;9. 508;10. K;11. AAA	1. 0.66826;2. 301;3. 901;4. 301;5. 301;6. 901;7. 301;8. 901;9. 901;10. H;11. CAT	1. 0.66873;2. 314;3. 940;4. 314;5. 314;6. 940;7. 314;8. 940;9. 940;10. D;11. GAC	1. 0.67139;2. 315;3. 943;4. 315;5. 315;6. 943;7. 315;8. 943;9. 943;10. T;11. ACC
PHET_07295	1	1	1	0.3015	3	0.189967	0.146334	5.33954	0.154473	0.154473	5.33954	1	1. 0.66084;2. 357;3. 1069;4. 464;5. 464;6. 1390;7. 464;8. 1390;9. 1015;10. H;11. CAT
PHET_09964	1	1	1	0.3044	3	0.683799	0.2482	5.6776	0.544786	0.23993	5.6776	21	1. 0.40984;2. 6;3. 16;4. 6;5. 6;6. 16;7. 6;8. 16;9. 16;10. M;11. ATG	1. 0.47594;2. 19;3. 55;4. 19;5. 19;6. 55;7. 19;8. 55;9. 55;10. K;11. AAA	1. 0.46266;2. 36;3. 106;4. 36;5. 36;6. 106;7. 36;8. 106;9. 106;10. A;11. GCC	1. 0.45308;2. 40;3. 118;4. 40;5. 40;6. 118;7. 40;8. 118;9. 118;10. V;11. GTC	1. 0.40328;2. 43;3. 127;4. 43;5. 43;6. 127;7. 43;8. 127;9. 127;10. A;11. GCA	1. 0.42356;2. 71;3. 211;4. 71;5. 71;6. 211;7. 71;8. 211;9. 211;10. S;11. AGC	1. 0.45297;2. 77;3. 229;4. 77;5. 77;6. 229;7. 77;8. 229;9. 229;10. I;11. ATC	1. 0.48473;2. 89;3. 265;4. 89;5. 89;6. 265;7. 89;8. 265;9. 265;10. F;11. TTC	1. 0.51857;2. 93;3. 277;4. 93;5. 93;6. 277;7. 93;8. 277;9. 277;10. Y;11. TAC	1. 0.51937;2. 104;3. 310;4. 104;5. 104;6. 310;7. 104;8. 310;9. 310;10. L;11. CTG	1. 0.50106;2. 105;3. 313;4. 105;5. 105;6. 313;7. 105;8. 313;9. 313;10. V;11. GTG	1. 0.88394;2. 158;3. 472;4. 158;5. 158;6. 472;7. 158;8. 472;9. 472;10. S;11. AGC	1. 0.47936;2. 174;3. 520;4. 174;5. 174;6. 520;7. 174;8. 520;9. 517;10. Y;11. TAT	1. 0.45104;2. 176;3. 526;4. 176;5. 176;6. 526;7. 176;8. 526;9. 523;10. A;11. GCT	1. 0.43217;2. 177;3. 529;4. 177;5. 177;6. 529;7. 177;8. 529;9. 526;10. G;11. GGG	1. 0.40295;2. 186;3. 556;4. 186;5. 186;6. 556;7. 186;8. 556;9. 553;10. S;11. AGC	1. 0.72123;2. 194;3. 580;4. 194;5. 194;6. 580;7. 194;8. 580;9. 577;10. L;11. TTG	1. 0.49271;2. 197;3. 589;4. 197;5. 197;6. 589;7. 197;8. 589;9. 586;10. Q;11. CAA	1. 0.52601;2. 205;3. 613;4. 205;5. 205;6. 613;7. 205;8. 613;9. 610;10. I;11. ATC	1. 0.49826;2. 214;3. 640;4. 214;5. 214;6. 640;7. 214;8. 640;9. 637;10. S;11. AGC	1. 0.49673;2. 235;3. 703;4. 235;5. 235;6. 703;7. 235;8. 703;9. 700;10. N;11. AAC
PHET_00703	1	1	1	0.3058	3	0.349392	0.208578	4.06186	0.229602	0.228719	4.06186	4	1. 0.42333;2. 14;3. 40;4. 14;5. 14;6. 40;7. 14;8. 40;9. 40;10. A;11. GCA	1. 0.41779;2. 91;3. 271;4. 91;5. 91;6. 271;7. 91;8. 271;9. 271;10. D;11. GAT	1. 0.48693;2. 185;3. 553;4. 185;5. 185;6. 553;7. 185;8. 553;9. 553;10. L;11. CTT	1. 0.77528;2. 200;3. 598;4. 200;5. 200;6. 598;7. 200;8. 598;9. 598;10. M;11. ATG
PHET_07515	1	1	1	0.3076	3	0.17768	0.121398	4.97853	0.138479	0.138394	4.97853	8	1. 0.43989;2. 152;3. 454;4. 152;5. 152;6. 454;7. 152;8. 454;9. 454;10. I;11. ATT	1. 0.44843;2. 256;3. 766;4. 256;5. 256;6. 766;7. 256;8. 766;9. 766;10. T;11. ACC	1. 0.76866;2. 271;3. 811;4. 271;5. 271;6. 811;7. 271;8. 811;9. 811;10. I;11. ATC	1. 0.49701;2. 420;3. 1258;4. 438;5. 438;6. 1312;7. 450;8. 1348;9. 1222;10. Q;11. CAG	1. 0.44896;2. 421;3. 1261;4. 439;5. 439;6. 1315;7. 451;8. 1351;9. 1225;10. A;11. GCC	1. 0.46597;2. 456;3. 1366;4. 474;5. 474;6. 1420;7. 486;8. 1456;9. 1330;10. A;11. GCG	1. 0.44957;2. 469;3. 1405;4. 487;5. 487;6. 1459;7. 499;8. 1495;9. 1369;10. H;11. CAC	1. 0.4401;2. 500;3. 1498;4. 519;5. 519;6. 1555;7. 531;8. 1591;9. 1462;10. T;11. ACT
PHET_01905	1	1	1	0.3076	3	0.28056	0.196544	3.88864	0.209529	0.209529	3.88864	2	1. 0.43059;2. 16;3. 46;4. 16;5. 16;6. 46;7. 16;8. 46;9. 46;10. S;11. AGC	1. 0.75632;2. 97;3. 289;4. 97;5. 97;6. 289;7. 97;8. 289;9. 289;10. G;11. GGA
PHET_05537	1	1	1	0.3086	3	0.195	0.165816	4.17145	0.176025	0.169865	4.17145	4	1. 0.53266;2. 7;3. 19;4. 13;5. 13;6. 37;7. 13;8. 37;9. 19;10. A;11. GCG	1. 0.46201;2. 66;3. 196;4. 72;5. 72;6. 214;7. 72;8. 214;9. 196;10. I;11. ATA	1. 0.53529;2. 76;3. 226;4. 82;5. 82;6. 244;7. 82;8. 244;9. 226;10. A;11. GCT	1. 0.44781;2. 883;3. 2647;4. 889;5. 889;6. 2665;7. 889;8. 2665;9. 2647;10. L;11. TTA
PHET_01190	1	1	1	0.3089	4	0.283581	0.198913	3.4595	0.207757	0.207757	3.4595	3	1. 0.48607;2. 2;3. 4;4. 45;5. 45;6. 133;7. 45;8. 133;9. 4;10. M;11. ATG	1. 0.42024;2. 124;3. 370;4. 167;5. 167;6. 499;7. 167;8. 499;9. 370;10. G;11. GGG	1. 0.82719;2. 195;3. 583;4. 238;5. 238;6. 712;7. 238;8. 712;9. 580;10. D;11. GAT
PHET_01611	1	1	1	0.3098	3	0.516555	0.152384	3.1511	0.379964	0.158165	3.1511	8	1. 0.68509;2. 45;3. 133;4. 45;5. 45;6. 133;7. 59;8. 175;9. 79;10. T;11. ACT	1. 0.86561;2. 139;3. 415;4. 139;5. 139;6. 415;7. 153;8. 457;9. 361;10. T;11. ACT	1. 0.68247;2. 152;3. 454;4. 152;5. 152;6. 454;7. 166;8. 496;9. 400;10. T;11. ACC	1. 0.63634;2. 165;3. 493;4. 165;5. 165;6. 493;7. 179;8. 535;9. 439;10. I;11. ATC	1. 0.65472;2. 207;3. 619;4. 207;5. 207;6. 619;7. 221;8. 661;9. 559;10. S;11. TCA	1. 0.61679;2. 208;3. 622;4. 208;5. 208;6. 622;7. 222;8. 664;9. 562;10. N;11. AAC	1. 0.69283;2. 212;3. 634;4. 212;5. 212;6. 634;7. 226;8. 676;9. 574;10. S;11. TCA	1. 0.66968;2. 221;3. 661;4. 221;5. 221;6. 661;7. 235;8. 703;9. 601;10. V;11. GTT
PHET_10308	1	1	1	0.3103	3	0.124595	0.0941811	5.6215	0.100906	0.100906	5.6215	8	1. 0.77678;2. 5;3. 13;4. 5;5. 5;6. 13;7. 5;8. 13;9. 13;10. S;11. AGC	1. 0.44129;2. 8;3. 22;4. 8;5. 8;6. 22;7. 8;8. 22;9. 22;10. S;11. TCT	1. 0.42031;2. 231;3. 691;4. 232;5. 232;6. 694;7. 232;8. 694;9. 691;10. I;11. ATC	1. 0.40624;2. 354;3. 1060;4. 355;5. 355;6. 1063;7. 355;8. 1063;9. 1060;10. I;11. ATA	1. 0.43379;2. 403;3. 1207;4. 404;5. 404;6. 1210;7. 404;8. 1210;9. 1207;10. S;11. TCA	1. 0.4532;2. 411;3. 1231;4. 412;5. 412;6. 1234;7. 412;8. 1234;9. 1231;10. L;11. TTA	1. 0.42509;2. 501;3. 1501;4. 502;5. 502;6. 1504;7. 502;8. 1504;9. 1501;10. T;11. ACC	1. 0.41644;2. 678;3. 2032;4. 679;5. 679;6. 2035;7. 679;8. 2035;9. 2032;10. V;11. GTA
PHET_10558	1	1	1	0.3106	4	0.113951	0.00291	5.68275	0.0873285	0.00285	5.68275	6	1. 0.88605;2. 185;3. 553;4. 185;5. 185;6. 553;7. 185;8. 553;9. 496;10. I;11. ATC	1. 0.51282;2. 188;3. 562;4. 188;5. 188;6. 562;7. 188;8. 562;9. 505;10. P;11. CCA	1. 0.4676;2. 189;3. 565;4. 189;5. 189;6. 565;7. 189;8. 565;9. 508;10. I;11. ATA	1. 0.48342;2. 190;3. 568;4. 190;5. 190;6. 568;7. 190;8. 568;9. 511;10. Y;11. TAT	1. 0.48693;2. 191;3. 571;4. 191;5. 191;6. 571;7. 191;8. 571;9. 514;10. H;11. CAT	1. 0.46532;2. 196;3. 586;4. 196;5. 196;6. 586;7. 196;8. 586;9. 529;10. A;11. GCT
PHET_07656	1	1	1	0.3129	3	0.271717	0.142612	4.72199	0.21297	0.14293	4.72199	8	1. 0.45571;2. 26;3. 76;4. 40;5. 40;6. 118;7. 40;8. 118;9. 76;10. I;11. ATT	1. 0.5691;2. 82;3. 244;4. 111;5. 111;6. 331;7. 111;8. 331;9. 244;10. L;11. TTG	1. 0.53105;2. 120;3. 358;4. 149;5. 149;6. 445;7. 149;8. 445;9. 322;10. Q;11. CAG	1. 0.4381;2. 131;3. 391;4. 160;5. 160;6. 478;7. 160;8. 478;9. 355;10. M;11. ATG	1. 0.46359;2. 140;3. 418;4. 169;5. 169;6. 505;7. 169;8. 505;9. 382;10. E;11. GAA	1. 0.86273;2. 145;3. 433;4. 174;5. 174;6. 520;7. 174;8. 520;9. 394;10. T;11. ACT	1. 0.49036;2. 161;3. 481;4. 190;5. 190;6. 568;7. 190;8. 568;9. 442;10. R;11. CGT	1. 0.45453;2. 205;3. 613;4. 234;5. 234;6. 700;7. 234;8. 700;9. 535;10. I;11. ATA
PHET_01405	1	1	1	0.3149	3	0.905646	0.52757	4.66129	0.73822	0.5284	4.66129	25	1. 0.4286;2. 55;3. 163;4. 55;5. 55;6. 163;7. 55;8. 163;9. 163;10. H;11. CAT	1. 0.40887;2. 93;3. 277;4. 93;5. 93;6. 277;7. 93;8. 277;9. 277;10. K;11. AAA	1. 0.40226;2. 105;3. 313;4. 105;5. 105;6. 313;7. 105;8. 313;9. 313;10. S;11. TCA	1. 0.42527;2. 141;3. 421;4. 141;5. 141;6. 421;7. 141;8. 421;9. 421;10. T;11. ACT	1. 0.41786;2. 151;3. 451;4. 151;5. 151;6. 451;7. 151;8. 451;9. 451;10. T;11. ACC	1. 0.74259;2. 154;3. 460;4. 154;5. 154;6. 460;7. 154;8. 460;9. 460;10. V;11. GTT	1. 0.40313;2. 176;3. 526;4. 176;5. 176;6. 526;7. 176;8. 526;9. 526;10. P;11. CCA	1. 0.43898;2. 213;3. 637;4. 213;5. 213;6. 637;7. 213;8. 637;9. 637;10. P;11. CCG	1. 0.41301;2. 227;3. 679;4. 227;5. 227;6. 679;7. 227;8. 679;9. 679;10. I;11. ATC	1. 0.42459;2. 228;3. 682;4. 228;5. 228;6. 682;7. 228;8. 682;9. 682;10. Y;11. TAC	1. 0.75696;2. 229;3. 685;4. 229;5. 229;6. 685;7. 229;8. 685;9. 685;10. H;11. CAC	1. 0.41562;2. 250;3. 748;4. 250;5. 250;6. 748;7. 250;8. 748;9. 748;10. D;11. GAC	1. 0.40704;2. 252;3. 754;4. 252;5. 252;6. 754;7. 252;8. 754;9. 754;10. N;11. AAC	1. 0.41601;2. 269;3. 805;4. 269;5. 269;6. 805;7. 269;8. 805;9. 805;10. L;11. TTA	1. 0.43585;2. 274;3. 820;4. 274;5. 274;6. 820;7. 274;8. 820;9. 820;10. Q;11. CAA	1. 0.41823;2. 279;3. 835;4. 279;5. 279;6. 835;7. 279;8. 835;9. 835;10. S;11. TCC	1. 0.43926;2. 281;3. 841;4. 281;5. 281;6. 841;7. 281;8. 841;9. 841;10. T;11. ACT	1. 0.4179;2. 325;3. 973;4. 329;5. 329;6. 985;7. 329;8. 985;9. 967;10. F;11. TTC	1. 0.40411;2. 331;3. 991;4. 335;5. 335;6. 1003;7. 335;8. 1003;9. 985;10. A;11. GCC	1. 0.44521;2. 360;3. 1078;4. 364;5. 364;6. 1090;7. 364;8. 1090;9. 1072;10. Q;11. CAG	1. 0.40337;2. 380;3. 1138;4. 384;5. 384;6. 1150;7. 384;8. 1150;9. 1132;10. P;11. CCA	1. 0.45316;2. 424;3. 1270;4. 428;5. 428;6. 1282;7. 428;8. 1282;9. 1264;10. S;11. TCC	1. 0.41681;2. 438;3. 1312;4. 442;5. 442;6. 1324;7. 442;8. 1324;9. 1306;10. T;11. ACT	1. 0.41301;2. 444;3. 1330;4. 448;5. 448;6. 1342;7. 448;8. 1342;9. 1324;10. I;11. ATC	1. 0.40578;2. 457;3. 1369;4. 461;5. 461;6. 1381;7. 461;8. 1381;9. 1363;10. K;11. AAG
PHET_04440	1	1	1	0.3164	3	0.445444	0.324876	4.6126	0.391799	0.329782	4.6126	2	1. 0.55404;2. 147;3. 439;4. 147;5. 147;6. 439;7. 147;8. 439;9. 439;10. I;11. ATC	1. 0.55981;2. 1344;3. 4030;4. 1347;5. 1347;6. 4039;7. 1347;8. 4039;9. 4012;10. T;11. ACC
PHET_04059	1	1	1	0.3167	3	0.37541	0.18589	6.40343	0.28373	0.18773	6.40343	6	1. 0.50894;2. 84;3. 250;4. 84;5. 84;6. 250;7. 84;8. 250;9. 250;10. R;11. CGG	1. 0.46506;2. 100;3. 298;4. 100;5. 100;6. 298;7. 100;8. 298;9. 298;10. M;11. ATG	1. 0.50528;2. 101;3. 301;4. 101;5. 101;6. 301;7. 101;8. 301;9. 301;10. A;11. GCA	1. 0.46325;2. 104;3. 310;4. 104;5. 104;6. 310;7. 104;8. 310;9. 310;10. M;11. ATG	1. 0.81939;2. 197;3. 589;4. 197;5. 197;6. 589;7. 197;8. 589;9. 589;10. N;11. AAC	1. 0.46197;2. 218;3. 652;4. 218;5. 218;6. 652;7. 218;8. 652;9. 652;10. D;11. GAT
PHET_01530	1	1	1	0.3173	3	0.260486	0.211544	4.35839	0.237041	0.210972	4.35839	2	1. 0.7036;2. 797;3. 2389;4. 884;5. 863;6. 2587;7. 927;8. 2779;9. 2140;10. S;11. TCC	1. 0.7452;2. 921;3. 2761;4. 1010;5. 989;6. 2965;7. 1054;8. 3160;9. 2503;10. T;11. ACA
PHET_05644	1	1	1	0.3176	4	0.226761	0.148301	4.67011	0.185051	0.152978	4.67011	5	1. 0.47876;2. 2;3. 4;4. 2;5. 2;6. 4;7. 2;8. 4;9. 4;10. S;11. TCG	1. 0.46712;2. 5;3. 13;4. 5;5. 5;6. 13;7. 5;8. 13;9. 13;10. V;11. GTG	1. 0.81974;2. 17;3. 49;4. 17;5. 17;6. 49;7. 17;8. 49;9. 49;10. H;11. CAT	1. 0.45228;2. 59;3. 175;4. 59;5. 59;6. 175;7. 59;8. 175;9. 175;10. T;11. ACT	1. 0.47337;2. 68;3. 202;4. 68;5. 68;6. 202;7. 68;8. 202;9. 202;10. K;11. AAG
PHET_03604	1	1	1	0.318	4	999	0.115879	7.90147	0.46924	0.1343	7.90147	1	1. 0.4882;2. 177;3. 529;4. 218;5. 218;6. 652;7. 243;8. 727;9. 454;10. A;11. GCT
PHET_03533	1	1	1	0.3189	4	0.141491	0.110105	6.94226	0.129405	0.11143	6.94226	10	1. 0.47544;2. 157;3. 469;4. 157;5. 157;6. 469;7. 157;8. 469;9. 469;10. S;11. AGT	1. 0.47404;2. 302;3. 904;4. 304;5. 304;6. 910;7. 304;8. 910;9. 904;10. N;11. AAT	1. 0.48625;2. 384;3. 1150;4. 386;5. 386;6. 1156;7. 386;8. 1156;9. 1150;10. G;11. GGC	1. 0.48245;2. 428;3. 1282;4. 430;5. 430;6. 1288;7. 430;8. 1288;9. 1282;10. T;11. ACC	1. 0.49128;2. 440;3. 1318;4. 442;5. 442;6. 1324;7. 442;8. 1324;9. 1318;10. L;11. CTA	1. 0.48193;2. 485;3. 1453;4. 487;5. 487;6. 1459;7. 487;8. 1459;9. 1453;10. I;11. ATC	1. 0.83561;2. 498;3. 1492;4. 500;5. 500;6. 1498;7. 500;8. 1498;9. 1492;10. V;11. GTT	1. 0.47307;2. 526;3. 1576;4. 528;5. 528;6. 1582;7. 528;8. 1582;9. 1576;10. T;11. ACT	1. 0.47404;2. 540;3. 1618;4. 542;5. 542;6. 1624;7. 542;8. 1624;9. 1618;10. N;11. AAT	1. 0.49128;2. 546;3. 1636;4. 548;5. 548;6. 1642;7. 548;8. 1642;9. 1636;10. L;11. CTA
PHET_06069	1	1	1	0.3215	3	0.274026	0.20741	5.48816	0.2164	0.21507	5.48816	2	1. 0.6765;2. 274;3. 820;4. 366;5. 275;6. 823;7. 275;8. 823;9. 820;10. H;11. CAC	1. 0.64655;2. 791;3. 2371;4. 1155;5. 1047;6. 3139;7. 1061;8. 3181;9. 2323;10. V;11. GTA
PHET_05997	1	1	1	0.3225	4	0.305822	0.225886	4.23267	0.236195	0.236195	4.23267	6	1. 0.41827;2. 85;3. 253;4. 85;5. 85;6. 253;7. 85;8. 253;9. 76;10. H;11. CAC	1. 0.42717;2. 89;3. 265;4. 89;5. 89;6. 265;7. 89;8. 265;9. 85;10. A;11. GCT	1. 0.75669;2. 95;3. 283;4. 95;5. 95;6. 283;7. 95;8. 283;9. 103;10. D;11. GAC	1. 0.42136;2. 224;3. 670;4. 224;5. 224;6. 670;7. 224;8. 670;9. 490;10. I;11. ATA	1. 0.46581;2. 377;3. 1129;4. 377;5. 377;6. 1129;7. 377;8. 1129;9. 946;10. C;11. TGC	1. 0.42341;2. 422;3. 1264;4. 422;5. 422;6. 1264;7. 422;8. 1264;9. 1081;10. P;11. CCG
PHET_01275	1	1	1	0.3235	3	1.61318	0.24518	3.81571	0.255914	0.255914	3.81571	1	1. 0.55828;2. 146;3. 436;4. 153;5. 153;6. 457;7. 158;8. 472;9. 409;10. Q;11. CAG
PHET_06722	1	1	1	0.3276	3	0.606708	0.391701	4.18302	0.494468	0.403487	4.18302	2	1. 0.40128;2. 121;3. 361;4. 124;5. 124;6. 370;7. 124;8. 370;9. 361;10. P;11. CCC	1. 0.75675;2. 218;3. 652;4. 221;5. 221;6. 661;7. 221;8. 661;9. 652;10. A;11. GCT
PHET_08643	1	1	1	0.3299	3	0.414015	0.204336	5.30135	0.340383	0.20777	5.30135	11	1. 0.46729;2. 11;3. 31;4. 23;5. 23;6. 67;7. 23;8. 67;9. 31;10. L;11. CTT	1. 0.47185;2. 100;3. 298;4. 112;5. 112;6. 334;7. 112;8. 334;9. 298;10. S;11. TCG	1. 0.50042;2. 107;3. 319;4. 119;5. 119;6. 355;7. 119;8. 355;9. 319;10. P;11. CCA	1. 0.42147;2. 110;3. 328;4. 122;5. 122;6. 364;7. 122;8. 364;9. 328;10. I;11. ATA	1. 0.51389;2. 118;3. 352;4. 130;5. 130;6. 388;7. 130;8. 388;9. 352;10. L;11. TTG	1. 0.49126;2. 208;3. 622;4. 220;5. 220;6. 658;7. 220;8. 658;9. 622;10. Q;11. CAG	1. 0.46151;2. 254;3. 760;4. 266;5. 266;6. 796;7. 266;8. 796;9. 760;10. S;11. TCA	1. 0.50907;2. 261;3. 781;4. 273;5. 273;6. 817;7. 273;8. 817;9. 781;10. T;11. ACA	1. 0.80692;2. 270;3. 808;4. 282;5. 282;6. 844;7. 282;8. 844;9. 805;10. N;11. AAC	1. 0.44546;2. 271;3. 811;4. 283;5. 283;6. 847;7. 283;8. 847;9. 808;10. D;11. GAT	1. 0.47825;2. 278;3. 832;4. 290;5. 290;6. 868;7. 290;8. 868;9. 829;10. F;11. TTC
PHET_04685	1	1	1	0.3308	3	0.58612	0.37279	3.74218	0.464158	0.38093	3.74218	2	1. 0.68683;2. 2;3. 4;4. 2;5. 2;6. 4;7. 2;8. 4;9. 4;10. N;11. AAT	1. 0.52968;2. 87;3. 259;4. 87;5. 87;6. 259;7. 87;8. 259;9. 259;10. L;11. TTA
PHET_01673	1	1	1	0.3325	3	0.195445	0.15423	5.19313	0.179853	0.15521	5.19313	1	1. 0.69144;2. 722;3. 2164;4. 738;5. 738;6. 2212;7. 738;8. 2212;9. 2107;10. M;11. ATG
PHET_06781	1	1	1	0.3325	3	0.693337	0.47387	6.43615	0.58782	0.488857	6.43615	3	1. 0.65506;2. 255;3. 763;4. 257;5. 257;6. 769;7. 257;8. 769;9. 763;10. G;11. GGC	1. 0.44718;2. 410;3. 1228;4. 412;5. 412;6. 1234;7. 412;8. 1234;9. 1228;10. N;11. AAC	1. 0.63798;2. 414;3. 1240;4. 416;5. 416;6. 1246;7. 416;8. 1246;9. 1240;10. N;11. AAT
PHET_09203	1	1	1	0.3375	3	0.242303	0.145879	5.28128	0.190745	0.146136	5.28128	2	1. 0.42566;2. 238;3. 712;4. 238;5. 238;6. 712;7. 239;8. 715;9. 697;10. Q;11. CAG	1. 0.65529;2. 320;3. 958;4. 320;5. 320;6. 958;7. 321;8. 961;9. 943;10. H;11. CAC
PHET_01309	1	1	1	0.3379	3	0.303332	0.248627	5.25079	0.261231	0.254934	5.25079	1	1. 0.6416;2. 63;3. 187;4. 69;5. 69;6. 205;7. 69;8. 205;9. 187;10. A;11. GCT
PHET_05019	1	1	1	0.3391	4	0.20977	0.152622	4.61018	0.179581	0.150807	4.61018	1	1. 0.65385;2. 144;3. 430;4. 144;5. 144;6. 430;7. 144;8. 430;9. 430;10. M;11. ATG
PHET_02225	1	1	1	0.3402	3	0.304628	0.217157	5.65675	0.284933	0.219368	5.65675	12	1. 0.57167;2. 151;3. 451;4. 175;5. 175;6. 523;7. 175;8. 523;9. 451;10. G;11. GGC	1. 0.40487;2. 265;3. 793;4. 289;5. 289;6. 865;7. 289;8. 865;9. 793;10. L;11. CTG	1. 0.4026;2. 282;3. 844;4. 306;5. 306;6. 916;7. 306;8. 916;9. 844;10. T;11. ACA	1. 0.41457;2. 291;3. 871;4. 315;5. 315;6. 943;7. 315;8. 943;9. 871;10. P;11. CCT	1. 0.52943;2. 522;3. 1564;4. 552;5. 550;6. 1648;7. 550;8. 1648;9. 1549;10. L;11. CTG	1. 0.40535;2. 640;3. 1918;4. 671;5. 669;6. 2005;7. 669;8. 2005;9. 1900;10. P;11. CCT	1. 0.40551;2. 871;3. 2611;4. 965;5. 963;6. 2887;7. 1002;8. 3004;9. 2467;10. L;11. TTG	1. 0.60016;2. 997;3. 2989;4. 1091;5. 1089;6. 3265;7. 1128;8. 3382;9. 2845;10. H;11. CAC	1. 0.58239;2. 1100;3. 3298;4. 1194;5. 1192;6. 3574;7. 1231;8. 3691;9. 3145;10. A;11. GCC	1. 0.41044;2. 1287;3. 3859;4. 1381;5. 1379;6. 4135;7. 1418;8. 4252;9. 3706;10. I;11. ATC	1. 0.41039;2. 1314;3. 3940;4. 1408;5. 1406;6. 4216;7. 1445;8. 4333;9. 3787;10. N;11. AAT	1. 0.41554;2. 1347;3. 4039;4. 1441;5. 1439;6. 4315;7. 1478;8. 4432;9. 3886;10. T;11. ACT
PHET_02449	1	1	1	0.3404	3	0.730185	0.386151	4.46216	0.65335	0.390293	4.46216	23	1. 0.43786;2. 37;3. 109;4. 37;5. 37;6. 109;7. 37;8. 109;9. 10;10. P;11. CCA	1. 0.41475;2. 48;3. 142;4. 48;5. 48;6. 142;7. 48;8. 142;9. 43;10. P;11. CCA	1. 0.42187;2. 77;3. 229;4. 77;5. 77;6. 229;7. 77;8. 229;9. 130;10. G;11. GGG	1. 0.75008;2. 88;3. 262;4. 88;5. 88;6. 262;7. 88;8. 262;9. 163;10. V;11. GTT	1. 0.46126;2. 101;3. 301;4. 101;5. 101;6. 301;7. 101;8. 301;9. 202;10. S;11. TCG	1. 0.42203;2. 109;3. 325;4. 109;5. 109;6. 325;7. 109;8. 325;9. 226;10. N;11. AAT	1. 0.4172;2. 117;3. 349;4. 117;5. 117;6. 349;7. 117;8. 349;9. 250;10. Y;11. TAC	1. 0.47595;2. 141;3. 421;4. 141;5. 141;6. 421;7. 141;8. 421;9. 322;10. S;11. TCA	1. 0.4528;2. 142;3. 424;4. 142;5. 142;6. 424;7. 142;8. 424;9. 325;10. G;11. GGC	1. 0.40767;2. 164;3. 490;4. 164;5. 164;6. 490;7. 164;8. 490;9. 391;10. Q;11. CAA	1. 0.4188;2. 203;3. 607;4. 203;5. 203;6. 607;7. 203;8. 607;9. 508;10. F;11. TTT	1. 0.42203;2. 335;3. 1003;4. 340;5. 340;6. 1018;7. 340;8. 1018;9. 904;10. N;11. AAT	1. 0.82054;2. 358;3. 1072;4. 363;5. 363;6. 1087;7. 363;8. 1087;9. 973;10. G;11. GGG	1. 0.44366;2. 362;3. 1084;4. 367;5. 367;6. 1099;7. 367;8. 1099;9. 985;10. L;11. CTT	1. 0.42816;2. 378;3. 1132;4. 383;5. 383;6. 1147;7. 383;8. 1147;9. 1033;10. I;11. ATT	1. 0.4717;2. 379;3. 1135;4. 384;5. 384;6. 1150;7. 384;8. 1150;9. 1036;10. P;11. CCG	1. 0.44689;2. 418;3. 1252;4. 423;5. 423;6. 1267;7. 423;8. 1267;9. 1153;10. K;11. AAG	1. 0.60164;2. 421;3. 1261;4. 426;5. 426;6. 1276;7. 426;8. 1276;9. 1162;10. R;11. AGA	1. 0.40082;2. 439;3. 1315;4. 444;5. 444;6. 1330;7. 444;8. 1330;9. 1216;10. R;11. CGA	1. 0.40106;2. 479;3. 1435;4. 484;5. 484;6. 1450;7. 484;8. 1450;9. 1336;10. V;11. GTC	1. 0.40461;2. 486;3. 1456;4. 491;5. 491;6. 1471;7. 491;8. 1471;9. 1357;10. R;11. CGT	1. 0.40615;2. 494;3. 1480;4. 499;5. 499;6. 1495;7. 499;8. 1495;9. 1381;10. F;11. TTC	1. 0.4223;2. 528;3. 1582;4. 533;5. 533;6. 1597;7. 533;8. 1597;9. 1459;10. I;11. ATT
PHET_02426	1	1	1	0.3422	4	0.260161	0.0926961	5.12706	0.181902	0.0929592	5.12706	3	1. 0.62521;2. 38;3. 112;4. 38;5. 38;6. 112;7. 38;8. 112;9. 112;10. K;11. AAG	1. 0.66357;2. 134;3. 400;4. 134;5. 134;6. 400;7. 134;8. 400;9. 400;10. A;11. GCT	1. 0.85438;2. 165;3. 493;4. 165;5. 165;6. 493;7. 165;8. 493;9. 493;10. V;11. GTA
PHET_03263	1	1	1	0.3434	3	0.619976	0.354735	4.521	0.542812	0.361285	4.521	26	1. 0.43584;2. 17;3. 49;4. 17;5. 17;6. 49;7. 17;8. 49;9. 49;10. N;11. AAT	1. 0.40239;2. 18;3. 52;4. 18;5. 18;6. 52;7. 18;8. 52;9. 52;10. P;11. CCG	1. 0.40451;2. 122;3. 364;4. 140;5. 140;6. 418;7. 140;8. 418;9. 361;10. H;11. CAT	1. 0.45444;2. 128;3. 382;4. 146;5. 146;6. 436;7. 146;8. 436;9. 379;10. A;11. GCA	1. 0.45374;2. 176;3. 526;4. 194;5. 194;6. 580;7. 194;8. 580;9. 523;10. V;11. GTT	1. 0.4547;2. 213;3. 637;4. 231;5. 231;6. 691;7. 231;8. 691;9. 634;10. Q;11. CAA	1. 0.46395;2. 287;3. 859;4. 305;5. 305;6. 913;7. 305;8. 913;9. 775;10. S;11. TCC	1. 0.4434;2. 289;3. 865;4. 307;5. 307;6. 919;7. 307;8. 919;9. 781;10. Y;11. TAT	1. 0.64571;2. 325;3. 973;4. 343;5. 343;6. 1027;7. 343;8. 1027;9. 889;10. R;11. CGA	1. 0.45385;2. 332;3. 994;4. 350;5. 350;6. 1048;7. 350;8. 1048;9. 910;10. L;11. CTC	1. 0.43583;2. 344;3. 1030;4. 362;5. 362;6. 1084;7. 362;8. 1084;9. 946;10. I;11. ATT	1. 0.40408;2. 375;3. 1123;4. 393;5. 393;6. 1177;7. 393;8. 1177;9. 1039;10. G;11. GGG	1. 0.4496;2. 378;3. 1132;4. 396;5. 396;6. 1186;7. 396;8. 1186;9. 1048;10. T;11. ACA	1. 0.74511;2. 393;3. 1177;4. 411;5. 411;6. 1231;7. 411;8. 1231;9. 1093;10. G;11. GGA	1. 0.45025;2. 394;3. 1180;4. 412;5. 412;6. 1234;7. 412;8. 1234;9. 1096;10. Y;11. TAT	1. 0.4366;2. 446;3. 1336;4. 464;5. 464;6. 1390;7. 464;8. 1390;9. 1252;10. V;11. GTG	1. 0.45508;2. 476;3. 1426;4. 494;5. 494;6. 1480;7. 494;8. 1480;9. 1342;10. S;11. TCG	1. 0.40403;2. 480;3. 1438;4. 498;5. 498;6. 1492;7. 498;8. 1492;9. 1354;10. G;11. GGC	1. 0.45444;2. 520;3. 1558;4. 538;5. 538;6. 1612;7. 538;8. 1612;9. 1474;10. A;11. GCA	1. 0.44199;2. 526;3. 1576;4. 544;5. 544;6. 1630;7. 544;8. 1630;9. 1492;10. N;11. AAC	1. 0.40512;2. 579;3. 1735;4. 597;5. 597;6. 1789;7. 597;8. 1789;9. 1651;10. V;11. GTG	1. 0.77292;2. 597;3. 1789;4. 615;5. 615;6. 1843;7. 615;8. 1843;9. 1705;10. M;11. ATG	1. 0.4236;2. 626;3. 1876;4. 644;5. 644;6. 1930;7. 644;8. 1930;9. 1792;10. Q;11. CAA	1. 0.40488;2. 630;3. 1888;4. 648;5. 648;6. 1942;7. 648;8. 1942;9. 1804;10. P;11. CCG	1. 0.44669;2. 801;3. 2401;4. 819;5. 819;6. 2455;7. 819;8. 2455;9. 2317;10. P;11. CCA	1. 0.64612;2. 833;3. 2497;4. 851;5. 851;6. 2551;7. 851;8. 2551;9. 2413;10. V;11. GTA
PHET_01889	1	1	1	0.3438	4	0.611398	0.448908	5.47448	0.516085	0.456083	5.47448	1	1. 0.66359;2. 550;3. 1648;4. 583;5. 583;6. 1747;7. 583;8. 1747;9. 1075;10. T;11. ACC
PHET_09987	1	1	1	0.3438	3	0.44565	0.200233	7.94878	0.373134	0.202199	7.94878	13	1. 0.47584;2. 24;3. 70;4. 24;5. 24;6. 70;7. 24;8. 70;9. 70;10. K;11. AAG	1. 0.46009;2. 33;3. 97;4. 33;5. 33;6. 97;7. 33;8. 97;9. 97;10. S;11. AGT	1. 0.43996;2. 50;3. 148;4. 50;5. 50;6. 148;7. 50;8. 148;9. 148;10. M;11. ATG	1. 0.46009;2. 59;3. 175;4. 59;5. 59;6. 175;7. 59;8. 175;9. 175;10. S;11. AGT	1. 0.44651;2. 63;3. 187;4. 63;5. 63;6. 187;7. 63;8. 187;9. 187;10. T;11. ACT	1. 0.47901;2. 78;3. 232;4. 78;5. 78;6. 232;7. 78;8. 232;9. 232;10. P;11. CCG	1. 0.84556;2. 124;3. 370;4. 124;5. 124;6. 370;7. 124;8. 370;9. 370;10. N;11. AAT	1. 0.45368;2. 129;3. 385;4. 129;5. 129;6. 385;7. 129;8. 385;9. 385;10. A;11. GCT	1. 0.40453;2. 134;3. 400;4. 134;5. 134;6. 400;7. 134;8. 400;9. 400;10. L;11. CTC	1. 0.5271;2. 148;3. 442;4. 148;5. 148;6. 442;7. 148;8. 442;9. 442;10. T;11. ACA	1. 0.45086;2. 173;3. 517;4. 173;5. 173;6. 517;7. 173;8. 517;9. 517;10. V;11. GTT	1. 0.48027;2. 179;3. 535;4. 179;5. 179;6. 535;7. 179;8. 535;9. 535;10. S;11. AGC	1. 0.44575;2. 329;3. 985;4. 329;5. 329;6. 985;7. 329;8. 985;9. 985;10. M;11. ATG
PHET_04728	1	1	1	0.3453	3	0.416466	0.326568	4.78816	0.387893	0.327658	4.78816	2	1. 0.60201;2. 291;3. 871;4. 292;5. 292;6. 874;7. 292;8. 874;9. 871;10. K;11. AAA	1. 0.64374;2. 599;3. 1795;4. 600;5. 600;6. 1798;7. 600;8. 1798;9. 1792;10. Q;11. CAG
PHET_06813	1	1	1	0.3466	4	0.326129	0.267229	4.12084	0.275612	0.272017	4.12084	1	1. 0.61472;2. 515;3. 1543;4. 598;5. 598;6. 1792;7. 598;8. 1792;9. 1522;10. L;11. CTC
PHET_01293	1	1	1	0.3476	3	0.458087	0.315629	4.56971	0.430207	0.315694	4.56971	4	1. 0.70582;2. 102;3. 304;4. 103;5. 102;6. 304;7. 102;8. 304;9. 262;10. I;11. ATA	1. 0.67217;2. 125;3. 373;4. 126;5. 125;6. 373;7. 125;8. 373;9. 331;10. K;11. AAA	1. 0.50495;2. 267;3. 799;4. 268;5. 267;6. 799;7. 267;8. 799;9. 742;10. M;11. ATG	1. 0.68688;2. 429;3. 1285;4. 454;5. 453;6. 1357;7. 453;8. 1357;9. 1225;10. K;11. AAG
PHET_01738	1	1	1	0.3488	3	0.205283	0.158037	4.24168	0.169437	0.169437	4.24168	2	1. 0.60049;2. 80;3. 238;4. 223;5. 220;6. 658;7. 228;8. 682;9. 193;10. V;11. GTG	1. 0.61887;2. 445;3. 1333;4. 588;5. 585;6. 1753;7. 593;8. 1777;9. 1288;10. E;11. GAA
PHET_05718	1	1	1	0.3491	3	0.127462	0.111035	5.37681	0.122861	0.108055	5.37681	6	1. 0.40287;2. 873;3. 2617;4. 873;5. 873;6. 2617;7. 873;8. 2617;9. 2617;10. S;11. AGC	1. 0.40298;2. 1667;3. 4999;4. 1667;5. 1667;6. 4999;7. 1667;8. 4999;9. 4993;10. A;11. GCG	1. 0.40547;2. 1926;3. 5776;4. 1926;5. 1926;6. 5776;7. 1926;8. 5776;9. 5770;10. S;11. TCA	1. 0.7334;2. 2153;3. 6457;4. 2155;5. 2155;6. 6463;7. 2155;8. 6463;9. 6445;10. L;11. CTG	1. 0.40753;2. 2186;3. 6556;4. 2188;5. 2188;6. 6562;7. 2188;8. 6562;9. 6544;10. S;11. AGC	1. 0.40227;2. 2217;3. 6649;4. 2219;5. 2219;6. 6655;7. 2219;8. 6655;9. 6637;10. A;11. GCC
PHET_05390	1	1	1	0.3491	3	0.294521	0.248592	5.98745	0.25685	0.254035	5.98745	2	1. 0.45451;2. 92;3. 274;4. 92;5. 92;6. 274;7. 92;8. 274;9. 268;10. N;11. AAC	1. 0.45624;2. 488;3. 1462;4. 489;5. 489;6. 1465;7. 489;8. 1465;9. 1438;10. S;11. TCT
PHET_03383	1	1	1	0.3496	3	0.387071	0.276437	4.88925	0.345634	0.276177	4.88925	1	1. 0.7403;2. 328;3. 982;4. 328;5. 328;6. 982;7. 328;8. 982;9. 982;10. D;11. GAC
PHET_06534	1	1	1	0.3508	3	0.148738	0.100718	8.48937	0.112593	0.112593	8.48937	11	1. 0.47184;2. 15;3. 43;4. 16;5. 16;6. 46;7. 16;8. 46;9. 37;10. V;11. GTC	1. 0.47184;2. 120;3. 358;4. 204;5. 204;6. 610;7. 204;8. 610;9. 352;10. V;11. GTC	1. 0.4688;2. 134;3. 400;4. 218;5. 218;6. 652;7. 218;8. 652;9. 394;10. V;11. GTC	1. 0.46457;2. 238;3. 712;4. 322;5. 322;6. 964;7. 322;8. 964;9. 706;10. N;11. AAC	1. 0.46299;2. 254;3. 760;4. 338;5. 338;6. 1012;7. 338;8. 1012;9. 754;10. T;11. ACG	1. 0.45118;2. 468;3. 1402;4. 552;5. 552;6. 1654;7. 552;8. 1654;9. 1396;10. S;11. AGT	1. 0.45181;2. 496;3. 1486;4. 580;5. 580;6. 1738;7. 580;8. 1738;9. 1480;10. N;11. AAT	1. 0.45475;2. 685;3. 2053;4. 769;5. 769;6. 2305;7. 769;8. 2305;9. 1777;10. S;11. AGT	1. 0.45605;2. 757;3. 2269;4. 841;5. 841;6. 2521;7. 841;8. 2521;9. 1993;10. A;11. GCT	1. 0.45244;2. 758;3. 2272;4. 842;5. 842;6. 2524;7. 842;8. 2524;9. 1996;10. M;11. ATG	1. 0.46422;2. 767;3. 2299;4. 851;5. 851;6. 2551;7. 851;8. 2551;9. 2023;10. A;11. GCC
PHET_06984	1	1	1	0.3522	3	0.305827	0.233978	5.74852	0.271811	0.240888	5.74852	2	1. 0.63607;2. 141;3. 421;4. 151;5. 151;6. 451;7. 151;8. 451;9. 421;10. D;11. GAT	1. 0.67791;2. 391;3. 1171;4. 405;5. 405;6. 1213;7. 405;8. 1213;9. 1165;10. S;11. AGT
PHET_09367	1	1	1	0.353	3	0.763671	0.228361	5.00198	0.235728	0.234786	5.00198	1	1. 0.67223;2. 6;3. 16;4. 6;5. 6;6. 16;7. 6;8. 16;9. 16;10. I;11. ATT
PHET_07786	1	1	1	0.3535	3	0.168016	0.129086	5.56719	0.139014	0.139014	5.56719	11	1. 0.73221;2. 5;3. 13;4. 5;5. 5;6. 13;7. 5;8. 13;9. 13;10. H;11. CAT	1. 0.43668;2. 46;3. 136;4. 46;5. 46;6. 136;7. 46;8. 136;9. 136;10. N;11. AAC	1. 0.42566;2. 64;3. 190;4. 64;5. 64;6. 190;7. 64;8. 190;9. 190;10. D;11. GAC	1. 0.4183;2. 107;3. 319;4. 107;5. 107;6. 319;7. 107;8. 319;9. 319;10. T;11. ACG	1. 0.44625;2. 191;3. 571;4. 191;5. 191;6. 571;7. 191;8. 571;9. 571;10. E;11. GAG	1. 0.41968;2. 238;3. 712;4. 238;5. 238;6. 712;7. 238;8. 712;9. 712;10. A;11. GCG	1. 0.42344;2. 285;3. 853;4. 285;5. 285;6. 853;7. 285;8. 853;9. 853;10. V;11. GTT	1. 0.43373;2. 452;3. 1354;4. 452;5. 452;6. 1354;7. 452;8. 1354;9. 1354;10. M;11. ATG	1. 0.43626;2. 481;3. 1441;4. 481;5. 481;6. 1441;7. 481;8. 1441;9. 1441;10. A;11. GCA	1. 0.42746;2. 489;3. 1465;4. 489;5. 489;6. 1465;7. 489;8. 1465;9. 1465;10. T;11. ACC	1. 0.43587;2. 498;3. 1492;4. 498;5. 498;6. 1492;7. 498;8. 1492;9. 1492;10. Q;11. CAG
PHET_05653	1	1	1	0.3541	4	0.166389	0.127346	8.59624	0.154112	0.127501	8.59624	11	1. 0.52076;2. 534;3. 1600;4. 534;5. 534;6. 1600;7. 534;8. 1600;9. 1099;10. S;11. AGT	1. 0.52004;2. 600;3. 1798;4. 600;5. 600;6. 1798;7. 600;8. 1798;9. 1297;10. L;11. CTT	1. 0.51493;2. 605;3. 1813;4. 605;5. 605;6. 1813;7. 605;8. 1813;9. 1312;10. A;11. GCC	1. 0.51999;2. 715;3. 2143;4. 715;5. 715;6. 2143;7. 715;8. 2143;9. 1642;10. E;11. GAA	1. 0.52258;2. 721;3. 2161;4. 721;5. 721;6. 2161;7. 721;8. 2161;9. 1660;10. V;11. GTT	1. 0.52034;2. 796;3. 2386;4. 796;5. 796;6. 2386;7. 796;8. 2386;9. 1885;10. T;11. ACT	1. 0.77649;2. 878;3. 2632;4. 878;5. 878;6. 2632;7. 878;8. 2632;9. 2131;10. T;11. ACA	1. 0.52049;2. 890;3. 2668;4. 890;5. 890;6. 2668;7. 890;8. 2668;9. 2167;10. I;11. ATT	1. 0.5213;2. 940;3. 2818;4. 940;5. 940;6. 2818;7. 940;8. 2818;9. 2317;10. A;11. GCT	1. 0.54234;2. 965;3. 2893;4. 965;5. 965;6. 2893;7. 965;8. 2893;9. 2392;10. T;11. ACT	1. 0.51476;2. 972;3. 2914;4. 972;5. 972;6. 2914;7. 972;8. 2914;9. 2413;10. T;11. ACC
PHET_07097	1	1	1	0.3546	3	0.424803	0.325553	4.17544	0.338381	0.338381	4.17544	1	1. 0.64326;2. 448;3. 1342;4. 580;5. 580;6. 1738;7. 580;8. 1738;9. 1285;10. G;11. GGA
PHET_02321	1	1	1	0.3546	3	0.238139	0.140747	3.75663	0.208807	0.142248	3.75663	12	1. 0.45196;2. 460;3. 1378;4. 518;5. 518;6. 1552;7. 518;8. 1552;9. 1378;10. Q;11. CAA	1. 0.43766;2. 472;3. 1414;4. 530;5. 530;6. 1588;7. 530;8. 1588;9. 1414;10. K;11. AAA	1. 0.45631;2. 578;3. 1732;4. 636;5. 636;6. 1906;7. 636;8. 1906;9. 1732;10. P;11. CCG	1. 0.45356;2. 595;3. 1783;4. 653;5. 653;6. 1957;7. 653;8. 1957;9. 1783;10. S;11. TCG	1. 0.43837;2. 601;3. 1801;4. 659;5. 659;6. 1975;7. 659;8. 1975;9. 1801;10. L;11. TTG	1. 0.4228;2. 603;3. 1807;4. 661;5. 661;6. 1981;7. 661;8. 1981;9. 1807;10. K;11. AAG	1. 0.42637;2. 605;3. 1813;4. 663;5. 663;6. 1987;7. 663;8. 1987;9. 1813;10. N;11. AAT	1. 0.66904;2. 606;3. 1816;4. 664;5. 664;6. 1990;7. 664;8. 1990;9. 1816;10. M;11. ATG	1. 0.44112;2. 620;3. 1858;4. 678;5. 678;6. 2032;7. 678;8. 2032;9. 1858;10. F;11. TTT	1. 0.44503;2. 626;3. 1876;4. 684;5. 684;6. 2050;7. 684;8. 2050;9. 1876;10. S;11. AGT	1. 0.44858;2. 639;3. 1915;4. 697;5. 697;6. 2089;7. 697;8. 2089;9. 1915;10. V;11. GTT	1. 0.70983;2. 640;3. 1918;4. 698;5. 698;6. 2092;7. 698;8. 2092;9. 1918;10. I;11. ATC
PHET_06880	1	1	1	0.3549	3	0.450256	0.30101	6.60355	0.36475	0.315	6.60355	2	1. 0.67232;2. 28;3. 82;4. 32;5. 32;6. 94;7. 32;8. 94;9. 16;10. V;11. GTA	1. 0.63846;2. 188;3. 562;4. 192;5. 192;6. 574;7. 192;8. 574;9. 484;10. D;11. GAT
PHET_04535	1	1	1	0.3553	3	2.54041	1	9.57126	1.00001	1.00001	9.57126	6	1. 0.66391;2. 19;3. 55;4. 20;5. 20;6. 58;7. 20;8. 58;9. 49;10. R;11. CGG	1. 0.65744;2. 20;3. 58;4. 21;5. 21;6. 61;7. 21;8. 61;9. 52;10. L;11. CTC	1. 0.63005;2. 29;3. 85;4. 30;5. 30;6. 88;7. 30;8. 88;9. 79;10. T;11. ACT	1. 0.64142;2. 40;3. 118;4. 41;5. 41;6. 121;7. 41;8. 121;9. 112;10. K;11. AAG	1. 0.63659;2. 42;3. 124;4. 43;5. 43;6. 127;7. 43;8. 127;9. 118;10. A;11. GCG	1. 0.61654;2. 56;3. 166;4. 57;5. 57;6. 169;7. 57;8. 169;9. 160;10. T;11. ACG
PHET_07507	1	1	1	0.3565	4	0.500517	0.31391	6.08322	0.449345	0.316575	6.08322	31	1. 0.43197;2. 66;3. 196;4. 66;5. 66;6. 196;7. 66;8. 196;9. 196;10. Y;11. TAC	1. 0.42717;2. 70;3. 208;4. 70;5. 70;6. 208;7. 70;8. 208;9. 208;10. I;11. ATC	1. 0.43062;2. 93;3. 277;4. 93;5. 93;6. 277;7. 93;8. 277;9. 277;10. Y;11. TAT	1. 0.47963;2. 134;3. 400;4. 134;5. 134;6. 400;7. 134;8. 400;9. 400;10. L;11. CTT	1. 0.42919;2. 142;3. 424;4. 142;5. 142;6. 424;7. 142;8. 424;9. 424;10. V;11. GTA	1. 0.41887;2. 204;3. 610;4. 204;5. 204;6. 610;7. 204;8. 610;9. 610;10. I;11. ATA	1. 0.42244;2. 219;3. 655;4. 219;5. 219;6. 655;7. 219;8. 655;9. 655;10. V;11. GTT	1. 0.47479;2. 246;3. 736;4. 246;5. 246;6. 736;7. 246;8. 736;9. 736;10. F;11. TTT	1. 0.42637;2. 325;3. 973;4. 325;5. 325;6. 973;7. 325;8. 973;9. 973;10. P;11. CCA	1. 0.43495;2. 328;3. 982;4. 328;5. 328;6. 982;7. 328;8. 982;9. 982;10. K;11. AAG	1. 0.45239;2. 331;3. 991;4. 331;5. 331;6. 991;7. 331;8. 991;9. 991;10. A;11. GCG	1. 0.46151;2. 418;3. 1252;4. 418;5. 418;6. 1252;7. 418;8. 1252;9. 1252;10. S;11. TCC	1. 0.72895;2. 426;3. 1276;4. 426;5. 426;6. 1276;7. 426;8. 1276;9. 1276;10. R;11. AGA	1. 0.74553;2. 449;3. 1345;4. 449;5. 449;6. 1345;7. 449;8. 1345;9. 1345;10. T;11. ACT	1. 0.46887;2. 459;3. 1375;4. 459;5. 459;6. 1375;7. 459;8. 1375;9. 1375;10. L;11. CTC	1. 0.43296;2. 461;3. 1381;4. 461;5. 461;6. 1381;7. 461;8. 1381;9. 1381;10. S;11. TCA	1. 0.46113;2. 462;3. 1384;4. 462;5. 462;6. 1384;7. 462;8. 1384;9. 1384;10. D;11. GAT	1. 0.46588;2. 473;3. 1417;4. 473;5. 473;6. 1417;7. 473;8. 1417;9. 1417;10. P;11. CCA	1. 0.42628;2. 474;3. 1420;4. 474;5. 474;6. 1420;7. 474;8. 1420;9. 1420;10. N;11. AAT	1. 0.41298;2. 503;3. 1507;4. 503;5. 503;6. 1507;7. 503;8. 1507;9. 1507;10. P;11. CCT	1. 0.42717;2. 584;3. 1750;4. 584;5. 584;6. 1750;7. 584;8. 1750;9. 1750;10. I;11. ATC	1. 0.42667;2. 649;3. 1945;4. 649;5. 649;6. 1945;7. 649;8. 1945;9. 1945;10. N;11. AAT	1. 0.42701;2. 657;3. 1969;4. 657;5. 657;6. 1969;7. 657;8. 1969;9. 1969;10. E;11. GAA	1. 0.45903;2. 676;3. 2026;4. 676;5. 676;6. 2026;7. 676;8. 2026;9. 2026;10. T;11. ACA	1. 0.42694;2. 696;3. 2086;4. 696;5. 696;6. 2086;7. 696;8. 2086;9. 2086;10. I;11. ATT	1. 0.4301;2. 702;3. 2104;4. 702;5. 702;6. 2104;7. 702;8. 2104;9. 2104;10. A;11. GCA	1. 0.43351;2. 721;3. 2161;4. 721;5. 721;6. 2161;7. 721;8. 2161;9. 2161;10. S;11. AGT	1. 0.41887;2. 726;3. 2176;4. 726;5. 726;6. 2176;7. 726;8. 2176;9. 2176;10. I;11. ATA	1. 0.41887;2. 766;3. 2296;4. 766;5. 766;6. 2296;7. 766;8. 2296;9. 2296;10. I;11. ATA	1. 0.42037;2. 802;3. 2404;4. 802;5. 802;6. 2404;7. 802;8. 2404;9. 2404;10. H;11. CAC	1. 0.42667;2. 829;3. 2485;4. 829;5. 829;6. 2485;7. 829;8. 2485;9. 2482;10. N;11. AAT
PHET_06393	1	1	1	0.3608	4	0.246323	0.181269	3.829	0.190484	0.190484	3.829	1	1. 0.76005;2. 265;3. 793;4. 265;5. 265;6. 793;7. 265;8. 793;9. 790;10. N;11. AAT
PHET_04664	1	1	1	0.3611	4	0.380512	0.219676	4.32383	0.264449	0.231656	4.32383	2	1. 0.43452;2. 22;3. 64;4. 46;5. 46;6. 136;7. 51;8. 151;9. 13;10. S;11. TCG	1. 0.74906;2. 66;3. 196;4. 90;5. 90;6. 268;7. 95;8. 283;9. 145;10. I;11. ATA
PHET_08331	1	1	1	0.3611	3	0.444412	0.318338	5.3026	0.352455	0.348693	5.3026	1	1. 0.68205;2. 16;3. 46;4. 74;5. 16;6. 46;7. 16;8. 46;9. 46;10. H;11. CAC
PHET_00542	1	1	1	0.3619	3	0.195346	0.1428	4.76211	0.156627	0.156627	4.76211	5	1. 0.67763;2. 51;3. 151;4. 51;5. 51;6. 151;7. 51;8. 151;9. 151;10. T;11. ACC	1. 0.57387;2. 57;3. 169;4. 57;5. 57;6. 169;7. 57;8. 169;9. 169;10. M;11. ATG	1. 0.43627;2. 161;3. 481;4. 161;5. 161;6. 481;7. 161;8. 481;9. 481;10. L;11. CTA	1. 0.42728;2. 264;3. 790;4. 264;5. 264;6. 790;7. 264;8. 790;9. 790;10. G;11. GGG	1. 0.42066;2. 451;3. 1351;4. 451;5. 451;6. 1351;7. 451;8. 1351;9. 1351;10. K;11. AAA
PHET_04036	1	1	1	0.3621	3	0.488717	0.234108	6.83028	0.412171	0.242118	6.83028	18	1. 0.46913;2. 93;3. 277;4. 160;5. 160;6. 478;7. 167;8. 499;9. 277;10. L;11. TTA	1. 0.4456;2. 101;3. 301;4. 168;5. 168;6. 502;7. 175;8. 523;9. 301;10. A;11. GCA	1. 0.7886;2. 111;3. 331;4. 178;5. 178;6. 532;7. 185;8. 553;9. 331;10. N;11. AAT	1. 0.46805;2. 235;3. 703;4. 302;5. 302;6. 904;7. 309;8. 925;9. 703;10. C;11. TGT	1. 0.45555;2. 262;3. 784;4. 329;5. 329;6. 985;7. 336;8. 1006;9. 784;10. R;11. AGA	1. 0.43144;2. 269;3. 805;4. 336;5. 336;6. 1006;7. 343;8. 1027;9. 805;10. N;11. AAC	1. 0.47582;2. 271;3. 811;4. 338;5. 338;6. 1012;7. 345;8. 1033;9. 811;10. V;11. GTG	1. 0.47318;2. 309;3. 925;4. 376;5. 376;6. 1126;7. 383;8. 1147;9. 925;10. R;11. CGA	1. 0.43876;2. 326;3. 976;4. 393;5. 393;6. 1177;7. 400;8. 1198;9. 976;10. T;11. ACG	1. 0.49917;2. 330;3. 988;4. 397;5. 397;6. 1189;7. 404;8. 1210;9. 988;10. A;11. GCA	1. 0.43953;2. 337;3. 1009;4. 404;5. 404;6. 1210;7. 411;8. 1231;9. 1009;10. D;11. GAC	1. 0.44941;2. 339;3. 1015;4. 406;5. 406;6. 1216;7. 413;8. 1237;9. 1015;10. L;11. CTC	1. 0.49079;2. 351;3. 1051;4. 418;5. 418;6. 1252;7. 425;8. 1273;9. 1051;10. Q;11. CAA	1. 0.44661;2. 353;3. 1057;4. 420;5. 420;6. 1258;7. 427;8. 1279;9. 1057;10. R;11. AGA	1. 0.46212;2. 359;3. 1075;4. 426;5. 426;6. 1276;7. 433;8. 1297;9. 1075;10. L;11. CTG	1. 0.44845;2. 361;3. 1081;4. 428;5. 428;6. 1282;7. 435;8. 1303;9. 1081;10. R;11. CGC	1. 0.40695;2. 363;3. 1087;4. 430;5. 430;6. 1288;7. 437;8. 1309;9. 1087;10. I;11. ATT	1. 0.4456;2. 372;3. 1114;4. 439;5. 439;6. 1315;7. 446;8. 1336;9. 1114;10. A;11. GCA
PHET_02034	1	1	1	0.364	4	0.433887	0.324918	5.61844	0.3784	0.327674	5.61844	1	1. 0.7787;2. 17;3. 49;4. 17;5. 17;6. 49;7. 17;8. 49;9. 49;10. S;11. TCG
PHET_03381	1	1	1	0.3657	3	0.196078	0.114699	3.62069	0.161349	0.117457	3.62069	10	1. 0.44923;2. 23;3. 67;4. 23;5. 23;6. 67;7. 23;8. 67;9. 67;10. Q;11. CAA	1. 0.44322;2. 30;3. 88;4. 30;5. 30;6. 88;7. 30;8. 88;9. 88;10. T;11. ACC	1. 0.41785;2. 41;3. 121;4. 41;5. 41;6. 121;7. 41;8. 121;9. 121;10. I;11. ATA	1. 0.65929;2. 92;3. 274;4. 92;5. 92;6. 274;7. 92;8. 274;9. 274;10. V;11. GTG	1. 0.52388;2. 156;3. 466;4. 156;5. 156;6. 466;7. 156;8. 466;9. 466;10. L;11. CTT	1. 0.43219;2. 228;3. 682;4. 228;5. 228;6. 682;7. 228;8. 682;9. 682;10. A;11. GCT	1. 0.50151;2. 248;3. 742;4. 248;5. 248;6. 742;7. 248;8. 742;9. 742;10. Y;11. TAC	1. 0.5029;2. 250;3. 748;4. 250;5. 250;6. 748;7. 250;8. 748;9. 748;10. H;11. CAC	1. 0.84327;2. 281;3. 841;4. 281;5. 281;6. 841;7. 281;8. 841;9. 841;10. M;11. ATG	1. 0.50985;2. 298;3. 892;4. 298;5. 298;6. 892;7. 298;8. 892;9. 892;10. L;11. TTG
PHET_00259	1	1	1	0.3671	3	0.356988	0.229666	4.52325	0.308089	0.232903	4.52325	5	1. 0.73242;2. 20;3. 58;4. 20;5. 20;6. 58;7. 20;8. 58;9. 58;10. Q;11. CAG	1. 0.40313;2. 34;3. 100;4. 34;5. 34;6. 100;7. 34;8. 100;9. 100;10. D;11. GAT	1. 0.42264;2. 75;3. 223;4. 75;5. 75;6. 223;7. 75;8. 223;9. 223;10. A;11. GCA	1. 0.41286;2. 328;3. 982;4. 328;5. 328;6. 982;7. 328;8. 982;9. 982;10. I;11. ATT	1. 0.56023;2. 403;3. 1207;4. 403;5. 403;6. 1207;7. 403;8. 1207;9. 1207;10. I;11. ATC
PHET_09707	1	1	1	0.3678	3	0.398038	0.194574	4.79024	0.340662	0.199648	4.79024	21	1. 0.82553;2. 24;3. 70;4. 24;5. 24;6. 70;7. 41;8. 121;9. 7;10. Q;11. CAA	1. 0.51886;2. 25;3. 73;4. 25;5. 25;6. 73;7. 42;8. 124;9. 10;10. T;11. ACA	1. 0.43898;2. 175;3. 523;4. 175;5. 175;6. 523;7. 192;8. 574;9. 460;10. G;11. GGA	1. 0.45588;2. 183;3. 547;4. 183;5. 183;6. 547;7. 200;8. 598;9. 484;10. E;11. GAG	1. 0.43181;2. 256;3. 766;4. 256;5. 256;6. 766;7. 273;8. 817;9. 703;10. S;11. AGT	1. 0.4548;2. 265;3. 793;4. 265;5. 265;6. 793;7. 282;8. 844;9. 730;10. F;11. TTC	1. 0.50811;2. 301;3. 901;4. 301;5. 301;6. 901;7. 318;8. 952;9. 838;10. V;11. GTT	1. 0.462;2. 302;3. 904;4. 302;5. 302;6. 904;7. 319;8. 955;9. 841;10. A;11. GCA	1. 0.4476;2. 303;3. 907;4. 303;5. 303;6. 907;7. 320;8. 958;9. 844;10. D;11. GAC	1. 0.43775;2. 311;3. 931;4. 311;5. 311;6. 931;7. 328;8. 982;9. 868;10. E;11. GAA	1. 0.43868;2. 314;3. 940;4. 314;5. 314;6. 940;7. 331;8. 991;9. 877;10. E;11. GAA	1. 0.47596;2. 337;3. 1009;4. 337;5. 337;6. 1009;7. 354;8. 1060;9. 946;10. S;11. TCG	1. 0.42887;2. 359;3. 1075;4. 359;5. 359;6. 1075;7. 376;8. 1126;9. 1012;10. I;11. ATC	1. 0.44312;2. 361;3. 1081;4. 361;5. 361;6. 1081;7. 378;8. 1132;9. 1018;10. Y;11. TAT	1. 0.47023;2. 364;3. 1090;4. 364;5. 364;6. 1090;7. 381;8. 1141;9. 1027;10. Q;11. CAA	1. 0.74107;2. 386;3. 1156;4. 386;5. 386;6. 1156;7. 403;8. 1207;9. 1093;10. R;11. CGT	1. 0.42952;2. 396;3. 1186;4. 396;5. 396;6. 1186;7. 413;8. 1237;9. 1123;10. D;11. GAC	1. 0.49929;2. 428;3. 1282;4. 428;5. 428;6. 1282;7. 445;8. 1333;9. 1219;10. S;11. AGT	1. 0.52384;2. 435;3. 1303;4. 435;5. 435;6. 1303;7. 452;8. 1354;9. 1240;10. A;11. GCA	1. 0.43202;2. 453;3. 1357;4. 453;5. 453;6. 1357;7. 470;8. 1408;9. 1294;10. H;11. CAC	1. 0.49165;2. 468;3. 1402;4. 468;5. 468;6. 1402;7. 485;8. 1453;9. 1339;10. K;11. AAA
PHET_10798	1	1	1	0.3686	3	0.391035	0.30692	3.66409	0.31002	0.30985	3.66409	1	1. 0.62996;2. 273;3. 817;4. 396;5. 396;6. 1186;7. 396;8. 1186;9. 685;10. D;11. GAT
PHET_00524	1	1	1	0.3702	4	0.313667	0.247392	6.03936	0.262429	0.255907	6.03936	1	1. 0.69827;2. 151;3. 451;4. 151;5. 151;6. 451;7. 151;8. 451;9. 301;10. A;11. GCA
PHET_02744	1	1	1	0.3711	3	0.326754	0.26172	4.48259	0.273781	0.273781	4.48259	2	1. 0.58891;2. 50;3. 148;4. 50;5. 50;6. 148;7. 60;8. 178;9. 7;10. S;11. AGT	1. 0.6111;2. 284;3. 850;4. 289;5. 284;6. 850;7. 294;8. 880;9. 709;10. N;11. AAT
PHET_04711	1	1	1	0.3712	4	0.296033	0.220602	4.59671	0.254566	0.225938	4.59671	2	1. 0.7456;2. 224;3. 670;4. 224;5. 224;6. 670;7. 238;8. 712;9. 598;10. T;11. ACC	1. 0.4341;2. 418;3. 1252;4. 440;5. 440;6. 1318;7. 454;8. 1360;9. 1174;10. S;11. TCT
PHET_11097	1	1	1	0.3744	3	1.10223	0.68367	4.27415	0.82413	0.69186	4.27415	2	1. 0.68871;2. 55;3. 163;4. 55;5. 55;6. 163;7. 55;8. 163;9. 43;10. T;11. ACC	1. 0.41319;2. 136;3. 406;4. 136;5. 136;6. 406;7. 136;8. 406;9. 286;10. V;11. GTG
PHET_04599	1	1	1	0.3746	3	0.341452	0.287087	7.61571	0.321296	0.290512	7.61571	3	1. 0.53479;2. 509;3. 1525;4. 509;5. 509;6. 1525;7. 509;8. 1525;9. 1522;10. N;11. AAC	1. 0.53251;2. 985;3. 2953;4. 988;5. 988;6. 2962;7. 988;8. 2962;9. 2950;10. G;11. GGT	1. 0.5641;2. 1223;3. 3667;4. 1227;5. 1226;6. 3676;7. 1226;8. 3676;9. 3661;10. A;11. GCG
PHET_06720	1	1	1	0.3779	3	0.145992	0.07339	2.19018	0.09519	0.07841	2.19018	3	1. 0.54705;2. 7;3. 19;4. 7;5. 7;6. 19;7. 7;8. 19;9. 19;10. W;11. TGG	1. 0.44865;2. 10;3. 28;4. 10;5. 10;6. 28;7. 10;8. 28;9. 28;10. Y;11. TAT	1. 0.78727;2. 14;3. 40;4. 14;5. 14;6. 40;7. 14;8. 40;9. 40;10. S;11. TCC
PHET_04876	1	1	1	0.3786	3	0.499519	0.364927	5.2057	0.462996	0.369372	5.2057	3	1. 0.6033;2. 346;3. 1036;4. 355;5. 355;6. 1063;7. 355;8. 1063;9. 1030;10. F;11. TTT	1. 0.65323;2. 633;3. 1897;4. 642;5. 642;6. 1924;7. 642;8. 1924;9. 1888;10. T;11. ACG	1. 0.64428;2. 729;3. 2185;4. 738;5. 738;6. 2212;7. 738;8. 2212;9. 2176;10. S;11. AGC
PHET_04844	1	1	1	0.3817	3	0.391575	0.307152	5.5852	0.320303	0.320303	5.5852	2	1. 0.66352;2. 557;3. 1669;4. 557;5. 557;6. 1669;7. 595;8. 1783;9. 1435;10. T;11. ACC	1. 0.49932;2. 616;3. 1846;4. 638;5. 638;6. 1912;7. 676;8. 2026;9. 1576;10. F;11. TTT
PHET_05711	1	1	1	0.3857	3	0.347415	0.249755	6.96877	0.262469	0.262469	6.96877	1	1. 0.67454;2. 308;3. 922;4. 332;5. 332;6. 994;7. 332;8. 994;9. 895;10. W;11. TGG
PHET_07528	1	1	1	0.3873	3	0.345775	0.290785	5.99591	0.303205	0.303205	5.99591	3	1. 0.53767;2. 674;3. 2020;4. 721;5. 674;6. 2020;7. 674;8. 2020;9. 1612;10. K;11. AAA	1. 0.52845;2. 1133;3. 3397;4. 1180;5. 1133;6. 3397;7. 1133;8. 3397;9. 2986;10. F;11. TTC	1. 0.40727;2. 1195;3. 3583;4. 1242;5. 1195;6. 3583;7. 1195;8. 3583;9. 3172;10. F;11. TTT
PHET_03520	1	1	1	0.3881	4	0.618149	0.408309	5.68946	0.56193	0.405148	5.68946	2	1. 0.75211;2. 227;3. 679;4. 263;5. 263;6. 787;7. 272;8. 814;9. 610;10. H;11. CAC	1. 0.73365;2. 274;3. 820;4. 310;5. 310;6. 928;7. 319;8. 955;9. 751;10. T;11. ACA
PHET_07309	1	1	1	0.3882	3	0.181247	0.127156	3.78081	0.133943	0.133943	3.78081	1	1. 0.6067;2. 94;3. 280;4. 94;5. 94;6. 280;7. 94;8. 280;9. 280;10. Q;11. CAG
PHET_03908	1	1	1	0.3892	3	0.434211	0.330804	3.59803	0.371686	0.337923	3.59803	1	1. 0.65538;2. 401;3. 1201;4. 401;5. 401;6. 1201;7. 401;8. 1201;9. 1201;10. A;11. GCG
PHET_01688	1	1	1	0.3905	3	0.554949	0.452605	4.78582	0.527348	0.456358	4.78582	9	1. 0.46412;2. 628;3. 1882;4. 638;5. 638;6. 1912;7. 654;8. 1960;9. 1087;10. S;11. AGC	1. 0.45659;2. 760;3. 2278;4. 770;5. 770;6. 2308;7. 786;8. 2356;9. 1483;10. N;11. AAT	1. 0.47738;2. 973;3. 2917;4. 983;5. 983;6. 2947;7. 999;8. 2995;9. 2122;10. N;11. AAT	1. 0.43216;2. 1224;3. 3670;4. 1234;5. 1234;6. 3700;7. 1250;8. 3748;9. 2872;10. T;11. ACT	1. 0.50548;2. 1404;3. 4210;4. 1604;5. 1604;6. 4810;7. 1620;8. 4858;9. 3403;10. V;11. GTA	1. 0.55158;2. 1446;3. 4336;4. 1646;5. 1646;6. 4936;7. 1662;8. 4984;9. 3529;10. N;11. AAT	1. 0.52413;2. 1499;3. 4495;4. 1699;5. 1699;6. 5095;7. 1715;8. 5143;9. 3688;10. S;11. AGC	1. 0.47738;2. 1577;3. 4729;4. 1777;5. 1777;6. 5329;7. 1793;8. 5377;9. 3922;10. N;11. AAT	1. 0.45784;2. 2841;3. 8521;4. 3067;5. 3067;6. 9199;7. 3086;8. 9256;9. 7306;10. Q;11. CAG
PHET_04428	1	1	1	0.391	3	0.261578	0.189492	3.66511	0.21031	0.20974	3.66511	1	1. 0.74287;2. 109;3. 325;4. 109;5. 109;6. 325;7. 122;8. 364;9. 283;10. K;11. AAA
PHET_08871	1	1	1	0.3925	3	1.68876	0.160444		0.300046	0.171337		2	1. 0.75156;2. 35;3. 103;4. 89;5. 35;6. 103;7. 35;8. 103;9. 103;10. S;11. TCA	1. 0.66427;2. 69;3. 205;4. 123;5. 69;6. 205;7. 69;8. 205;9. 205;10. R;11. CGG
PHET_04342	1	1	1	0.393	3	0.216277	0.138021	6.46141	0.180796	0.140256	6.46141	16	1. 0.45153;2. 39;3. 115;4. 39;5. 39;6. 115;7. 39;8. 115;9. 115;10. V;11. GTC	1. 0.49852;2. 173;3. 517;4. 173;5. 173;6. 517;7. 173;8. 517;9. 517;10. C;11. TGC	1. 0.4564;2. 266;3. 796;4. 266;5. 266;6. 796;7. 266;8. 796;9. 796;10. T;11. ACA	1. 0.48307;2. 269;3. 805;4. 269;5. 269;6. 805;7. 269;8. 805;9. 805;10. Q;11. CAG	1. 0.49784;2. 285;3. 853;4. 285;5. 285;6. 853;7. 285;8. 853;9. 853;10. L;11. CTT	1. 0.47962;2. 465;3. 1393;4. 465;5. 465;6. 1393;7. 465;8. 1393;9. 1393;10. I;11. ATT	1. 0.44259;2. 467;3. 1399;4. 467;5. 467;6. 1399;7. 467;8. 1399;9. 1399;10. D;11. GAT	1. 0.45829;2. 535;3. 1603;4. 535;5. 535;6. 1603;7. 535;8. 1603;9. 1603;10. S;11. TCC	1. 0.74812;2. 553;3. 1657;4. 553;5. 553;6. 1657;7. 553;8. 1657;9. 1657;10. N;11. AAT	1. 0.46974;2. 554;3. 1660;4. 554;5. 554;6. 1660;7. 554;8. 1660;9. 1660;10. R;11. CGA	1. 0.44574;2. 613;3. 1837;4. 613;5. 613;6. 1837;7. 613;8. 1837;9. 1837;10. I;11. ATT	1. 0.45619;2. 625;3. 1873;4. 625;5. 625;6. 1873;7. 625;8. 1873;9. 1873;10. T;11. ACG	1. 0.46038;2. 666;3. 1996;4. 666;5. 666;6. 1996;7. 666;8. 1996;9. 1996;10. R;11. AGA	1. 0.45434;2. 677;3. 2029;4. 677;5. 677;6. 2029;7. 677;8. 2029;9. 2029;10. N;11. AAC	1. 0.45579;2. 705;3. 2113;4. 705;5. 705;6. 2113;7. 705;8. 2113;9. 2113;10. E;11. GAA	1. 0.49151;2. 708;3. 2122;4. 708;5. 708;6. 2122;7. 708;8. 2122;9. 2122;10. N;11. AAT
PHET_08760	1	1	1	0.3936	4	0.149679	0.122639	5.58959	0.127896	0.127896	5.58959	3	1. 0.80636;2. 13;3. 37;4. 13;5. 13;6. 37;7. 13;8. 37;9. 37;10. S;11. AGT	1. 0.47189;2. 313;3. 937;4. 313;5. 313;6. 937;7. 313;8. 937;9. 937;10. T;11. ACC	1. 0.48431;2. 444;3. 1330;4. 444;5. 444;6. 1330;7. 444;8. 1330;9. 1330;10. C;11. TGT
PHET_05866	1	1	1	0.3962	3	0.614706	0.524003	4.48763	0.563201	0.534448	4.48763	3	1. 0.44516;2. 323;3. 967;4. 323;5. 323;6. 967;7. 323;8. 967;9. 967;10. V;11. GTG	1. 0.47107;2. 602;3. 1804;4. 602;5. 602;6. 1804;7. 602;8. 1804;9. 1732;10. T;11. ACC	1. 0.55623;2. 680;3. 2038;4. 680;5. 680;6. 2038;7. 680;8. 2038;9. 1966;10. M;11. ATG
PHET_06964	1	1	1	0.3974	3	0.67316	0.531093	4.22585	0.574972	0.564087	4.22585	1	1. 0.64157;2. 214;3. 640;4. 269;5. 269;6. 805;7. 275;8. 823;9. 583;10. H;11. CAT
PHET_01615	1	1	1	0.3981	4	0.258141	0.134791	5.59485	0.140681	0.140681	5.59485	2	1. 0.74981;2. 47;3. 139;4. 47;5. 47;6. 139;7. 74;8. 220;9. 1;10. S;11. TCG	1. 0.4263;2. 148;3. 442;4. 148;5. 148;6. 442;7. 175;8. 523;9. 304;10. I;11. ATT
PHET_04650	1	1	1	0.401	3	0.287694	0.208466	8.93442	0.243165	0.213751	8.93442	4	1. 0.4351;2. 431;3. 1291;4. 464;5. 431;6. 1291;7. 443;8. 1327;9. 1210;10. A;11. GCT	1. 0.42581;2. 512;3. 1534;4. 545;5. 512;6. 1534;7. 524;8. 1570;9. 1453;10. A;11. GCC	1. 0.42209;2. 571;3. 1711;4. 604;5. 571;6. 1711;7. 583;8. 1747;9. 1630;10. A;11. GCT	1. 0.67968;2. 740;3. 2218;4. 773;5. 740;6. 2218;7. 752;8. 2254;9. 2137;10. V;11. GTA
PHET_05462	1	1	1	0.4024	3	0.310992	0.217222	2.9123	0.276514	0.216141	2.9123	7	1. 0.45323;2. 7;3. 19;4. 8;5. 8;6. 22;7. 8;8. 22;9. 19;10. C;11. TGT	1. 0.44411;2. 14;3. 40;4. 15;5. 15;6. 43;7. 15;8. 43;9. 40;10. F;11. TTT	1. 0.61535;2. 87;3. 259;4. 103;5. 103;6. 307;7. 103;8. 307;9. 256;10. T;11. ACA	1. 0.40793;2. 106;3. 316;4. 122;5. 122;6. 364;7. 122;8. 364;9. 313;10. H;11. CAC	1. 0.42907;2. 247;3. 739;4. 476;5. 263;6. 787;7. 263;8. 787;9. 736;10. F;11. TTC	1. 0.76028;2. 271;3. 811;4. 500;5. 287;6. 859;7. 287;8. 859;9. 808;10. K;11. AAG	1. 0.41767;2. 332;3. 994;4. 561;5. 348;6. 1042;7. 348;8. 1042;9. 991;10. Q;11. CAA
PHET_01184	1	1	1	0.4035	4	0.206323	0.174127	3.83969	0.185884	0.175235	3.83969	1	1. 0.71265;2. 36;3. 106;4. 36;5. 36;6. 106;7. 36;8. 106;9. 106;10. L;11. TTG
PHET_05497	1	1	1	0.4042	4	0.251028	0.207123	5.76758	0.220259	0.211108	5.76758	2	1. 0.69055;2. 371;3. 1111;4. 371;5. 371;6. 1111;7. 371;8. 1111;9. 1111;10. H;11. CAC	1. 0.50825;2. 517;3. 1549;4. 517;5. 517;6. 1549;7. 517;8. 1549;9. 1549;10. V;11. GTG
PHET_08013	1	1	1	0.4076	3	0.164019	0.127841	4.80654	0.139304	0.130502	4.80654	11	1. 0.4195;2. 7;3. 19;4. 7;5. 7;6. 19;7. 7;8. 19;9. 19;10. V;11. GTT	1. 0.46202;2. 15;3. 43;4. 15;5. 15;6. 43;7. 15;8. 43;9. 43;10. L;11. TTG	1. 0.43715;2. 21;3. 61;4. 21;5. 21;6. 61;7. 21;8. 61;9. 55;10. D;11. GAC	1. 0.42243;2. 71;3. 211;4. 71;5. 71;6. 211;7. 71;8. 211;9. 205;10. V;11. GTT	1. 0.48604;2. 83;3. 247;4. 83;5. 83;6. 247;7. 83;8. 247;9. 241;10. Q;11. CAA	1. 0.44676;2. 200;3. 598;4. 204;5. 204;6. 610;7. 213;8. 637;9. 562;10. N;11. AAC	1. 0.46243;2. 205;3. 613;4. 209;5. 209;6. 625;7. 218;8. 652;9. 577;10. R;11. CGC	1. 0.45128;2. 324;3. 970;4. 328;5. 328;6. 982;7. 337;8. 1009;9. 934;10. D;11. GAT	1. 0.78864;2. 344;3. 1030;4. 348;5. 348;6. 1042;7. 357;8. 1069;9. 994;10. R;11. CGT	1. 0.41306;2. 454;3. 1360;4. 458;5. 458;6. 1372;7. 467;8. 1399;9. 1324;10. I;11. ATT	1. 0.4213;2. 465;3. 1393;4. 469;5. 469;6. 1405;7. 478;8. 1432;9. 1357;10. S;11. AGT
PHET_00726	1	1	1	0.4124	3	0.538541	0.193816		0.277742	0.213747		6	1. 0.41871;2. 4;3. 10;4. 4;5. 4;6. 10;7. 4;8. 10;9. 10;10. R;11. CGA	1. 0.48149;2. 11;3. 31;4. 11;5. 11;6. 31;7. 11;8. 31;9. 31;10. N;11. AAT	1. 0.48257;2. 15;3. 43;4. 15;5. 15;6. 43;7. 15;8. 43;9. 43;10. Y;11. TAC	1. 0.4361;2. 36;3. 106;4. 36;5. 36;6. 106;7. 36;8. 106;9. 106;10. V;11. GTC	1. 0.50936;2. 72;3. 214;4. 72;5. 72;6. 214;7. 72;8. 214;9. 214;10. G;11. GGC	1. 0.4361;2. 76;3. 226;4. 76;5. 76;6. 226;7. 76;8. 226;9. 226;10. V;11. GTC
PHET_04477	1	1	1	0.4135	3	0.174903	0.133865	7.05935	0.140821	0.140821	7.05935	9	1. 0.4361;2. 53;3. 157;4. 53;5. 53;6. 157;7. 63;8. 187;9. 4;10. L;11. CTT	1. 0.43902;2. 105;3. 313;4. 105;5. 105;6. 313;7. 115;8. 343;9. 160;10. L;11. TTG	1. 0.42689;2. 227;3. 679;4. 227;5. 227;6. 679;7. 237;8. 709;9. 526;10. A;11. GCG	1. 0.68081;2. 228;3. 682;4. 228;5. 228;6. 682;7. 238;8. 712;9. 529;10. F;11. TTT	1. 0.42682;2. 230;3. 688;4. 230;5. 230;6. 688;7. 240;8. 718;9. 535;10. D;11. GAC	1. 0.45157;2. 231;3. 691;4. 231;5. 231;6. 691;7. 241;8. 721;9. 538;10. P;11. CCG	1. 0.46467;2. 245;3. 733;4. 245;5. 245;6. 733;7. 255;8. 763;9. 580;10. F;11. TTC	1. 0.43242;2. 251;3. 751;4. 251;5. 251;6. 751;7. 261;8. 781;9. 598;10. P;11. CCT	1. 0.43117;2. 294;3. 880;4. 294;5. 294;6. 880;7. 304;8. 910;9. 727;10. K;11. AAA
PHET_00799	1	1	1	0.4161	3	0.190568	0.14725	4.49547	0.177328	0.14904	4.49547	2	1. 0.55937;2. 538;3. 1612;4. 546;5. 546;6. 1636;7. 553;8. 1657;9. 1591;10. T;11. ACA	1. 0.5915;2. 578;3. 1732;4. 586;5. 586;6. 1756;7. 593;8. 1777;9. 1711;10. E;11. GAA
PHET_02914	1	1	1	0.4164	3	0.369091	0.233881	4.86115	0.325798	0.237236	4.86115	9	1. 0.40365;2. 12;3. 34;4. 39;5. 39;6. 115;7. 39;8. 115;9. 34;10. V;11. GTA	1. 0.43976;2. 38;3. 112;4. 65;5. 65;6. 193;7. 65;8. 193;9. 112;10. S;11. TCA	1. 0.42205;2. 40;3. 118;4. 67;5. 67;6. 199;7. 67;8. 199;9. 118;10. Q;11. CAA	1. 0.43599;2. 234;3. 700;4. 261;5. 261;6. 781;7. 273;8. 817;9. 646;10. P;11. CCG	1. 0.70915;2. 266;3. 796;4. 293;5. 293;6. 877;7. 305;8. 913;9. 742;10. T;11. ACC	1. 0.43362;2. 312;3. 934;4. 339;5. 339;6. 1015;7. 351;8. 1051;9. 880;10. F;11. TTT	1. 0.42903;2. 359;3. 1075;4. 386;5. 386;6. 1156;7. 398;8. 1192;9. 1021;10. S;11. AGT	1. 0.43241;2. 377;3. 1129;4. 404;5. 404;6. 1210;7. 416;8. 1246;9. 1075;10. T;11. ACA	1. 0.43976;2. 529;3. 1585;4. 556;5. 556;6. 1666;7. 568;8. 1702;9. 1531;10. S;11. TCA
PHET_06918	1	1	1	0.4172	3	0.416651	0.228534	5.04164	0.332172	0.238415	5.04164	1	1. 0.78796;2. 133;3. 397;4. 135;5. 133;6. 397;7. 133;8. 397;9. 397;10. I;11. ATA
PHET_09332	1	1	1	0.4174	3	0.31857	0.242604	4.55671	0.271575	0.257827	4.55671	2	1. 0.58221;2. 65;3. 193;4. 97;5. 97;6. 289;7. 97;8. 289;9. 193;10. L;11. TTA	1. 0.67826;2. 390;3. 1168;4. 422;5. 422;6. 1264;7. 422;8. 1264;9. 1168;10. E;11. GAA
PHET_01228	1	1	1	0.4174	3	0.389536	0.322068	5.94757	0.375645	0.322217	5.94757	3	1. 0.52679;2. 644;3. 1930;4. 1266;5. 649;6. 1945;7. 649;8. 1945;9. 1828;10. I;11. ATC	1. 0.53201;2. 796;3. 2386;4. 1418;5. 801;6. 2401;7. 801;8. 2401;9. 2284;10. P;11. CCC	1. 0.52395;2. 1694;3. 5080;4. 2340;5. 1720;6. 5158;7. 1720;8. 5158;9. 4918;10. N;11. AAT
PHET_00216	1	1	1	0.4228	3	0.187152	0.1323	4.26934	0.169287	0.134891	4.26934	8	1. 0.51084;2. 193;3. 577;4. 209;5. 209;6. 625;7. 209;8. 625;9. 520;10. C;11. TGT	1. 0.4659;2. 245;3. 733;4. 324;5. 324;6. 970;7. 324;8. 970;9. 673;10. I;11. ATT	1. 0.48049;2. 289;3. 865;4. 368;5. 368;6. 1102;7. 368;8. 1102;9. 805;10. K;11. AAA	1. 0.45989;2. 327;3. 979;4. 406;5. 406;6. 1216;7. 406;8. 1216;9. 919;10. T;11. ACT	1. 0.47808;2. 345;3. 1033;4. 424;5. 424;6. 1270;7. 424;8. 1270;9. 973;10. N;11. AAC	1. 0.45024;2. 421;3. 1261;4. 500;5. 500;6. 1498;7. 500;8. 1498;9. 1201;10. M;11. ATG	1. 0.47161;2. 454;3. 1360;4. 533;5. 533;6. 1597;7. 533;8. 1597;9. 1300;10. H;11. CAC	1. 0.79111;2. 482;3. 1444;4. 561;5. 561;6. 1681;7. 561;8. 1681;9. 1384;10. N;11. AAT
PHET_05210	1	1	1	0.4235	3	0.219616	0.165377	4.878	0.204035	0.167582	4.878	2	1. 0.45083;2. 194;3. 580;4. 561;5. 561;6. 1681;7. 590;8. 1768;9. 562;10. L;11. TTG	1. 0.55193;2. 1289;3. 3865;4. 1658;5. 1656;6. 4966;7. 1691;8. 5071;9. 3811;10. T;11. ACT
PHET_07444	1	1	1	0.4238	3	0.204726	0.172148	5.02105	0.18716	0.175199	5.02105	1	1. 0.67797;2. 429;3. 1285;4. 624;5. 429;6. 1285;7. 429;8. 1285;9. 1282;10. T;11. ACC
PHET_00224	1	1	1	0.424	4	0.34253	0.272925	5.4276	0.301554	0.27713	5.4276	1	1. 0.7152;2. 31;3. 91;4. 37;5. 37;6. 109;7. 45;8. 133;9. 67;10. D;11. GAC
PHET_03271	1	1	1	0.4252	3	0.126794	0.103098	5.68379	0.107519	0.107519	5.68379	8	1. 0.40363;2. 243;3. 727;4. 248;5. 248;6. 742;7. 248;8. 742;9. 679;10. E;11. GAG	1. 0.40602;2. 636;3. 1906;4. 688;5. 688;6. 2062;7. 688;8. 2062;9. 1645;10. S;11. AGC	1. 0.41933;2. 754;3. 2260;4. 806;5. 806;6. 2416;7. 806;8. 2416;9. 1999;10. A;11. GCT	1. 0.40046;2. 779;3. 2335;4. 831;5. 831;6. 2491;7. 831;8. 2491;9. 2074;10. V;11. GTG	1. 0.42677;2. 910;3. 2728;4. 967;5. 967;6. 2899;7. 976;8. 2926;9. 2437;10. L;11. CTT	1. 0.77906;2. 938;3. 2812;4. 995;5. 995;6. 2983;7. 1004;8. 3010;9. 2521;10. T;11. ACT	1. 0.41933;2. 962;3. 2884;4. 1020;5. 1020;6. 3058;7. 1028;8. 3082;9. 2593;10. A;11. GCT	1. 0.40587;2. 1083;3. 3247;4. 1374;5. 1374;6. 4120;7. 1383;8. 4147;9. 2956;10. T;11. ACA
PHET_06064	1	1	1	0.4266	4	0.163864	0.137147	5.36492	0.14178	0.141392	5.36492	11	1. 0.41348;2. 49;3. 145;4. 49;5. 49;6. 145;7. 49;8. 145;9. 145;10. D;11. GAT	1. 0.41035;2. 53;3. 157;4. 53;5. 53;6. 157;7. 53;8. 157;9. 157;10. S;11. TCG	1. 0.40681;2. 286;3. 856;4. 286;5. 286;6. 856;7. 286;8. 856;9. 856;10. I;11. ATA	1. 0.4455;2. 308;3. 922;4. 308;5. 308;6. 922;7. 308;8. 922;9. 922;10. N;11. AAT	1. 0.41035;2. 310;3. 928;4. 310;5. 310;6. 928;7. 310;8. 928;9. 928;10. S;11. TCG	1. 0.43821;2. 346;3. 1036;4. 346;5. 346;6. 1036;7. 346;8. 1036;9. 1036;10. A;11. GCG	1. 0.41982;2. 697;3. 2089;4. 697;5. 697;6. 2089;7. 705;8. 2113;9. 1618;10. A;11. GCG	1. 0.41894;2. 704;3. 2110;4. 704;5. 704;6. 2110;7. 712;8. 2134;9. 1639;10. R;11. CGT	1. 0.41851;2. 748;3. 2242;4. 748;5. 748;6. 2242;7. 756;8. 2266;9. 1771;10. I;11. ATC	1. 0.73141;2. 793;3. 2377;4. 793;5. 793;6. 2377;7. 801;8. 2401;9. 1906;10. A;11. GCT	1. 0.43799;2. 802;3. 2404;4. 802;5. 802;6. 2404;7. 810;8. 2428;9. 1933;10. T;11. ACT
PHET_09232	1	1	1	0.4277	4	0.380602	0.310621	5.49122	0.345663	0.313387	5.49122	2	1. 0.49686;2. 386;3. 1156;4. 386;5. 386;6. 1156;7. 386;8. 1156;9. 1147;10. V;11. GTA	1. 0.63587;2. 414;3. 1240;4. 414;5. 414;6. 1240;7. 414;8. 1240;9. 1231;10. I;11. ATC
PHET_00742	1	1	1	0.4295	3	0.278055	0.201914	4.90847	0.208707	0.208707	4.90847	3	1. 0.66679;2. 96;3. 286;4. 96;5. 96;6. 286;7. 96;8. 286;9. 286;10. T;11. ACC	1. 0.44049;2. 180;3. 538;4. 180;5. 180;6. 538;7. 180;8. 538;9. 535;10. S;11. AGC	1. 0.41618;2. 256;3. 766;4. 256;5. 256;6. 766;7. 256;8. 766;9. 763;10. T;11. ACA
PHET_06300	1	1	1	0.4295	4	0.302933	0.208094	7.5581	0.279755	0.209609	7.5581	14	1. 0.42652;2. 138;3. 412;4. 251;5. 251;6. 751;7. 251;8. 751;9. 412;10. V;11. GTT	1. 0.45792;2. 330;3. 988;4. 443;5. 443;6. 1327;7. 443;8. 1327;9. 988;10. T;11. ACA	1. 0.4254;2. 350;3. 1048;4. 463;5. 463;6. 1387;7. 463;8. 1387;9. 1048;10. A;11. GCT	1. 0.46057;2. 379;3. 1135;4. 492;5. 492;6. 1474;7. 492;8. 1474;9. 1135;10. H;11. CAT	1. 0.43093;2. 382;3. 1144;4. 495;5. 495;6. 1483;7. 495;8. 1483;9. 1144;10. S;11. AGC	1. 0.43465;2. 388;3. 1162;4. 501;5. 501;6. 1501;7. 501;8. 1501;9. 1162;10. P;11. CCC	1. 0.42652;2. 401;3. 1201;4. 514;5. 514;6. 1540;7. 514;8. 1540;9. 1201;10. V;11. GTT	1. 0.43231;2. 422;3. 1264;4. 535;5. 535;6. 1603;7. 535;8. 1603;9. 1264;10. S;11. AGC	1. 0.43477;2. 503;3. 1507;4. 616;5. 616;6. 1846;7. 616;8. 1846;9. 1507;10. S;11. TCG	1. 0.43132;2. 563;3. 1687;4. 677;5. 677;6. 2029;7. 679;8. 2035;9. 1678;10. S;11. TCA	1. 0.76673;2. 566;3. 1696;4. 680;5. 680;6. 2038;7. 682;8. 2044;9. 1687;10. I;11. ATA	1. 0.43175;2. 568;3. 1702;4. 682;5. 682;6. 2044;7. 684;8. 2050;9. 1693;10. C;11. TGT	1. 0.42728;2. 593;3. 1777;4. 707;5. 707;6. 2119;7. 709;8. 2125;9. 1768;10. K;11. AAA	1. 0.41772;2. 605;3. 1813;4. 719;5. 719;6. 2155;7. 721;8. 2161;9. 1804;10. N;11. AAT
PHET_02762	1	1	1	0.4315	3	0.321076	0.212536	4.46204	0.301466	0.212826	4.46204	3	1. 0.74114;2. 526;3. 1576;4. 526;5. 526;6. 1576;7. 567;8. 1699;9. 1363;10. S;11. AGT	1. 0.54286;2. 623;3. 1867;4. 623;5. 623;6. 1867;7. 664;8. 1990;9. 1651;10. I;11. ATA	1. 0.79933;2. 775;3. 2323;4. 776;5. 775;6. 2323;7. 816;8. 2446;9. 2107;10. F;11. TTT
PHET_05050	1	1	1	0.4357	3	0.254238	0.228176	4.85609	0.234204	0.234204	4.85609	4	1. 0.57465;2. 200;3. 598;4. 200;5. 200;6. 598;7. 200;8. 598;9. 598;10. V;11. GTA	1. 0.57027;2. 497;3. 1489;4. 497;5. 497;6. 1489;7. 497;8. 1489;9. 1489;10. T;11. ACG	1. 0.62745;2. 1083;3. 3247;4. 1083;5. 1083;6. 3247;7. 1083;8. 3247;9. 3247;10. A;11. GCC	1. 0.58095;2. 1088;3. 3262;4. 1088;5. 1088;6. 3262;7. 1088;8. 3262;9. 3262;10. A;11. GCC
PHET_03489	1	1	1	0.436	3	0.496559	0.195477	5.50228	0.400433	0.195211	5.50228	20	1. 0.51263;2. 32;3. 94;4. 32;5. 32;6. 94;7. 32;8. 94;9. 94;10. L;11. CTT	1. 0.45546;2. 36;3. 106;4. 36;5. 36;6. 106;7. 36;8. 106;9. 106;10. G;11. GGC	1. 0.52145;2. 49;3. 145;4. 49;5. 49;6. 145;7. 49;8. 145;9. 142;10. I;11. ATT	1. 0.52092;2. 53;3. 157;4. 53;5. 53;6. 157;7. 53;8. 157;9. 154;10. L;11. CTC	1. 0.51631;2. 79;3. 235;4. 79;5. 79;6. 235;7. 79;8. 235;9. 229;10. L;11. CTG	1. 0.5689;2. 104;3. 310;4. 104;5. 104;6. 310;7. 104;8. 310;9. 304;10. V;11. GTA	1. 0.54707;2. 182;3. 544;4. 182;5. 182;6. 544;7. 182;8. 544;9. 535;10. A;11. GCT	1. 0.5353;2. 186;3. 556;4. 186;5. 186;6. 556;7. 186;8. 556;9. 547;10. S;11. AGT	1. 0.50248;2. 192;3. 574;4. 192;5. 192;6. 574;7. 192;8. 574;9. 565;10. A;11. GCA	1. 0.50386;2. 197;3. 589;4. 197;5. 197;6. 589;7. 197;8. 589;9. 580;10. T;11. ACT	1. 0.49404;2. 199;3. 595;4. 199;5. 199;6. 595;7. 199;8. 595;9. 586;10. A;11. GCC	1. 0.51053;2. 211;3. 631;4. 211;5. 211;6. 631;7. 211;8. 631;9. 622;10. S;11. TCG	1. 0.57243;2. 214;3. 640;4. 214;5. 214;6. 640;7. 214;8. 640;9. 631;10. S;11. TCG	1. 0.5602;2. 229;3. 685;4. 229;5. 229;6. 685;7. 229;8. 685;9. 676;10. I;11. ATC	1. 0.79538;2. 232;3. 694;4. 232;5. 232;6. 694;7. 232;8. 694;9. 685;10. Q;11. CAA	1. 0.49299;2. 350;3. 1048;4. 350;5. 350;6. 1048;7. 350;8. 1048;9. 1036;10. A;11. GCC	1. 0.46888;2. 361;3. 1081;4. 361;5. 361;6. 1081;7. 361;8. 1081;9. 1069;10. N;11. AAC	1. 0.43904;2. 404;3. 1210;4. 404;5. 404;6. 1210;7. 404;8. 1210;9. 1198;10. T;11. ACT	1. 0.48468;2. 410;3. 1228;4. 410;5. 410;6. 1228;7. 410;8. 1228;9. 1216;10. N;11. AAC	1. 0.42209;2. 424;3. 1270;4. 424;5. 424;6. 1270;7. 424;8. 1270;9. 1258;10. S;11. AGT
PHET_02840	1	1	1	0.4379	3	0.182539	0.126625	5.35319	0.163449	0.130716	5.35319	11	1. 0.42251;2. 39;3. 115;4. 39;5. 39;6. 115;7. 39;8. 115;9. 52;10. E;11. GAA	1. 0.45524;2. 46;3. 136;4. 46;5. 46;6. 136;7. 46;8. 136;9. 73;10. C;11. TGT	1. 0.79647;2. 48;3. 142;4. 48;5. 48;6. 142;7. 48;8. 142;9. 79;10. G;11. GGT	1. 0.52251;2. 50;3. 148;4. 50;5. 50;6. 148;7. 50;8. 148;9. 85;10. Q;11. CAG	1. 0.78561;2. 53;3. 157;4. 53;5. 53;6. 157;7. 53;8. 157;9. 94;10. K;11. AAA	1. 0.41721;2. 54;3. 160;4. 54;5. 54;6. 160;7. 54;8. 160;9. 97;10. D;11. GAT	1. 0.43365;2. 68;3. 202;4. 68;5. 68;6. 202;7. 68;8. 202;9. 139;10. D;11. GAC	1. 0.45962;2. 154;3. 460;4. 154;5. 154;6. 460;7. 154;8. 460;9. 397;10. R;11. CGG	1. 0.40846;2. 259;3. 775;4. 259;5. 259;6. 775;7. 259;8. 775;9. 712;10. K;11. AAA	1. 0.42657;2. 436;3. 1306;4. 446;5. 446;6. 1336;7. 460;8. 1378;9. 1192;10. D;11. GAT	1. 0.40591;2. 437;3. 1309;4. 447;5. 447;6. 1339;7. 461;8. 1381;9. 1195;10. I;11. ATA
PHET_10498	1	1	1	0.4402	3	0.356169	0.226551	5.49287	0.330059	0.224613	5.49287	3	1. 0.41795;2. 34;3. 100;4. 34;5. 34;6. 100;7. 34;8. 100;9. 55;10. L;11. CTC	1. 0.40137;2. 44;3. 130;4. 44;5. 44;6. 130;7. 44;8. 130;9. 85;10. T;11. ACG	1. 0.78552;2. 65;3. 193;4. 65;5. 65;6. 193;7. 65;8. 193;9. 148;10. V;11. GTG
PHET_00628	1	1	1	0.4474	3	0.312007	0.26494	5.09204	0.272936	0.272936	5.09204	2	1. 0.51849;2. 641;3. 1921;4. 716;5. 708;6. 2122;7. 732;8. 2194;9. 1534;10. S;11. AGC	1. 0.56946;2. 810;3. 2428;4. 919;5. 911;6. 2731;7. 935;8. 2803;9. 1948;10. N;11. AAT
PHET_04281	1	1	1	0.4481	3	0.173275	0.147424	3.77453	0.156244	0.156244	3.77453	2	1. 0.6163;2. 51;3. 151;4. 106;5. 106;6. 316;7. 106;8. 316;9. 151;10. D;11. GAC	1. 0.61128;2. 117;3. 349;4. 172;5. 172;6. 514;7. 172;8. 514;9. 349;10. D;11. GAT
PHET_09862	1	1	1	0.4492	3	0.353315	0.203569	3.28037	0.318468	0.205404	3.28037	4	1. 0.78826;2. 105;3. 313;4. 109;5. 109;6. 325;7. 112;8. 334;9. 124;10. K;11. AAA	1. 0.43647;2. 123;3. 367;4. 127;5. 127;6. 379;7. 130;8. 388;9. 178;10. I;11. ATA	1. 0.40792;2. 214;3. 640;4. 218;5. 218;6. 652;7. 221;8. 661;9. 451;10. I;11. ATC	1. 0.43564;2. 229;3. 685;4. 233;5. 233;6. 697;7. 236;8. 706;9. 496;10. E;11. GAA
PHET_00536	1	1	1	0.4507	4	0.311519	0.26986	5.03811	0.277078	0.277078	5.03811	2	1. 0.58557;2. 60;3. 178;4. 61;5. 61;6. 181;7. 61;8. 181;9. 178;10. R;11. AGA	1. 0.58707;2. 733;3. 2197;4. 736;5. 736;6. 2206;7. 736;8. 2206;9. 2188;10. D;11. GAC
PHET_04358	1	1	1	0.453	3	0.459759	0.375634	5.25799	0.440663	0.378214	5.25799	3	1. 0.57268;2. 547;3. 1639;4. 547;5. 547;6. 1639;7. 575;8. 1723;9. 1138;10. K;11. AAA	1. 0.40175;2. 1342;3. 4024;4. 1360;5. 1360;6. 4078;7. 1399;8. 4195;9. 2830;10. F;11. TTT	1. 0.59005;2. 1632;3. 4894;4. 1651;5. 1651;6. 4951;7. 1900;8. 5698;9. 3700;10. N;11. AAC
PHET_07229	1	1	1	0.4543	3	0.164532	0.110569	3.65589	0.130544	0.120083	3.65589	3	1. 0.84624;2. 4;3. 10;4. 52;5. 4;6. 10;7. 4;8. 10;9. 4;10. V;11. GTT	1. 0.46838;2. 5;3. 13;4. 53;5. 5;6. 13;7. 5;8. 13;9. 7;10. T;11. ACA	1. 0.47224;2. 179;3. 535;4. 227;5. 179;6. 535;7. 179;8. 535;9. 529;10. G;11. GGA
PHET_03396	1	1	1	0.4578	3	0.288516	0.229235	6.8239	0.272058	0.231211	6.8239	1	1. 0.64442;2. 739;3. 2215;4. 771;5. 771;6. 2311;7. 771;8. 2311;9. 2215;10. T;11. ACC
PHET_02677	1	1	1	0.4596	3	0.203829	0.170473	6.25316	0.17699	0.17699	6.25316	1	1. 0.66145;2. 273;3. 817;4. 276;5. 273;6. 817;7. 273;8. 817;9. 199;10. N;11. AAT
PHET_04178	1	1	1	0.4597	4	0.246294	0.197255	5.52335	0.218073	0.202699	5.52335	3	1. 0.40821;2. 32;3. 94;4. 50;5. 50;6. 148;7. 50;8. 148;9. 94;10. F;11. TTT	1. 0.7518;2. 35;3. 103;4. 53;5. 53;6. 157;7. 53;8. 157;9. 103;10. T;11. ACT	1. 0.42811;2. 130;3. 388;4. 148;5. 148;6. 442;7. 148;8. 442;9. 388;10. V;11. GTT
PHET_07249	1	1	1	0.464	3	0.594163	0.251025	3.30719	0.519585	0.252613	3.30719	28	1. 0.54623;2. 2;3. 4;4. 2;5. 2;6. 4;7. 2;8. 4;9. 4;10. Q;11. CAG	1. 0.46274;2. 4;3. 10;4. 4;5. 4;6. 10;7. 4;8. 10;9. 10;10. D;11. GAC	1. 0.45284;2. 6;3. 16;4. 6;5. 6;6. 16;7. 6;8. 16;9. 16;10. K;11. AAA	1. 0.46486;2. 9;3. 25;4. 9;5. 9;6. 25;7. 9;8. 25;9. 25;10. M;11. ATG	1. 0.4857;2. 13;3. 37;4. 13;5. 13;6. 37;7. 13;8. 37;9. 37;10. S;11. AGT	1. 0.49431;2. 15;3. 43;4. 15;5. 15;6. 43;7. 15;8. 43;9. 43;10. K;11. AAA	1. 0.45264;2. 16;3. 46;4. 16;5. 16;6. 46;7. 16;8. 46;9. 46;10. L;11. CTT	1. 0.64837;2. 18;3. 52;4. 18;5. 18;6. 52;7. 18;8. 52;9. 52;10. Q;11. CAG	1. 0.46939;2. 24;3. 70;4. 24;5. 24;6. 70;7. 24;8. 70;9. 70;10. F;11. TTC	1. 0.50443;2. 28;3. 82;4. 28;5. 28;6. 82;7. 28;8. 82;9. 82;10. V;11. GTT	1. 0.48429;2. 34;3. 100;4. 35;5. 35;6. 103;7. 34;8. 100;9. 100;10. K;11. AAA	1. 0.50223;2. 38;3. 112;4. 39;5. 39;6. 115;7. 39;8. 115;9. 112;10. Q;11. CAA	1. 0.45616;2. 41;3. 121;4. 42;5. 42;6. 124;7. 42;8. 124;9. 121;10. G;11. GGA	1. 0.40384;2. 45;3. 133;4. 46;5. 46;6. 136;7. 46;8. 136;9. 133;10. R;11. CGT	1. 0.43641;2. 52;3. 154;4. 53;5. 53;6. 157;7. 53;8. 157;9. 154;10. T;11. ACT	1. 0.47201;2. 62;3. 184;4. 63;5. 63;6. 187;7. 63;8. 187;9. 184;10. T;11. ACC	1. 0.49916;2. 71;3. 211;4. 72;5. 72;6. 214;7. 72;8. 214;9. 211;10. S;11. TCT	1. 0.40158;2. 97;3. 289;4. 98;5. 98;6. 292;7. 98;8. 292;9. 289;10. H;11. CAC	1. 0.91017;2. 112;3. 334;4. 113;5. 113;6. 337;7. 113;8. 337;9. 334;10. L;11. TTG	1. 0.54053;2. 115;3. 343;4. 116;5. 116;6. 346;7. 116;8. 346;9. 343;10. S;11. TCA	1. 0.47895;2. 116;3. 346;4. 117;5. 117;6. 349;7. 117;8. 349;9. 346;10. H;11. CAC	1. 0.41836;2. 180;3. 538;4. 181;5. 181;6. 541;7. 181;8. 541;9. 538;10. V;11. GTT	1. 0.43158;2. 244;3. 730;4. 245;5. 245;6. 733;7. 245;8. 733;9. 730;10. P;11. CCT	1. 0.4976;2. 260;3. 778;4. 261;5. 261;6. 781;7. 261;8. 781;9. 778;10. V;11. GTT	1. 0.40405;2. 265;3. 793;4. 266;5. 266;6. 796;7. 266;8. 796;9. 793;10. I;11. ATA	1. 0.49193;2. 305;3. 913;4. 331;5. 331;6. 991;7. 331;8. 991;9. 910;10. S;11. TCA	1. 0.50106;2. 325;3. 973;4. 351;5. 351;6. 1051;7. 351;8. 1051;9. 970;10. E;11. GAG	1. 0.50776;2. 330;3. 988;4. 356;5. 356;6. 1066;7. 356;8. 1066;9. 985;10. A;11. GCA
PHET_03674	1	1	1	0.4657	3	0.692025	0.433007	5.96876	0.577748	0.442338	5.96876	8	1. 0.42534;2. 3;3. 7;4. 3;5. 3;6. 7;7. 3;8. 7;9. 7;10. V;11. GTC	1. 0.42677;2. 38;3. 112;4. 38;5. 38;6. 112;7. 38;8. 112;9. 112;10. L;11. CTG	1. 0.42947;2. 47;3. 139;4. 47;5. 47;6. 139;7. 47;8. 139;9. 139;10. L;11. TTG	1. 0.53306;2. 75;3. 223;4. 75;5. 75;6. 223;7. 75;8. 223;9. 223;10. M;11. ATG	1. 0.64073;2. 212;3. 634;4. 212;5. 212;6. 634;7. 212;8. 634;9. 634;10. G;11. GGG	1. 0.41718;2. 239;3. 715;4. 239;5. 239;6. 715;7. 239;8. 715;9. 715;10. L;11. CTG	1. 0.42223;2. 297;3. 889;4. 297;5. 297;6. 889;7. 297;8. 889;9. 889;10. Q;11. CAA	1. 0.50664;2. 348;3. 1042;4. 348;5. 348;6. 1042;7. 348;8. 1042;9. 1042;10. D;11. GAC
PHET_09225	1	1	1	0.4658	3	0.285038	0.231461	4.73821	0.264317	0.23428	4.73821	2	1. 0.57987;2. 141;3. 421;4. 141;5. 141;6. 421;7. 165;8. 493;9. 277;10. V;11. GTA	1. 0.61988;2. 374;3. 1120;4. 374;5. 374;6. 1120;7. 398;8. 1192;9. 976;10. I;11. ATC
PHET_02606	1	1	1	0.4684	3	0.281086	0.223526	4.39245	0.231243	0.226514	4.39245	2	1. 0.52578;2. 327;3. 979;4. 396;5. 393;6. 1177;7. 393;8. 1177;9. 976;10. Q;11. CAA	1. 0.58072;2. 574;3. 1720;4. 643;5. 640;6. 1918;7. 640;8. 1918;9. 1717;10. Q;11. CAG
PHET_06120	1	1	1	0.469	3	0.405342	0.284291	5.22662	0.368782	0.287379	5.22662	1	1. 0.7036;2. 554;3. 1660;4. 554;5. 554;6. 1660;7. 554;8. 1660;9. 1549;10. T;11. ACT
PHET_06614	1	1	1	0.4702	4	0.373072	0.236919	4.53017	0.309394	0.240718	4.53017	12	1. 0.41511;2. 46;3. 136;4. 46;5. 46;6. 136;7. 46;8. 136;9. 49;10. F;11. TTC	1. 0.42362;2. 59;3. 175;4. 59;5. 59;6. 175;7. 59;8. 175;9. 88;10. F;11. TTC	1. 0.42315;2. 81;3. 241;4. 81;5. 81;6. 241;7. 81;8. 241;9. 154;10. K;11. AAA	1. 0.40634;2. 84;3. 250;4. 84;5. 84;6. 250;7. 84;8. 250;9. 163;10. D;11. GAT	1. 0.41005;2. 100;3. 298;4. 100;5. 100;6. 298;7. 100;8. 298;9. 211;10. N;11. AAT	1. 0.45804;2. 125;3. 373;4. 125;5. 125;6. 373;7. 125;8. 373;9. 286;10. S;11. TCG	1. 0.64081;2. 201;3. 601;4. 201;5. 201;6. 601;7. 201;8. 601;9. 514;10. I;11. ATA	1. 0.42758;2. 335;3. 1003;4. 335;5. 335;6. 1003;7. 335;8. 1003;9. 850;10. T;11. ACA	1. 0.47541;2. 390;3. 1168;4. 390;5. 390;6. 1168;7. 390;8. 1168;9. 1015;10. K;11. AAA	1. 0.43349;2. 393;3. 1177;4. 393;5. 393;6. 1177;7. 393;8. 1177;9. 1024;10. L;11. TTG	1. 0.41799;2. 464;3. 1390;4. 464;5. 464;6. 1390;7. 464;8. 1390;9. 1237;10. Y;11. TAT	1. 0.41043;2. 478;3. 1432;4. 478;5. 478;6. 1432;7. 478;8. 1432;9. 1279;10. H;11. CAT
PHET_02593	1	1	1	0.473	3	0.530447	0.36411	3.96707	0.448724	0.37397	3.96707	1	1. 0.62852;2. 117;3. 349;4. 137;5. 137;6. 409;7. 138;8. 412;9. 346;10. T;11. ACG
PHET_06990	1	1	1	0.4741	3	0.412277	0.277231	6.65973	0.344092	0.291779	6.65973	3	1. 0.40584;2. 71;3. 211;4. 86;5. 86;6. 256;7. 86;8. 256;9. 211;10. S;11. TCG	1. 0.41585;2. 203;3. 607;4. 220;5. 220;6. 658;7. 250;8. 748;9. 475;10. I;11. ATC	1. 0.67002;2. 261;3. 781;4. 278;5. 278;6. 832;7. 308;8. 922;9. 649;10. S;11. AGT
PHET_02200	1	1	1	0.4744	3	0.665197	0.480722	4.62918	0.600927	0.487958	4.62918	2	1. 0.60172;2. 642;3. 1924;4. 680;5. 652;6. 1954;7. 652;8. 1954;9. 1924;10. M;11. ATG	1. 0.54729;2. 715;3. 2143;4. 753;5. 725;6. 2173;7. 725;8. 2173;9. 2143;10. G;11. GGT
PHET_07596	1	1	1	0.4753	4	0.403617	0.237156	4.14503	0.365207	0.238254	4.14503	20	1. 0.40244;2. 84;3. 250;4. 84;5. 84;6. 250;7. 84;8. 250;9. 250;10. C;11. TGT	1. 0.44858;2. 90;3. 268;4. 90;5. 90;6. 268;7. 90;8. 268;9. 268;10. H;11. CAT	1. 0.42466;2. 103;3. 307;4. 103;5. 103;6. 307;7. 103;8. 307;9. 307;10. R;11. AGA	1. 0.40092;2. 109;3. 325;4. 109;5. 109;6. 325;7. 109;8. 325;9. 325;10. T;11. ACT	1. 0.43403;2. 117;3. 349;4. 117;5. 117;6. 349;7. 117;8. 349;9. 349;10. K;11. AAG	1. 0.43326;2. 149;3. 445;4. 149;5. 149;6. 445;7. 149;8. 445;9. 445;10. K;11. AAA	1. 0.44744;2. 162;3. 484;4. 162;5. 162;6. 484;7. 162;8. 484;9. 484;10. Y;11. TAC	1. 0.4534;2. 172;3. 514;4. 172;5. 172;6. 514;7. 172;8. 514;9. 514;10. C;11. TGC	1. 0.44394;2. 173;3. 517;4. 173;5. 173;6. 517;7. 173;8. 517;9. 517;10. H;11. CAT	1. 0.4143;2. 176;3. 526;4. 176;5. 176;6. 526;7. 176;8. 526;9. 526;10. A;11. GCC	1. 0.41181;2. 179;3. 535;4. 179;5. 179;6. 535;7. 179;8. 535;9. 535;10. R;11. CGC	1. 0.44293;2. 193;3. 577;4. 193;5. 193;6. 577;7. 193;8. 577;9. 577;10. C;11. TGC	1. 0.46564;2. 247;3. 739;4. 247;5. 247;6. 739;7. 247;8. 739;9. 739;10. L;11. CTG	1. 0.46271;2. 261;3. 781;4. 261;5. 261;6. 781;7. 261;8. 781;9. 781;10. A;11. GCA	1. 0.42361;2. 282;3. 844;4. 282;5. 282;6. 844;7. 282;8. 844;9. 844;10. M;11. ATG	1. 0.42737;2. 288;3. 862;4. 288;5. 288;6. 862;7. 288;8. 862;9. 862;10. T;11. ACG	1. 0.45759;2. 310;3. 928;4. 310;5. 310;6. 928;7. 310;8. 928;9. 928;10. A;11. GCG	1. 0.76914;2. 361;3. 1081;4. 361;5. 361;6. 1081;7. 361;8. 1081;9. 1081;10. T;11. ACT	1. 0.42402;2. 393;3. 1177;4. 393;5. 393;6. 1177;7. 393;8. 1177;9. 1177;10. A;11. GCG	1. 0.41689;2. 437;3. 1309;4. 437;5. 437;6. 1309;7. 437;8. 1309;9. 1309;10. Q;11. CAA
PHET_02356	1	1	1	0.4797	4	0.0883223	0.0777904	4.94515	0.0816631	0.0788924	4.94515	5	1. 0.41059;2. 817;3. 2449;4. 970;5. 970;6. 2908;7. 980;8. 2938;9. 1381;10. S;11. AGT	1. 0.51792;2. 820;3. 2458;4. 973;5. 973;6. 2917;7. 983;8. 2947;9. 1390;10. V;11. GTA	1. 0.40585;2. 1686;3. 5056;4. 1869;5. 1869;6. 5605;7. 1879;8. 5635;9. 3928;10. P;11. CCC	1. 0.40672;2. 2167;3. 6499;4. 2350;5. 2350;6. 7048;7. 2383;8. 7147;9. 5134;10. P;11. CCT	1. 0.78377;2. 2581;3. 7741;4. 2764;5. 2764;6. 8290;7. 2804;8. 8410;9. 6229;10. T;11. ACT
PHET_01017	1	1	1	0.4837	4	0.0901946	0.0473783	4.86841	0.0819086	0.0477029	4.86841	6	1. 0.41492;2. 489;3. 1465;4. 489;5. 489;6. 1465;7. 489;8. 1465;9. 1465;10. Y;11. TAT	1. 0.43455;2. 551;3. 1651;4. 551;5. 551;6. 1651;7. 551;8. 1651;9. 1651;10. S;11. TCG	1. 0.40822;2. 552;3. 1654;4. 552;5. 552;6. 1654;7. 552;8. 1654;9. 1654;10. S;11. AGT	1. 0.8329;2. 561;3. 1681;4. 561;5. 561;6. 1681;7. 561;8. 1681;9. 1681;10. G;11. GGC	1. 0.42817;2. 603;3. 1807;4. 603;5. 603;6. 1807;7. 603;8. 1807;9. 1807;10. F;11. TTC	1. 0.40232;2. 671;3. 2011;4. 671;5. 671;6. 2011;7. 671;8. 2011;9. 2011;10. D;11. GAT
PHET_03836	1	1	1	0.4837	3	0.148312	0.12652	4.55098	0.130779	0.130779	4.55098	24	1. 0.49812;2. 27;3. 79;4. 363;5. 363;6. 1087;7. 363;8. 1087;9. 79;10. A;11. GCC	1. 0.47651;2. 39;3. 115;4. 375;5. 375;6. 1123;7. 375;8. 1123;9. 115;10. T;11. ACG	1. 0.47034;2. 260;3. 778;4. 596;5. 596;6. 1786;7. 596;8. 1786;9. 778;10. I;11. ATT	1. 0.4951;2. 469;3. 1405;4. 875;5. 805;6. 2413;7. 805;8. 2413;9. 1405;10. A;11. GCG	1. 0.48054;2. 651;3. 1951;4. 1057;5. 987;6. 2959;7. 987;8. 2959;9. 1951;10. S;11. TCG	1. 0.47349;2. 658;3. 1972;4. 1064;5. 994;6. 2980;7. 994;8. 2980;9. 1972;10. T;11. ACT	1. 0.48054;2. 662;3. 1984;4. 1068;5. 998;6. 2992;7. 998;8. 2992;9. 1984;10. S;11. TCG	1. 0.47582;2. 735;3. 2203;4. 1141;5. 1071;6. 3211;7. 1078;8. 3232;9. 2203;10. I;11. ATA	1. 0.49385;2. 766;3. 2296;4. 1179;5. 1109;6. 3325;7. 1109;8. 3325;9. 2296;10. A;11. GCC	1. 0.48199;2. 796;3. 2386;4. 1209;5. 1139;6. 3415;7. 1139;8. 3415;9. 2386;10. R;11. AGA	1. 0.71331;2. 797;3. 2389;4. 1210;5. 1140;6. 3418;7. 1140;8. 3418;9. 2389;10. T;11. ACC	1. 0.48317;2. 801;3. 2401;4. 1214;5. 1144;6. 3430;7. 1144;8. 3430;9. 2401;10. P;11. CCC	1. 0.49699;2. 858;3. 2572;4. 1271;5. 1201;6. 3601;7. 1201;8. 3601;9. 2572;10. N;11. AAT	1. 0.47656;2. 897;3. 2689;4. 1310;5. 1240;6. 3718;7. 1240;8. 3718;9. 2689;10. T;11. ACA	1. 0.4782;2. 915;3. 2743;4. 1328;5. 1258;6. 3772;7. 1258;8. 3772;9. 2743;10. C;11. TGC	1. 0.5051;2. 921;3. 2761;4. 1334;5. 1264;6. 3790;7. 1264;8. 3790;9. 2761;10. S;11. TCT	1. 0.50874;2. 948;3. 2842;4. 1361;5. 1291;6. 3871;7. 1291;8. 3871;9. 2842;10. C;11. TGC	1. 0.46785;2. 996;3. 2986;4. 1409;5. 1339;6. 4015;7. 1339;8. 4015;9. 2986;10. I;11. ATA	1. 0.47686;2. 1034;3. 3100;4. 1447;5. 1377;6. 4129;7. 1377;8. 4129;9. 3100;10. F;11. TTT	1. 0.49286;2. 1046;3. 3136;4. 1459;5. 1389;6. 4165;7. 1389;8. 4165;9. 3136;10. N;11. AAC	1. 0.47946;2. 1161;3. 3481;4. 1574;5. 1504;6. 4510;7. 1504;8. 4510;9. 3481;10. N;11. AAT	1. 0.47752;2. 1188;3. 3562;4. 1601;5. 1531;6. 4591;7. 1531;8. 4591;9. 3562;10. S;11. AGT	1. 0.48156;2. 1225;3. 3673;4. 1638;5. 1568;6. 4702;7. 1568;8. 4702;9. 3673;10. S;11. TCG	1. 0.47448;2. 1247;3. 3739;4. 1660;5. 1590;6. 4768;7. 1590;8. 4768;9. 3739;10. A;11. GCG
PHET_04822	1	1	1	0.4839	4	0.198116	0.156814	3.90859	0.171774	0.159321	3.90859	2	1. 0.60752;2. 592;3. 1774;4. 662;5. 662;6. 1984;7. 693;8. 2077;9. 1573;10. G;11. GGT	1. 0.40423;2. 623;3. 1867;4. 693;5. 693;6. 2077;7. 724;8. 2170;9. 1666;10. S;11. TCG
PHET_04987	1	1	1	0.484	3	0.298367	0.176011	3.41116	0.261185	0.169862	3.41116	2	1. 0.82562;2. 54;3. 160;4. 105;5. 105;6. 313;7. 105;8. 313;9. 160;10. L;11. TTG	1. 0.40608;2. 83;3. 247;4. 134;5. 134;6. 400;7. 134;8. 400;9. 247;10. S;11. TCA
PHET_06910	1	1	1	0.4851	3	0.214623	0.163748	3.79483	0.177277	0.177277	3.79483	1	1. 0.74674;2. 77;3. 229;4. 96;5. 96;6. 286;7. 96;8. 286;9. 229;10. I;11. ATA
PHET_07297	1	1	1	0.4854	3	0.631014	0.219257	4.63739	0.491053	0.223678	4.63739	7	1. 0.85072;2. 7;3. 19;4. 8;5. 8;6. 22;7. 8;8. 22;9. 19;10. V;11. GTC	1. 0.53176;2. 18;3. 52;4. 19;5. 19;6. 55;7. 19;8. 55;9. 52;10. A;11. GCT	1. 0.53059;2. 43;3. 127;4. 44;5. 44;6. 130;7. 44;8. 130;9. 127;10. R;11. AGA	1. 0.50964;2. 44;3. 130;4. 45;5. 45;6. 133;7. 45;8. 133;9. 130;10. K;11. AAA	1. 0.54363;2. 54;3. 160;4. 55;5. 55;6. 163;7. 55;8. 163;9. 160;10. T;11. ACA	1. 0.59332;2. 77;3. 229;4. 78;5. 78;6. 232;7. 78;8. 232;9. 229;10. Y;11. TAT	1. 0.55639;2. 81;3. 241;4. 82;5. 82;6. 244;7. 82;8. 244;9. 241;10. R;11. CGG
PHET_08079	1	1	1	0.4863	4	0.453169	0.308348	5.46477	0.396716	0.310601	5.46477	9	1. 0.62182;2. 170;3. 508;4. 170;5. 170;6. 508;7. 170;8. 508;9. 508;10. G;11. GGA	1. 0.42327;2. 237;3. 709;4. 237;5. 237;6. 709;7. 237;8. 709;9. 709;10. L;11. CTC	1. 0.41871;2. 337;3. 1009;4. 337;5. 337;6. 1009;7. 337;8. 1009;9. 1009;10. T;11. ACG	1. 0.43751;2. 344;3. 1030;4. 344;5. 344;6. 1030;7. 344;8. 1030;9. 1030;10. T;11. ACA	1. 0.43808;2. 376;3. 1126;4. 376;5. 376;6. 1126;7. 376;8. 1126;9. 1123;10. I;11. ATT	1. 0.42931;2. 468;3. 1402;4. 468;5. 468;6. 1402;7. 468;8. 1402;9. 1399;10. D;11. GAT	1. 0.40626;2. 689;3. 2065;4. 689;5. 689;6. 2065;7. 689;8. 2065;9. 2062;10. P;11. CCA	1. 0.40166;2. 719;3. 2155;4. 719;5. 719;6. 2155;7. 719;8. 2155;9. 2152;10. I;11. ATA	1. 0.42545;2. 767;3. 2299;4. 767;5. 767;6. 2299;7. 767;8. 2299;9. 2296;10. R;11. AGG
PHET_01257	1	1	1	0.4865	3	0.458249	0.280714	5.55847	0.415708	0.285103	5.55847	7	1. 0.41714;2. 22;3. 64;4. 22;5. 22;6. 64;7. 22;8. 64;9. 49;10. T;11. ACA	1. 0.72603;2. 246;3. 736;4. 253;5. 253;6. 757;7. 253;8. 757;9. 718;10. T;11. ACC	1. 0.41207;2. 514;3. 1540;4. 521;5. 521;6. 1561;7. 521;8. 1561;9. 1522;10. A;11. GCA	1. 0.40668;2. 601;3. 1801;4. 608;5. 608;6. 1822;7. 608;8. 1822;9. 1783;10. V;11. GTT	1. 0.40675;2. 604;3. 1810;4. 611;5. 611;6. 1831;7. 611;8. 1831;9. 1792;10. K;11. AAA	1. 0.56757;2. 649;3. 1945;4. 656;5. 656;6. 1966;7. 656;8. 1966;9. 1927;10. M;11. ATG	1. 0.41248;2. 674;3. 2020;4. 681;5. 681;6. 2041;7. 681;8. 2041;9. 2002;10. P;11. CCC
PHET_02468	1	1	1	0.4866	3	0.220147	0.153781	5.01305	0.212849	0.152092	5.01305	1	1. 0.73143;2. 147;3. 439;4. 186;5. 175;6. 523;7. 174;8. 520;9. 373;10. C;11. TGT
PHET_08694	1	1	1	0.4877	3	0.374086	0.313853	4.78663	0.324925	0.324925	4.78663	3	1. 0.57547;2. 254;3. 760;4. 268;5. 268;6. 802;7. 280;8. 838;9. 742;10. R;11. AGA	1. 0.60792;2. 385;3. 1153;4. 399;5. 399;6. 1195;7. 411;8. 1231;9. 1135;10. H;11. CAT	1. 0.4534;2. 456;3. 1366;4. 470;5. 470;6. 1408;7. 482;8. 1444;9. 1348;10. M;11. ATG
PHET_08510	1	1	1	0.4883	3	0.189654	0.146873	5.21752	0.177395	0.148738	5.21752	1	1. 0.64409;2. 663;3. 1987;4. 686;5. 686;6. 2056;7. 686;8. 2056;9. 1855;10. G;11. GGT
PHET_12126	1	1	1	0.4883	3	0.4709	0.383063	5.6193	0.433789	0.391605	5.6193	4	1. 0.55743;2. 303;3. 907;4. 329;5. 306;6. 916;7. 306;8. 916;9. 907;10. V;11. GTA	1. 0.5367;2. 332;3. 994;4. 358;5. 335;6. 1003;7. 335;8. 1003;9. 991;10. Q;11. CAA	1. 0.51247;2. 356;3. 1066;4. 382;5. 359;6. 1075;7. 359;8. 1075;9. 1063;10. N;11. AAT	1. 0.43824;2. 465;3. 1393;4. 491;5. 468;6. 1402;7. 468;8. 1402;9. 1390;10. C;11. TGT
PHET_09012	1	1	1	0.4886	3	0.241651	0.17706	7.3859	0.19749	0.1829	7.3859	2	1. 0.40801;2. 61;3. 181;4. 61;5. 61;6. 181;7. 61;8. 181;9. 181;10. R;11. CGG	1. 0.71981;2. 162;3. 484;4. 162;5. 162;6. 484;7. 162;8. 484;9. 484;10. F;11. TTC
PHET_00067	1	1	1	0.4922	3	0.203817	0.145839	5.21781	0.154585	0.145159	5.21781	2	1. 0.46134;2. 725;3. 2173;4. 725;5. 725;6. 2173;7. 725;8. 2173;9. 2143;10. M;11. ATG	1. 0.57235;2. 1164;3. 3490;4. 1164;5. 1164;6. 3490;7. 1164;8. 3490;9. 3460;10. Y;11. TAC
PHET_00981	1	1	1	0.4928	3	0.299584	0.174018	4.19766	0.268727	0.176338	4.19766	13	1. 0.40902;2. 10;3. 28;4. 27;5. 27;6. 79;7. 28;8. 82;9. 16;10. H;11. CAC	1. 0.44889;2. 15;3. 43;4. 32;5. 32;6. 94;7. 33;8. 97;9. 31;10. F;11. TTT	1. 0.40116;2. 46;3. 136;4. 65;5. 63;6. 187;7. 64;8. 190;9. 124;10. V;11. GTC	1. 0.4006;2. 55;3. 163;4. 74;5. 72;6. 214;7. 73;8. 217;9. 151;10. E;11. GAG	1. 0.45113;2. 86;3. 256;4. 105;5. 103;6. 307;7. 104;8. 310;9. 244;10. A;11. GCC	1. 0.4198;2. 196;3. 586;4. 215;5. 213;6. 637;7. 214;8. 640;9. 571;10. T;11. ACC	1. 0.40196;2. 269;3. 805;4. 288;5. 286;6. 856;7. 287;8. 859;9. 790;10. V;11. GTG	1. 0.45834;2. 287;3. 859;4. 306;5. 304;6. 910;7. 305;8. 913;9. 844;10. T;11. ACT	1. 0.4608;2. 346;3. 1036;4. 365;5. 363;6. 1087;7. 364;8. 1090;9. 1021;10. L;11. TTA	1. 0.76819;2. 391;3. 1171;4. 410;5. 408;6. 1222;7. 409;8. 1225;9. 1156;10. V;11. GTC	1. 0.45376;2. 405;3. 1213;4. 424;5. 422;6. 1264;7. 423;8. 1267;9. 1198;10. Q;11. CAG	1. 0.40156;2. 434;3. 1300;4. 453;5. 451;6. 1351;7. 452;8. 1354;9. 1285;10. T;11. ACC	1. 0.4665;2. 447;3. 1339;4. 466;5. 464;6. 1390;7. 465;8. 1393;9. 1324;10. L;11. CTG
PHET_05112	1	1	1	0.4934	3	0.378915	0.330579	5.82203	0.343159	0.343159	5.82203	2	1. 0.5183;2. 312;3. 934;4. 334;5. 334;6. 1000;7. 356;8. 1066;9. 868;10. S;11. AGT	1. 0.50789;2. 1034;3. 3100;4. 1057;5. 1057;6. 3169;7. 1103;8. 3307;9. 2926;10. N;11. AAC
PHET_01251	1	1	1	0.4936	4	0.259467	0.21555	7.55631	0.240009	0.217599	7.55631	1	1. 0.76623;2. 113;3. 337;4. 157;5. 157;6. 469;7. 157;8. 469;9. 337;10. V;11. GTT
PHET_04875	1	1	1	0.4938	3	0.19516	0.0880356	5.14652	0.16815	0.0897868	5.14652	4	1. 0.51079;2. 62;3. 184;4. 104;5. 68;6. 202;7. 73;8. 217;9. 169;10. L;11. TTA	1. 0.87362;2. 74;3. 220;4. 116;5. 80;6. 238;7. 85;8. 253;9. 205;10. V;11. GTC	1. 0.43138;2. 174;3. 520;4. 216;5. 180;6. 538;7. 185;8. 553;9. 505;10. D;11. GAT	1. 0.52175;2. 182;3. 544;4. 224;5. 188;6. 562;7. 193;8. 577;9. 529;10. H;11. CAT
PHET_04149	1	1	1	0.4964	4	0.111574	0.0753951	3.31725	0.104747	0.0760223	3.31725	6	1. 0.42969;2. 351;3. 1051;4. 351;5. 351;6. 1051;7. 351;8. 1051;9. 1051;10. V;11. GTC	1. 0.45469;2. 458;3. 1372;4. 458;5. 458;6. 1372;7. 458;8. 1372;9. 1372;10. S;11. AGC	1. 0.4677;2. 496;3. 1486;4. 496;5. 496;6. 1486;7. 496;8. 1486;9. 1486;10. Q;11. CAG	1. 0.4276;2. 510;3. 1528;4. 510;5. 510;6. 1528;7. 510;8. 1528;9. 1528;10. A;11. GCA	1. 0.85753;2. 517;3. 1549;4. 517;5. 517;6. 1549;7. 517;8. 1549;9. 1549;10. V;11. GTT	1. 0.42556;2. 540;3. 1618;4. 540;5. 540;6. 1618;7. 540;8. 1618;9. 1618;10. E;11. GAA
PHET_10606	1	1	1	0.5043	4	0.47509	0.253597	6.93344	0.390968	0.252816	6.93344	10	1. 0.42775;2. 8;3. 22;4. 65;5. 65;6. 193;7. 65;8. 193;9. 22;10. R;11. CGC	1. 0.7058;2. 14;3. 40;4. 71;5. 71;6. 211;7. 71;8. 211;9. 40;10. F;11. TTC	1. 0.43211;2. 15;3. 43;4. 72;5. 72;6. 214;7. 72;8. 214;9. 43;10. I;11. ATA	1. 0.4252;2. 129;3. 385;4. 186;5. 186;6. 556;7. 186;8. 556;9. 385;10. G;11. GGC	1. 0.45953;2. 157;3. 469;4. 214;5. 214;6. 640;7. 214;8. 640;9. 469;10. L;11. CTC	1. 0.41552;2. 209;3. 625;4. 266;5. 266;6. 796;7. 266;8. 796;9. 625;10. R;11. AGA	1. 0.46297;2. 218;3. 652;4. 275;5. 275;6. 823;7. 275;8. 823;9. 652;10. S;11. TCA	1. 0.46624;2. 243;3. 727;4. 300;5. 300;6. 898;7. 300;8. 898;9. 727;10. S;11. TCC	1. 0.40413;2. 324;3. 970;4. 381;5. 381;6. 1141;7. 381;8. 1141;9. 970;10. C;11. TGT	1. 0.40615;2. 343;3. 1027;4. 400;5. 400;6. 1198;7. 400;8. 1198;9. 1027;10. H;11. CAT
PHET_05898	1	1	1	0.5068	3	0.312892	0.25382	7.91373	0.275251	0.267833	7.91373	2	1. 0.62961;2. 269;3. 805;4. 269;5. 269;6. 805;7. 269;8. 805;9. 802;10. K;11. AAA	1. 0.57182;2. 329;3. 985;4. 329;5. 329;6. 985;7. 329;8. 985;9. 982;10. T;11. ACT
PHET_06709	1	1	1	0.5074	3	0.153853	0.0940578	5.13786	0.109327	0.103739	5.13786	5	1. 0.52198;2. 71;3. 211;4. 71;5. 71;6. 211;7. 84;8. 250;9. 43;10. A;11. GCA	1. 0.57287;2. 180;3. 538;4. 180;5. 180;6. 538;7. 193;8. 577;9. 370;10. K;11. AAG	1. 0.51467;2. 209;3. 625;4. 209;5. 209;6. 625;7. 222;8. 664;9. 457;10. K;11. AAA	1. 0.58844;2. 359;3. 1075;4. 359;5. 359;6. 1075;7. 372;8. 1114;9. 907;10. L;11. CTA	1. 0.55938;2. 375;3. 1123;4. 375;5. 375;6. 1123;7. 388;8. 1162;9. 955;10. A;11. GCC
PHET_08449	1	1	1	0.5128	3	0.535593	0.309693	2.79551	0.41682	0.32261	2.79551	2	1. 0.43464;2. 59;3. 175;4. 59;5. 59;6. 175;7. 59;8. 175;9. 175;10. V;11. GTG	1. 0.73177;2. 73;3. 217;4. 73;5. 73;6. 217;7. 73;8. 217;9. 217;10. D;11. GAC
PHET_04298	1	1	1	0.5165	3	0.155045	0.1329	2.97997	0.138547	0.138547	2.97997	11	1. 0.41472;2. 51;3. 151;4. 51;5. 51;6. 151;7. 51;8. 151;9. 151;10. A;11. GCG	1. 0.44349;2. 87;3. 259;4. 87;5. 87;6. 259;7. 87;8. 259;9. 259;10. G;11. GGA	1. 0.42268;2. 148;3. 442;4. 151;5. 151;6. 451;7. 151;8. 451;9. 442;10. Q;11. CAG	1. 0.43594;2. 191;3. 571;4. 194;5. 194;6. 580;7. 194;8. 580;9. 571;10. C;11. TGC	1. 0.42309;2. 365;3. 1093;4. 368;5. 368;6. 1102;7. 368;8. 1102;9. 1093;10. S;11. TCA	1. 0.44036;2. 424;3. 1270;4. 427;5. 427;6. 1279;7. 427;8. 1279;9. 1270;10. P;11. CCC	1. 0.42705;2. 490;3. 1468;4. 509;5. 509;6. 1525;7. 509;8. 1525;9. 1426;10. S;11. AGC	1. 0.40611;2. 498;3. 1492;4. 517;5. 517;6. 1549;7. 517;8. 1549;9. 1450;10. M;11. ATG	1. 0.70767;2. 500;3. 1498;4. 519;5. 519;6. 1555;7. 519;8. 1555;9. 1456;10. S;11. TCC	1. 0.40924;2. 559;3. 1675;4. 578;5. 578;6. 1732;7. 578;8. 1732;9. 1633;10. E;11. GAA	1. 0.41327;2. 624;3. 1870;4. 643;5. 643;6. 1927;7. 643;8. 1927;9. 1828;10. S;11. TCT
PHET_04821	1	1	1	0.5186	3	0.407782	0.34383	5.50221	0.390502	0.34552	5.50221	1	1. 0.6081;2. 690;3. 2068;4. 691;5. 691;6. 2071;7. 697;8. 2089;9. 1903;10. I;11. ATT
PHET_07763	1	1	1	0.5217	3	0.602439	0.436809	4.94763	0.554192	0.442789	4.94763	3	1. 0.57262;2. 410;3. 1228;4. 411;5. 410;6. 1228;7. 410;8. 1228;9. 1213;10. V;11. GTT	1. 0.44921;2. 422;3. 1264;4. 423;5. 422;6. 1264;7. 422;8. 1264;9. 1249;10. T;11. ACA	1. 0.59483;2. 450;3. 1348;4. 451;5. 450;6. 1348;7. 450;8. 1348;9. 1333;10. A;11. GCA
PHET_09305	1	1	1	0.5227	4	0.318796	0.264891	6.08555	0.297063	0.267008	6.08555	1	1. 0.66757;2. 433;3. 1297;4. 433;5. 433;6. 1297;7. 433;8. 1297;9. 1297;10. F;11. TTT
PHET_04308	1	1	1	0.5255	4	0.070375	0.0641863	4.2986	0.0668092	0.0668092	4.2986	0
PHET_10601	1	1	1	0.5259	3	0.309581	0.222505	5.19613	0.291696	0.218986	5.19613	2	1. 0.75219;2. 19;3. 55;4. 19;5. 19;6. 55;7. 19;8. 55;9. 55;10. R;11. AGG	1. 0.53476;2. 243;3. 727;4. 243;5. 243;6. 727;7. 243;8. 727;9. 727;10. K;11. AAA
PHET_02067	1	1	1	0.527	3	0.316667	0.225926	7.44359	0.284487	0.228792	7.44359	2	1. 0.41177;2. 309;3. 925;4. 649;5. 310;6. 928;7. 310;8. 928;9. 907;10. V;11. GTA	1. 0.69737;2. 320;3. 958;4. 660;5. 321;6. 961;7. 321;8. 961;9. 940;10. T;11. ACA
PHET_03876	1	1	1	0.5295	4	0.514061	0.427846	6.22999	0.476544	0.43063	6.22999	1	1. 0.62092;2. 578;3. 1732;4. 581;5. 581;6. 1741;7. 581;8. 1741;9. 1372;10. K;11. AAG
PHET_04050	1	1	1	0.5313	4	0.397362	0.349971	6.80038	0.361798	0.355487	6.80038	1	1. 0.60602;2. 612;3. 1834;4. 619;5. 619;6. 1855;7. 643;8. 1927;9. 1420;10. D;11. GAT
PHET_09905	1	1	1	0.5329	3	0.191744	0.0096	5.29372	0.0259974	0.01016	5.29372	1	1. 0.44807;2. 38;3. 112;4. 38;5. 38;6. 112;7. 38;8. 112;9. 112;10. A;11. GCG
PHET_05123	1	1	1	0.5332	4	0.272507	0.211982	3.25321	0.201967	0.201967	3.25321	1	1. 0.71937;2. 144;3. 430;4. 156;5. 156;6. 466;7. 156;8. 466;9. 430;10. Q;11. CAG
PHET_03996	1	1	1	0.5379	3	0.211433	0.188114	4.98526	0.197695	0.188674	4.98526	1	1. 0.65097;2. 933;3. 2797;4. 933;5. 933;6. 2797;7. 933;8. 2797;9. 2743;10. F;11. TTC
PHET_04248	1	1	1	0.5389	3	0.473743	0.402701	5.58218	0.428423	0.409764	5.58218	2	1. 0.58795;2. 246;3. 736;4. 280;5. 280;6. 838;7. 280;8. 838;9. 736;10. R;11. CGT	1. 0.44673;2. 441;3. 1321;4. 475;5. 475;6. 1423;7. 475;8. 1423;9. 1321;10. M;11. ATG
PHET_02122	1	1	1	0.5396	3	0.359307	0.270221	5.50705	0.343778	0.271469	5.50705	2	1. 0.62428;2. 88;3. 262;4. 88;5. 88;6. 262;7. 88;8. 262;9. 262;10. T;11. ACA	1. 0.63999;2. 959;3. 2875;4. 975;5. 975;6. 2923;7. 975;8. 2923;9. 2851;10. C;11. TGC
PHET_08882	1	1	1	0.5403	3	0.151401	0.117366	4.76941	0.138537	0.119272	4.76941	9	1. 0.46651;2. 142;3. 424;4. 142;5. 142;6. 424;7. 142;8. 424;9. 424;10. S;11. AGT	1. 0.48592;2. 158;3. 472;4. 158;5. 158;6. 472;7. 158;8. 472;9. 472;10. S;11. TCT	1. 0.51987;2. 411;3. 1231;4. 411;5. 411;6. 1231;7. 411;8. 1231;9. 1231;10. H;11. CAT	1. 0.4524;2. 450;3. 1348;4. 450;5. 450;6. 1348;7. 450;8. 1348;9. 1348;10. S;11. AGT	1. 0.44609;2. 509;3. 1525;4. 509;5. 509;6. 1525;7. 509;8. 1525;9. 1525;10. D;11. GAT	1. 0.50625;2. 511;3. 1531;4. 511;5. 511;6. 1531;7. 511;8. 1531;9. 1531;10. L;11. CTG	1. 0.48857;2. 516;3. 1546;4. 516;5. 516;6. 1546;7. 516;8. 1546;9. 1546;10. G;11. GGG	1. 0.80619;2. 521;3. 1561;4. 521;5. 521;6. 1561;7. 521;8. 1561;9. 1561;10. K;11. AAA	1. 0.52118;2. 522;3. 1564;4. 522;5. 522;6. 1564;7. 522;8. 1564;9. 1564;10. F;11. TTT
PHET_00303	1	1	1	0.541	3	0.205856	0.129767	4.51042	0.193267	0.130274	4.51042	11	1. 0.51996;2. 6;3. 16;4. 6;5. 6;6. 16;7. 6;8. 16;9. 16;10. L;11. CTA	1. 0.4759;2. 15;3. 43;4. 15;5. 15;6. 43;7. 15;8. 43;9. 43;10. V;11. GTT	1. 0.4877;2. 20;3. 58;4. 20;5. 20;6. 58;7. 20;8. 58;9. 58;10. Y;11. TAC	1. 0.46548;2. 69;3. 205;4. 69;5. 69;6. 205;7. 69;8. 205;9. 205;10. N;11. AAT	1. 0.4811;2. 106;3. 316;4. 106;5. 106;6. 316;7. 106;8. 316;9. 316;10. S;11. AGC	1. 0.50752;2. 111;3. 331;4. 111;5. 111;6. 331;7. 111;8. 331;9. 331;10. V;11. GTG	1. 0.51081;2. 145;3. 433;4. 145;5. 145;6. 433;7. 145;8. 433;9. 433;10. V;11. GTG	1. 0.52401;2. 180;3. 538;4. 180;5. 180;6. 538;7. 180;8. 538;9. 538;10. F;11. TTC	1. 0.49908;2. 302;3. 904;4. 302;5. 302;6. 904;7. 302;8. 904;9. 904;10. K;11. AAA	1. 0.46271;2. 371;3. 1111;4. 376;5. 376;6. 1126;7. 376;8. 1126;9. 1111;10. D;11. GAT	1. 0.82112;2. 372;3. 1114;4. 377;5. 377;6. 1129;7. 377;8. 1129;9. 1114;10. D;11. GAT
PHET_04458	1	1	1	0.543	4	0.114129	0.100618	5.62337	0.110257	0.100752	5.62337	5	1. 0.53785;2. 556;3. 1666;4. 742;5. 742;6. 2224;7. 742;8. 2224;9. 1660;10. F;11. TTT	1. 0.40908;2. 1005;3. 3013;4. 1191;5. 1191;6. 3571;7. 1191;8. 3571;9. 2668;10. P;11. CCT	1. 0.40554;2. 2858;3. 8572;4. 3257;5. 3257;6. 9769;7. 3257;8. 9769;9. 7480;10. I;11. ATC	1. 0.41098;2. 2890;3. 8668;4. 3536;5. 3536;6. 10606;7. 3289;8. 9865;9. 7576;10. S;11. TCG	1. 0.7661;2. 2902;3. 8704;4. 3548;5. 3548;6. 10642;7. 3301;8. 9901;9. 7612;10. M;11. ATG
PHET_05422	1	1	1	0.548	4	0.52263	0.4366	6.18724	0.44714	0.44641	6.18724	1	1. 0.63071;2. 193;3. 577;4. 193;5. 193;6. 577;7. 193;8. 577;9. 379;10. G;11. GGT
PHET_06995	1	1	1	0.5505	3	0.494042	0.418151	4.58848	0.430641	0.430641	4.58848	2	1. 0.536;2. 22;3. 64;4. 22;5. 22;6. 64;7. 22;8. 64;9. 64;10. V;11. GTA	1. 0.52743;2. 122;3. 364;4. 122;5. 122;6. 364;7. 122;8. 364;9. 364;10. G;11. GGC
PHET_00723	1	1	1	0.5508	4	0.176509	0.1185	4.87187	0.13904	0.12249	4.87187	3	1. 0.48045;2. 16;3. 46;4. 16;5. 16;6. 46;7. 16;8. 46;9. 46;10. M;11. ATG	1. 0.55906;2. 61;3. 181;4. 61;5. 61;6. 181;7. 61;8. 181;9. 181;10. L;11. CTG	1. 0.67832;2. 111;3. 331;4. 111;5. 111;6. 331;7. 111;8. 331;9. 331;10. V;11. GTG
PHET_05397	1	1	1	0.551	3	0.32925	0.226287	7.4444	0.29022	0.23163	7.4444	4	1. 0.46858;2. 19;3. 55;4. 19;5. 19;6. 55;7. 19;8. 55;9. 55;10. T;11. ACT	1. 0.70669;2. 40;3. 118;4. 40;5. 40;6. 118;7. 40;8. 118;9. 118;10. N;11. AAT	1. 0.47589;2. 41;3. 121;4. 41;5. 41;6. 121;7. 41;8. 121;9. 121;10. Q;11. CAA	1. 0.46132;2. 98;3. 292;4. 98;5. 98;6. 292;7. 98;8. 292;9. 292;10. A;11. GCA
PHET_02311	1	1	1	0.5514	3	0.27456	0.23876	4.26501	0.25751	0.241802	4.26501	2	1. 0.58692;2. 379;3. 1135;4. 379;5. 379;6. 1135;7. 379;8. 1135;9. 1132;10. H;11. CAT	1. 0.5441;2. 554;3. 1660;4. 554;5. 554;6. 1660;7. 554;8. 1660;9. 1654;10. I;11. ATT
PHET_03905	1	1	1	0.554	3	0.72607	0.370719	5.22643	0.646335	0.377971	5.22643	40	1. 0.54578;2. 3;3. 7;4. 3;5. 3;6. 7;7. 3;8. 7;9. 7;10. V;11. GTT	1. 0.47612;2. 6;3. 16;4. 6;5. 6;6. 16;7. 6;8. 16;9. 16;10. A;11. GCG	1. 0.55487;2. 9;3. 25;4. 9;5. 9;6. 25;7. 9;8. 25;9. 25;10. V;11. GTT	1. 0.56654;2. 19;3. 55;4. 19;5. 19;6. 55;7. 19;8. 55;9. 55;10. E;11. GAG	1. 0.55925;2. 26;3. 76;4. 26;5. 26;6. 76;7. 26;8. 76;9. 76;10. A;11. GCG	1. 0.55999;2. 28;3. 82;4. 28;5. 28;6. 82;7. 28;8. 82;9. 82;10. E;11. GAA	1. 0.55487;2. 38;3. 112;4. 38;5. 38;6. 112;7. 38;8. 112;9. 112;10. V;11. GTT	1. 0.4359;2. 51;3. 151;4. 51;5. 51;6. 151;7. 51;8. 151;9. 151;10. G;11. GGT	1. 0.52833;2. 85;3. 253;4. 85;5. 85;6. 253;7. 85;8. 253;9. 253;10. T;11. ACT	1. 0.58281;2. 86;3. 256;4. 86;5. 86;6. 256;7. 86;8. 256;9. 256;10. V;11. GTG	1. 0.567;2. 93;3. 277;4. 93;5. 93;6. 277;7. 93;8. 277;9. 277;10. V;11. GTG	1. 0.54394;2. 104;3. 310;4. 104;5. 104;6. 310;7. 104;8. 310;9. 310;10. I;11. ATC	1. 0.61005;2. 105;3. 313;4. 105;5. 105;6. 313;7. 105;8. 313;9. 313;10. V;11. GTC	1. 0.54326;2. 135;3. 403;4. 135;5. 135;6. 403;7. 135;8. 403;9. 403;10. L;11. CTT	1. 0.78465;2. 146;3. 436;4. 146;5. 146;6. 436;7. 146;8. 436;9. 436;10. Q;11. CAA	1. 0.56464;2. 159;3. 475;4. 159;5. 159;6. 475;7. 159;8. 475;9. 475;10. C;11. TGC	1. 0.54664;2. 161;3. 481;4. 161;5. 161;6. 481;7. 161;8. 481;9. 481;10. L;11. CTC	1. 0.56257;2. 168;3. 502;4. 168;5. 168;6. 502;7. 168;8. 502;9. 502;10. S;11. AGT	1. 0.62464;2. 175;3. 523;4. 175;5. 175;6. 523;7. 175;8. 523;9. 523;10. Q;11. CAA	1. 0.41285;2. 178;3. 532;4. 178;5. 178;6. 532;7. 178;8. 532;9. 532;10. Q;11. CAG	1. 0.42566;2. 189;3. 565;4. 189;5. 189;6. 565;7. 189;8. 565;9. 565;10. T;11. ACT	1. 0.7427;2. 211;3. 631;4. 211;5. 211;6. 631;7. 211;8. 631;9. 631;10. A;11. GCC	1. 0.53357;2. 212;3. 634;4. 212;5. 212;6. 634;7. 212;8. 634;9. 634;10. I;11. ATA	1. 0.58323;2. 221;3. 661;4. 221;5. 221;6. 661;7. 221;8. 661;9. 661;10. Q;11. CAG	1. 0.43086;2. 229;3. 685;4. 229;5. 229;6. 685;7. 229;8. 685;9. 685;10. N;11. AAT	1. 0.57552;2. 235;3. 703;4. 235;5. 235;6. 703;7. 235;8. 703;9. 703;10. H;11. CAT	1. 0.55922;2. 246;3. 736;4. 246;5. 246;6. 736;7. 246;8. 736;9. 736;10. A;11. GCA	1. 0.56689;2. 262;3. 784;4. 263;5. 263;6. 787;7. 263;8. 787;9. 784;10. G;11. GGT	1. 0.55925;2. 265;3. 793;4. 266;5. 266;6. 796;7. 266;8. 796;9. 793;10. A;11. GCG	1. 0.56316;2. 268;3. 802;4. 269;5. 269;6. 805;7. 269;8. 805;9. 802;10. E;11. GAG	1. 0.5603;2. 294;3. 880;4. 295;5. 295;6. 883;7. 295;8. 883;9. 880;10. T;11. ACA	1. 0.57007;2. 337;3. 1009;4. 338;5. 338;6. 1012;7. 338;8. 1012;9. 1009;10. H;11. CAC	1. 0.53152;2. 339;3. 1015;4. 340;5. 340;6. 1018;7. 340;8. 1018;9. 1015;10. V;11. GTT	1. 0.56961;2. 349;3. 1045;4. 350;5. 350;6. 1048;7. 350;8. 1048;9. 1045;10. Y;11. TAT	1. 0.5829;2. 352;3. 1054;4. 353;5. 353;6. 1057;7. 353;8. 1057;9. 1054;10. E;11. GAA	1. 0.56877;2. 363;3. 1087;4. 364;5. 364;6. 1090;7. 364;8. 1090;9. 1087;10. K;11. AAG	1. 0.56257;2. 366;3. 1096;4. 367;5. 367;6. 1099;7. 367;8. 1099;9. 1096;10. S;11. AGT
PHET_07758	1	1	1	0.5544	4	0.100612	0.0589369	5.52248	0.0864548	0.0583814	5.52248	6	1. 0.44781;2. 35;3. 103;4. 35;5. 35;6. 103;7. 35;8. 103;9. 103;10. Q;11. CAG	1. 0.43302;2. 92;3. 274;4. 92;5. 92;6. 274;7. 92;8. 274;9. 274;10. R;11. CGT	1. 0.42654;2. 122;3. 364;4. 122;5. 122;6. 364;7. 122;8. 364;9. 364;10. R;11. CGT	1. 0.40151;2. 348;3. 1042;4. 348;5. 348;6. 1042;7. 348;8. 1042;9. 1039;10. S;11. AGT	1. 0.40156;2. 431;3. 1291;4. 431;5. 431;6. 1291;7. 431;8. 1291;9. 1288;10. D;11. GAT	1. 0.70014;2. 436;3. 1306;4. 436;5. 436;6. 1306;7. 436;8. 1306;9. 1303;10. S;11. TCA
PHET_06035	1	1	1	0.5558	4	0.147382	0.132951	8.16317	0.135195	0.135195	8.16317	14	1. 0.47393;2. 89;3. 265;4. 89;5. 89;6. 265;7. 89;8. 265;9. 265;10. N;11. AAT	1. 0.4778;2. 232;3. 694;4. 232;5. 232;6. 694;7. 232;8. 694;9. 694;10. I;11. ATT	1. 0.47221;2. 269;3. 805;4. 269;5. 269;6. 805;7. 269;8. 805;9. 805;10. S;11. AGC	1. 0.46476;2. 274;3. 820;4. 274;5. 274;6. 820;7. 274;8. 820;9. 820;10. I;11. ATA	1. 0.47072;2. 323;3. 967;4. 323;5. 323;6. 967;7. 323;8. 967;9. 967;10. G;11. GGC	1. 0.47569;2. 396;3. 1186;4. 396;5. 396;6. 1186;7. 396;8. 1186;9. 1186;10. T;11. ACT	1. 0.47562;2. 397;3. 1189;4. 397;5. 397;6. 1189;7. 397;8. 1189;9. 1189;10. V;11. GTT	1. 0.72308;2. 460;3. 1378;4. 460;5. 460;6. 1378;7. 460;8. 1378;9. 1378;10. V;11. GTA	1. 0.46893;2. 467;3. 1399;4. 467;5. 467;6. 1399;7. 467;8. 1399;9. 1399;10. S;11. AGC	1. 0.48697;2. 610;3. 1828;4. 610;5. 610;6. 1828;7. 610;8. 1828;9. 1828;10. T;11. ACG	1. 0.47035;2. 633;3. 1897;4. 633;5. 633;6. 1897;7. 633;8. 1897;9. 1897;10. T;11. ACC	1. 0.48231;2. 1010;3. 3028;4. 1333;5. 1333;6. 3997;7. 1333;8. 3997;9. 3028;10. A;11. GCA	1. 0.47226;2. 1025;3. 3073;4. 1348;5. 1348;6. 4042;7. 1348;8. 4042;9. 3073;10. I;11. ATC	1. 0.47562;2. 1059;3. 3175;4. 1382;5. 1382;6. 4144;7. 1382;8. 4144;9. 3175;10. V;11. GTT
PHET_03056	1	1	1	0.5566	3	0.143036	0.0790225	4.63263	0.119367	0.0801782	4.63263	6	1. 0.52211;2. 168;3. 502;4. 298;5. 298;6. 892;7. 307;8. 919;9. 481;10. I;11. ATA	1. 0.54394;2. 213;3. 637;4. 343;5. 343;6. 1027;7. 352;8. 1054;9. 616;10. Q;11. CAG	1. 0.53224;2. 320;3. 958;4. 450;5. 450;6. 1348;7. 459;8. 1375;9. 937;10. C;11. TGT	1. 0.66962;2. 361;3. 1081;4. 491;5. 491;6. 1471;7. 500;8. 1498;9. 1060;10. I;11. ATA	1. 0.49779;2. 408;3. 1222;4. 538;5. 538;6. 1612;7. 547;8. 1639;9. 1201;10. H;11. CAC	1. 0.49365;2. 423;3. 1267;4. 553;5. 553;6. 1657;7. 562;8. 1684;9. 1246;10. P;11. CCC
PHET_08468	1	1	1	0.5571	3	1.16327	0.39293	9.65887	0.86828	0.3932	9.65887	9	1. 0.65454;2. 4;3. 10;4. 58;5. 4;6. 10;7. 4;8. 10;9. 10;10. S;11. TCA	1. 0.50554;2. 6;3. 16;4. 60;5. 6;6. 16;7. 6;8. 16;9. 16;10. S;11. TCT	1. 0.5213;2. 63;3. 187;4. 117;5. 63;6. 187;7. 63;8. 187;9. 187;10. N;11. AAC	1. 0.71149;2. 97;3. 289;4. 151;5. 97;6. 289;7. 97;8. 289;9. 289;10. Y;11. TAT	1. 0.66673;2. 104;3. 310;4. 158;5. 104;6. 310;7. 104;8. 310;9. 310;10. W;11. TGG	1. 0.66819;2. 112;3. 334;4. 166;5. 112;6. 334;7. 112;8. 334;9. 334;10. K;11. AAG	1. 0.65571;2. 116;3. 346;4. 170;5. 116;6. 346;7. 116;8. 346;9. 346;10. G;11. GGA	1. 0.7107;2. 127;3. 379;4. 181;5. 127;6. 379;7. 127;8. 379;9. 379;10. N;11. AAT	1. 0.64002;2. 131;3. 391;4. 185;5. 131;6. 391;7. 131;8. 391;9. 391;10. V;11. GTT
PHET_06324	1	1	1	0.56	3	0.169055	0.140853	4.47957	0.156223	0.142539	4.47957	20	1. 0.43524;2. 36;3. 106;4. 37;5. 37;6. 109;7. 37;8. 109;9. 106;10. A;11. GCG	1. 0.4344;2. 356;3. 1066;4. 368;5. 368;6. 1102;7. 368;8. 1102;9. 1063;10. K;11. AAA	1. 0.42816;2. 367;3. 1099;4. 379;5. 379;6. 1135;7. 379;8. 1135;9. 1096;10. D;11. GAC	1. 0.41937;2. 503;3. 1507;4. 670;5. 670;6. 2008;7. 670;8. 2008;9. 1495;10. M;11. ATG	1. 0.42691;2. 508;3. 1522;4. 675;5. 675;6. 2023;7. 675;8. 2023;9. 1510;10. E;11. GAA	1. 0.42666;2. 509;3. 1525;4. 676;5. 676;6. 2026;7. 676;8. 2026;9. 1513;10. D;11. GAT	1. 0.43628;2. 756;3. 2266;4. 939;5. 939;6. 2815;7. 939;8. 2815;9. 2251;10. T;11. ACA	1. 0.4387;2. 786;3. 2356;4. 969;5. 969;6. 2905;7. 969;8. 2905;9. 2341;10. F;11. TTC	1. 0.43574;2. 795;3. 2383;4. 978;5. 978;6. 2932;7. 978;8. 2932;9. 2368;10. V;11. GTA	1. 0.45945;2. 817;3. 2449;4. 1000;5. 1000;6. 2998;7. 1000;8. 2998;9. 2434;10. L;11. TTG	1. 0.42956;2. 850;3. 2548;4. 1033;5. 1033;6. 3097;7. 1033;8. 3097;9. 2533;10. V;11. GTC	1. 0.4478;2. 873;3. 2617;4. 1056;5. 1056;6. 3166;7. 1056;8. 3166;9. 2602;10. G;11. GGA	1. 0.43054;2. 897;3. 2689;4. 1080;5. 1080;6. 3238;7. 1080;8. 3238;9. 2674;10. A;11. GCG	1. 0.42643;2. 902;3. 2704;4. 1085;5. 1085;6. 3253;7. 1085;8. 3253;9. 2689;10. A;11. GCC	1. 0.63154;2. 906;3. 2716;4. 1089;5. 1089;6. 3265;7. 1089;8. 3265;9. 2701;10. M;11. ATG	1. 0.43686;2. 929;3. 2785;4. 1112;5. 1112;6. 3334;7. 1112;8. 3334;9. 2770;10. D;11. GAC	1. 0.42763;2. 1049;3. 3145;4. 1232;5. 1232;6. 3694;7. 1232;8. 3694;9. 3130;10. L;11. TTG	1. 0.45685;2. 1080;3. 3238;4. 1263;5. 1263;6. 3787;7. 1263;8. 3787;9. 3223;10. L;11. CTT	1. 0.42039;2. 1124;3. 3370;4. 1307;5. 1307;6. 3919;7. 1307;8. 3919;9. 3355;10. V;11. GTT	1. 0.43287;2. 1134;3. 3400;4. 1317;5. 1317;6. 3949;7. 1317;8. 3949;9. 3385;10. G;11. GGT
PHET_07334	1	1	1	0.563	3	0.570397	0.25047	3.28367	0.532056	0.24717	3.28367	16	1. 0.43057;2. 32;3. 94;4. 32;5. 32;6. 94;7. 32;8. 94;9. 94;10. A;11. GCT	1. 0.43774;2. 35;3. 103;4. 35;5. 35;6. 103;7. 35;8. 103;9. 103;10. N;11. AAT	1. 0.49485;2. 37;3. 109;4. 37;5. 37;6. 109;7. 37;8. 109;9. 109;10. L;11. CTA	1. 0.46247;2. 80;3. 238;4. 90;5. 90;6. 268;7. 90;8. 268;9. 238;10. H;11. CAT	1. 0.47082;2. 85;3. 253;4. 95;5. 95;6. 283;7. 95;8. 283;9. 253;10. S;11. AGT	1. 0.43783;2. 131;3. 391;4. 213;5. 141;6. 421;7. 141;8. 421;9. 391;10. S;11. AGT	1. 0.4846;2. 133;3. 397;4. 215;5. 143;6. 427;7. 143;8. 427;9. 397;10. C;11. TGT	1. 0.49107;2. 171;3. 511;4. 253;5. 181;6. 541;7. 181;8. 541;9. 511;10. N;11. AAC	1. 0.46096;2. 193;3. 577;4. 275;5. 203;6. 607;7. 203;8. 607;9. 577;10. N;11. AAC	1. 0.42815;2. 197;3. 589;4. 279;5. 207;6. 619;7. 207;8. 619;9. 589;10. V;11. GTT	1. 0.48831;2. 198;3. 592;4. 280;5. 208;6. 622;7. 208;8. 622;9. 592;10. L;11. CTT	1. 0.46432;2. 201;3. 601;4. 283;5. 211;6. 631;7. 211;8. 631;9. 601;10. T;11. ACC	1. 0.48148;2. 209;3. 625;4. 291;5. 219;6. 655;7. 219;8. 655;9. 625;10. S;11. AGT	1. 0.84652;2. 213;3. 637;4. 295;5. 223;6. 667;7. 223;8. 667;9. 637;10. A;11. GCT	1. 0.43764;2. 218;3. 652;4. 300;5. 228;6. 682;7. 228;8. 682;9. 652;10. T;11. ACT	1. 0.45561;2. 227;3. 679;4. 309;5. 237;6. 709;7. 237;8. 709;9. 679;10. D;11. GAC
PHET_10817	1	1	1	0.5633	3	0.523645	0.40868	6.23653	0.44987	0.41619	6.23653	1	1. 0.62815;2. 255;3. 763;4. 280;5. 280;6. 838;7. 280;8. 838;9. 754;10. I;11. ATT
PHET_09287	1	1	1	0.5642	3	0.590463	0.35736	7.95283	0.48188	0.36007	7.95283	6	1. 0.41906;2. 76;3. 226;4. 77;5. 77;6. 229;7. 77;8. 229;9. 226;10. L;11. TTG	1. 0.47448;2. 101;3. 301;4. 102;5. 102;6. 304;7. 102;8. 304;9. 301;10. L;11. CTG	1. 0.40526;2. 206;3. 616;4. 207;5. 207;6. 619;7. 207;8. 619;9. 616;10. S;11. TCA	1. 0.53962;2. 207;3. 619;4. 208;5. 208;6. 622;7. 208;8. 622;9. 619;10. L;11. TTG	1. 0.45628;2. 215;3. 643;4. 216;5. 216;6. 646;7. 216;8. 646;9. 643;10. L;11. CTC	1. 0.41722;2. 242;3. 724;4. 243;5. 243;6. 727;7. 243;8. 727;9. 709;10. L;11. TTG
PHET_02669	1	1	1	0.5662	3	0.659637	0.450285	6.16357	0.63524	0.452838	6.16357	4	1. 0.61464;2. 105;3. 313;4. 188;5. 188;6. 562;7. 192;8. 574;9. 313;10. I;11. ATT	1. 0.62163;2. 146;3. 436;4. 229;5. 229;6. 685;7. 233;8. 697;9. 436;10. N;11. AAT	1. 0.4437;2. 195;3. 583;4. 278;5. 278;6. 832;7. 282;8. 844;9. 583;10. V;11. GTG	1. 0.66828;2. 627;3. 1879;4. 711;5. 711;6. 2131;7. 715;8. 2143;9. 1744;10. A;11. GCG
PHET_01233	1	1	1	0.5668	3	0.169171	0.147809	4.92607	0.15767	0.149674	4.92607	9	1. 0.61419;2. 443;3. 1327;4. 447;5. 447;6. 1339;7. 447;8. 1339;9. 325;10. M;11. ATG	1. 0.40818;2. 555;3. 1663;4. 559;5. 559;6. 1675;7. 559;8. 1675;9. 661;10. L;11. TTG	1. 0.40763;2. 754;3. 2260;4. 758;5. 758;6. 2272;7. 758;8. 2272;9. 1258;10. P;11. CCT	1. 0.40578;2. 1029;3. 3085;4. 1033;5. 1033;6. 3097;7. 1033;8. 3097;9. 2083;10. L;11. CTG	1. 0.41622;2. 1171;3. 3511;4. 1175;5. 1175;6. 3523;7. 1175;8. 3523;9. 2509;10. G;11. GGT	1. 0.40031;2. 1268;3. 3802;4. 1272;5. 1272;6. 3814;7. 1272;8. 3814;9. 2800;10. A;11. GCG	1. 0.40367;2. 1490;3. 4468;4. 1527;5. 1527;6. 4579;7. 1541;8. 4621;9. 3175;10. D;11. GAC	1. 0.59509;2. 1670;3. 5008;4. 1707;5. 1707;6. 5119;7. 1721;8. 5161;9. 3604;10. C;11. TGC	1. 0.41762;2. 1687;3. 5059;4. 1724;5. 1724;6. 5170;7. 1738;8. 5212;9. 3655;10. R;11. AGG
PHET_10233	1	1	1	0.5669	4	0.44962	0.02497	4.82361	0.135981	0.02515	4.82361	1	1. 0.68678;2. 15;3. 43;4. 30;5. 30;6. 88;7. 44;8. 130;9. 43;10. A;11. GCT
PHET_03482	1	1	1	0.5674	4	0.254028	0.219906	5.65035	0.24683	0.220649	5.65035	2	1. 0.61146;2. 773;3. 2317;4. 783;5. 783;6. 2347;7. 785;8. 2353;9. 2236;10. V;11. GTT	1. 0.59306;2. 1082;3. 3244;4. 1096;5. 1096;6. 3286;7. 1098;8. 3292;9. 3106;10. A;11. GCT
PHET_03118	1	1	1	0.5681	3	0.366016	0.28134	5.45027	0.355093	0.28284	5.45027	3	1. 0.6071;2. 154;3. 460;4. 497;5. 154;6. 460;7. 154;8. 460;9. 448;10. G;11. GGA	1. 0.59216;2. 210;3. 628;4. 553;5. 210;6. 628;7. 210;8. 628;9. 613;10. V;11. GTC	1. 0.61742;2. 1134;3. 3400;4. 1554;5. 1159;6. 3475;7. 1175;8. 3523;9. 3280;10. D;11. GAC
PHET_08254	1	1	1	0.5686	3	0.0971224	0.0492219	4.54123	0.0895395	0.0497886	4.54123	5	1. 0.44149;2. 156;3. 466;4. 156;5. 156;6. 466;7. 156;8. 466;9. 466;10. Q;11. CAG	1. 0.7676;2. 170;3. 508;4. 170;5. 170;6. 508;7. 170;8. 508;9. 508;10. M;11. ATG	1. 0.43313;2. 203;3. 607;4. 203;5. 203;6. 607;7. 203;8. 607;9. 607;10. H;11. CAC	1. 0.40092;2. 589;3. 1765;4. 589;5. 589;6. 1765;7. 589;8. 1765;9. 1765;10. H;11. CAT	1. 0.41347;2. 608;3. 1822;4. 608;5. 608;6. 1822;7. 608;8. 1822;9. 1822;10. M;11. ATG
PHET_01923	1	1	1	0.5693	3	0.392231	0.361067	5.34472	0.373455	0.362744	5.34472	2	1. 0.44664;2. 401;3. 1201;4. 428;5. 428;6. 1282;7. 428;8. 1282;9. 1198;10. L;11. CTT	1. 0.42844;2. 942;3. 2824;4. 970;5. 970;6. 2908;7. 970;8. 2908;9. 2821;10. Q;11. CAG
PHET_07234	1	1	1	0.5707	3	0.13704	0.110892	5.87584	0.117088	0.117088	5.87584	6	1. 0.79359;2. 6;3. 16;4. 20;5. 6;6. 16;7. 6;8. 16;9. 16;10. T;11. ACC	1. 0.41844;2. 451;3. 1351;4. 465;5. 451;6. 1351;7. 451;8. 1351;9. 1351;10. A;11. GCC	1. 0.79751;2. 491;3. 1471;4. 505;5. 491;6. 1471;7. 491;8. 1471;9. 1471;10. V;11. GTA	1. 0.46887;2. 572;3. 1714;4. 586;5. 572;6. 1714;7. 631;8. 1891;9. 1510;10. A;11. GCC	1. 0.4392;2. 746;3. 2236;4. 760;5. 746;6. 2236;7. 805;8. 2413;9. 2032;10. S;11. AGT	1. 0.44886;2. 769;3. 2305;4. 783;5. 769;6. 2305;7. 828;8. 2482;9. 2101;10. L;11. CTG
PHET_06055	1	1	1	0.5735	4	0.457804	0.231977	6.88081	0.392302	0.233861	6.88081	6	1. 0.57915;2. 11;3. 31;4. 11;5. 11;6. 31;7. 11;8. 31;9. 31;10. T;11. ACC	1. 0.61652;2. 25;3. 73;4. 25;5. 25;6. 73;7. 25;8. 73;9. 73;10. L;11. CTT	1. 0.58004;2. 29;3. 85;4. 29;5. 29;6. 85;7. 29;8. 85;9. 85;10. C;11. TGC	1. 0.57806;2. 30;3. 88;4. 30;5. 30;6. 88;7. 30;8. 88;9. 88;10. C;11. TGT	1. 0.58429;2. 37;3. 109;4. 37;5. 37;6. 109;7. 37;8. 109;9. 109;10. T;11. ACA	1. 0.57351;2. 140;3. 418;4. 140;5. 140;6. 418;7. 140;8. 418;9. 418;10. S;11. AGT
PHET_02202	1	1	1	0.574	3	0.73559	0.48809	4.52778	0.628408	0.539379	4.52778	1	1. 0.58066;2. 62;3. 184;4. 102;5. 62;6. 184;7. 62;8. 184;9. 184;10. N;11. AAT
PHET_02825	1	1	1	0.5768	3	0.281974	0.242497	3.80356	0.260087	0.247841	3.80356	1	1. 0.59557;2. 470;3. 1408;4. 547;5. 547;6. 1639;7. 547;8. 1639;9. 1408;10. E;11. GAG
PHET_05283	1	1	1	0.577	4	0.403844	0.359161	6.64424	0.378672	0.361968	6.64424	1	1. 0.53419;2. 533;3. 1597;4. 533;5. 533;6. 1597;7. 533;8. 1597;9. 1597;10. P;11. CCC
PHET_01937	1	1	1	0.5798	3	0.623956	0.48879	4.46799	0.54613	0.49192	4.46799	2	1. 0.53134;2. 42;3. 124;4. 42;5. 42;6. 124;7. 42;8. 124;9. 124;10. Q;11. CAA	1. 0.56441;2. 164;3. 490;4. 164;5. 164;6. 490;7. 164;8. 490;9. 490;10. I;11. ATT
PHET_03119	1	1	1	0.5809	3	0.342114	0.22741	4.98267	0.329258	0.22176	4.98267	3	1. 0.61276;2. 11;3. 31;4. 11;5. 11;6. 31;7. 11;8. 31;9. 31;10. K;11. AAA	1. 0.71567;2. 267;3. 799;4. 267;5. 267;6. 799;7. 267;8. 799;9. 799;10. D;11. GAC	1. 0.51164;2. 416;3. 1246;4. 416;5. 416;6. 1246;7. 416;8. 1246;9. 1246;10. T;11. ACA
PHET_10112	1	1	1	0.5813	3	0.622713	0.41326	6.937	0.55244	0.41457	6.937	1	1. 0.69695;2. 375;3. 1123;4. 381;5. 380;6. 1138;7. 380;8. 1138;9. 886;10. A;11. GCA
PHET_09607	1	1	1	0.5819	4	0.217396	0.189754	3.97327	0.194667	0.194667	3.97327	1	1. 0.6975;2. 345;3. 1033;4. 365;5. 365;6. 1093;7. 366;8. 1096;9. 847;10. V;11. GTT
PHET_07589	1	1	1	0.582	4	0.5749	0.494145	5.41496	0.504341	0.504341	5.41496	1	1. 0.61028;2. 183;3. 547;4. 228;5. 228;6. 682;7. 228;8. 682;9. 538;10. C;11. TGT
PHET_00959	1	1	1	0.5839	3	2.92307	0.10283	3.78992	1	0.10693	3.78992	5	1. 0.93771;2. 27;3. 79;4. 27;5. 27;6. 79;7. 31;8. 91;9. 55;10. H;11. CAT	1. 0.80755;2. 74;3. 220;4. 116;5. 74;6. 220;7. 78;8. 232;9. 196;10. L;11. CTT	1. 0.90067;2. 92;3. 274;4. 134;5. 92;6. 274;7. 96;8. 286;9. 250;10. G;11. GGA	1. 0.90397;2. 102;3. 304;4. 144;5. 102;6. 304;7. 106;8. 316;9. 280;10. S;11. AGC	1. 0.81356;2. 103;3. 307;4. 145;5. 103;6. 307;7. 107;8. 319;9. 283;10. L;11. CTT
PHET_10130	1	1	1	0.5856	4	0.495933	0.394389	5.70773	0.467156	0.397569	5.70773	1	1. 0.65071;2. 59;3. 175;4. 59;5. 59;6. 175;7. 59;8. 175;9. 175;10. S;11. TCT
PHET_03819	1	1	1	0.5861	3	0.384946	0.11141	6.28604	0.206893	0.11726	6.28604	2	1. 0.57659;2. 30;3. 88;4. 65;5. 30;6. 88;7. 30;8. 88;9. 88;10. Y;11. TAC	1. 0.55374;2. 64;3. 190;4. 99;5. 64;6. 190;7. 64;8. 190;9. 190;10. N;11. AAC
PHET_03262	1	1	1	0.5878	3	0.338854	0.279802	4.39738	0.289363	0.289363	4.39738	1	1. 0.59884;2. 358;3. 1072;4. 358;5. 358;6. 1072;7. 358;8. 1072;9. 1069;10. T;11. ACT
PHET_00419	1	1	1	0.5911	3	0.287786	0.0904758	3.59371	0.173388	0.0981583	3.59371	5	1. 0.63316;2. 2;3. 4;4. 2;5. 2;6. 4;7. 2;8. 4;9. 4;10. T;11. ACT	1. 0.67031;2. 5;3. 13;4. 5;5. 5;6. 13;7. 5;8. 13;9. 13;10. H;11. CAC	1. 0.69944;2. 9;3. 25;4. 9;5. 9;6. 25;7. 9;8. 25;9. 25;10. A;11. GCG	1. 0.6319;2. 86;3. 256;4. 86;5. 86;6. 256;7. 86;8. 256;9. 256;10. S;11. AGT	1. 0.56718;2. 163;3. 487;4. 163;5. 163;6. 487;7. 163;8. 487;9. 487;10. N;11. AAT
PHET_06388	1	1	1	0.5977	4	0.0558997	0.0399261	7.86199	0.04386	0.0417463	7.86199	3	1. 0.57379;2. 2;3. 4;4. 2;5. 2;6. 4;7. 2;8. 4;9. 4;10. M;11. ATG	1. 0.40131;2. 14;3. 40;4. 14;5. 14;6. 40;7. 14;8. 40;9. 40;10. R;11. CGT	1. 0.42849;2. 389;3. 1165;4. 389;5. 389;6. 1165;7. 389;8. 1165;9. 1165;10. L;11. CTT
PHET_06361	1	1	1	0.5991	4	0.38879	0.296129	6.79104	0.370465	0.297229	6.79104	2	1. 0.4241;2. 292;3. 874;4. 306;5. 306;6. 916;7. 306;8. 916;9. 871;10. M;11. ATG	1. 0.67137;2. 756;3. 2266;4. 771;5. 771;6. 2311;7. 771;8. 2311;9. 2146;10. S;11. TCC
PHET_03651	1	1	1	0.6016	3	0.0991321	0.0864437	6.17786	0.094693	0.0874127	6.17786	3	1. 0.41021;2. 404;3. 1210;4. 404;5. 404;6. 1210;7. 404;8. 1210;9. 1210;10. G;11. GGT	1. 0.72849;2. 529;3. 1585;4. 529;5. 529;6. 1585;7. 529;8. 1585;9. 1585;10. N;11. AAT	1. 0.40339;2. 1583;3. 4747;4. 1589;5. 1589;6. 4765;7. 1589;8. 4765;9. 4738;10. W;11. TGG
PHET_06394	1	1	1	0.602	3	0.240473	0.205951	4.45213	0.22898	0.206033	4.45213	2	1. 0.61782;2. 750;3. 2248;4. 814;5. 814;6. 2440;7. 817;8. 2449;9. 2236;10. N;11. AAC	1. 0.4579;2. 759;3. 2275;4. 823;5. 823;6. 2467;7. 826;8. 2476;9. 2263;10. I;11. ATC
PHET_02537	1	1	1	0.6036	3	0.203536	0.178286	4.24214	0.184886	0.184886	4.24214	1	1. 0.64266;2. 281;3. 841;4. 327;5. 327;6. 979;7. 327;8. 979;9. 841;10. V;11. GTT
PHET_07926	1	1	1	0.6067	4	0.382746	0.338408	5.80597	0.365938	0.340761	5.80597	1	1. 0.48055;2. 977;3. 2929;4. 1300;5. 1300;6. 3898;7. 1307;8. 3919;9. 2887;10. D;11. GAT
PHET_00653	1	1	1	0.6076	3	0.359605	0.283358	4.54262	0.336851	0.287801	4.54262	1	1. 0.59141;2. 347;3. 1039;4. 347;5. 347;6. 1039;7. 347;8. 1039;9. 880;10. S;11. AGT
PHET_05037	1	1	1	0.6127	3	0.569535	0.461489	5.44274	0.537421	0.465939	5.44274	3	1. 0.47258;2. 757;3. 2269;4. 757;5. 757;6. 2269;7. 757;8. 2269;9. 1612;10. M;11. ATG	1. 0.52943;2. 1133;3. 3397;4. 1137;5. 1133;6. 3397;7. 1133;8. 3397;9. 2737;10. H;11. CAT	1. 0.42486;2. 1368;3. 4102;4. 1372;5. 1368;6. 4102;7. 1368;8. 4102;9. 3442;10. L;11. TTG
PHET_04792	1	1	1	0.6129	3	0.389244	0.31947	5.25928	0.382666	0.3183	5.25928	1	1. 0.63372;2. 641;3. 1921;4. 647;5. 647;6. 1939;7. 647;8. 1939;9. 1912;10. V;11. GTT
PHET_07253	1	1	1	0.6135	3	0.349732	0.246528	7.48464	0.330413	0.250075	7.48464	1	1. 0.67585;2. 442;3. 1324;4. 453;5. 453;6. 1357;7. 453;8. 1357;9. 1321;10. D;11. GAC
PHET_05677	1	1	1	0.6138	3	0.234321	0.190141	4.37536	0.226403	0.191152	4.37536	1	1. 0.67895;2. 467;3. 1399;4. 467;5. 467;6. 1399;7. 467;8. 1399;9. 1399;10. K;11. AAA
PHET_12135	1	1	1	0.6139	3	2.50649	0.212064	4.00739	1	0.218939	4.00739	4	1. 0.84736;2. 15;3. 43;4. 58;5. 58;6. 172;7. 58;8. 172;9. 43;10. T;11. ACT	1. 0.91033;2. 38;3. 112;4. 81;5. 81;6. 241;7. 81;8. 241;9. 112;10. G;11. GGC	1. 0.9071;2. 51;3. 151;4. 94;5. 94;6. 280;7. 94;8. 280;9. 151;10. K;11. AAA	1. 0.89852;2. 97;3. 289;4. 140;5. 140;6. 418;7. 140;8. 418;9. 289;10. Y;11. TAC
PHET_08301	1	1	1	0.6152	3	0.390728	0.260065	3.70757	0.363456	0.262689	3.70757	2	1. 0.67391;2. 18;3. 52;4. 42;5. 42;6. 124;7. 42;8. 124;9. 52;10. N;11. AAT	1. 0.42012;2. 95;3. 283;4. 119;5. 119;6. 355;7. 119;8. 355;9. 283;10. R;11. CGA
PHET_02862	1	1	1	0.6157	4	0.206928	0.16634	4.99176	0.186441	0.168155	4.99176	3	1. 0.4225;2. 201;3. 601;4. 201;5. 201;6. 601;7. 201;8. 601;9. 601;10. H;11. CAT	1. 0.63008;2. 322;3. 964;4. 325;5. 325;6. 973;7. 325;8. 973;9. 961;10. V;11. GTT	1. 0.41256;2. 368;3. 1102;4. 371;5. 371;6. 1111;7. 371;8. 1111;9. 1099;10. T;11. ACT
PHET_00170	1	1	1	0.6179	3	0.153091	0.02527	7.56867	0.07787	0.02578	7.56867	1	1. 0.60876;2. 160;3. 478;4. 193;5. 193;6. 577;7. 193;8. 577;9. 478;10. L;11. TTG
PHET_06416	1	1	1	0.6189	3	0.257267	0.20861	7.22727	0.251466	0.210113	7.22727	2	1. 0.67049;2. 201;3. 601;4. 246;5. 246;6. 736;7. 246;8. 736;9. 403;10. V;11. GTT	1. 0.66499;2. 276;3. 826;4. 321;5. 321;6. 961;7. 321;8. 961;9. 628;10. I;11. ATT
PHET_09268	1	1	1	0.6195	3	0.296852	0.235576	4.61213	0.286497	0.237171	4.61213	1	1. 0.67081;2. 368;3. 1102;4. 368;5. 368;6. 1102;7. 368;8. 1102;9. 1069;10. V;11. GTC
PHET_10987	1	1	1	0.621	3	0.988909	0.78013	5.24708	0.81021	0.81021	5.24708	1	1. 0.55069;2. 55;3. 163;4. 58;5. 58;6. 172;7. 58;8. 172;9. 157;10. D;11. GAT
PHET_03376	1	1	1	0.6347	3	0.217918	0.194512	6.05087	0.19933	0.19933	6.05087	1	1. 0.43596;2. 53;3. 157;4. 53;5. 53;6. 157;7. 53;8. 157;9. 157;10. L;11. CTA
PHET_07531	1	1	1	0.6374	3	0.456488	0.353187	4.75047	0.435842	0.355706	4.75047	1	1. 0.57952;2. 727;3. 2179;4. 881;5. 881;6. 2641;7. 881;8. 2641;9. 2008;10. V;11. GTC
PHET_10095	1	1	1	0.6383	3	0.222532	0.0976447	7.91695	0.139045	0.0980512	7.91695	20	1. 0.45731;2. 16;3. 46;4. 16;5. 16;6. 46;7. 16;8. 46;9. 46;10. G;11. GGT	1. 0.48831;2. 26;3. 76;4. 26;5. 26;6. 76;7. 26;8. 76;9. 76;10. K;11. AAA	1. 0.46479;2. 54;3. 160;4. 54;5. 54;6. 160;7. 54;8. 160;9. 160;10. E;11. GAA	1. 0.51279;2. 266;3. 796;4. 314;5. 314;6. 940;7. 314;8. 940;9. 796;10. H;11. CAT	1. 0.451;2. 285;3. 853;4. 333;5. 333;6. 997;7. 333;8. 997;9. 853;10. D;11. GAT	1. 0.49253;2. 522;3. 1564;4. 570;5. 570;6. 1708;7. 570;8. 1708;9. 1564;10. V;11. GTC	1. 0.49848;2. 584;3. 1750;4. 632;5. 632;6. 1894;7. 632;8. 1894;9. 1750;10. S;11. TCG	1. 0.51352;2. 719;3. 2155;4. 767;5. 767;6. 2299;7. 767;8. 2299;9. 2155;10. P;11. CCC	1. 0.51491;2. 836;3. 2506;4. 884;5. 884;6. 2650;7. 884;8. 2650;9. 2506;10. P;11. CCA	1. 0.52153;2. 913;3. 2737;4. 961;5. 961;6. 2881;7. 961;8. 2881;9. 2737;10. P;11. CCG	1. 0.50312;2. 953;3. 2857;4. 1001;5. 1001;6. 3001;7. 1001;8. 3001;9. 2857;10. P;11. CCT	1. 0.51125;2. 1055;3. 3163;4. 1103;5. 1103;6. 3307;7. 1103;8. 3307;9. 3163;10. P;11. CCC	1. 0.52583;2. 1130;3. 3388;4. 1178;5. 1178;6. 3532;7. 1178;8. 3532;9. 3388;10. T;11. ACG	1. 0.44407;2. 1153;3. 3457;4. 1201;5. 1201;6. 3601;7. 1201;8. 3601;9. 3457;10. K;11. AAA	1. 0.49098;2. 1177;3. 3529;4. 1225;5. 1225;6. 3673;7. 1225;8. 3673;9. 3529;10. V;11. GTT	1. 0.44667;2. 1180;3. 3538;4. 1228;5. 1228;6. 3682;7. 1228;8. 3682;9. 3538;10. T;11. ACT	1. 0.49038;2. 1185;3. 3553;4. 1233;5. 1233;6. 3697;7. 1233;8. 3697;9. 3553;10. N;11. AAC	1. 0.48076;2. 1198;3. 3592;4. 1246;5. 1246;6. 3736;7. 1246;8. 3736;9. 3592;10. T;11. ACC	1. 0.4823;2. 1268;3. 3802;4. 1316;5. 1316;6. 3946;7. 1316;8. 3946;9. 3802;10. H;11. CAT	1. 0.48954;2. 1276;3. 3826;4. 1324;5. 1324;6. 3970;7. 1324;8. 3970;9. 3826;10. H;11. CAC
PHET_10490	1	1	1	0.6398	3	0.398818	0.305319	6.20659	0.377757	0.306608	6.20659	1	1. 0.69362;2. 376;3. 1126;4. 784;5. 376;6. 1126;7. 376;8. 1126;9. 1126;10. G;11. GGG
PHET_01608	1	1	1	0.6518	3	0.187692	0.167823	3.3934	0.171481	0.171481	3.3934	2	1. 0.53243;2. 281;3. 841;4. 313;5. 313;6. 937;7. 313;8. 937;9. 724;10. T;11. ACC	1. 0.40995;2. 378;3. 1132;4. 410;5. 410;6. 1228;7. 410;8. 1228;9. 1015;10. I;11. ATA
PHET_00641	1	1	1	0.6528	3	0.287153	0.190632	4.21723	0.279595	0.191081	4.21723	3	1. 0.71756;2. 387;3. 1159;4. 387;5. 387;6. 1159;7. 387;8. 1159;9. 628;10. V;11. GTA	1. 0.72068;2. 1369;3. 4105;4. 1411;5. 1411;6. 4231;7. 1411;8. 4231;9. 3370;10. V;11. GTT	1. 0.70442;2. 1459;3. 4375;4. 1501;5. 1501;6. 4501;7. 1501;8. 4501;9. 3640;10. T;11. ACA
PHET_00950	1	1	1	0.653	4	0.222091	0.19061	4.76405	0.219623	0.188871	4.76405	1	1. 0.73065;2. 329;3. 985;4. 329;5. 329;6. 985;7. 384;8. 1150;9. 286;10. A;11. GCG
PHET_08089	1	1	1	0.6578	3	0.525388	0.45808	6.06195	0.46712	0.46712	6.06195	2	1. 0.53759;2. 277;3. 829;4. 289;5. 289;6. 865;7. 289;8. 865;9. 829;10. R;11. AGG	1. 0.46899;2. 278;3. 832;4. 290;5. 290;6. 868;7. 290;8. 868;9. 832;10. H;11. CAT
PHET_06313	1	1	1	0.6586	4	0.218258	0.148739	7.02489	0.212107	0.148797	7.02489	2	1. 0.40405;2. 262;3. 784;4. 262;5. 262;6. 784;7. 262;8. 784;9. 625;10. L;11. CTC	1. 0.68058;2. 357;3. 1069;4. 357;5. 357;6. 1069;7. 357;8. 1069;9. 910;10. L;11. CTC
PHET_01581	1	1	1	0.6593	3	0.216436	0.16436	4.15498	0.207381	0.165105	4.15498	1	1. 0.62689;2. 370;3. 1108;4. 370;5. 370;6. 1108;7. 370;8. 1108;9. 1108;10. A;11. GCC
PHET_12340	1	1	1	0.6594	3	0.414159	0.285715	2.30063	0.374917	0.288217	2.30063	2	1. 0.41124;2. 68;3. 202;4. 68;5. 68;6. 202;7. 68;8. 202;9. 202;10. K;11. AAA	1. 0.68149;2. 264;3. 790;4. 264;5. 264;6. 790;7. 264;8. 790;9. 790;10. D;11. GAT
PHET_04575	1	1	1	0.66	4	0.232372	0.0579	3.94692	0.0769249	0.0769249	3.94692	2	1. 0.5662;2. 2;3. 4;4. 2;5. 2;6. 4;7. 2;8. 4;9. 4;10. S;11. AGT	1. 0.52898;2. 26;3. 76;4. 26;5. 26;6. 76;7. 26;8. 76;9. 76;10. D;11. GAT
PHET_10332	1	1	1	0.6612	4	0.0868955	0.00551	6.26187	0.0288384	0.00564	6.26187	1	1. 0.54122;2. 92;3. 274;4. 92;5. 92;6. 274;7. 92;8. 274;9. 241;10. S;11. TCC
PHET_02221	1	1	1	0.6646	3	0.456746	0.32709	5.96901	0.445861	0.325804	5.96901	2	1. 0.66389;2. 457;3. 1369;4. 596;5. 594;6. 1780;7. 617;8. 1849;9. 1300;10. T;11. ACC	1. 0.43728;2. 598;3. 1792;4. 737;5. 735;6. 2203;7. 758;8. 2272;9. 1723;10. I;11. ATA
PHET_02428	1	1	1	0.6656	3	0.436602	0.27936	6.15712	0.39936	0.27937	6.15712	3	1. 0.41534;2. 63;3. 187;4. 63;5. 63;6. 187;7. 63;8. 187;9. 184;10. V;11. GTT	1. 0.74235;2. 67;3. 199;4. 67;5. 67;6. 199;7. 67;8. 199;9. 196;10. V;11. GTA	1. 0.43902;2. 311;3. 931;4. 311;5. 311;6. 931;7. 311;8. 931;9. 928;10. L;11. CTC
PHET_05722	1	1	1	0.6657	3	0.292498	0.222658	4.5275	0.280513	0.223313	4.5275	1	1. 0.70112;2. 641;3. 1921;4. 697;5. 697;6. 2089;7. 697;8. 2089;9. 1921;10. T;11. ACG
PHET_00486	1	1	1	0.666	3	0.419811	0.282867	5.11776	0.363248	0.288484	5.11776	5	1. 0.40303;2. 158;3. 472;4. 158;5. 158;6. 472;7. 158;8. 472;9. 211;10. V;11. GTT	1. 0.41714;2. 162;3. 484;4. 162;5. 162;6. 484;7. 162;8. 484;9. 223;10. Y;11. TAT	1. 0.58722;2. 306;3. 916;4. 307;5. 307;6. 919;7. 307;8. 919;9. 655;10. L;11. CTA	1. 0.40046;2. 426;3. 1276;4. 427;5. 427;6. 1279;7. 427;8. 1279;9. 1015;10. V;11. GTA	1. 0.41971;2. 429;3. 1285;4. 430;5. 430;6. 1288;7. 430;8. 1288;9. 1024;10. P;11. CCC
PHET_00906	1	1	1	0.6667	3	0.381373	0.1701	3.3988	0.351086	0.16808	3.3988	5	1. 0.62722;2. 10;3. 28;4. 10;5. 10;6. 28;7. 10;8. 28;9. 28;10. G;11. GGC	1. 0.54427;2. 12;3. 34;4. 12;5. 12;6. 34;7. 12;8. 34;9. 34;10. Q;11. CAG	1. 0.4006;2. 31;3. 91;4. 39;5. 39;6. 115;7. 39;8. 115;9. 88;10. A;11. GCG	1. 0.40457;2. 35;3. 103;4. 43;5. 43;6. 127;7. 43;8. 127;9. 100;10. G;11. GGT	1. 0.44605;2. 85;3. 253;4. 93;5. 93;6. 277;7. 93;8. 277;9. 250;10. S;11. TCG
PHET_06219	1	1	1	0.667	4	0.647499	0.57021	5.77719	0.58714	0.57909	5.77719	0
PHET_02121	1	1	1	0.6679	3	0.102418	0.08837	4.74844	0.09638	0.08909	4.74844	5	1. 0.7402;2. 516;3. 1546;4. 516;5. 516;6. 1546;7. 520;8. 1558;9. 367;10. V;11. GTT	1. 0.41739;2. 700;3. 2098;4. 705;5. 705;6. 2113;7. 717;8. 2149;9. 895;10. A;11. GCT	1. 0.41273;2. 740;3. 2218;4. 745;5. 745;6. 2233;7. 757;8. 2269;9. 1015;10. Q;11. CAA	1. 0.41217;2. 1705;3. 5113;4. 1710;5. 1710;6. 5128;7. 1722;8. 5164;9. 3649;10. R;11. CGT	1. 0.42186;2. 1846;3. 5536;4. 1851;5. 1851;6. 5551;7. 1863;8. 5587;9. 4072;10. A;11. GCA
PHET_08614	1	1	1	0.6682	4	0.619716	0.254625	5.55169	0.574964	0.25528	5.55169	19	1. 0.56249;2. 67;3. 199;4. 67;5. 67;6. 199;7. 67;8. 199;9. 100;10. S;11. TCG	1. 0.54451;2. 77;3. 229;4. 77;5. 77;6. 229;7. 77;8. 229;9. 130;10. R;11. CGT	1. 0.57571;2. 78;3. 232;4. 78;5. 78;6. 232;7. 78;8. 232;9. 133;10. N;11. AAT	1. 0.54906;2. 79;3. 235;4. 79;5. 79;6. 235;7. 79;8. 235;9. 136;10. N;11. AAC	1. 0.54657;2. 97;3. 289;4. 97;5. 97;6. 289;7. 97;8. 289;9. 154;10. F;11. TTT	1. 0.52735;2. 105;3. 313;4. 105;5. 105;6. 313;7. 105;8. 313;9. 178;10. I;11. ATT	1. 0.53637;2. 124;3. 370;4. 124;5. 124;6. 370;7. 124;8. 370;9. 235;10. F;11. TTT	1. 0.91279;2. 134;3. 400;4. 134;5. 134;6. 400;7. 134;8. 400;9. 265;10. S;11. AGT	1. 0.53667;2. 155;3. 463;4. 155;5. 155;6. 463;7. 155;8. 463;9. 328;10. D;11. GAT	1. 0.5497;2. 158;3. 472;4. 158;5. 158;6. 472;7. 158;8. 472;9. 337;10. N;11. AAC	1. 0.59505;2. 166;3. 496;4. 167;5. 167;6. 499;7. 167;8. 499;9. 361;10. L;11. CTA	1. 0.59565;2. 169;3. 505;4. 170;5. 170;6. 508;7. 170;8. 508;9. 370;10. R;11. AGA	1. 0.56448;2. 171;3. 511;4. 172;5. 172;6. 514;7. 172;8. 514;9. 376;10. I;11. ATA	1. 0.58815;2. 173;3. 517;4. 174;5. 174;6. 520;7. 174;8. 520;9. 379;10. A;11. GCT	1. 0.58241;2. 191;3. 571;4. 192;5. 192;6. 574;7. 192;8. 574;9. 433;10. F;11. TTT	1. 0.56078;2. 292;3. 874;4. 293;5. 293;6. 877;7. 293;8. 877;9. 736;10. T;11. ACC	1. 0.57494;2. 305;3. 913;4. 306;5. 306;6. 916;7. 306;8. 916;9. 775;10. L;11. TTG	1. 0.56435;2. 330;3. 988;4. 331;5. 331;6. 991;7. 331;8. 991;9. 850;10. A;11. GCC	1. 0.59308;2. 331;3. 991;4. 332;5. 332;6. 994;7. 332;8. 994;9. 853;10. T;11. ACC
PHET_11531	1	1	1	0.6686	4	0.657251	0.37109	8.0213	0.58465	0.37145	8.0213	9	1. 0.4797;2. 7;3. 19;4. 47;5. 47;6. 139;7. 65;8. 193;9. 19;10. C;11. TGT	1. 0.50581;2. 14;3. 40;4. 54;5. 54;6. 160;7. 72;8. 214;9. 40;10. R;11. CGA	1. 0.48919;2. 72;3. 214;4. 122;5. 122;6. 364;7. 140;8. 418;9. 214;10. T;11. ACT	1. 0.51404;2. 89;3. 265;4. 139;5. 139;6. 415;7. 157;8. 469;9. 265;10. L;11. TTG	1. 0.50497;2. 104;3. 310;4. 154;5. 154;6. 460;7. 172;8. 514;9. 310;10. Q;11. CAG	1. 0.52469;2. 160;3. 478;4. 210;5. 210;6. 628;7. 228;8. 682;9. 478;10. P;11. CCT	1. 0.48278;2. 169;3. 505;4. 219;5. 219;6. 655;7. 237;8. 709;9. 505;10. N;11. AAT	1. 0.48358;2. 197;3. 589;4. 247;5. 247;6. 739;7. 265;8. 793;9. 586;10. N;11. AAT	1. 0.50002;2. 212;3. 634;4. 262;5. 262;6. 784;7. 280;8. 838;9. 631;10. R;11. AGA
PHET_01915	1	1	1	0.6686	4	0.352748	0.333181	5.93057	0.335368	0.335368	5.93057	1	1. 0.40806;2. 1565;3. 4693;4. 1567;5. 1567;6. 4699;7. 1567;8. 4699;9. 4678;10. N;11. AAT
PHET_08611	1	1	1	0.6697	3	0.453689	0.30443	5.0741	0.420729	0.308261	5.0741	5	1. 0.48207;2. 225;3. 673;4. 225;5. 225;6. 673;7. 253;8. 757;9. 427;10. L;11. CTC	1. 0.40475;2. 286;3. 856;4. 286;5. 286;6. 856;7. 314;8. 940;9. 610;10. T;11. ACT	1. 0.67874;2. 311;3. 931;4. 311;5. 311;6. 931;7. 339;8. 1015;9. 685;10. S;11. AGC	1. 0.41236;2. 341;3. 1021;4. 341;5. 341;6. 1021;7. 369;8. 1105;9. 775;10. L;11. CTT	1. 0.4104;2. 382;3. 1144;4. 382;5. 382;6. 1144;7. 410;8. 1228;9. 898;10. Q;11. CAA
PHET_04089	1	1	1	0.6737	3	0.615805	0.521765	4.96048	0.578946	0.527503	4.96048	2	1. 0.49867;2. 173;3. 517;4. 240;5. 216;6. 646;7. 216;8. 646;9. 517;10. R;11. CGA	1. 0.5087;2. 195;3. 583;4. 262;5. 238;6. 712;7. 238;8. 712;9. 583;10. N;11. AAC
PHET_02639	1	1	1	0.676	4	0.439697	0.401337	4.71346	0.408132	0.408132	4.71346	2	1. 0.56104;2. 96;3. 286;4. 96;5. 96;6. 286;7. 96;8. 286;9. 229;10. A;11. GCC	1. 0.44308;2. 482;3. 1444;4. 482;5. 482;6. 1444;7. 482;8. 1444;9. 1387;10. T;11. ACT
PHET_00407	1	1	1	0.676	3	0.184898	0.104364	3.94087	0.167471	0.104369	3.94087	9	1. 0.58832;2. 72;3. 214;4. 72;5. 72;6. 214;7. 72;8. 214;9. 214;10. Y;11. TAT	1. 0.55777;2. 139;3. 415;4. 139;5. 139;6. 415;7. 139;8. 415;9. 415;10. V;11. GTT	1. 0.58204;2. 189;3. 565;4. 189;5. 189;6. 565;7. 189;8. 565;9. 562;10. Q;11. CAA	1. 0.54834;2. 277;3. 829;4. 277;5. 277;6. 829;7. 277;8. 829;9. 826;10. K;11. AAA	1. 0.5337;2. 375;3. 1123;4. 375;5. 375;6. 1123;7. 375;8. 1123;9. 1120;10. D;11. GAT	1. 0.52168;2. 451;3. 1351;4. 451;5. 451;6. 1351;7. 451;8. 1351;9. 1348;10. S;11. TCA	1. 0.75;2. 454;3. 1360;4. 454;5. 454;6. 1360;7. 454;8. 1360;9. 1357;10. P;11. CCT	1. 0.52011;2. 461;3. 1381;4. 461;5. 461;6. 1381;7. 461;8. 1381;9. 1378;10. T;11. ACA	1. 0.55716;2. 528;3. 1582;4. 529;5. 529;6. 1585;7. 529;8. 1585;9. 1579;10. D;11. GAT
PHET_10509	1	1	1	0.6779	3	0.131193	0.11094	5.62732	0.11709	0.11709	5.62732	20	1. 0.41541;2. 24;3. 70;4. 59;5. 59;6. 175;7. 72;8. 214;9. 31;10. T;11. ACT	1. 0.47407;2. 27;3. 79;4. 62;5. 62;6. 184;7. 75;8. 223;9. 40;10. Q;11. CAG	1. 0.44614;2. 30;3. 88;4. 65;5. 65;6. 193;7. 78;8. 232;9. 49;10. I;11. ATC	1. 0.44614;2. 64;3. 190;4. 99;5. 99;6. 295;7. 112;8. 334;9. 151;10. I;11. ATC	1. 0.42732;2. 65;3. 193;4. 100;5. 100;6. 298;7. 113;8. 337;9. 154;10. I;11. ATA	1. 0.44626;2. 104;3. 310;4. 139;5. 139;6. 415;7. 152;8. 454;9. 271;10. A;11. GCC	1. 0.44114;2. 149;3. 445;4. 184;5. 184;6. 550;7. 197;8. 589;9. 406;10. A;11. GCG	1. 0.44114;2. 258;3. 772;4. 293;5. 293;6. 877;7. 306;8. 916;9. 733;10. A;11. GCG	1. 0.46132;2. 276;3. 826;4. 311;5. 311;6. 931;7. 324;8. 970;9. 787;10. I;11. ATT	1. 0.44273;2. 280;3. 838;4. 315;5. 315;6. 943;7. 328;8. 982;9. 799;10. P;11. CCG	1. 0.48108;2. 317;3. 949;4. 352;5. 352;6. 1054;7. 365;8. 1093;9. 910;10. C;11. TGC	1. 0.41088;2. 320;3. 958;4. 355;5. 355;6. 1063;7. 368;8. 1102;9. 919;10. P;11. CCT	1. 0.42825;2. 322;3. 964;4. 357;5. 357;6. 1069;7. 370;8. 1108;9. 925;10. I;11. ATA	1. 0.44969;2. 325;3. 973;4. 360;5. 360;6. 1078;7. 373;8. 1117;9. 934;10. I;11. ATC	1. 0.44644;2. 333;3. 997;4. 368;5. 368;6. 1102;7. 381;8. 1141;9. 958;10. R;11. AGA	1. 0.40855;2. 345;3. 1033;4. 380;5. 380;6. 1138;7. 393;8. 1177;9. 994;10. A;11. GCT	1. 0.45092;2. 378;3. 1132;4. 413;5. 413;6. 1237;7. 426;8. 1276;9. 1093;10. N;11. AAC	1. 0.44933;2. 407;3. 1219;4. 442;5. 442;6. 1324;7. 455;8. 1363;9. 1180;10. Q;11. CAG	1. 0.42162;2. 424;3. 1270;4. 459;5. 459;6. 1375;7. 472;8. 1414;9. 1231;10. P;11. CCT	1. 0.44166;2. 738;3. 2212;4. 773;5. 773;6. 2317;7. 786;8. 2356;9. 2173;10. S;11. TCG
PHET_06637	1	1	1	0.6808	3	0.182472	0.163364	6.72099	0.167579	0.167579	6.72099	0
PHET_05433	1	1	1	0.6813	3	0.256948	0.22582	5.204	0.232069	0.231781	5.204	1	1. 0.65974;2. 366;3. 1096;4. 366;5. 366;6. 1096;7. 366;8. 1096;9. 856;10. A;11. GCT
PHET_08622	1	1	1	0.6835	4	0.597351	0.43717	4.38082	0.55024	0.43747	4.38082	1	1. 0.693;2. 263;3. 787;4. 263;5. 263;6. 787;7. 263;8. 787;9. 634;10. N;11. AAT
PHET_10441	1	1	1	0.6839	3	0.282082	0.182	2.57894	0.218148	0.192876	2.57894	1	1. 0.44204;2. 28;3. 82;4. 28;5. 28;6. 82;7. 28;8. 82;9. 82;10. T;11. ACG
PHET_08273	1	1	1	0.6842	4	0.0720565	0.0244486	3.76801	0.05134	0.0246561	3.76801	2	1. 0.50999;2. 38;3. 112;4. 39;5. 39;6. 115;7. 39;8. 115;9. 112;10. L;11. TTG	1. 0.52394;2. 96;3. 286;4. 97;5. 97;6. 289;7. 97;8. 289;9. 286;10. F;11. TTC
PHET_04973	1	1	1	0.6843	3	0.206273	0.185037	4.66356	0.198575	0.182897	4.66356	1	1. 0.48995;2. 850;3. 2548;4. 899;5. 896;6. 2686;7. 933;8. 2797;9. 2242;10. R;11. CGG
PHET_03398	1	1	1	0.6854	3	1.14635	0.380811	3.81313	1	0.365916	3.81313	10	1. 0.68217;2. 5;3. 13;4. 5;5. 5;6. 13;7. 5;8. 13;9. 13;10. T;11. ACG	1. 0.54864;2. 6;3. 16;4. 6;5. 6;6. 16;7. 6;8. 16;9. 16;10. F;11. TTC	1. 0.62443;2. 7;3. 19;4. 7;5. 7;6. 19;7. 7;8. 19;9. 19;10. A;11. GCA	1. 0.6472;2. 46;3. 136;4. 46;5. 46;6. 136;7. 46;8. 136;9. 136;10. H;11. CAC	1. 0.64065;2. 74;3. 220;4. 74;5. 74;6. 220;7. 74;8. 220;9. 220;10. H;11. CAT	1. 0.67682;2. 83;3. 247;4. 83;5. 83;6. 247;7. 83;8. 247;9. 247;10. S;11. TCA	1. 0.61443;2. 92;3. 274;4. 92;5. 92;6. 274;7. 92;8. 274;9. 274;10. H;11. CAT	1. 0.5244;2. 121;3. 361;4. 121;5. 121;6. 361;7. 121;8. 361;9. 328;10. A;11. GCC	1. 0.52824;2. 127;3. 379;4. 127;5. 127;6. 379;7. 127;8. 379;9. 346;10. T;11. ACG	1. 0.63727;2. 136;3. 406;4. 136;5. 136;6. 406;7. 136;8. 406;9. 373;10. S;11. TCA
PHET_01732	1	1	1	0.689	4	0.307337	0.201207	5.48277	0.293031	0.201705	5.48277	7	1. 0.72292;2. 137;3. 409;4. 191;5. 191;6. 571;7. 191;8. 571;9. 409;10. R;11. AGA	1. 0.41648;2. 242;3. 724;4. 296;5. 296;6. 886;7. 296;8. 886;9. 724;10. N;11. AAT	1. 0.42782;2. 254;3. 760;4. 308;5. 308;6. 922;7. 308;8. 922;9. 760;10. G;11. GGG	1. 0.42037;2. 349;3. 1045;4. 403;5. 403;6. 1207;7. 403;8. 1207;9. 1045;10. L;11. CTT	1. 0.4136;2. 367;3. 1099;4. 421;5. 421;6. 1261;7. 421;8. 1261;9. 1099;10. S;11. AGT	1. 0.42913;2. 422;3. 1264;4. 477;5. 477;6. 1429;7. 477;8. 1429;9. 1264;10. L;11. CTT	1. 0.43309;2. 426;3. 1276;4. 481;5. 481;6. 1441;7. 481;8. 1441;9. 1276;10. T;11. ACT
PHET_10287	1	1	1	0.6891	3	0.723475	0.495708	4.69067	0.686408	0.498973	4.69067	4	1. 0.66135;2. 302;3. 904;4. 304;5. 304;6. 910;7. 326;8. 976;9. 805;10. Y;11. TAC	1. 0.60569;2. 324;3. 970;4. 326;5. 326;6. 976;7. 348;8. 1042;9. 871;10. S;11. AGT	1. 0.47713;2. 418;3. 1252;4. 420;5. 420;6. 1258;7. 442;8. 1324;9. 1153;10. I;11. ATA	1. 0.49211;2. 628;3. 1882;4. 630;5. 630;6. 1888;7. 652;8. 1954;9. 1783;10. V;11. GTG
PHET_02586	1	1	1	0.6894	4	0.0553762	0.0444658	6.90376	0.0471021	0.0453262	6.90376	3	1. 0.42046;2. 393;3. 1177;4. 393;5. 393;6. 1177;7. 393;8. 1177;9. 985;10. S;11. TCC	1. 0.41103;2. 1011;3. 3031;4. 1135;5. 1135;6. 3403;7. 1135;8. 3403;9. 2239;10. K;11. AAA	1. 0.52988;2. 1140;3. 3418;4. 1264;5. 1264;6. 3790;7. 1264;8. 3790;9. 2626;10. I;11. ATC
PHET_09942	1	1	1	0.6914	4	0.345845	0.287728	3.22182	0.327958	0.288782	3.22182	1	1. 0.73695;2. 32;3. 94;4. 32;5. 32;6. 94;7. 32;8. 94;9. 94;10. N;11. AAT
PHET_03067	1	1	1	0.6923	3	0.163542	0.150225	4.53766	0.15556	0.152222	4.53766	1	1. 0.55706;2. 253;3. 757;4. 253;5. 253;6. 757;7. 253;8. 757;9. 757;10. P;11. CCT
PHET_02197	1	1	1	0.6925	3	0.421865	0.395953	5.89043	0.410604	0.398512	5.89043	1	1. 0.43621;2. 1940;3. 5818;4. 2300;5. 2300;6. 6898;7. 2303;8. 6907;9. 5611;10. T;11. ACT
PHET_01515	1	1	1	0.6933	3	0.207108	0.17387	5.2374	0.188098	0.173019	5.2374	1	1. 0.56258;2. 314;3. 940;4. 314;5. 314;6. 940;7. 314;8. 940;9. 901;10. R;11. CGG
PHET_12147	1	1	1	0.6956	4	0.363505	0.271017	5.4981	0.316602	0.274672	5.4981	3	1. 0.4122;2. 102;3. 304;4. 105;5. 105;6. 313;7. 105;8. 313;9. 265;10. A;11. GCC	1. 0.44171;2. 122;3. 364;4. 138;5. 138;6. 412;7. 138;8. 412;9. 325;10. E;11. GAA	1. 0.59427;2. 149;3. 445;4. 165;5. 165;6. 493;7. 165;8. 493;9. 406;10. M;11. ATG
PHET_11254	1	1	1	0.6974	3	0.406604	0.194983	5.39996	0.352704	0.194569	5.39996	10	1. 0.49454;2. 10;3. 28;4. 10;5. 10;6. 28;7. 10;8. 28;9. 28;10. C;11. TGC	1. 0.56902;2. 21;3. 61;4. 21;5. 21;6. 61;7. 21;8. 61;9. 61;10. R;11. CGC	1. 0.41725;2. 24;3. 70;4. 24;5. 24;6. 70;7. 24;8. 70;9. 70;10. S;11. AGT	1. 0.43234;2. 36;3. 106;4. 36;5. 36;6. 106;7. 36;8. 106;9. 106;10. S;11. TCA	1. 0.48375;2. 53;3. 157;4. 53;5. 53;6. 157;7. 53;8. 157;9. 157;10. L;11. CTT	1. 0.43735;2. 113;3. 337;4. 113;5. 113;6. 337;7. 113;8. 337;9. 337;10. S;11. TCA	1. 0.44892;2. 134;3. 400;4. 134;5. 134;6. 400;7. 134;8. 400;9. 400;10. Q;11. CAA	1. 0.70749;2. 151;3. 451;4. 151;5. 151;6. 451;7. 151;8. 451;9. 451;10. K;11. AAG	1. 0.48596;2. 181;3. 541;4. 181;5. 181;6. 541;7. 181;8. 541;9. 541;10. S;11. TCT	1. 0.41359;2. 240;3. 718;4. 240;5. 240;6. 718;7. 240;8. 718;9. 718;10. N;11. AAT
PHET_09300	1	1	1	0.6983	4	0.168148	0.11964	5.12241	0.12464	0.12464	5.12241	2	1. 0.5064;2. 78;3. 232;4. 110;5. 110;6. 328;7. 116;8. 346;9. 67;10. F;11. TTT	1. 0.54733;2. 220;3. 658;4. 252;5. 252;6. 754;7. 258;8. 772;9. 493;10. S;11. TCA
PHET_03696	1	1	1	0.6986	4	0.65694	0.467851	4.19294	0.602199	0.470656	4.19294	4	1. 0.40501;2. 27;3. 79;4. 78;5. 78;6. 232;7. 78;8. 232;9. 79;10. Q;11. CAG	1. 0.40157;2. 28;3. 82;4. 79;5. 79;6. 235;7. 79;8. 235;9. 82;10. V;11. GTT	1. 0.40633;2. 43;3. 127;4. 94;5. 94;6. 280;7. 94;8. 280;9. 124;10. V;11. GTG	1. 0.40853;2. 167;3. 499;4. 218;5. 218;6. 652;7. 218;8. 652;9. 496;10. G;11. GGG
PHET_03092	1	1	1	0.699	3	0.0326837	0.00533	5.36016	0.0155249	0.00543	5.36016	1	1. 0.45366;2. 191;3. 571;4. 191;5. 191;6. 571;7. 191;8. 571;9. 571;10. S;11. TCC
PHET_04267	1	1	1	0.6993	4	0.580673	0.366612	3.97311	0.550278	0.36807	3.97311	38	1. 0.42778;2. 26;3. 76;4. 26;5. 26;6. 76;7. 26;8. 76;9. 28;10. R;11. AGA	1. 0.46089;2. 30;3. 88;4. 30;5. 30;6. 88;7. 30;8. 88;9. 40;10. T;11. ACT	1. 0.45125;2. 40;3. 118;4. 40;5. 40;6. 118;7. 40;8. 118;9. 70;10. N;11. AAT	1. 0.42269;2. 92;3. 274;4. 95;5. 95;6. 283;7. 95;8. 283;9. 226;10. F;11. TTC	1. 0.42157;2. 99;3. 295;4. 102;5. 102;6. 304;7. 102;8. 304;9. 247;10. S;11. TCT	1. 0.44306;2. 101;3. 301;4. 104;5. 104;6. 310;7. 104;8. 310;9. 253;10. S;11. TCG	1. 0.44625;2. 104;3. 310;4. 107;5. 107;6. 319;7. 107;8. 319;9. 262;10. V;11. GTG	1. 0.43237;2. 108;3. 322;4. 111;5. 111;6. 331;7. 111;8. 331;9. 274;10. P;11. CCC	1. 0.41548;2. 117;3. 349;4. 120;5. 120;6. 358;7. 120;8. 358;9. 301;10. S;11. AGT	1. 0.44754;2. 122;3. 364;4. 125;5. 125;6. 373;7. 125;8. 373;9. 316;10. F;11. TTT	1. 0.51472;2. 274;3. 820;4. 277;5. 277;6. 829;7. 277;8. 829;9. 772;10. N;11. AAT	1. 0.42113;2. 278;3. 832;4. 281;5. 281;6. 841;7. 281;8. 841;9. 781;10. P;11. CCT	1. 0.44779;2. 301;3. 901;4. 304;5. 304;6. 910;7. 304;8. 910;9. 850;10. R;11. CGG	1. 0.42182;2. 302;3. 904;4. 305;5. 305;6. 913;7. 305;8. 913;9. 853;10. E;11. GAA	1. 0.46421;2. 309;3. 925;4. 312;5. 312;6. 934;7. 312;8. 934;9. 874;10. S;11. TCG	1. 0.46554;2. 321;3. 961;4. 324;5. 324;6. 970;7. 324;8. 970;9. 910;10. P;11. CCC	1. 0.4375;2. 331;3. 991;4. 334;5. 334;6. 1000;7. 334;8. 1000;9. 940;10. D;11. GAT	1. 0.41557;2. 335;3. 1003;4. 338;5. 338;6. 1012;7. 338;8. 1012;9. 952;10. M;11. ATG	1. 0.43768;2. 339;3. 1015;4. 342;5. 342;6. 1024;7. 342;8. 1024;9. 964;10. A;11. GCC	1. 0.4679;2. 350;3. 1048;4. 353;5. 353;6. 1057;7. 353;8. 1057;9. 997;10. C;11. TGT	1. 0.42673;2. 358;3. 1072;4. 361;5. 361;6. 1081;7. 361;8. 1081;9. 1021;10. F;11. TTC	1. 0.43256;2. 361;3. 1081;4. 364;5. 364;6. 1090;7. 364;8. 1090;9. 1030;10. S;11. TCC	1. 0.46172;2. 392;3. 1174;4. 395;5. 395;6. 1183;7. 395;8. 1183;9. 1123;10. T;11. ACG	1. 0.43963;2. 405;3. 1213;4. 408;5. 408;6. 1222;7. 408;8. 1222;9. 1162;10. S;11. TCG	1. 0.43457;2. 418;3. 1252;4. 421;5. 421;6. 1261;7. 421;8. 1261;9. 1201;10. K;11. AAG	1. 0.44625;2. 426;3. 1276;4. 429;5. 429;6. 1285;7. 429;8. 1285;9. 1225;10. V;11. GTG	1. 0.41724;2. 435;3. 1303;4. 438;5. 438;6. 1312;7. 438;8. 1312;9. 1252;10. D;11. GAT	1. 0.41705;2. 439;3. 1315;4. 442;5. 442;6. 1324;7. 442;8. 1324;9. 1264;10. H;11. CAT	1. 0.46263;2. 442;3. 1324;4. 445;5. 445;6. 1333;7. 445;8. 1333;9. 1273;10. D;11. GAC	1. 0.42757;2. 450;3. 1348;4. 453;5. 453;6. 1357;7. 453;8. 1357;9. 1297;10. N;11. AAC	1. 0.44793;2. 451;3. 1351;4. 454;5. 454;6. 1360;7. 454;8. 1360;9. 1300;10. V;11. GTG	1. 0.4327;2. 473;3. 1417;4. 476;5. 476;6. 1426;7. 476;8. 1426;9. 1366;10. P;11. CCC	1. 0.42492;2. 490;3. 1468;4. 493;5. 493;6. 1477;7. 493;8. 1477;9. 1417;10. R;11. CGT	1. 0.42156;2. 492;3. 1474;4. 495;5. 495;6. 1483;7. 495;8. 1483;9. 1423;10. D;11. GAT	1. 0.44979;2. 519;3. 1555;4. 522;5. 522;6. 1564;7. 522;8. 1564;9. 1504;10. I;11. ATT	1. 0.43087;2. 558;3. 1672;4. 561;5. 561;6. 1681;7. 561;8. 1681;9. 1621;10. S;11. AGC	1. 0.41585;2. 561;3. 1681;4. 564;5. 564;6. 1690;7. 564;8. 1690;9. 1630;10. P;11. CCT
PHET_06124	1	1	1	0.7017	4	0.238826	0.182075	7.36582	0.232056	0.1827	7.36582	2	1. 0.6928;2. 567;3. 1699;4. 686;5. 686;6. 2056;7. 720;8. 2158;9. 1456;10. T;11. ACA	1. 0.40399;2. 624;3. 1870;4. 743;5. 743;6. 2227;7. 777;8. 2329;9. 1627;10. P;11. CCC
PHET_11541	1	1	1	0.7019	3	0.559546	0.45751	5.04701	0.47161	0.47161	5.04701	1	1. 0.48172;2. 184;3. 550;4. 184;5. 184;6. 550;7. 192;8. 574;9. 520;10. V;11. GTG
PHET_11063	1	1	1	0.7019	4	0.365119	0.266471	6.24924	0.337377	0.267832	6.24924	1	1. 0.41658;2. 92;3. 274;4. 92;5. 92;6. 274;7. 92;8. 274;9. 145;10. Q;11. CAG
PHET_00218	1	1	1	0.7031	3	0.192158	0.177399	5.05698	0.188779	0.177744	5.05698	2	1. 0.57409;2. 673;3. 2017;4. 673;5. 673;6. 2017;7. 698;8. 2092;9. 1177;10. N;11. AAT	1. 0.5697;2. 1366;3. 4096;4. 1366;5. 1366;6. 4096;7. 1391;8. 4171;9. 3256;10. K;11. AAA
PHET_03933	1	1	1	0.7035	4	0.532093	0.433105	5.43566	0.499588	0.435965	5.43566	1	1. 0.46864;2. 298;3. 892;4. 305;5. 305;6. 913;7. 305;8. 913;9. 808;10. T;11. ACC
PHET_01192	1	1	1	0.7037	3	0.12427	0.0242	5.58664	0.0572167	0.02468	5.58664	1	1. 0.60837;2. 99;3. 295;4. 116;5. 99;6. 295;7. 99;8. 295;9. 295;10. S;11. TCA
PHET_08223	1	1	1	0.7064	4	0.0275983	0.00274	4.56028	0.0147267	0.00278	4.56028	1	1. 0.43599;2. 7;3. 19;4. 8;5. 8;6. 22;7. 8;8. 22;9. 19;10. T;11. ACT
PHET_06954	1	1	1	0.7112	3	0.597833	0.22457	5.69299	0.423034	0.229539	5.69299	3	1. 0.63387;2. 2;3. 4;4. 54;5. 2;6. 4;7. 2;8. 4;9. 4;10. V;11. GTT	1. 0.40295;2. 15;3. 43;4. 67;5. 15;6. 43;7. 15;8. 43;9. 43;10. F;11. TTT	1. 0.59472;2. 50;3. 148;4. 102;5. 50;6. 148;7. 50;8. 148;9. 148;10. S;11. TCA
PHET_00474	1	1	1	0.7118	3	0.474905	0.331628	6.5637	0.454326	0.332779	6.5637	1	1. 0.73822;2. 279;3. 835;4. 281;5. 281;6. 841;7. 302;8. 904;9. 745;10. A;11. GCC
PHET_08433	1	1	1	0.712	3	0.106876	0.08263	3.50623	0.087	0.087	3.50623	5	1. 0.53381;2. 73;3. 217;4. 73;5. 73;6. 217;7. 73;8. 217;9. 217;10. L;11. TTG	1. 0.54006;2. 96;3. 286;4. 96;5. 96;6. 286;7. 96;8. 286;9. 286;10. T;11. ACC	1. 0.50972;2. 139;3. 415;4. 139;5. 139;6. 415;7. 139;8. 415;9. 415;10. F;11. TTT	1. 0.48865;2. 240;3. 718;4. 240;5. 240;6. 718;7. 240;8. 718;9. 718;10. R;11. AGA	1. 0.46225;2. 295;3. 883;4. 295;5. 295;6. 883;7. 295;8. 883;9. 883;10. D;11. GAC
PHET_00362	1	1	1	0.7142	4	0.128795	0.0935631	5.02133	0.116235	0.0916756	5.02133	9	1. 0.42599;2. 14;3. 40;4. 119;5. 119;6. 355;7. 119;8. 355;9. 40;10. I;11. ATA	1. 0.42917;2. 270;3. 808;4. 375;5. 375;6. 1123;7. 375;8. 1123;9. 808;10. K;11. AAA	1. 0.4593;2. 274;3. 820;4. 379;5. 379;6. 1135;7. 379;8. 1135;9. 820;10. Q;11. CAG	1. 0.43013;2. 406;3. 1216;4. 511;5. 511;6. 1531;7. 511;8. 1531;9. 1216;10. Y;11. TAT	1. 0.69367;2. 487;3. 1459;4. 592;5. 592;6. 1774;7. 592;8. 1774;9. 1459;10. K;11. AAG	1. 0.42791;2. 492;3. 1474;4. 597;5. 597;6. 1789;7. 597;8. 1789;9. 1474;10. K;11. AAA	1. 0.44616;2. 502;3. 1504;4. 607;5. 607;6. 1819;7. 607;8. 1819;9. 1504;10. G;11. GGG	1. 0.43053;2. 531;3. 1591;4. 636;5. 636;6. 1906;7. 636;8. 1906;9. 1591;10. T;11. ACA	1. 0.43475;2. 549;3. 1645;4. 654;5. 654;6. 1960;7. 654;8. 1960;9. 1645;10. N;11. AAC
PHET_02936	1	1	1	0.7152	3	0.141422	0.130588	5.38991	0.133666	0.133666	5.38991	32	1. 0.45707;2. 10;3. 28;4. 10;5. 10;6. 28;7. 10;8. 28;9. 28;10. T;11. ACA	1. 0.45788;2. 252;3. 754;4. 252;5. 252;6. 754;7. 252;8. 754;9. 754;10. V;11. GTC	1. 0.45529;2. 317;3. 949;4. 317;5. 317;6. 949;7. 317;8. 949;9. 949;10. D;11. GAT	1. 0.46085;2. 385;3. 1153;4. 385;5. 385;6. 1153;7. 385;8. 1153;9. 1153;10. A;11. GCG	1. 0.46998;2. 388;3. 1162;4. 388;5. 388;6. 1162;7. 388;8. 1162;9. 1162;10. R;11. AGG	1. 0.45565;2. 416;3. 1246;4. 416;5. 416;6. 1246;7. 416;8. 1246;9. 1246;10. T;11. ACC	1. 0.47924;2. 600;3. 1798;4. 600;5. 600;6. 1798;7. 600;8. 1798;9. 1798;10. Q;11. CAA	1. 0.46517;2. 601;3. 1801;4. 601;5. 601;6. 1801;7. 601;8. 1801;9. 1801;10. V;11. GTG	1. 0.45186;2. 621;3. 1861;4. 622;5. 622;6. 1864;7. 622;8. 1864;9. 1861;10. A;11. GCT	1. 0.4618;2. 687;3. 2059;4. 809;5. 809;6. 2425;7. 830;8. 2488;9. 1993;10. P;11. CCA	1. 0.458;2. 690;3. 2068;4. 812;5. 812;6. 2434;7. 833;8. 2497;9. 2002;10. A;11. GCC	1. 0.59951;2. 696;3. 2086;4. 818;5. 818;6. 2452;7. 839;8. 2515;9. 2020;10. S;11. TCG	1. 0.45175;2. 699;3. 2095;4. 821;5. 821;6. 2461;7. 842;8. 2524;9. 2029;10. I;11. ATT	1. 0.55378;2. 716;3. 2146;4. 838;5. 838;6. 2512;7. 859;8. 2575;9. 2080;10. I;11. ATA	1. 0.48276;2. 785;3. 2353;4. 907;5. 907;6. 2719;7. 928;8. 2782;9. 2287;10. C;11. TGC	1. 0.44609;2. 791;3. 2371;4. 913;5. 913;6. 2737;7. 934;8. 2800;9. 2305;10. T;11. ACT	1. 0.45186;2. 807;3. 2419;4. 929;5. 929;6. 2785;7. 950;8. 2848;9. 2353;10. A;11. GCT	1. 0.48689;2. 981;3. 2941;4. 1103;5. 1103;6. 3307;7. 1124;8. 3370;9. 2755;10. P;11. CCC	1. 0.44704;2. 1166;3. 3496;4. 1288;5. 1288;6. 3862;7. 1309;8. 3925;9. 3310;10. T;11. ACT	1. 0.45497;2. 1180;3. 3538;4. 1302;5. 1302;6. 3904;7. 1323;8. 3967;9. 3352;10. S;11. AGT	1. 0.45984;2. 1183;3. 3547;4. 1305;5. 1305;6. 3913;7. 1326;8. 3976;9. 3361;10. S;11. TCG	1. 0.46044;2. 1191;3. 3571;4. 1313;5. 1313;6. 3937;7. 1334;8. 4000;9. 3385;10. P;11. CCC	1. 0.47961;2. 1220;3. 3658;4. 1342;5. 1342;6. 4024;7. 1363;8. 4087;9. 3472;10. Q;11. CAG	1. 0.45563;2. 1231;3. 3691;4. 1353;5. 1353;6. 4057;7. 1374;8. 4120;9. 3505;10. N;11. AAT	1. 0.45648;2. 1240;3. 3718;4. 1362;5. 1362;6. 4084;7. 1383;8. 4147;9. 3532;10. S;11. AGT	1. 0.46255;2. 1357;3. 4069;4. 1479;5. 1479;6. 4435;7. 1500;8. 4498;9. 3883;10. I;11. ATA	1. 0.458;2. 1364;3. 4090;4. 1486;5. 1486;6. 4456;7. 1507;8. 4519;9. 3904;10. A;11. GCC	1. 0.45945;2. 1368;3. 4102;4. 1490;5. 1490;6. 4468;7. 1511;8. 4531;9. 3916;10. T;11. ACA	1. 0.45558;2. 1384;3. 4150;4. 1506;5. 1506;6. 4516;7. 1527;8. 4579;9. 3964;10. A;11. GCC	1. 0.45563;2. 1387;3. 4159;4. 1509;5. 1509;6. 4525;7. 1530;8. 4588;9. 3973;10. N;11. AAT	1. 0.48199;2. 1390;3. 4168;4. 1512;5. 1512;6. 4534;7. 1533;8. 4597;9. 3982;10. L;11. CTT	1. 0.45563;2. 1668;3. 5002;4. 1790;5. 1790;6. 5368;7. 1811;8. 5431;9. 4816;10. N;11. AAT
PHET_00158	1	1	1	0.7154	4	0.145636	0.117417	5.87139	0.13905	0.117805	5.87139	9	1. 0.49787;2. 105;3. 313;4. 105;5. 105;6. 313;7. 114;8. 340;9. 16;10. N;11. AAT	1. 0.48813;2. 268;3. 802;4. 268;5. 268;6. 802;7. 277;8. 829;9. 505;10. M;11. ATG	1. 0.50413;2. 508;3. 1522;4. 508;5. 508;6. 1522;7. 530;8. 1588;9. 1093;10. S;11. TCA	1. 0.50545;2. 518;3. 1552;4. 518;5. 518;6. 1552;7. 540;8. 1618;9. 1123;10. G;11. GGA	1. 0.73318;2. 522;3. 1564;4. 522;5. 522;6. 1564;7. 544;8. 1630;9. 1129;10. E;11. GAA	1. 0.51356;2. 525;3. 1573;4. 525;5. 525;6. 1573;7. 547;8. 1639;9. 1138;10. P;11. CCC	1. 0.49921;2. 532;3. 1594;4. 532;5. 532;6. 1594;7. 554;8. 1660;9. 1159;10. G;11. GGT	1. 0.5139;2. 677;3. 2029;4. 677;5. 677;6. 2029;7. 699;8. 2095;9. 1594;10. T;11. ACC	1. 0.50062;2. 729;3. 2185;4. 729;5. 729;6. 2185;7. 751;8. 2251;9. 1750;10. E;11. GAA
PHET_00213	1	1	1	0.7165	4	0.365833	0.329369	5.27955	0.342941	0.331657	5.27955	1	1. 0.57673;2. 190;3. 568;4. 190;5. 190;6. 568;7. 190;8. 568;9. 382;10. Y;11. TAC
PHET_02307	1	1	1	0.7168	4	0.391364	0.32672	6.89088	0.375471	0.329026	6.89088	1	1. 0.62233;2. 255;3. 763;4. 337;5. 337;6. 1009;7. 337;8. 1009;9. 763;10. T;11. ACG
PHET_07366	1	1	1	0.7172	3	0.281064	0.243208	5.78786	0.273981	0.244216	5.78786	1	1. 0.53583;2. 1143;3. 3427;4. 1179;5. 1178;6. 3532;7. 1178;8. 3532;9. 3172;10. N;11. AAT
PHET_00874	1	1	1	0.7173	3	0.432393	0.432393	6.31576	0.440381	0.437291	6.31576	1	1. 0.41832;2. 701;3. 2101;4. 962;5. 961;6. 2881;7. 961;8. 2881;9. 2029;10. I;11. ATA
PHET_02850	1	1	1	0.7177	4	0.304353	0.254694	4.83492	0.296667	0.255434	4.83492	1	1. 0.60302;2. 481;3. 1441;4. 481;5. 481;6. 1441;7. 481;8. 1441;9. 1408;10. T;11. ACA
PHET_07480	1	1	1	0.7204	4	0.613264	0.462896	5.23162	0.585434	0.465283	5.23162	1	1. 0.58486;2. 403;3. 1207;4. 403;5. 403;6. 1207;7. 403;8. 1207;9. 1207;10. N;11. AAC
PHET_09185	1	1	1	0.7207	3	0.266581	0.140907	3.52528	0.245441	0.14029	3.52528	3	1. 0.71879;2. 71;3. 211;4. 85;5. 83;6. 247;7. 83;8. 247;9. 187;10. L;11. TTG	1. 0.41944;2. 113;3. 337;4. 127;5. 125;6. 373;7. 125;8. 373;9. 313;10. Q;11. CAA	1. 0.44077;2. 146;3. 436;4. 160;5. 158;6. 472;7. 158;8. 472;9. 412;10. I;11. ATA
PHET_01410	1	1	1	0.7233	3	999	0.148489	5.00952	1	0.152371	5.00952	0
PHET_08685	1	1	1	0.7267	3	0.0225923	0.0125	7.14238	0.01564	0.01564	7.14238	1	1. 0.42383;2. 2;3. 4;4. 2;5. 2;6. 4;7. 2;8. 4;9. 4;10. T;11. ACT
PHET_07145	1	1	1	0.7271	3	0.222945	0.150696	5.5236	0.222136	0.149617	5.5236	1	1. 0.74573;2. 511;3. 1531;4. 511;5. 511;6. 1531;7. 511;8. 1531;9. 1519;10. L;11. CTG
PHET_06258	1	1	1	0.728	4	0.168713	0.154124	4.7726	0.163899	0.154889	4.7726	1	1. 0.60629;2. 829;3. 2485;4. 1030;5. 1030;6. 3088;7. 1053;8. 3157;9. 2092;10. D;11. GAT
PHET_02885	1	1	1	0.7302	3	0.545083	0.261487	5.74585	0.520064	0.258765	5.74585	18	1. 0.40421;2. 35;3. 103;4. 35;5. 35;6. 103;7. 35;8. 103;9. 4;10. I;11. ATA	1. 0.43916;2. 71;3. 211;4. 77;5. 77;6. 229;7. 77;8. 229;9. 112;10. I;11. ATC	1. 0.44717;2. 76;3. 226;4. 82;5. 82;6. 244;7. 82;8. 244;9. 127;10. S;11. TCC	1. 0.45954;2. 103;3. 307;4. 109;5. 109;6. 325;7. 109;8. 325;9. 208;10. Y;11. TAC	1. 0.48073;2. 117;3. 349;4. 123;5. 123;6. 367;7. 123;8. 367;9. 250;10. C;11. TGT	1. 0.44188;2. 120;3. 358;4. 126;5. 126;6. 376;7. 126;8. 376;9. 259;10. F;11. TTC	1. 0.41935;2. 123;3. 367;4. 129;5. 129;6. 385;7. 129;8. 385;9. 268;10. I;11. ATA	1. 0.66917;2. 143;3. 427;4. 149;5. 149;6. 445;7. 149;8. 445;9. 328;10. L;11. TTG	1. 0.47237;2. 152;3. 454;4. 158;5. 158;6. 472;7. 158;8. 472;9. 355;10. R;11. CGA	1. 0.43902;2. 154;3. 460;4. 160;5. 160;6. 478;7. 160;8. 478;9. 361;10. G;11. GGT	1. 0.4198;2. 243;3. 727;4. 249;5. 249;6. 745;7. 249;8. 745;9. 628;10. T;11. ACT	1. 0.49717;2. 267;3. 799;4. 273;5. 273;6. 817;7. 273;8. 817;9. 700;10. L;11. TTG	1. 0.43953;2. 286;3. 856;4. 292;5. 292;6. 874;7. 292;8. 874;9. 757;10. V;11. GTC	1. 0.4549;2. 318;3. 952;4. 324;5. 324;6. 970;7. 324;8. 970;9. 853;10. P;11. CCC	1. 0.42907;2. 334;3. 1000;4. 340;5. 340;6. 1018;7. 340;8. 1018;9. 901;10. D;11. GAT	1. 0.43234;2. 345;3. 1033;4. 351;5. 351;6. 1051;7. 351;8. 1051;9. 934;10. V;11. GTA	1. 0.4928;2. 391;3. 1171;4. 397;5. 397;6. 1189;7. 397;8. 1189;9. 1072;10. A;11. GCT	1. 0.46671;2. 403;3. 1207;4. 409;5. 409;6. 1225;7. 409;8. 1225;9. 1108;10. L;11. CTG
PHET_07635	1	1	1	0.7308	4	0.388121	0.19245	6.09704	0.35097	0.19299	6.09704	6	1. 0.52168;2. 19;3. 55;4. 19;5. 19;6. 55;7. 19;8. 55;9. 55;10. V;11. GTA	1. 0.56536;2. 22;3. 64;4. 22;5. 22;6. 64;7. 22;8. 64;9. 64;10. A;11. GCA	1. 0.51877;2. 97;3. 289;4. 97;5. 97;6. 289;7. 97;8. 289;9. 289;10. F;11. TTT	1. 0.51824;2. 99;3. 295;4. 99;5. 99;6. 295;7. 99;8. 295;9. 295;10. R;11. AGA	1. 0.53559;2. 113;3. 337;4. 113;5. 113;6. 337;7. 113;8. 337;9. 337;10. L;11. TTA	1. 0.51605;2. 114;3. 340;4. 114;5. 114;6. 340;7. 114;8. 340;9. 340;10. I;11. ATT
PHET_02264	1	1	1	0.7309	4	0.0860402	0.06172	4.32377	0.06494	0.06494	4.32377	2	1. 0.5689;2. 97;3. 289;4. 97;5. 97;6. 289;7. 97;8. 289;9. 289;10. P;11. CCC	1. 0.57909;2. 147;3. 439;4. 147;5. 147;6. 439;7. 147;8. 439;9. 439;10. A;11. GCT
PHET_02360	1	1	1	0.7319	4	0.752606	0.310155	5.35552	0.793111	0.294165	5.35552	15	1. 0.46208;2. 2;3. 4;4. 6;5. 6;6. 16;7. 6;8. 16;9. 1;10. E;11. GAA	1. 0.41248;2. 36;3. 106;4. 40;5. 40;6. 118;7. 40;8. 118;9. 103;10. T;11. ACA	1. 0.61911;2. 38;3. 112;4. 42;5. 42;6. 124;7. 42;8. 124;9. 109;10. L;11. TTA	1. 0.60475;2. 47;3. 139;4. 51;5. 51;6. 151;7. 51;8. 151;9. 136;10. T;11. ACG	1. 0.60695;2. 59;3. 175;4. 63;5. 63;6. 187;7. 63;8. 187;9. 172;10. N;11. AAC	1. 0.5906;2. 69;3. 205;4. 73;5. 73;6. 217;7. 73;8. 217;9. 202;10. S;11. TCT	1. 0.61784;2. 83;3. 247;4. 87;5. 87;6. 259;7. 87;8. 259;9. 244;10. S;11. TCT	1. 0.60968;2. 122;3. 364;4. 126;5. 126;6. 376;7. 126;8. 376;9. 361;10. Y;11. TAC	1. 0.4009;2. 191;3. 571;4. 195;5. 195;6. 583;7. 195;8. 583;9. 568;10. H;11. CAC	1. 0.49672;2. 206;3. 616;4. 210;5. 210;6. 628;7. 210;8. 628;9. 613;10. A;11. GCG	1. 0.59338;2. 214;3. 640;4. 218;5. 218;6. 652;7. 218;8. 652;9. 637;10. R;11. CGT	1. 0.60519;2. 220;3. 658;4. 224;5. 224;6. 670;7. 224;8. 670;9. 655;10. E;11. GAA	1. 0.47469;2. 222;3. 664;4. 226;5. 226;6. 676;7. 226;8. 676;9. 661;10. Y;11. TAC	1. 0.59075;2. 232;3. 694;4. 236;5. 236;6. 706;7. 236;8. 706;9. 691;10. C;11. TGT	1. 0.422;2. 236;3. 706;4. 240;5. 240;6. 718;7. 240;8. 718;9. 703;10. K;11. AAG
PHET_01507	1	1	1	0.7339	3	0.270281	0.194853	5.23243	0.259602	0.196197	5.23243	2	1. 0.65613;2. 197;3. 589;4. 197;5. 197;6. 589;7. 197;8. 589;9. 586;10. N;11. AAT	1. 0.40323;2. 328;3. 982;4. 328;5. 328;6. 982;7. 328;8. 982;9. 979;10. T;11. ACG
PHET_06967	1	1	1	0.7342	3	0.0961687	0.02632	4.26704	0.0584583	0.02679	4.26704	1	1. 0.57794;2. 21;3. 61;4. 51;5. 51;6. 151;7. 51;8. 151;9. 61;10. H;11. CAC
PHET_06280	1	1	1	0.7401	3	0.301884	0.192612	6.45229	0.283067	0.193715	6.45229	11	1. 0.52109;2. 50;3. 148;4. 52;5. 52;6. 154;7. 52;8. 154;9. 148;10. D;11. GAT	1. 0.40281;2. 217;3. 649;4. 230;5. 230;6. 688;7. 241;8. 721;9. 613;10. K;11. AAG	1. 0.69649;2. 461;3. 1381;4. 475;5. 475;6. 1423;7. 486;8. 1456;9. 1345;10. L;11. CTG	1. 0.4382;2. 465;3. 1393;4. 479;5. 479;6. 1435;7. 490;8. 1468;9. 1357;10. T;11. ACG	1. 0.4319;2. 471;3. 1411;4. 485;5. 485;6. 1453;7. 496;8. 1486;9. 1375;10. N;11. AAT	1. 0.40703;2. 492;3. 1474;4. 506;5. 506;6. 1516;7. 517;8. 1549;9. 1438;10. P;11. CCC	1. 0.40594;2. 638;3. 1912;4. 697;5. 697;6. 2089;7. 708;8. 2122;9. 1876;10. F;11. TTC	1. 0.42688;2. 660;3. 1978;4. 719;5. 719;6. 2155;7. 730;8. 2188;9. 1942;10. K;11. AAA	1. 0.40055;2. 664;3. 1990;4. 723;5. 723;6. 2167;7. 734;8. 2200;9. 1954;10. N;11. AAC	1. 0.43839;2. 665;3. 1993;4. 724;5. 724;6. 2170;7. 735;8. 2203;9. 1957;10. T;11. ACG	1. 0.40027;2. 760;3. 2278;4. 819;5. 819;6. 2455;7. 830;8. 2488;9. 2242;10. R;11. AGA
PHET_05698	1	1	1	0.7413	4	0.229482	0.0963693	5.8057	0.184697	0.0988075	5.8057	4	1. 0.58978;2. 3;3. 7;4. 3;5. 3;6. 7;7. 3;8. 7;9. 7;10. S;11. AGT	1. 0.61285;2. 4;3. 10;4. 4;5. 4;6. 10;7. 4;8. 10;9. 10;10. E;11. GAA	1. 0.63853;2. 14;3. 40;4. 14;5. 14;6. 40;7. 14;8. 40;9. 40;10. S;11. AGT	1. 0.5279;2. 88;3. 262;4. 88;5. 88;6. 262;7. 88;8. 262;9. 262;10. M;11. ATG
PHET_01045	1	1	1	0.7445	3	0.320538	0.197496	5.12044	0.2947	0.196779	5.12044	1	1. 0.63351;2. 139;3. 415;4. 139;5. 139;6. 415;7. 139;8. 415;9. 379;10. M;11. ATG
PHET_04854	1	1	1	0.7448	3	0.305113	0.197746	5.85672	0.293565	0.198742	5.85672	20	1. 0.44638;2. 111;3. 331;4. 111;5. 111;6. 331;7. 111;8. 331;9. 331;10. F;11. TTT	1. 0.57116;2. 166;3. 496;4. 166;5. 166;6. 496;7. 166;8. 496;9. 496;10. I;11. ATA	1. 0.44825;2. 175;3. 523;4. 175;5. 175;6. 523;7. 175;8. 523;9. 523;10. I;11. ATT	1. 0.40441;2. 196;3. 586;4. 196;5. 196;6. 586;7. 196;8. 586;9. 586;10. R;11. AGG	1. 0.40241;2. 207;3. 619;4. 207;5. 207;6. 619;7. 207;8. 619;9. 619;10. A;11. GCA	1. 0.41187;2. 226;3. 676;4. 227;5. 227;6. 679;7. 227;8. 679;9. 676;10. Q;11. CAG	1. 0.45753;2. 268;3. 802;4. 279;5. 279;6. 835;7. 281;8. 841;9. 781;10. T;11. ACT	1. 0.45652;2. 278;3. 832;4. 289;5. 289;6. 865;7. 291;8. 871;9. 811;10. S;11. TCT	1. 0.41251;2. 309;3. 925;4. 320;5. 320;6. 958;7. 322;8. 964;9. 904;10. S;11. TCA	1. 0.41187;2. 311;3. 931;4. 322;5. 322;6. 964;7. 324;8. 970;9. 910;10. Q;11. CAG	1. 0.73206;2. 314;3. 940;4. 325;5. 325;6. 973;7. 327;8. 979;9. 919;10. K;11. AAG	1. 0.40976;2. 359;3. 1075;4. 374;5. 374;6. 1120;7. 376;8. 1126;9. 1051;10. P;11. CCG	1. 0.43798;2. 360;3. 1078;4. 375;5. 375;6. 1123;7. 377;8. 1129;9. 1054;10. I;11. ATA	1. 0.4541;2. 388;3. 1162;4. 403;5. 403;6. 1207;7. 405;8. 1213;9. 1138;10. F;11. TTT	1. 0.43769;2. 403;3. 1207;4. 418;5. 418;6. 1252;7. 420;8. 1258;9. 1183;10. I;11. ATC	1. 0.40203;2. 541;3. 1621;4. 556;5. 556;6. 1666;7. 558;8. 1672;9. 1597;10. A;11. GCA	1. 0.40303;2. 656;3. 1966;4. 671;5. 671;6. 2011;7. 673;8. 2017;9. 1939;10. D;11. GAT	1. 0.45128;2. 671;3. 2011;4. 686;5. 686;6. 2056;7. 688;8. 2062;9. 1984;10. I;11. ATC	1. 0.41468;2. 971;3. 2911;4. 987;5. 986;6. 2956;7. 988;8. 2962;9. 2884;10. V;11. GTG	1. 0.40099;2. 997;3. 2989;4. 1013;5. 1012;6. 3034;7. 1014;8. 3040;9. 2962;10. V;11. GTA
PHET_02210	1	1	1	0.7521	4	0.198757	0.183875	6.25325	0.186955	0.186461	6.25325	0
PHET_08920	1	1	1	0.758	4	0.345413	0.18414	3.84071	0.31307	0.18431	3.84071	5	1. 0.5457;2. 7;3. 19;4. 7;5. 7;6. 19;7. 7;8. 19;9. 19;10. I;11. ATA	1. 0.53587;2. 51;3. 151;4. 51;5. 51;6. 151;7. 51;8. 151;9. 151;10. A;11. GCT	1. 0.56419;2. 72;3. 214;4. 72;5. 72;6. 214;7. 72;8. 214;9. 214;10. V;11. GTT	1. 0.55676;2. 73;3. 217;4. 73;5. 73;6. 217;7. 73;8. 217;9. 217;10. T;11. ACA	1. 0.59572;2. 163;3. 487;4. 163;5. 163;6. 487;7. 163;8. 487;9. 487;10. C;11. TGC
PHET_06638	1	1	1	0.7586	3	0.551861	0.29108	7.62556	0.52026	0.29125	7.62556	26	1. 0.533;2. 89;3. 265;4. 180;5. 180;6. 538;7. 180;8. 538;9. 175;10. S;11. TCA	1. 0.51641;2. 135;3. 403;4. 226;5. 226;6. 676;7. 226;8. 676;9. 313;10. I;11. ATC	1. 0.51641;2. 150;3. 448;4. 241;5. 241;6. 721;7. 241;8. 721;9. 358;10. I;11. ATC	1. 0.52563;2. 171;3. 511;4. 262;5. 262;6. 784;7. 262;8. 784;9. 421;10. E;11. GAG	1. 0.54362;2. 181;3. 541;4. 272;5. 272;6. 814;7. 272;8. 814;9. 451;10. G;11. GGA	1. 0.50189;2. 184;3. 550;4. 275;5. 275;6. 823;7. 275;8. 823;9. 460;10. K;11. AAA	1. 0.57579;2. 250;3. 748;4. 341;5. 341;6. 1021;7. 341;8. 1021;9. 658;10. A;11. GCA	1. 0.53564;2. 262;3. 784;4. 353;5. 353;6. 1057;7. 353;8. 1057;9. 694;10. V;11. GTT	1. 0.53235;2. 273;3. 817;4. 364;5. 364;6. 1090;7. 364;8. 1090;9. 727;10. A;11. GCT	1. 0.53759;2. 280;3. 838;4. 372;5. 372;6. 1114;7. 372;8. 1114;9. 748;10. Y;11. TAC	1. 0.51556;2. 283;3. 847;4. 375;5. 375;6. 1123;7. 375;8. 1123;9. 757;10. T;11. ACG	1. 0.51317;2. 303;3. 907;4. 395;5. 395;6. 1183;7. 395;8. 1183;9. 817;10. T;11. ACC	1. 0.52058;2. 311;3. 931;4. 403;5. 403;6. 1207;7. 403;8. 1207;9. 841;10. R;11. CGC	1. 0.58378;2. 315;3. 943;4. 407;5. 407;6. 1219;7. 407;8. 1219;9. 853;10. D;11. GAT	1. 0.5279;2. 326;3. 976;4. 418;5. 418;6. 1252;7. 418;8. 1252;9. 886;10. L;11. CTC	1. 0.57689;2. 336;3. 1006;4. 428;5. 428;6. 1282;7. 428;8. 1282;9. 916;10. D;11. GAT	1. 0.51508;2. 359;3. 1075;4. 451;5. 451;6. 1351;7. 451;8. 1351;9. 985;10. V;11. GTA	1. 0.59076;2. 366;3. 1096;4. 458;5. 458;6. 1372;7. 458;8. 1372;9. 1006;10. P;11. CCG	1. 0.71772;2. 406;3. 1216;4. 498;5. 498;6. 1492;7. 498;8. 1492;9. 1126;10. M;11. ATG	1. 0.52285;2. 412;3. 1234;4. 504;5. 504;6. 1510;7. 504;8. 1510;9. 1144;10. A;11. GCG	1. 0.53713;2. 442;3. 1324;4. 534;5. 534;6. 1600;7. 534;8. 1600;9. 1234;10. D;11. GAT	1. 0.5027;2. 453;3. 1357;4. 545;5. 545;6. 1633;7. 545;8. 1633;9. 1267;10. G;11. GGC	1. 0.52719;2. 468;3. 1402;4. 560;5. 560;6. 1678;7. 560;8. 1678;9. 1300;10. R;11. CGA	1. 0.52461;2. 478;3. 1432;4. 570;5. 570;6. 1708;7. 570;8. 1708;9. 1330;10. S;11. AGT	1. 0.508;2. 483;3. 1447;4. 575;5. 575;6. 1723;7. 575;8. 1723;9. 1345;10. I;11. ATA	1. 0.57304;2. 523;3. 1567;4. 615;5. 615;6. 1843;7. 616;8. 1846;9. 1423;10. V;11. GTT
PHET_03212	1	1	1	0.7662	3	0.198269	0.15089	5.39745	0.196057	0.150491	5.39745	1	1. 0.6086;2. 964;3. 2890;4. 1097;5. 1097;6. 3289;7. 1097;8. 3289;9. 2890;10. S;11. AGC
PHET_06027	1	1	1	0.7663	4	0.100542	0.0642285	2.49139	0.0809025	0.0652429	2.49139	2	1. 0.54655;2. 11;3. 31;4. 32;5. 32;6. 94;7. 32;8. 94;9. 31;10. S;11. TCA	1. 0.53829;2. 22;3. 64;4. 43;5. 43;6. 127;7. 43;8. 127;9. 64;10. T;11. ACA
PHET_07523	1	1	1	0.7685	3	0.506184	0.3685	4.13066	0.48085	0.37424	4.13066	5	1. 0.42908;2. 126;3. 376;4. 166;5. 166;6. 496;7. 166;8. 496;9. 376;10. P;11. CCA	1. 0.4399;2. 171;3. 511;4. 211;5. 211;6. 631;7. 211;8. 631;9. 493;10. S;11. TCC	1. 0.40086;2. 199;3. 595;4. 239;5. 239;6. 715;7. 239;8. 715;9. 577;10. F;11. TTC	1. 0.4296;2. 215;3. 643;4. 255;5. 255;6. 763;7. 255;8. 763;9. 625;10. T;11. ACG	1. 0.46753;2. 249;3. 745;4. 289;5. 289;6. 865;7. 289;8. 865;9. 727;10. L;11. CTG
PHET_04813	1	1	1	0.7711	3	0.30336	0.285098	5.96189	0.298004	0.286079	5.96189	0
PHET_08220	1	1	1	0.7715	4	0.379299	0.26842	4.34703	0.372697	0.268283	4.34703	1	1. 0.74803;2. 309;3. 925;4. 309;5. 309;6. 925;7. 309;8. 925;9. 670;10. S;11. AGC
PHET_02313	1	1	1	0.7724	3	0.382578	0.35984	6.21433	0.362384	0.362384	6.21433	1	1. 0.51204;2. 496;3. 1486;4. 517;5. 517;6. 1549;7. 522;8. 1564;9. 1462;10. C;11. TGC
PHET_06287	1	1	1	0.7772	4	0.47384	0.277178	4.04951	0.43469	0.279005	4.04951	9	1. 0.40644;2. 12;3. 34;4. 12;5. 12;6. 34;7. 12;8. 34;9. 34;10. G;11. GGT	1. 0.47626;2. 37;3. 109;4. 37;5. 37;6. 109;7. 37;8. 109;9. 109;10. F;11. TTC	1. 0.44946;2. 42;3. 124;4. 42;5. 42;6. 124;7. 42;8. 124;9. 124;10. L;11. CTT	1. 0.5063;2. 55;3. 163;4. 55;5. 55;6. 163;7. 55;8. 163;9. 163;10. S;11. TCT	1. 0.48985;2. 58;3. 172;4. 58;5. 58;6. 172;7. 58;8. 172;9. 172;10. L;11. TTA	1. 0.45553;2. 91;3. 271;4. 91;5. 91;6. 271;7. 91;8. 271;9. 271;10. R;11. AGG	1. 0.5194;2. 108;3. 322;4. 108;5. 108;6. 322;7. 108;8. 322;9. 322;10. L;11. CTA	1. 0.49807;2. 125;3. 373;4. 125;5. 125;6. 373;7. 125;8. 373;9. 373;10. T;11. ACG	1. 0.53379;2. 145;3. 433;4. 145;5. 145;6. 433;7. 145;8. 433;9. 433;10. S;11. TCC
PHET_11829	1	1	1	0.7779	4	0.449498	0.403542	5.60203	0.435844	0.405439	5.60203	1	1. 0.5297;2. 200;3. 598;4. 258;5. 258;6. 772;7. 258;8. 772;9. 595;10. G;11. GGT
PHET_10359	1	1	1	0.778	4	0.435134	0.338748	5.37046	0.394094	0.342448	5.37046	1	1. 0.40438;2. 44;3. 130;4. 44;5. 44;6. 130;7. 44;8. 130;9. 124;10. N;11. AAC
PHET_02432	1	1	1	0.7783	3	0.279864	0.1194	4.42409	0.275459	0.11866	4.42409	43	1. 0.40989;2. 65;3. 193;4. 68;5. 68;6. 202;7. 68;8. 202;9. 193;10. I;11. ATA	1. 0.85195;2. 94;3. 280;4. 97;5. 97;6. 289;7. 97;8. 289;9. 280;10. V;11. GTG	1. 0.48074;2. 97;3. 289;4. 100;5. 100;6. 298;7. 100;8. 298;9. 289;10. V;11. GTT	1. 0.4283;2. 98;3. 292;4. 101;5. 101;6. 301;7. 101;8. 301;9. 292;10. V;11. GTA	1. 0.44941;2. 100;3. 298;4. 103;5. 103;6. 307;7. 103;8. 307;9. 298;10. S;11. TCT	1. 0.48337;2. 103;3. 307;4. 106;5. 106;6. 316;7. 106;8. 316;9. 307;10. L;11. CTG	1. 0.41689;2. 104;3. 310;4. 107;5. 107;6. 319;7. 107;8. 319;9. 310;10. R;11. AGA	1. 0.47327;2. 107;3. 319;4. 110;5. 110;6. 328;7. 110;8. 328;9. 319;10. E;11. GAA	1. 0.85116;2. 126;3. 376;4. 129;5. 129;6. 385;7. 129;8. 385;9. 376;10. I;11. ATC	1. 0.42156;2. 147;3. 439;4. 150;5. 150;6. 448;7. 150;8. 448;9. 439;10. K;11. AAA	1. 0.43897;2. 187;3. 559;4. 190;5. 190;6. 568;7. 190;8. 568;9. 559;10. R;11. AGA	1. 0.42111;2. 195;3. 583;4. 198;5. 198;6. 592;7. 198;8. 592;9. 583;10. M;11. ATG	1. 0.47212;2. 223;3. 667;4. 226;5. 226;6. 676;7. 226;8. 676;9. 667;10. N;11. AAT	1. 0.41576;2. 225;3. 673;4. 228;5. 228;6. 682;7. 228;8. 682;9. 673;10. T;11. ACA	1. 0.47028;2. 228;3. 682;4. 231;5. 231;6. 691;7. 231;8. 691;9. 682;10. P;11. CCC	1. 0.40989;2. 240;3. 718;4. 243;5. 243;6. 727;7. 243;8. 727;9. 718;10. I;11. ATA	1. 0.41689;2. 242;3. 724;4. 245;5. 245;6. 733;7. 245;8. 733;9. 724;10. R;11. AGA	1. 0.48133;2. 293;3. 877;4. 296;5. 296;6. 886;7. 296;8. 886;9. 877;10. K;11. AAG	1. 0.43957;2. 310;3. 928;4. 313;5. 313;6. 937;7. 313;8. 937;9. 928;10. H;11. CAT	1. 0.45028;2. 374;3. 1120;4. 377;5. 377;6. 1129;7. 377;8. 1129;9. 1120;10. T;11. ACC	1. 0.45854;2. 375;3. 1123;4. 378;5. 378;6. 1132;7. 378;8. 1132;9. 1123;10. S;11. TCA	1. 0.44893;2. 389;3. 1165;4. 392;5. 392;6. 1174;7. 392;8. 1174;9. 1165;10. T;11. ACC	1. 0.45598;2. 434;3. 1300;4. 437;5. 437;6. 1309;7. 437;8. 1309;9. 1300;10. S;11. TCT	1. 0.42312;2. 485;3. 1453;4. 488;5. 488;6. 1462;7. 488;8. 1462;9. 1453;10. G;11. GGA	1. 0.44893;2. 505;3. 1513;4. 508;5. 508;6. 1522;7. 508;8. 1522;9. 1513;10. T;11. ACC	1. 0.45326;2. 514;3. 1540;4. 517;5. 517;6. 1549;7. 517;8. 1549;9. 1540;10. H;11. CAC	1. 0.44652;2. 545;3. 1633;4. 548;5. 548;6. 1642;7. 548;8. 1642;9. 1633;10. R;11. CGT	1. 0.48637;2. 587;3. 1759;4. 590;5. 590;6. 1768;7. 590;8. 1768;9. 1759;10. P;11. CCA	1. 0.48722;2. 600;3. 1798;4. 603;5. 603;6. 1807;7. 603;8. 1807;9. 1798;10. Y;11. TAT	1. 0.43272;2. 609;3. 1825;4. 612;5. 612;6. 1834;7. 612;8. 1834;9. 1825;10. N;11. AAT	1. 0.48948;2. 618;3. 1852;4. 621;5. 621;6. 1861;7. 621;8. 1861;9. 1852;10. L;11. CTT	1. 0.40824;2. 707;3. 2119;4. 710;5. 710;6. 2128;7. 710;8. 2128;9. 2119;10. E;11. GAA	1. 0.44016;2. 766;3. 2296;4. 769;5. 769;6. 2305;7. 769;8. 2305;9. 2296;10. T;11. ACG	1. 0.42247;2. 789;3. 2365;4. 792;5. 792;6. 2374;7. 792;8. 2374;9. 2365;10. V;11. GTT	1. 0.42464;2. 997;3. 2989;4. 1000;5. 1000;6. 2998;7. 1000;8. 2998;9. 2497;10. K;11. AAA	1. 0.42172;2. 1015;3. 3043;4. 1018;5. 1018;6. 3052;7. 1018;8. 3052;9. 2551;10. I;11. ATT	1. 0.42432;2. 1022;3. 3064;4. 1025;5. 1025;6. 3073;7. 1025;8. 3073;9. 2572;10. M;11. ATG
PHET_01242	1	1	1	0.7839	4	0.380283	0.282301	6.70446	0.364231	0.284214	6.70446	1	1. 0.67503;2. 661;3. 1981;4. 670;5. 670;6. 2008;7. 670;8. 2008;9. 1978;10. G;11. GGC
PHET_01319	1	1	1	0.7867	4	0.38862	0.26499	5.42092	0.33378	0.26748	5.42092	3	1. 0.49354;2. 9;3. 25;4. 9;5. 9;6. 25;7. 9;8. 25;9. 25;10. G;11. GGC	1. 0.44796;2. 10;3. 28;4. 10;5. 10;6. 28;7. 10;8. 28;9. 28;10. V;11. GTC	1. 0.47894;2. 20;3. 58;4. 20;5. 20;6. 58;7. 20;8. 58;9. 58;10. R;11. AGA
PHET_07042	1	1	1	0.7898	3	0.164882	0.127647	4.67381	0.154805	0.128194	4.67381	9	1. 0.49902;2. 20;3. 58;4. 20;5. 20;6. 58;7. 20;8. 58;9. 16;10. Y;11. TAT	1. 0.46606;2. 54;3. 160;4. 54;5. 54;6. 160;7. 54;8. 160;9. 118;10. E;11. GAA	1. 0.60581;2. 57;3. 169;4. 57;5. 57;6. 169;7. 57;8. 169;9. 127;10. I;11. ATC	1. 0.46656;2. 63;3. 187;4. 63;5. 63;6. 187;7. 63;8. 187;9. 145;10. R;11. AGA	1. 0.44014;2. 168;3. 502;4. 168;5. 168;6. 502;7. 168;8. 502;9. 460;10. D;11. GAT	1. 0.47514;2. 173;3. 517;4. 173;5. 173;6. 517;7. 173;8. 517;9. 475;10. P;11. CCC	1. 0.45859;2. 314;3. 940;4. 326;5. 314;6. 940;7. 314;8. 940;9. 898;10. T;11. ACC	1. 0.46844;2. 345;3. 1033;4. 357;5. 345;6. 1033;7. 345;8. 1033;9. 991;10. Q;11. CAA	1. 0.59139;2. 403;3. 1207;4. 445;5. 433;6. 1297;7. 442;8. 1324;9. 1138;10. I;11. ATA
PHET_02099	1	1	1	0.7947	3	0.173701	0.120138	2.91834	0.171127	0.120286	2.91834	12	1. 0.48326;2. 18;3. 52;4. 18;5. 18;6. 52;7. 18;8. 52;9. 52;10. C;11. TGT	1. 0.48494;2. 25;3. 73;4. 25;5. 25;6. 73;7. 25;8. 73;9. 73;10. T;11. ACG	1. 0.78285;2. 40;3. 118;4. 40;5. 40;6. 118;7. 40;8. 118;9. 118;10. K;11. AAA	1. 0.51493;2. 57;3. 169;4. 57;5. 57;6. 169;7. 57;8. 169;9. 169;10. C;11. TGT	1. 0.44846;2. 69;3. 205;4. 69;5. 69;6. 205;7. 69;8. 205;9. 205;10. K;11. AAA	1. 0.51822;2. 93;3. 277;4. 93;5. 93;6. 277;7. 93;8. 277;9. 277;10. L;11. TTG	1. 0.50637;2. 118;3. 352;4. 118;5. 118;6. 352;7. 118;8. 352;9. 352;10. A;11. GCC	1. 0.46531;2. 247;3. 739;4. 247;5. 247;6. 739;7. 247;8. 739;9. 739;10. D;11. GAC	1. 0.45475;2. 297;3. 889;4. 297;5. 297;6. 889;7. 297;8. 889;9. 889;10. I;11. ATT	1. 0.474;2. 309;3. 925;4. 309;5. 309;6. 925;7. 309;8. 925;9. 925;10. P;11. CCT	1. 0.49907;2. 337;3. 1009;4. 337;5. 337;6. 1009;7. 337;8. 1009;9. 1009;10. L;11. TTG	1. 0.44513;2. 380;3. 1138;4. 380;5. 380;6. 1138;7. 380;8. 1138;9. 1138;10. E;11. GAA
PHET_08768	1	1	1	0.7949	3	0.126195	0.114523	6.14036	0.116821	0.116821	6.14036	13	1. 0.46712;2. 210;3. 628;4. 228;5. 228;6. 682;7. 238;8. 712;9. 601;10. N;11. AAC	1. 0.46533;2. 296;3. 886;4. 314;5. 314;6. 940;7. 324;8. 970;9. 859;10. F;11. TTC	1. 0.46465;2. 374;3. 1120;4. 392;5. 392;6. 1174;7. 402;8. 1204;9. 1093;10. S;11. TCT	1. 0.47914;2. 382;3. 1144;4. 400;5. 400;6. 1198;7. 410;8. 1228;9. 1117;10. P;11. CCG	1. 0.45711;2. 383;3. 1147;4. 401;5. 401;6. 1201;7. 411;8. 1231;9. 1120;10. V;11. GTG	1. 0.4831;2. 478;3. 1432;4. 496;5. 496;6. 1486;7. 506;8. 1516;9. 1405;10. I;11. ATT	1. 0.45749;2. 583;3. 1747;4. 601;5. 601;6. 1801;7. 611;8. 1831;9. 1720;10. V;11. GTT	1. 0.45604;2. 607;3. 1819;4. 625;5. 625;6. 1873;7. 635;8. 1903;9. 1792;10. V;11. GTC	1. 0.45255;2. 616;3. 1846;4. 634;5. 634;6. 1900;7. 644;8. 1930;9. 1819;10. I;11. ATC	1. 0.46947;2. 658;3. 1972;4. 676;5. 676;6. 2026;7. 686;8. 2056;9. 1945;10. G;11. GGA	1. 0.48764;2. 721;3. 2161;4. 739;5. 739;6. 2215;7. 749;8. 2245;9. 2134;10. L;11. TTG	1. 0.45806;2. 743;3. 2227;4. 761;5. 761;6. 2281;7. 771;8. 2311;9. 2200;10. I;11. ATA	1. 0.4516;2. 750;3. 2248;4. 768;5. 768;6. 2302;7. 778;8. 2332;9. 2221;10. V;11. GTT
PHET_03300	1	1	1	0.7961	3	0.268673	0.167455	4.29561	0.265669	0.167477	4.29561	1	1. 0.77376;2. 623;3. 1867;4. 753;5. 629;6. 1885;7. 655;8. 1963;9. 1396;10. G;11. GGT
PHET_04565	1	1	1	0.7971	4	0.280555	0.163936	5.83625	0.267079	0.164325	5.83625	12	1. 0.46615;2. 161;3. 481;4. 314;5. 314;6. 940;7. 314;8. 940;9. 481;10. R;11. AGG	1. 0.46264;2. 181;3. 541;4. 334;5. 334;6. 1000;7. 334;8. 1000;9. 541;10. V;11. GTT	1. 0.46326;2. 193;3. 577;4. 346;5. 346;6. 1036;7. 346;8. 1036;9. 577;10. V;11. GTC	1. 0.45942;2. 199;3. 595;4. 352;5. 352;6. 1054;7. 352;8. 1054;9. 595;10. H;11. CAC	1. 0.46965;2. 226;3. 676;4. 379;5. 379;6. 1135;7. 379;8. 1135;9. 670;10. L;11. TTA	1. 0.69766;2. 296;3. 886;4. 449;5. 449;6. 1345;7. 449;8. 1345;9. 880;10. I;11. ATA	1. 0.46037;2. 306;3. 916;4. 459;5. 459;6. 1375;7. 459;8. 1375;9. 910;10. D;11. GAC	1. 0.45893;2. 352;3. 1054;4. 505;5. 505;6. 1513;7. 505;8. 1513;9. 1048;10. V;11. GTT	1. 0.45993;2. 503;3. 1507;4. 673;5. 673;6. 2017;7. 673;8. 2017;9. 1498;10. H;11. CAT	1. 0.50238;2. 520;3. 1558;4. 690;5. 690;6. 2068;7. 690;8. 2068;9. 1549;10. Y;11. TAC	1. 0.43548;2. 543;3. 1627;4. 713;5. 713;6. 2137;7. 713;8. 2137;9. 1618;10. M;11. ATG	1. 0.44561;2. 654;3. 1960;4. 829;5. 829;6. 2485;7. 829;8. 2485;9. 1912;10. F;11. TTC
PHET_04938	1	1	1	0.8027	3	0.0908992	0.06314	5.43887	0.06539	0.06539	5.43887	1	1. 0.59115;2. 125;3. 373;4. 125;5. 125;6. 373;7. 125;8. 373;9. 367;10. M;11. ATG
PHET_08302	1	1	1	0.8029	4	0.127019	0.108743	4.74263	0.11042	0.11042	4.74263	6	1. 0.47346;2. 17;3. 49;4. 17;5. 17;6. 49;7. 17;8. 49;9. 49;10. D;11. GAT	1. 0.49641;2. 23;3. 67;4. 23;5. 23;6. 67;7. 23;8. 67;9. 67;10. S;11. TCA	1. 0.49809;2. 45;3. 133;4. 45;5. 45;6. 133;7. 45;8. 133;9. 133;10. S;11. TCA	1. 0.51393;2. 59;3. 175;4. 59;5. 59;6. 175;7. 59;8. 175;9. 175;10. V;11. GTG	1. 0.48248;2. 285;3. 853;4. 285;5. 285;6. 853;7. 285;8. 853;9. 853;10. I;11. ATT	1. 0.47312;2. 305;3. 913;4. 305;5. 305;6. 913;7. 305;8. 913;9. 913;10. N;11. AAC
PHET_07211	1	1	1	0.804	3	0.167862	0.136638	3.91582	0.163861	0.139326	3.91582	0
PHET_03517	1	1	1	0.8042	3	0.424374	0.3281	6.3731	0.40539	0.32947	6.3731	0
PHET_11030	1	1	1	0.806	3	0.435885	0.331535	4.96623	0.41644	0.33349	4.96623	1	1. 0.65598;2. 147;3. 439;4. 160;5. 160;6. 478;7. 160;8. 478;9. 298;10. T;11. ACA
PHET_09926	1	1	1	0.8072	3	0.0440068	0.03116	3.78464	0.03293	0.03293	3.78464	1	1. 0.51362;2. 31;3. 91;4. 31;5. 31;6. 91;7. 31;8. 91;9. 46;10. E;11. GAA
PHET_12472	1	1	1	0.8092	3	0.278247	0.24794	4.29293	0.25434	0.25434	4.29293	1	1. 0.67072;2. 4;3. 10;4. 4;5. 4;6. 10;7. 4;8. 10;9. 10;10. L;11. CTT
PHET_09055	1	1	1	0.8095	3	0.120446	0.09289	8.20172	0.10376	0.09383	8.20172	3	1. 0.49568;2. 237;3. 709;4. 237;5. 237;6. 709;7. 237;8. 709;9. 709;10. D;11. GAC	1. 0.54784;2. 285;3. 853;4. 285;5. 285;6. 853;7. 285;8. 853;9. 850;10. G;11. GGG	1. 0.55002;2. 340;3. 1018;4. 340;5. 340;6. 1018;7. 340;8. 1018;9. 1015;10. A;11. GCA
PHET_07254	1	1	1	0.81	4	0.592435	0.44521	5.94975	0.56341	0.44589	5.94975	0
PHET_11906	1	1	1	0.8115	3	0.468494	0.357143	6.13445	0.453351	0.361334	6.13445	1	1. 0.6063;2. 97;3. 289;4. 103;5. 103;6. 307;7. 103;8. 307;9. 286;10. T;11. ACT
PHET_02296	1	1	1	0.812	3	0.0893207	0.0506964	4.80778	0.0760973	0.0509889	4.80778	3	1. 0.48962;2. 15;3. 43;4. 15;5. 15;6. 43;7. 15;8. 43;9. 43;10. S;11. TCG	1. 0.51956;2. 224;3. 670;4. 224;5. 224;6. 670;7. 224;8. 670;9. 670;10. T;11. ACT	1. 0.52425;2. 231;3. 691;4. 231;5. 231;6. 691;7. 231;8. 691;9. 691;10. Q;11. CAG
PHET_01354	1	1	1	0.8133	4	0.168695	0.145166	4.23429	0.16139	0.145569	4.23429	6	1. 0.6101;2. 157;3. 469;4. 172;5. 172;6. 514;7. 172;8. 514;9. 469;10. T;11. ACA	1. 0.4161;2. 179;3. 535;4. 194;5. 194;6. 580;7. 194;8. 580;9. 535;10. R;11. CGT	1. 0.45596;2. 190;3. 568;4. 205;5. 205;6. 613;7. 205;8. 613;9. 568;10. N;11. AAC	1. 0.42054;2. 191;3. 571;4. 206;5. 206;6. 616;7. 206;8. 616;9. 571;10. A;11. GCG	1. 0.44349;2. 295;3. 883;4. 310;5. 310;6. 928;7. 310;8. 928;9. 883;10. N;11. AAT	1. 0.40193;2. 308;3. 922;4. 323;5. 323;6. 967;7. 323;8. 967;9. 922;10. D;11. GAT
PHET_08727	1	1	1	0.8136	4	0.529111	0.251608	6.65388	0.510948	0.25165	6.65388	16	1. 0.5763;2. 27;3. 79;4. 27;5. 27;6. 79;7. 27;8. 79;9. 19;10. A;11. GCA	1. 0.58876;2. 33;3. 97;4. 33;5. 33;6. 97;7. 33;8. 97;9. 37;10. I;11. ATC	1. 0.56751;2. 39;3. 115;4. 39;5. 39;6. 115;7. 39;8. 115;9. 55;10. G;11. GGT	1. 0.57946;2. 40;3. 118;4. 40;5. 40;6. 118;7. 40;8. 118;9. 58;10. E;11. GAA	1. 0.60094;2. 63;3. 187;4. 63;5. 63;6. 187;7. 63;8. 187;9. 127;10. V;11. GTG	1. 0.57445;2. 70;3. 208;4. 70;5. 70;6. 208;7. 70;8. 208;9. 148;10. S;11. AGT	1. 0.61306;2. 100;3. 298;4. 100;5. 100;6. 298;7. 100;8. 298;9. 238;10. Y;11. TAC	1. 0.5599;2. 171;3. 511;4. 171;5. 171;6. 511;7. 171;8. 511;9. 451;10. F;11. TTT	1. 0.57467;2. 202;3. 604;4. 202;5. 202;6. 604;7. 202;8. 604;9. 544;10. A;11. GCA	1. 0.60117;2. 221;3. 661;4. 221;5. 221;6. 661;7. 221;8. 661;9. 601;10. P;11. CCG	1. 0.57791;2. 223;3. 667;4. 223;5. 223;6. 667;7. 223;8. 667;9. 607;10. L;11. CTG	1. 0.59235;2. 225;3. 673;4. 225;5. 225;6. 673;7. 225;8. 673;9. 613;10. K;11. AAG	1. 0.57723;2. 232;3. 694;4. 232;5. 232;6. 694;7. 232;8. 694;9. 634;10. I;11. ATC	1. 0.56981;2. 299;3. 895;4. 299;5. 299;6. 895;7. 299;8. 895;9. 835;10. I;11. ATC	1. 0.56776;2. 321;3. 961;4. 321;5. 321;6. 961;7. 321;8. 961;9. 901;10. D;11. GAT	1. 0.5803;2. 352;3. 1054;4. 352;5. 352;6. 1054;7. 352;8. 1054;9. 994;10. R;11. AGA
PHET_00434	1	1	1	0.8169	3	0.535958	0.432208	4.98417	0.53174	0.431153	4.98417	9	1. 0.56566;2. 618;3. 1852;4. 813;5. 813;6. 2437;7. 813;8. 2437;9. 1852;10. Q;11. CAA	1. 0.50218;2. 818;3. 2452;4. 1013;5. 1013;6. 3037;7. 1013;8. 3037;9. 2437;10. T;11. ACG	1. 0.47512;2. 867;3. 2599;4. 1062;5. 1062;6. 3184;7. 1062;8. 3184;9. 2584;10. R;11. AGG	1. 0.50122;2. 1226;3. 3676;4. 1421;5. 1421;6. 4261;7. 1421;8. 4261;9. 3661;10. L;11. CTT	1. 0.45204;2. 1259;3. 3775;4. 1454;5. 1454;6. 4360;7. 1454;8. 4360;9. 3760;10. V;11. GTA	1. 0.5666;2. 1261;3. 3781;4. 1456;5. 1456;6. 4366;7. 1456;8. 4366;9. 3766;10. M;11. ATG	1. 0.50102;2. 1586;3. 4756;4. 1843;5. 1843;6. 5527;7. 1843;8. 5527;9. 4729;10. Q;11. CAG	1. 0.51906;2. 1731;3. 5191;4. 1988;5. 1988;6. 5962;7. 1988;8. 5962;9. 5164;10. H;11. CAT	1. 0.51068;2. 1815;3. 5443;4. 2072;5. 2072;6. 6214;7. 2072;8. 6214;9. 5416;10. F;11. TTT
PHET_02992	1	1	1	0.8173	4	0.288036	0.190832	5.78705	0.272603	0.191995	5.78705	7	1. 0.46456;2. 176;3. 526;4. 177;5. 177;6. 529;7. 177;8. 529;9. 523;10. S;11. TCC	1. 0.41591;2. 195;3. 583;4. 196;5. 196;6. 586;7. 196;8. 586;9. 580;10. A;11. GCC	1. 0.46564;2. 214;3. 640;4. 215;5. 215;6. 643;7. 215;8. 643;9. 637;10. S;11. AGT	1. 0.51514;2. 221;3. 661;4. 222;5. 222;6. 664;7. 222;8. 664;9. 658;10. R;11. AGA	1. 0.42533;2. 275;3. 823;4. 276;5. 276;6. 826;7. 276;8. 826;9. 820;10. S;11. TCG	1. 0.45733;2. 280;3. 838;4. 281;5. 281;6. 841;7. 281;8. 841;9. 835;10. H;11. CAT	1. 0.4214;2. 289;3. 865;4. 290;5. 290;6. 868;7. 290;8. 868;9. 862;10. S;11. TCG
PHET_00593	1	1	1	0.8179	3	0.0880217	0.0680458	3.48607	0.07291	0.07291	3.48607	2	1. 0.49697;2. 2;3. 4;4. 20;5. 20;6. 58;7. 20;8. 58;9. 4;10. S;11. AGT	1. 0.53915;2. 89;3. 265;4. 107;5. 107;6. 319;7. 107;8. 319;9. 265;10. S;11. TCT
PHET_11019	1	1	1	0.82	4	0.0958999	0.02416	3.9497	0.0756051	0.0242	3.9497	2	1. 0.54238;2. 2;3. 4;4. 2;5. 2;6. 4;7. 2;8. 4;9. 4;10. A;11. GCT	1. 0.58197;2. 211;3. 631;4. 211;5. 211;6. 631;7. 211;8. 631;9. 631;10. A;11. GCC
PHET_05725	1	1	1	0.8256	3	0.324491	0.2672	4.94991	0.313869	0.267919	4.94991	1	1. 0.47959;2. 638;3. 1912;4. 639;5. 639;6. 1915;7. 639;8. 1915;9. 1912;10. T;11. ACG
PHET_12353	1	1	1	0.8286	3	0.04842	0.04842	1.62491	1	0.04706	1.62491	0
PHET_07477	1	1	1	0.8316	3	0.0574586	0.04603	8.31489	0.0481895	0.04818	8.31489	2	1. 0.45527;2. 34;3. 100;4. 37;5. 37;6. 109;7. 37;8. 109;9. 100;10. I;11. ATA	1. 0.48464;2. 245;3. 733;4. 275;5. 275;6. 823;7. 275;8. 823;9. 709;10. G;11. GGC
PHET_04874	1	1	1	0.832	4	0.15295	0.145486	6.25964	0.147614	0.146556	6.25964	1	1. 0.43402;2. 464;3. 1390;4. 622;5. 622;6. 1864;7. 622;8. 1864;9. 1390;10. L;11. TTG
PHET_00622	1	1	1	0.8326	3	0.171389	0.145867	4.4463	0.148855	0.148855	4.4463	2	1. 0.53049;2. 22;3. 64;4. 22;5. 22;6. 64;7. 22;8. 64;9. 64;10. V;11. GTG	1. 0.51412;2. 31;3. 91;4. 31;5. 31;6. 91;7. 31;8. 91;9. 91;10. A;11. GCT
PHET_02353	1	1	1	0.8332	3	0.15866	0.150685	6.16571	0.152218	0.152218	6.16571	0
PHET_06663	1	1	1	0.8361	3	0.353047	0.33762	5.61668	0.352424	0.337613	5.61668	2	1. 0.51243;2. 96;3. 286;4. 130;5. 130;6. 388;7. 130;8. 388;9. 139;10. V;11. GTG	1. 0.44978;2. 767;3. 2299;4. 801;5. 801;6. 2401;7. 803;8. 2407;9. 2140;10. N;11. AAC
PHET_04889	1	1	1	0.8394	4	0.313779	0.284614	5.58609	0.309033	0.285307	5.58609	1	1. 0.53773;2. 794;3. 2380;4. 811;5. 811;6. 2431;7. 811;8. 2431;9. 2164;10. T;11. ACG
PHET_01668	1	1	1	0.8451	3	0.507748	0.439965	5.28093	0.480534	0.445933	5.28093	2	1. 0.44556;2. 16;3. 46;4. 30;5. 30;6. 88;7. 30;8. 88;9. 46;10. M;11. ATG	1. 0.42557;2. 125;3. 373;4. 139;5. 139;6. 415;7. 139;8. 415;9. 373;10. Q;11. CAA
PHET_04735	1	1	1	0.8494	3	0.506219	0.279381	5.8915	0.48274	0.28024	5.8915	19	1. 0.74984;2. 12;3. 34;4. 12;5. 12;6. 34;7. 12;8. 34;9. 7;10. N;11. AAT	1. 0.42821;2. 17;3. 49;4. 17;5. 17;6. 49;7. 17;8. 49;9. 22;10. I;11. ATA	1. 0.45368;2. 38;3. 112;4. 38;5. 38;6. 112;7. 38;8. 112;9. 85;10. A;11. GCT	1. 0.46735;2. 66;3. 196;4. 66;5. 66;6. 196;7. 66;8. 196;9. 169;10. T;11. ACC	1. 0.42298;2. 72;3. 214;4. 72;5. 72;6. 214;7. 72;8. 214;9. 187;10. M;11. ATG	1. 0.51022;2. 149;3. 445;4. 224;5. 149;6. 445;7. 149;8. 445;9. 418;10. A;11. GCA	1. 0.46512;2. 164;3. 490;4. 254;5. 164;6. 490;7. 164;8. 490;9. 463;10. V;11. GTC	1. 0.5087;2. 196;3. 586;4. 286;5. 196;6. 586;7. 196;8. 586;9. 559;10. T;11. ACT	1. 0.43964;2. 199;3. 595;4. 289;5. 199;6. 595;7. 199;8. 595;9. 568;10. M;11. ATG	1. 0.46608;2. 214;3. 640;4. 304;5. 214;6. 640;7. 214;8. 640;9. 613;10. A;11. GCC	1. 0.46071;2. 218;3. 652;4. 308;5. 218;6. 652;7. 218;8. 652;9. 625;10. D;11. GAC	1. 0.45342;2. 277;3. 829;4. 377;5. 277;6. 829;7. 277;8. 829;9. 802;10. H;11. CAC	1. 0.45011;2. 281;3. 841;4. 381;5. 281;6. 841;7. 281;8. 841;9. 814;10. H;11. CAT	1. 0.46178;2. 290;3. 868;4. 390;5. 290;6. 868;7. 290;8. 868;9. 841;10. N;11. AAC	1. 0.50458;2. 291;3. 871;4. 391;5. 291;6. 871;7. 291;8. 871;9. 844;10. L;11. TTG	1. 0.47051;2. 292;3. 874;4. 392;5. 292;6. 874;7. 292;8. 874;9. 847;10. L;11. TTG	1. 0.44733;2. 305;3. 913;4. 405;5. 305;6. 913;7. 305;8. 913;9. 886;10. S;11. TCG	1. 0.50927;2. 307;3. 919;4. 407;5. 307;6. 919;7. 307;8. 919;9. 892;10. S;11. TCG	1. 0.51808;2. 316;3. 946;4. 416;5. 316;6. 946;7. 316;8. 946;9. 919;10. L;11. CTC
PHET_08213	1	1	1	0.8501	3	0.686201	0.5198	5.1558	0.6507	0.52021	5.1558	0
PHET_10893	1	1	1	0.8533	3	0.272491	0.24848	4.03821	0.25301	0.25301	4.03821	0
PHET_04829	1	1	1	0.8537	4	0.517405	0.136521	6.5916	0.484848	0.136813	6.5916	13	1. 0.62947;2. 30;3. 88;4. 30;5. 30;6. 88;7. 30;8. 88;9. 85;10. I;11. ATC	1. 0.62538;2. 32;3. 94;4. 32;5. 32;6. 94;7. 32;8. 94;9. 91;10. S;11. TCC	1. 0.68886;2. 38;3. 112;4. 38;5. 38;6. 112;7. 38;8. 112;9. 109;10. T;11. ACA	1. 0.62398;2. 46;3. 136;4. 46;5. 46;6. 136;7. 46;8. 136;9. 133;10. S;11. TCC	1. 0.6895;2. 49;3. 145;4. 49;5. 49;6. 145;7. 49;8. 145;9. 142;10. A;11. GCA	1. 0.56905;2. 50;3. 148;4. 50;5. 50;6. 148;7. 50;8. 148;9. 145;10. I;11. ATC	1. 0.59622;2. 56;3. 166;4. 67;5. 67;6. 199;7. 67;8. 199;9. 160;10. V;11. GTT	1. 0.59615;2. 90;3. 268;4. 101;5. 101;6. 301;7. 101;8. 301;9. 262;10. F;11. TTT	1. 0.6395;2. 106;3. 316;4. 117;5. 117;6. 349;7. 117;8. 349;9. 310;10. Q;11. CAG	1. 0.61224;2. 108;3. 322;4. 119;5. 119;6. 355;7. 119;8. 355;9. 316;10. A;11. GCT	1. 0.65462;2. 111;3. 331;4. 122;5. 122;6. 364;7. 122;8. 364;9. 325;10. G;11. GGT	1. 0.61246;2. 115;3. 343;4. 126;5. 126;6. 376;7. 126;8. 376;9. 337;10. I;11. ATT	1. 0.59622;2. 121;3. 361;4. 132;5. 132;6. 394;7. 132;8. 394;9. 355;10. V;11. GTT
PHET_05080	1	1	1	0.8546	4	0.378405	0.323667	6.59184	0.367342	0.325753	6.59184	2	1. 0.43047;2. 28;3. 82;4. 28;5. 28;6. 82;7. 28;8. 82;9. 82;10. N;11. AAT	1. 0.42501;2. 358;3. 1072;4. 358;5. 358;6. 1072;7. 358;8. 1072;9. 1072;10. M;11. ATG
PHET_04296	1	1	1	0.8576	3	0.14724	0.140605	4.71868	0.142092	0.142092	4.71868	19	1. 0.40346;2. 129;3. 385;4. 130;5. 130;6. 388;7. 130;8. 388;9. 385;10. V;11. GTA	1. 0.40796;2. 198;3. 592;4. 212;5. 212;6. 634;7. 229;8. 685;9. 541;10. S;11. AGC	1. 0.4078;2. 201;3. 601;4. 215;5. 215;6. 643;7. 232;8. 694;9. 550;10. R;11. AGG	1. 0.40906;2. 206;3. 616;4. 220;5. 220;6. 658;7. 237;8. 709;9. 565;10. R;11. AGG	1. 0.40773;2. 294;3. 880;4. 308;5. 308;6. 922;7. 325;8. 973;9. 829;10. K;11. AAG	1. 0.40604;2. 372;3. 1114;4. 386;5. 386;6. 1156;7. 403;8. 1207;9. 1063;10. V;11. GTC	1. 0.40252;2. 389;3. 1165;4. 403;5. 403;6. 1207;7. 420;8. 1258;9. 1114;10. T;11. ACG	1. 0.43416;2. 424;3. 1270;4. 438;5. 438;6. 1312;7. 455;8. 1363;9. 1219;10. S;11. TCT	1. 0.41727;2. 426;3. 1276;4. 440;5. 440;6. 1318;7. 457;8. 1369;9. 1225;10. F;11. TTT	1. 0.40753;2. 508;3. 1522;4. 522;5. 522;6. 1564;7. 539;8. 1615;9. 1471;10. N;11. AAT	1. 0.43165;2. 525;3. 1573;4. 539;5. 539;6. 1615;7. 556;8. 1666;9. 1522;10. L;11. TTA	1. 0.40046;2. 659;3. 1975;4. 673;5. 673;6. 2017;7. 690;8. 2068;9. 1924;10. M;11. ATG	1. 0.40082;2. 671;3. 2011;4. 685;5. 685;6. 2053;7. 702;8. 2104;9. 1960;10. I;11. ATT	1. 0.40388;2. 714;3. 2140;4. 728;5. 728;6. 2182;7. 745;8. 2233;9. 2089;10. A;11. GCG	1. 0.42755;2. 724;3. 2170;4. 738;5. 738;6. 2212;7. 755;8. 2263;9. 2119;10. A;11. GCA	1. 0.43365;2. 770;3. 2308;4. 784;5. 784;6. 2350;7. 801;8. 2401;9. 2257;10. S;11. TCG	1. 0.4146;2. 812;3. 2434;4. 826;5. 826;6. 2476;7. 843;8. 2527;9. 2383;10. K;11. AAG	1. 0.41189;2. 914;3. 2740;4. 928;5. 928;6. 2782;7. 945;8. 2833;9. 2689;10. V;11. GTG	1. 0.42923;2. 925;3. 2773;4. 939;5. 939;6. 2815;7. 956;8. 2866;9. 2722;10. I;11. ATC
PHET_04671	1	1	1	0.8581	3	0.329865	0.310238	4.12465	0.32589	0.310842	4.12465	1	1. 0.55028;2. 1005;3. 3013;4. 1107;5. 1107;6. 3319;7. 1107;8. 3319;9. 2950;10. A;11. GCT
PHET_09861	1	1	1	0.8631	3	0.3234	0.257795	7.05768	0.3109	0.25923	7.05768	3	1. 0.40225;2. 97;3. 289;4. 131;5. 131;6. 391;7. 154;8. 460;9. 253;10. C;11. TGC	1. 0.40334;2. 186;3. 556;4. 220;5. 220;6. 658;7. 243;8. 727;9. 520;10. N;11. AAC	1. 0.55321;2. 239;3. 715;4. 273;5. 273;6. 817;7. 296;8. 886;9. 679;10. I;11. ATC
PHET_07112	1	1	1	0.8652	4	0.38915	0.315321	6.8234	0.378109	0.316283	6.8234	0
PHET_08104	1	1	1	0.8654	3	0.46612	0.40317	8.22732	0.45774	0.40362	8.22732	1	1. 0.45033;2. 270;3. 808;4. 270;5. 270;6. 808;7. 270;8. 808;9. 808;10. S;11. AGT
PHET_09734	1	1	1	0.8659	3	0.230227	0.205272	5.18003	0.223609	0.205341	5.18003	1	1. 0.42347;2. 164;3. 490;4. 207;5. 207;6. 619;7. 207;8. 619;9. 490;10. L;11. TTG
PHET_04793	1	1	1	0.8686	4	0.273861	0.258898	7.77968	0.266149	0.260065	7.77968	0
PHET_02419	1	1	1	0.8701	4	0.0990462	0	4.04714	0.07772	0	4.04714	1	1. 0.60373;2. 96;3. 286;4. 96;5. 96;6. 286;7. 96;8. 286;9. 286;10. T;11. ACG
PHET_06373	1	1	1	0.8702	3	0.284314	0.199415	4.25403	0.273089	0.200001	4.25403	6	1. 0.40863;2. 84;3. 250;4. 485;5. 84;6. 250;7. 84;8. 250;9. 250;10. H;11. CAC	1. 0.40211;2. 93;3. 277;4. 494;5. 93;6. 277;7. 93;8. 277;9. 277;10. Q;11. CAG	1. 0.41808;2. 120;3. 358;4. 521;5. 120;6. 358;7. 120;8. 358;9. 358;10. P;11. CCC	1. 0.40322;2. 136;3. 406;4. 537;5. 136;6. 406;7. 136;8. 406;9. 406;10. L;11. TTG	1. 0.40122;2. 158;3. 472;4. 559;5. 158;6. 472;7. 158;8. 472;9. 472;10. C;11. TGT	1. 0.59704;2. 162;3. 484;4. 563;5. 162;6. 484;7. 162;8. 484;9. 484;10. T;11. ACA
PHET_08405	1	1	1	0.8712	4	0.278513	0.229122	4.14076	0.265991	0.230708	4.14076	1	1. 0.40925;2. 173;3. 517;4. 174;5. 174;6. 520;7. 174;8. 520;9. 424;10. T;11. ACT
PHET_01446	1	1	1	0.872	3	0.13289	0.0862936	5.60855	0.135729	0.0884556	5.60855	5	1. 0.44109;2. 89;3. 265;4. 89;5. 89;6. 265;7. 89;8. 265;9. 154;10. G;11. GGT	1. 0.44122;2. 141;3. 421;4. 141;5. 141;6. 421;7. 141;8. 421;9. 310;10. I;11. ATA	1. 0.49455;2. 148;3. 442;4. 148;5. 148;6. 442;7. 148;8. 442;9. 331;10. S;11. TCA	1. 0.52721;2. 160;3. 478;4. 160;5. 160;6. 478;7. 160;8. 478;9. 367;10. P;11. CCA	1. 0.45179;2. 200;3. 598;4. 200;5. 200;6. 598;7. 200;8. 598;9. 487;10. V;11. GTT
PHET_06311	1	1	1	0.8725	3	0.326637	0.284309	5.50484	0.31444	0.28302	5.50484	1	1. 0.66247;2. 173;3. 517;4. 180;5. 180;6. 538;7. 180;8. 538;9. 514;10. H;11. CAT
PHET_04163	1	1	1	0.8746	4	0.552875	0.47984	5.27502	0.53951	0.48014	5.27502	0
PHET_09663	1	1	1	0.8786	4	0.080884	0.0429043	5.84493	0.0743555	0.0435747	5.84493	3	1. 0.49059;2. 138;3. 412;4. 138;5. 138;6. 412;7. 138;8. 412;9. 412;10. S;11. AGT	1. 0.49354;2. 200;3. 598;4. 200;5. 200;6. 598;7. 200;8. 598;9. 598;10. V;11. GTG	1. 0.49701;2. 245;3. 733;4. 245;5. 245;6. 733;7. 245;8. 733;9. 733;10. N;11. AAC
PHET_01286	1	1	1	0.8806	3	0.344032	0.198608	3.76414	0.333012	0.199249	3.76414	7	1. 0.43104;2. 18;3. 52;4. 94;5. 25;6. 73;7. 25;8. 73;9. 52;10. V;11. GTT	1. 0.48906;2. 39;3. 115;4. 115;5. 46;6. 136;7. 46;8. 136;9. 115;10. T;11. ACT	1. 0.50419;2. 44;3. 130;4. 120;5. 51;6. 151;7. 51;8. 151;9. 130;10. Q;11. CAA	1. 0.45776;2. 72;3. 214;4. 148;5. 79;6. 235;7. 79;8. 235;9. 214;10. S;11. AGT	1. 0.45699;2. 75;3. 223;4. 151;5. 82;6. 244;7. 82;8. 244;9. 223;10. N;11. AAT	1. 0.495;2. 146;3. 436;4. 222;5. 153;6. 457;7. 153;8. 457;9. 436;10. L;11. CTT	1. 0.47007;2. 238;3. 712;4. 314;5. 245;6. 733;7. 245;8. 733;9. 712;10. Q;11. CAG
PHET_05183	1	1	1	0.8813	4	0.0685538	0.05552	3.9737	0.05692	0.05692	3.9737	1	1. 0.57618;2. 124;3. 370;4. 150;5. 150;6. 448;7. 167;8. 499;9. 280;10. S;11. AGT
PHET_04493	1	1	1	0.8823	3	0.43272	0.260826	6.04514	0.424517	0.261199	6.04514	20	1. 0.42093;2. 111;3. 331;4. 111;5. 111;6. 331;7. 111;8. 331;9. 307;10. H;11. CAT	1. 0.47147;2. 158;3. 472;4. 158;5. 158;6. 472;7. 158;8. 472;9. 448;10. L;11. CTG	1. 0.41622;2. 175;3. 523;4. 175;5. 175;6. 523;7. 175;8. 523;9. 499;10. A;11. GCT	1. 0.41854;2. 188;3. 562;4. 188;5. 188;6. 562;7. 188;8. 562;9. 538;10. A;11. GCG	1. 0.46484;2. 192;3. 574;4. 192;5. 192;6. 574;7. 192;8. 574;9. 550;10. G;11. GGT	1. 0.41362;2. 230;3. 688;4. 230;5. 230;6. 688;7. 230;8. 688;9. 664;10. T;11. ACC	1. 0.46024;2. 312;3. 934;4. 312;5. 312;6. 934;7. 312;8. 934;9. 910;10. T;11. ACG	1. 0.47048;2. 314;3. 940;4. 314;5. 314;6. 940;7. 314;8. 940;9. 916;10. C;11. TGC	1. 0.40447;2. 421;3. 1261;4. 421;5. 421;6. 1261;7. 421;8. 1261;9. 1234;10. V;11. GTT	1. 0.43061;2. 428;3. 1282;4. 428;5. 428;6. 1282;7. 428;8. 1282;9. 1255;10. N;11. AAC	1. 0.40943;2. 448;3. 1342;4. 448;5. 448;6. 1342;7. 448;8. 1342;9. 1315;10. A;11. GCT	1. 0.41622;2. 469;3. 1405;4. 469;5. 469;6. 1405;7. 469;8. 1405;9. 1378;10. A;11. GCT	1. 0.41802;2. 470;3. 1408;4. 470;5. 470;6. 1408;7. 470;8. 1408;9. 1381;10. E;11. GAA	1. 0.47363;2. 474;3. 1420;4. 474;5. 474;6. 1420;7. 474;8. 1420;9. 1393;10. G;11. GGG	1. 0.41362;2. 479;3. 1435;4. 479;5. 479;6. 1435;7. 479;8. 1435;9. 1408;10. T;11. ACC	1. 0.41043;2. 490;3. 1468;4. 490;5. 490;6. 1468;7. 490;8. 1468;9. 1441;10. N;11. AAT	1. 0.46513;2. 535;3. 1603;4. 535;5. 535;6. 1603;7. 535;8. 1603;9. 1576;10. P;11. CCT	1. 0.42818;2. 613;3. 1837;4. 613;5. 613;6. 1837;7. 613;8. 1837;9. 1810;10. R;11. CGC	1. 0.42818;2. 617;3. 1849;4. 617;5. 617;6. 1849;7. 617;8. 1849;9. 1822;10. R;11. CGC	1. 0.41956;2. 655;3. 1963;4. 655;5. 655;6. 1963;7. 655;8. 1963;9. 1936;10. G;11. GGA
PHET_01514	1	1	1	0.8855	4	0.450336	0.353492	5.73661	0.444159	0.354125	5.73661	2	1. 0.59736;2. 107;3. 319;4. 107;5. 107;6. 319;7. 107;8. 319;9. 319;10. N;11. AAT	1. 0.40641;2. 240;3. 718;4. 240;5. 240;6. 718;7. 240;8. 718;9. 718;10. N;11. AAC
PHET_01214	1	1	1	0.8895	4	0.0911301	0.07885	9.9844	0.08102	0.08007	9.9844	2	1. 0.53133;2. 124;3. 370;4. 124;5. 124;6. 370;7. 124;8. 370;9. 370;10. F;11. TTT	1. 0.52274;2. 248;3. 742;4. 248;5. 248;6. 742;7. 248;8. 742;9. 742;10. P;11. CCG
PHET_04847	1	1	1	0.8903	4	0.213092	0.141412	5.40399	0.209331	0.141535	5.40399	15	1. 0.46436;2. 2;3. 4;4. 222;5. 222;6. 664;7. 266;8. 796;9. 4;10. L;11. CTT	1. 0.4629;2. 3;3. 7;4. 223;5. 223;6. 667;7. 267;8. 799;9. 7;10. I;11. ATC	1. 0.68632;2. 4;3. 10;4. 224;5. 224;6. 670;7. 268;8. 802;9. 10;10. L;11. TTA	1. 0.46538;2. 9;3. 25;4. 229;5. 229;6. 685;7. 273;8. 817;9. 25;10. R;11. CGC	1. 0.48738;2. 16;3. 46;4. 236;5. 236;6. 706;7. 280;8. 838;9. 46;10. P;11. CCG	1. 0.46156;2. 21;3. 61;4. 241;5. 241;6. 721;7. 285;8. 853;9. 61;10. K;11. AAA	1. 0.46583;2. 34;3. 100;4. 254;5. 254;6. 760;7. 298;8. 892;9. 100;10. S;11. TCC	1. 0.45921;2. 42;3. 124;4. 262;5. 262;6. 784;7. 306;8. 916;9. 124;10. P;11. CCT	1. 0.45932;2. 49;3. 145;4. 269;5. 269;6. 805;7. 313;8. 937;9. 145;10. D;11. GAC	1. 0.46038;2. 139;3. 415;4. 359;5. 359;6. 1075;7. 403;8. 1207;9. 415;10. N;11. AAC	1. 0.45845;2. 626;3. 1876;4. 846;5. 846;6. 2536;7. 890;8. 2668;9. 1837;10. I;11. ATC	1. 0.44982;2. 679;3. 2035;4. 899;5. 899;6. 2695;7. 943;8. 2827;9. 1972;10. M;11. ATG	1. 0.46538;2. 736;3. 2206;4. 956;5. 956;6. 2866;7. 1000;8. 2998;9. 2143;10. S;11. AGT	1. 0.45892;2. 745;3. 2233;4. 965;5. 965;6. 2893;7. 1009;8. 3025;9. 2170;10. A;11. GCT	1. 0.46469;2. 746;3. 2236;4. 966;5. 966;6. 2896;7. 1010;8. 3028;9. 2173;10. S;11. TCA
PHET_07422	1	1	1	0.8927	3	0.307414	0.1508	5.56236	0.29592	0.15082	5.56236	7	1. 0.55543;2. 25;3. 73;4. 67;5. 67;6. 199;7. 88;8. 262;9. 73;10. K;11. AAA	1. 0.48604;2. 119;3. 355;4. 161;5. 161;6. 481;7. 182;8. 544;9. 355;10. T;11. ACT	1. 0.53951;2. 127;3. 379;4. 169;5. 169;6. 505;7. 190;8. 568;9. 379;10. R;11. AGA	1. 0.49927;2. 160;3. 478;4. 202;5. 202;6. 604;7. 223;8. 667;9. 478;10. I;11. ATC	1. 0.50554;2. 161;3. 481;4. 203;5. 203;6. 607;7. 224;8. 670;9. 481;10. I;11. ATT	1. 0.55002;2. 174;3. 520;4. 216;5. 216;6. 646;7. 237;8. 709;9. 520;10. S;11. TCG	1. 0.54031;2. 179;3. 535;4. 221;5. 221;6. 661;7. 242;8. 724;9. 535;10. T;11. ACA
PHET_06695	1	1	1	0.8932	4	0.442757	0.405023	3.67154	0.433951	0.406109	3.67154	0
PHET_06104	1	1	1	0.8932	3	0.443094	0.26861	4.82432	0.42745	0.26863	4.82432	12	1. 0.40562;2. 109;3. 325;4. 109;5. 109;6. 325;7. 109;8. 325;9. 127;10. T;11. ACG	1. 0.4122;2. 136;3. 406;4. 136;5. 136;6. 406;7. 136;8. 406;9. 208;10. T;11. ACC	1. 0.40719;2. 142;3. 424;4. 142;5. 142;6. 424;7. 142;8. 424;9. 226;10. V;11. GTA	1. 0.7012;2. 153;3. 457;4. 153;5. 153;6. 457;7. 153;8. 457;9. 259;10. T;11. ACC	1. 0.4068;2. 227;3. 679;4. 241;5. 241;6. 721;7. 241;8. 721;9. 466;10. S;11. AGT	1. 0.4059;2. 243;3. 727;4. 257;5. 257;6. 769;7. 257;8. 769;9. 514;10. I;11. ATC	1. 0.40283;2. 262;3. 784;4. 276;5. 276;6. 826;7. 276;8. 826;9. 571;10. N;11. AAT	1. 0.41011;2. 273;3. 817;4. 287;5. 287;6. 859;7. 287;8. 859;9. 604;10. T;11. ACC	1. 0.41448;2. 281;3. 841;4. 295;5. 295;6. 883;7. 295;8. 883;9. 628;10. Y;11. TAT	1. 0.40833;2. 288;3. 862;4. 302;5. 302;6. 904;7. 302;8. 904;9. 649;10. R;11. AGA	1. 0.41401;2. 316;3. 946;4. 330;5. 330;6. 988;7. 330;8. 988;9. 733;10. D;11. GAT	1. 0.42334;2. 318;3. 952;4. 332;5. 332;6. 994;7. 332;8. 994;9. 739;10. M;11. ATG
PHET_03914	1	1	1	0.8975	3	0.106479	0.09255	4.50643	0.09587	0.09587	4.50643	2	1. 0.50687;2. 104;3. 310;4. 129;5. 129;6. 385;7. 129;8. 385;9. 310;10. L;11. CTT	1. 0.54763;2. 107;3. 319;4. 132;5. 132;6. 394;7. 132;8. 394;9. 319;10. S;11. TCC
PHET_05328	1	1	1	0.8982	3	0.285484	0.267636	4.08302	0.27331	0.271875	4.08302	0
PHET_02195	1	1	1	0.8988	3	0.756534	0.44882	4.98673	0.73799	0.44857	4.98673	28	1. 0.50769;2. 10;3. 28;4. 10;5. 10;6. 28;7. 10;8. 28;9. 28;10. T;11. ACG	1. 0.49963;2. 24;3. 70;4. 24;5. 24;6. 70;7. 24;8. 70;9. 70;10. F;11. TTC	1. 0.49344;2. 48;3. 142;4. 48;5. 48;6. 142;7. 48;8. 142;9. 142;10. R;11. CGG	1. 0.47588;2. 58;3. 172;4. 59;5. 59;6. 175;7. 59;8. 175;9. 172;10. I;11. ATA	1. 0.51913;2. 67;3. 199;4. 68;5. 68;6. 202;7. 68;8. 202;9. 199;10. S;11. AGC	1. 0.49471;2. 106;3. 316;4. 107;5. 107;6. 319;7. 107;8. 319;9. 316;10. S;11. AGT	1. 0.49984;2. 107;3. 319;4. 108;5. 108;6. 322;7. 108;8. 322;9. 319;10. Y;11. TAT	1. 0.51563;2. 126;3. 376;4. 127;5. 127;6. 379;7. 127;8. 379;9. 376;10. I;11. ATT	1. 0.48882;2. 130;3. 388;4. 131;5. 131;6. 391;7. 131;8. 391;9. 388;10. T;11. ACT	1. 0.47588;2. 139;3. 415;4. 140;5. 140;6. 418;7. 140;8. 418;9. 415;10. I;11. ATA	1. 0.52451;2. 143;3. 427;4. 144;5. 144;6. 430;7. 144;8. 430;9. 427;10. T;11. ACC	1. 0.48802;2. 151;3. 451;4. 152;5. 152;6. 454;7. 152;8. 454;9. 451;10. S;11. AGT	1. 0.52063;2. 164;3. 490;4. 165;5. 165;6. 493;7. 165;8. 493;9. 490;10. A;11. GCC	1. 0.48516;2. 165;3. 493;4. 166;5. 166;6. 496;7. 166;8. 496;9. 493;10. S;11. AGT	1. 0.50161;2. 181;3. 541;4. 182;5. 182;6. 544;7. 182;8. 544;9. 541;10. S;11. AGC	1. 0.49893;2. 220;3. 658;4. 221;5. 221;6. 661;7. 221;8. 661;9. 658;10. L;11. TTA	1. 0.48998;2. 225;3. 673;4. 226;5. 226;6. 676;7. 226;8. 676;9. 673;10. S;11. TCA	1. 0.49636;2. 226;3. 676;4. 227;5. 227;6. 679;7. 227;8. 679;9. 676;10. S;11. TCG	1. 0.49472;2. 238;3. 712;4. 239;5. 239;6. 715;7. 239;8. 715;9. 712;10. H;11. CAC	1. 0.48554;2. 242;3. 724;4. 243;5. 243;6. 727;7. 243;8. 727;9. 724;10. T;11. ACA	1. 0.48554;2. 255;3. 763;4. 256;5. 256;6. 766;7. 256;8. 766;9. 763;10. T;11. ACA	1. 0.50876;2. 287;3. 859;4. 288;5. 288;6. 862;7. 288;8. 862;9. 859;10. V;11. GTG	1. 0.48551;2. 290;3. 868;4. 291;5. 291;6. 871;7. 291;8. 871;9. 868;10. V;11. GTA	1. 0.52058;2. 291;3. 871;4. 292;5. 292;6. 874;7. 292;8. 874;9. 871;10. S;11. TCT	1. 0.5204;2. 392;3. 1174;4. 393;5. 393;6. 1177;7. 393;8. 1177;9. 1174;10. T;11. ACA	1. 0.49601;2. 405;3. 1213;4. 406;5. 406;6. 1216;7. 406;8. 1216;9. 1213;10. V;11. GTC	1. 0.49665;2. 408;3. 1222;4. 409;5. 409;6. 1225;7. 409;8. 1225;9. 1222;10. Q;11. CAA	1. 0.49227;2. 446;3. 1336;4. 447;5. 447;6. 1339;7. 447;8. 1339;9. 1336;10. K;11. AAA
PHET_11206	1	1	1	0.8988	4	0.272421	0.198139	3.17163	0.262476	0.198482	3.17163	3	1. 0.52262;2. 54;3. 160;4. 54;5. 54;6. 160;7. 54;8. 160;9. 142;10. S;11. TCT	1. 0.47229;2. 60;3. 178;4. 60;5. 60;6. 178;7. 60;8. 178;9. 160;10. D;11. GAT	1. 0.51791;2. 143;3. 427;4. 143;5. 143;6. 427;7. 143;8. 427;9. 409;10. D;11. GAC
PHET_04762	1	1	1	0.9021	4	0.21771	0.210327	5.79477	0.213589	0.210904	5.79477	1	1. 0.53576;2. 700;3. 2098;4. 700;5. 700;6. 2098;7. 700;8. 2098;9. 1360;10. S;11. TCG
PHET_01059	1	1	1	0.9031	3	0.524836	0.286769	5.03534	0.519918	0.285047	5.03534	3	1. 0.76957;2. 186;3. 556;4. 200;5. 200;6. 598;7. 200;8. 598;9. 556;10. F;11. TTT	1. 0.40944;2. 207;3. 619;4. 221;5. 221;6. 661;7. 221;8. 661;9. 619;10. Y;11. TAT	1. 0.41063;2. 266;3. 796;4. 280;5. 280;6. 838;7. 280;8. 838;9. 796;10. I;11. ATC
PHET_09366	1	1	1	0.9043	3	0.451583	0.336712	5.30686	0.443763	0.338035	5.30686	2	1. 0.52236;2. 136;3. 406;4. 139;5. 139;6. 415;7. 139;8. 415;9. 406;10. R;11. CGA	1. 0.60811;2. 468;3. 1402;4. 471;5. 471;6. 1411;7. 471;8. 1411;9. 1402;10. I;11. ATC
PHET_02950	1	1	1	0.9056	3	0.400578	0.335107	5.36518	0.398699	0.334931	5.36518	2	1. 0.5336;2. 59;3. 175;4. 59;5. 59;6. 175;7. 59;8. 175;9. 175;10. N;11. AAC	1. 0.48243;2. 180;3. 538;4. 184;5. 184;6. 550;7. 184;8. 550;9. 535;10. V;11. GTT
PHET_06249	1	1	1	0.9067	3	0.314675	0.300562	4.80772	0.313513	0.300663	4.80772	2	1. 0.48448;2. 190;3. 568;4. 193;5. 193;6. 577;7. 218;8. 652;9. 493;10. T;11. ACA	1. 0.52261;2. 429;3. 1285;4. 432;5. 432;6. 1294;7. 457;8. 1369;9. 1210;10. T;11. ACT
PHET_03505	1	1	1	0.9069	4	0.0392426	0.03234	4.06566	0.03429	0.0331	4.06566	1	1. 0.48322;2. 192;3. 574;4. 192;5. 192;6. 574;7. 192;8. 574;9. 574;10. I;11. ATA
PHET_02342	1	1	1	0.9074	3	0.108364	0.108247	5.46717	0.108896	0.108301	5.46717	2	1. 0.47498;2. 47;3. 139;4. 47;5. 47;6. 139;7. 49;8. 145;9. 40;10. D;11. GAT	1. 0.48082;2. 299;3. 895;4. 299;5. 299;6. 895;7. 301;8. 901;9. 748;10. L;11. TTG
PHET_01513	1	1	1	0.9088	4	0.0690187	0.02633	9.17588	0.0607885	0.0263	9.17588	4	1. 0.47266;2. 96;3. 286;4. 99;5. 99;6. 295;7. 120;8. 358;9. 223;10. F;11. TTT	1. 0.42937;2. 350;3. 1048;4. 353;5. 353;6. 1057;7. 374;8. 1120;9. 985;10. S;11. TCT	1. 0.46234;2. 508;3. 1522;4. 511;5. 511;6. 1531;7. 532;8. 1594;9. 1459;10. G;11. GGC	1. 0.48898;2. 533;3. 1597;4. 536;5. 536;6. 1606;7. 557;8. 1669;9. 1534;10. A;11. GCA
PHET_02463	1	1	1	0.9105	3	0.432886	0.0511141	4.70207	0.421415	0.0508017	4.70207	3	1. 0.75974;2. 16;3. 46;4. 32;5. 32;6. 94;7. 32;8. 94;9. 46;10. T;11. ACG	1. 0.75204;2. 23;3. 67;4. 39;5. 39;6. 115;7. 39;8. 115;9. 67;10. T;11. ACT	1. 0.75099;2. 30;3. 88;4. 46;5. 46;6. 136;7. 46;8. 136;9. 88;10. A;11. GCC
PHET_02205	1	1	1	0.9111	4	0.163544	0.15903	5.51559	0.159614	0.159614	5.51559	0
PHET_02429	1	1	1	0.9117	4	0.410721	0.401924	5.89408	0.407271	0.403303	5.89408	0
PHET_06115	1	1	1	0.9123	4	0.225731	0.177682	3.6142	0.212993	0.178327	3.6142	1	1. 0.56506;2. 27;3. 79;4. 29;5. 29;6. 85;7. 27;8. 79;9. 79;10. A;11. GCA
PHET_03567	1	1	1	0.9126	3	0.107381	0.107381	4.49079	0.108157	0.107649	4.49079	4	1. 0.49539;2. 18;3. 52;4. 27;5. 27;6. 79;7. 27;8. 79;9. 52;10. V;11. GTA	1. 0.45449;2. 280;3. 838;4. 289;5. 289;6. 865;7. 289;8. 865;9. 838;10. M;11. ATG	1. 0.49292;2. 288;3. 862;4. 297;5. 297;6. 889;7. 297;8. 889;9. 862;10. R;11. CGA	1. 0.46733;2. 405;3. 1213;4. 414;5. 414;6. 1240;7. 414;8. 1240;9. 1213;10. I;11. ATA
PHET_07286	1	1	1	0.9142	4	0.359447	0.218576	5.19521	0.344915	0.221147	5.19521	12	1. 0.45462;2. 35;3. 103;4. 35;5. 35;6. 103;7. 35;8. 103;9. 1;10. I;11. ATA	1. 0.51495;2. 50;3. 148;4. 50;5. 50;6. 148;7. 50;8. 148;9. 46;10. I;11. ATT	1. 0.52414;2. 60;3. 178;4. 60;5. 60;6. 178;7. 60;8. 178;9. 76;10. I;11. ATT	1. 0.50448;2. 67;3. 199;4. 67;5. 67;6. 199;7. 67;8. 199;9. 97;10. G;11. GGT	1. 0.50845;2. 79;3. 235;4. 79;5. 79;6. 235;7. 79;8. 235;9. 133;10. K;11. AAA	1. 0.50522;2. 87;3. 259;4. 87;5. 87;6. 259;7. 87;8. 259;9. 157;10. V;11. GTC	1. 0.79964;2. 104;3. 310;4. 104;5. 104;6. 310;7. 104;8. 310;9. 208;10. I;11. ATT	1. 0.46193;2. 168;3. 502;4. 168;5. 168;6. 502;7. 168;8. 502;9. 400;10. E;11. GAA	1. 0.48096;2. 226;3. 676;4. 226;5. 226;6. 676;7. 226;8. 676;9. 574;10. M;11. ATG	1. 0.51282;2. 239;3. 715;4. 239;5. 239;6. 715;7. 239;8. 715;9. 613;10. T;11. ACC	1. 0.5109;2. 321;3. 961;4. 328;5. 328;6. 982;7. 328;8. 982;9. 853;10. T;11. ACA	1. 0.4547;2. 384;3. 1150;4. 391;5. 391;6. 1171;7. 391;8. 1171;9. 1042;10. N;11. AAT
PHET_04712	1	1	1	0.9161	3	0.149811	0.14569	5.44798	0.146418	0.146418	5.44798	1	1. 0.4123;2. 301;3. 901;4. 302;5. 301;6. 901;7. 301;8. 901;9. 508;10. G;11. GGA
PHET_04777	1	1	1	0.918	4	0.56183	0.482641	5.13525	0.551926	0.484226	5.13525	1	1. 0.54599;2. 203;3. 607;4. 203;5. 203;6. 607;7. 203;8. 607;9. 607;10. N;11. AAC
PHET_04128	1	1	1	0.9187	3	0.459019	0.372497	5.67196	0.454337	0.37377	5.67196	1	1. 0.57142;2. 228;3. 682;4. 268;5. 268;6. 802;7. 268;8. 802;9. 673;10. T;11. ACG
PHET_01197	1	1	1	0.9222	3	0.374127	0.30236	5.52906	0.36986	0.30245	5.52906	0
PHET_10926	1	1	1	0.9254	4	0.24685	0.122542	7.60159	0.243031	0.122415	7.60159	8	1. 0.59814;2. 35;3. 103;4. 35;5. 35;6. 103;7. 35;8. 103;9. 4;10. Y;11. TAT	1. 0.54469;2. 54;3. 160;4. 54;5. 54;6. 160;7. 54;8. 160;9. 61;10. E;11. GAA	1. 0.55419;2. 242;3. 724;4. 242;5. 242;6. 724;7. 242;8. 724;9. 625;10. S;11. TCT	1. 0.55419;2. 315;3. 943;4. 315;5. 315;6. 943;7. 315;8. 943;9. 844;10. S;11. TCT	1. 0.53548;2. 351;3. 1051;4. 351;5. 351;6. 1051;7. 351;8. 1051;9. 952;10. D;11. GAT	1. 0.57834;2. 451;3. 1351;4. 451;5. 451;6. 1351;7. 451;8. 1351;9. 1252;10. T;11. ACC	1. 0.55834;2. 486;3. 1456;4. 486;5. 486;6. 1456;7. 486;8. 1456;9. 1357;10. Y;11. TAC	1. 0.58702;2. 487;3. 1459;4. 487;5. 487;6. 1459;7. 487;8. 1459;9. 1360;10. L;11. CTT
PHET_07376	1	1	1	0.9273	4	0.385664	0.377946	4.94353	0.380722	0.379145	4.94353	1	1. 0.5275;2. 59;3. 175;4. 92;5. 92;6. 274;7. 92;8. 274;9. 157;10. K;11. AAA
PHET_00753	1	1	1	0.9274	3	0.0908758	0.0908758	4.18108	0.09048	0.09048	4.18108	3	1. 0.55487;2. 259;3. 775;4. 259;5. 259;6. 775;7. 259;8. 775;9. 274;10. M;11. ATG	1. 0.40444;2. 272;3. 814;4. 272;5. 272;6. 814;7. 272;8. 814;9. 313;10. P;11. CCT	1. 0.4069;2. 329;3. 985;4. 329;5. 329;6. 985;7. 329;8. 985;9. 484;10. N;11. AAC
PHET_05919	1	1	1	0.9295	4	0.0434038	0.0365184	7.37246	0.0406378	0.0368261	7.37246	1	1. 0.49432;2. 81;3. 241;4. 81;5. 81;6. 241;7. 81;8. 241;9. 241;10. S;11. TCG
PHET_00949	1	1	1	0.9304	4	0.655611	0.23854	3.29253	0.62983	0.23846	3.29253	7	1. 0.81956;2. 32;3. 94;4. 32;5. 32;6. 94;7. 32;8. 94;9. 94;10. L;11. CTG	1. 0.75454;2. 56;3. 166;4. 56;5. 56;6. 166;7. 56;8. 166;9. 166;10. C;11. TGT	1. 0.75444;2. 89;3. 265;4. 89;5. 89;6. 265;7. 89;8. 265;9. 265;10. E;11. GAA	1. 0.78245;2. 90;3. 268;4. 90;5. 90;6. 268;7. 90;8. 268;9. 268;10. P;11. CCC	1. 0.46104;2. 91;3. 271;4. 91;5. 91;6. 271;7. 91;8. 271;9. 271;10. H;11. CAT	1. 0.75358;2. 107;3. 319;4. 107;5. 107;6. 319;7. 107;8. 319;9. 319;10. I;11. ATT	1. 0.76795;2. 131;3. 391;4. 131;5. 131;6. 391;7. 131;8. 391;9. 391;10. E;11. GAG
PHET_01137	1	1	1	0.9344	3	0.496192	0.331666	4.3223	0.489774	0.332217	4.3223	9	1. 0.4041;2. 8;3. 22;4. 9;5. 9;6. 25;7. 9;8. 25;9. 10;10. K;11. AAA	1. 0.40813;2. 52;3. 154;4. 53;5. 53;6. 157;7. 53;8. 157;9. 142;10. G;11. GGT	1. 0.40241;2. 86;3. 256;4. 87;5. 87;6. 259;7. 87;8. 259;9. 244;10. V;11. GTG	1. 0.41032;2. 116;3. 346;4. 117;5. 117;6. 349;7. 117;8. 349;9. 334;10. Y;11. TAT	1. 0.41173;2. 227;3. 679;4. 228;5. 228;6. 682;7. 228;8. 682;9. 667;10. F;11. TTT	1. 0.40228;2. 298;3. 892;4. 299;5. 299;6. 895;7. 299;8. 895;9. 877;10. Q;11. CAA	1. 0.41233;2. 362;3. 1084;4. 363;5. 363;6. 1087;7. 363;8. 1087;9. 1069;10. Y;11. TAC	1. 0.40095;2. 477;3. 1429;4. 478;5. 478;6. 1432;7. 478;8. 1432;9. 1414;10. Q;11. CAG	1. 0.70866;2. 478;3. 1432;4. 479;5. 479;6. 1435;7. 479;8. 1435;9. 1417;10. V;11. GTC
PHET_07486	1	1	1	0.936	3	0.424761	0.424761	4.07154	0.426027	0.425473	4.07154	0
PHET_08064	1	1	1	0.9364	4	0.230409	0.208854	3.18104	0.226588	0.209262	3.18104	3	1. 0.47731;2. 132;3. 394;4. 198;5. 198;6. 592;7. 198;8. 592;9. 394;10. S;11. TCA	1. 0.41246;2. 150;3. 448;4. 216;5. 216;6. 646;7. 216;8. 646;9. 439;10. M;11. ATG	1. 0.46011;2. 183;3. 547;4. 249;5. 249;6. 745;7. 249;8. 745;9. 538;10. R;11. CGA
PHET_01258	1	1	1	0.9381	3	0.443558	0.362287	4.48165	0.437359	0.362246	4.48165	0
PHET_00898	1	1	1	0.9398	3	0.320264	0.299168	3.67992	0.316395	0.299967	3.67992	1	1. 0.48476;2. 118;3. 352;4. 142;5. 142;6. 424;7. 142;8. 424;9. 352;10. R;11. CGC
PHET_06596	1	1	1	0.9405	4	0.189895	0.0549701	7.2002	0.165491	0.0549775	7.2002	4	1. 0.64998;2. 85;3. 253;4. 85;5. 85;6. 253;7. 85;8. 253;9. 253;10. C;11. TGC	1. 0.6107;2. 116;3. 346;4. 116;5. 116;6. 346;7. 116;8. 346;9. 346;10. T;11. ACG	1. 0.60159;2. 141;3. 421;4. 141;5. 141;6. 421;7. 141;8. 421;9. 385;10. P;11. CCT	1. 0.61731;2. 153;3. 457;4. 153;5. 153;6. 457;7. 153;8. 457;9. 421;10. N;11. AAT
PHET_04421	1	1	1	0.942	3	0.135166	0.129527	5.50615	0.130985	0.130975	5.50615	4	1. 0.43222;2. 135;3. 403;4. 217;5. 217;6. 649;7. 217;8. 649;9. 400;10. A;11. GCT	1. 0.42621;2. 138;3. 412;4. 220;5. 220;6. 658;7. 220;8. 658;9. 409;10. N;11. AAC	1. 0.42536;2. 155;3. 463;4. 237;5. 237;6. 709;7. 237;8. 709;9. 460;10. A;11. GCC	1. 0.47218;2. 243;3. 727;4. 325;5. 325;6. 973;7. 325;8. 973;9. 724;10. I;11. ATT
PHET_04068	1	1	1	0.9427	3	0.131205	0.12577	8.50336	0.126665	0.126665	8.50336	3	1. 0.4914;2. 10;3. 28;4. 27;5. 27;6. 79;7. 27;8. 79;9. 28;10. N;11. AAT	1. 0.54928;2. 260;3. 778;4. 277;5. 277;6. 829;7. 277;8. 829;9. 778;10. N;11. AAC	1. 0.56132;2. 261;3. 781;4. 278;5. 278;6. 832;7. 278;8. 832;9. 781;10. R;11. CGC
PHET_11217	1	1	1	0.9437	3	0.195217	0.0979126	3.2646	0.190822	0.0979542	3.2646	5	1. 0.55713;2. 2;3. 4;4. 2;5. 2;6. 4;7. 2;8. 4;9. 4;10. L;11. CTT	1. 0.57232;2. 18;3. 52;4. 18;5. 18;6. 52;7. 18;8. 52;9. 52;10. F;11. TTC	1. 0.51903;2. 19;3. 55;4. 19;5. 19;6. 55;7. 19;8. 55;9. 55;10. K;11. AAA	1. 0.56689;2. 27;3. 79;4. 27;5. 27;6. 79;7. 27;8. 79;9. 79;10. Y;11. TAC	1. 0.46715;2. 31;3. 91;4. 31;5. 31;6. 91;7. 31;8. 91;9. 91;10. K;11. AAA
PHET_09091	1	1	1	0.9456	4	0.232503	0.222162	7.20817	0.229441	0.222531	7.20817	2	1. 0.44514;2. 116;3. 346;4. 116;5. 116;6. 346;7. 116;8. 346;9. 346;10. S;11. TCA	1. 0.42948;2. 148;3. 442;4. 148;5. 148;6. 442;7. 148;8. 442;9. 442;10. S;11. TCT
PHET_05667	1	1	1	0.948	4	0.222796	0.18301	5.15601	0.21918	0.18308	5.15601	1	1. 0.56921;2. 75;3. 223;4. 75;5. 75;6. 223;7. 105;8. 313;9. 118;10. V;11. GTT
PHET_09805	1	1	1	0.9487	4	0.0629878	0.0394361	7.85349	0.0617508	0.0394457	7.85349	2	1. 0.49822;2. 3;3. 7;4. 3;5. 3;6. 7;7. 3;8. 7;9. 7;10. A;11. GCG	1. 0.52829;2. 272;3. 814;4. 272;5. 272;6. 814;7. 272;8. 814;9. 814;10. G;11. GGA
PHET_00222	1	1	1	0.9515	4	0.443743	0.415493	5.13784	0.442113	0.415738	5.13784	1	1. 0.47508;2. 811;3. 2431;4. 811;5. 811;6. 2431;7. 811;8. 2431;9. 2389;10. R;11. CGT
PHET_06847	1	1	1	0.9521	3	0.0949422	0.05552	4.4326	0.0913728	0.05554	4.4326	4	1. 0.52715;2. 3;3. 7;4. 3;5. 3;6. 7;7. 3;8. 7;9. 7;10. V;11. GTG	1. 0.52428;2. 4;3. 10;4. 4;5. 4;6. 10;7. 4;8. 10;9. 10;10. A;11. GCT	1. 0.54697;2. 158;3. 472;4. 158;5. 158;6. 472;7. 158;8. 472;9. 472;10. L;11. TTA	1. 0.50572;2. 291;3. 871;4. 291;5. 291;6. 871;7. 291;8. 871;9. 871;10. P;11. CCT
PHET_09579	1	1	1	0.9523	3	0.4295	0.310755	5.60773	0.424885	0.311034	5.60773	1	1. 0.40066;2. 102;3. 304;4. 140;5. 140;6. 418;7. 140;8. 418;9. 304;10. C;11. TGC
PHET_08460	1	1	1	0.9543	3	0.346271	0.19455	4.9086	0.342178	0.19463	4.9086	7	1. 0.49909;2. 8;3. 22;4. 94;5. 8;6. 22;7. 8;8. 22;9. 22;10. P;11. CCG	1. 0.45585;2. 12;3. 34;4. 98;5. 12;6. 34;7. 12;8. 34;9. 34;10. F;11. TTT	1. 0.49075;2. 27;3. 79;4. 138;5. 27;6. 79;7. 27;8. 79;9. 79;10. S;11. AGT	1. 0.5274;2. 47;3. 139;4. 158;5. 47;6. 139;7. 47;8. 139;9. 139;10. Q;11. CAA	1. 0.50055;2. 81;3. 241;4. 192;5. 81;6. 241;7. 81;8. 241;9. 241;10. T;11. ACG	1. 0.48668;2. 177;3. 529;4. 288;5. 177;6. 529;7. 177;8. 529;9. 529;10. H;11. CAT	1. 0.4936;2. 216;3. 646;4. 327;5. 216;6. 646;7. 216;8. 646;9. 646;10. T;11. ACC
PHET_04197	1	1	1	0.9556	3	0.261608	0.0665597	5.39286	0.22597	0.06935	5.39286	1	1. 0.62265;2. 67;3. 199;4. 67;5. 67;6. 199;7. 67;8. 199;9. 133;10. R;11. CGA
PHET_09078	1	1	1	0.9563	3	0.338341	0.31395	5.17312	0.33202	0.31198	5.17312	1	1. 0.57414;2. 243;3. 727;4. 243;5. 243;6. 727;7. 243;8. 727;9. 727;10. S;11. TCT
PHET_00855	1	1	1	0.9571	3	0.402465	0.30657	5.38084	0.39836	0.30665	5.38084	2	1. 0.41531;2. 250;3. 748;4. 250;5. 250;6. 748;7. 250;8. 748;9. 625;10. L;11. TTA	1. 0.4063;2. 255;3. 763;4. 255;5. 255;6. 763;7. 255;8. 763;9. 640;10. I;11. ATT
PHET_04410	1	1	1	0.9575	3	0.213445	0.213057	3.20541	0.212	0.212	3.20541	0
PHET_07652	1	1	1	0.958	3	0.711022	0.432528	2.88833	0.701702	0.433198	2.88833	21	1. 0.43308;2. 24;3. 70;4. 24;5. 24;6. 70;7. 24;8. 70;9. 10;10. R;11. CGT	1. 0.48018;2. 27;3. 79;4. 27;5. 27;6. 79;7. 27;8. 79;9. 19;10. S;11. TCA	1. 0.43175;2. 34;3. 100;4. 34;5. 34;6. 100;7. 34;8. 100;9. 40;10. M;11. ATG	1. 0.4656;2. 43;3. 127;4. 43;5. 43;6. 127;7. 43;8. 127;9. 67;10. Y;11. TAT	1. 0.44459;2. 44;3. 130;4. 44;5. 44;6. 130;7. 44;8. 130;9. 70;10. V;11. GTC	1. 0.43606;2. 49;3. 145;4. 49;5. 49;6. 145;7. 49;8. 145;9. 85;10. T;11. ACC	1. 0.43682;2. 68;3. 202;4. 68;5. 68;6. 202;7. 68;8. 202;9. 142;10. Y;11. TAC	1. 0.46368;2. 75;3. 223;4. 75;5. 75;6. 223;7. 75;8. 223;9. 163;10. F;11. TTT	1. 0.53417;2. 83;3. 247;4. 83;5. 83;6. 247;7. 83;8. 247;9. 187;10. G;11. GGT	1. 0.4299;2. 93;3. 277;4. 93;5. 93;6. 277;7. 93;8. 277;9. 217;10. N;11. AAC	1. 0.42971;2. 103;3. 307;4. 103;5. 103;6. 307;7. 103;8. 307;9. 247;10. E;11. GAA	1. 0.44199;2. 104;3. 310;4. 104;5. 104;6. 310;7. 104;8. 310;9. 250;10. T;11. ACT	1. 0.46162;2. 119;3. 355;4. 119;5. 119;6. 355;7. 119;8. 355;9. 295;10. E;11. GAG	1. 0.43881;2. 120;3. 358;4. 120;5. 120;6. 358;7. 120;8. 358;9. 298;10. H;11. CAC	1. 0.47583;2. 130;3. 388;4. 130;5. 130;6. 388;7. 130;8. 388;9. 328;10. Q;11. CAA	1. 0.43011;2. 147;3. 439;4. 147;5. 147;6. 439;7. 147;8. 439;9. 379;10. T;11. ACT	1. 0.47974;2. 160;3. 478;4. 160;5. 160;6. 478;7. 160;8. 478;9. 418;10. T;11. ACA	1. 0.50958;2. 162;3. 484;4. 162;5. 162;6. 484;7. 162;8. 484;9. 424;10. G;11. GGG	1. 0.45963;2. 168;3. 502;4. 168;5. 168;6. 502;7. 168;8. 502;9. 442;10. I;11. ATA	1. 0.45424;2. 297;3. 889;4. 297;5. 297;6. 889;7. 297;8. 889;9. 829;10. P;11. CCG	1. 0.43882;2. 307;3. 919;4. 307;5. 307;6. 919;7. 307;8. 919;9. 859;10. R;11. CGC
PHET_10443	1	1	1	0.9608	3	0.574255	0.41966	6.33722	0.56904	0.41965	6.33722	1	1. 0.58107;2. 238;3. 712;4. 238;5. 238;6. 712;7. 238;8. 712;9. 703;10. I;11. ATT
PHET_02106	1	1	1	0.9609	4	0.145767	0.131746	4.02983	0.143018	0.131931	4.02983	4	1. 0.50257;2. 21;3. 61;4. 21;5. 21;6. 61;7. 21;8. 61;9. 61;10. S;11. TCG	1. 0.46592;2. 27;3. 79;4. 27;5. 27;6. 79;7. 27;8. 79;9. 79;10. C;11. TGT	1. 0.44739;2. 28;3. 82;4. 28;5. 28;6. 82;7. 28;8. 82;9. 82;10. G;11. GGA	1. 0.41666;2. 85;3. 253;4. 85;5. 85;6. 253;7. 85;8. 253;9. 253;10. E;11. GAA
PHET_01048	1	1	1	0.9653	4	0.307221	0.256158	6.01213	0.306615	0.256177	6.01213	1	1. 0.57769;2. 831;3. 2491;4. 831;5. 831;6. 2491;7. 831;8. 2491;9. 2491;10. G;11. GGC
PHET_00172	1	1	1	0.9675	3	0.0556291	0.0556291	5.54746	0.0556291	0.0556195	5.54746	1	1. 0.40445;2. 998;3. 2992;4. 998;5. 998;6. 2992;7. 998;8. 2992;9. 2167;10. G;11. GGT
PHET_03462	1	1	1	0.9679	3	0.191428	0.189164	6.87318	0.189838	0.189838	6.87318	0
PHET_08570	1	1	1	0.9686	4	0.133355	0.122794	5.67988	0.132251	0.12287	5.67988	2	1. 0.60057;2. 72;3. 214;4. 72;5. 72;6. 214;7. 72;8. 214;9. 214;10. P;11. CCC	1. 0.60389;2. 151;3. 451;4. 151;5. 151;6. 451;7. 151;8. 451;9. 451;10. T;11. ACA
PHET_10010	1	1	1	0.9686	3	0.0557477	0.05226		0.05318	0.05318		1	1. 0.48029;2. 47;3. 139;4. 72;5. 72;6. 214;7. 92;8. 274;9. 79;10. I;11. ATC
PHET_02900	1	1	1	0.9689	4	0.0598798	0.0527503	6.83411	0.0590731	0.0527572	6.83411	3	1. 0.43183;2. 128;3. 382;4. 128;5. 128;6. 382;7. 128;8. 382;9. 382;10. Q;11. CAA	1. 0.42645;2. 235;3. 703;4. 235;5. 235;6. 703;7. 235;8. 703;9. 703;10. R;11. AGG	1. 0.4119;2. 304;3. 910;4. 304;5. 304;6. 910;7. 304;8. 910;9. 910;10. A;11. GCT
PHET_00520	1	1	1	0.9694	3	0.138251	0.131755	4.54843	0.137085	0.132203	4.54843	21	1. 0.43917;2. 4;3. 10;4. 8;5. 8;6. 22;7. 8;8. 22;9. 10;10. R;11. AGG	1. 0.42684;2. 5;3. 13;4. 9;5. 9;6. 25;7. 9;8. 25;9. 13;10. T;11. ACG	1. 0.4232;2. 24;3. 70;4. 28;5. 28;6. 82;7. 28;8. 82;9. 70;10. F;11. TTT	1. 0.42015;2. 28;3. 82;4. 32;5. 32;6. 94;7. 32;8. 94;9. 82;10. N;11. AAT	1. 0.45765;2. 31;3. 91;4. 35;5. 35;6. 103;7. 35;8. 103;9. 91;10. L;11. TTA	1. 0.4224;2. 90;3. 268;4. 94;5. 94;6. 280;7. 94;8. 280;9. 268;10. F;11. TTT	1. 0.42938;2. 100;3. 298;4. 104;5. 104;6. 310;7. 104;8. 310;9. 298;10. G;11. GGA	1. 0.43043;2. 109;3. 325;4. 113;5. 113;6. 337;7. 113;8. 337;9. 325;10. L;11. CTC	1. 0.46076;2. 146;3. 436;4. 150;5. 150;6. 448;7. 150;8. 448;9. 436;10. S;11. AGC	1. 0.43128;2. 167;3. 499;4. 171;5. 171;6. 511;7. 171;8. 511;9. 499;10. K;11. AAA	1. 0.42983;2. 198;3. 592;4. 202;5. 202;6. 604;7. 202;8. 604;9. 592;10. A;11. GCC	1. 0.42437;2. 237;3. 709;4. 241;5. 241;6. 721;7. 241;8. 721;9. 709;10. K;11. AAA	1. 0.42461;2. 238;3. 712;4. 242;5. 242;6. 724;7. 242;8. 724;9. 712;10. Q;11. CAA	1. 0.43588;2. 239;3. 715;4. 243;5. 243;6. 727;7. 243;8. 727;9. 715;10. K;11. AAA	1. 0.42589;2. 257;3. 769;4. 261;5. 261;6. 781;7. 261;8. 781;9. 769;10. E;11. GAG	1. 0.43835;2. 263;3. 787;4. 267;5. 267;6. 799;7. 267;8. 799;9. 787;10. T;11. ACG	1. 0.42496;2. 280;3. 838;4. 284;5. 284;6. 850;7. 284;8. 850;9. 838;10. K;11. AAA	1. 0.45818;2. 296;3. 886;4. 300;5. 300;6. 898;7. 300;8. 898;9. 886;10. Y;11. TAC	1. 0.42418;2. 450;3. 1348;4. 454;5. 454;6. 1360;7. 454;8. 1360;9. 1348;10. V;11. GTA	1. 0.4304;2. 464;3. 1390;4. 468;5. 468;6. 1402;7. 468;8. 1402;9. 1390;10. I;11. ATC	1. 0.45754;2. 635;3. 1903;4. 639;5. 639;6. 1915;7. 639;8. 1915;9. 1903;10. A;11. GCT
PHET_07009	1	1	1	0.9717	3	0.728627	0.5896	5.77096	0.72409	0.58957	5.77096	0
PHET_06271	1	1	1	0.9723	3	0.0807011	0.0757138	2.92946	0.0797075	0.0758025	2.92946	1	1. 0.61335;2. 109;3. 325;4. 112;5. 112;6. 334;7. 112;8. 334;9. 325;10. V;11. GTG
PHET_08368	1	1	1	0.9727	4	0.313281	0.24628	7.90955	0.311888	0.246429	7.90955	1	1. 0.52707;2. 346;3. 1036;4. 351;5. 351;6. 1051;7. 351;8. 1051;9. 1018;10. S;11. TCG
PHET_04084	1	1	1	0.9729	3	0.0431721	0.02432	5.80966	0.0416677	0.02433	5.80966	1	1. 0.51405;2. 118;3. 352;4. 125;5. 125;6. 373;7. 136;8. 406;9. 295;10. Q;11. CAG
PHET_02009	1	1	1	0.9731	4	0.238642	0.22058	6.51256	0.238546	0.220447	6.51256	1	1. 0.48792;2. 101;3. 301;4. 101;5. 101;6. 301;7. 101;8. 301;9. 292;10. V;11. GTG
PHET_02756	1	1	1	0.9732	3	0.197866	0.197866	2.62609	0.197848	0.197678	2.62609	0
PHET_09509	1	1	1	0.9734	3	0.119198	0.09629	8.25782	0.116943	0.09633	8.25782	2	1. 0.54027;2. 38;3. 112;4. 38;5. 38;6. 112;7. 38;8. 112;9. 112;10. H;11. CAC	1. 0.56986;2. 131;3. 391;4. 131;5. 131;6. 391;7. 131;8. 391;9. 391;10. Q;11. CAG
PHET_09032	1	1	1	0.9736	3	0.159349	0.156723	9.5597	0.157393	0.157331	9.5597	0
PHET_02006	1	1	1	0.9748	3	0.556434	0.550256	5.65535	0.551868	0.551868	5.65535	1	1. 0.43105;2. 336;3. 1006;4. 338;5. 338;6. 1012;7. 338;8. 1012;9. 910;10. R;11. CGG
PHET_01695	1	1	1	0.9754	4	0.454817	0.424955	6.6246	0.453253	0.425111	6.6246	0
PHET_02912	1	1	1	0.9755	4	0.218921	0.189056	4.98921	0.218596	0.189069	4.98921	1	1. 0.65102;2. 833;3. 2497;4. 875;5. 875;6. 2623;7. 929;8. 2785;9. 2059;10. G;11. GGT
PHET_06467	1	1	1	0.9767	3	0.239854	0.149788	5.18757	0.238563	0.149829	5.18757	5	1. 0.52372;2. 4;3. 10;4. 14;5. 14;6. 40;7. 14;8. 40;9. 10;10. G;11. GGA	1. 0.51096;2. 12;3. 34;4. 22;5. 22;6. 64;7. 22;8. 64;9. 34;10. S;11. AGT	1. 0.52257;2. 57;3. 169;4. 67;5. 67;6. 199;7. 67;8. 199;9. 169;10. I;11. ATA	1. 0.52699;2. 125;3. 373;4. 135;5. 135;6. 403;7. 135;8. 403;9. 373;10. K;11. AAA	1. 0.52321;2. 252;3. 754;4. 262;5. 262;6. 784;7. 262;8. 784;9. 754;10. D;11. GAC
PHET_01779	1	1	1	0.9783	4	0.33138	0.263673	6.82421	0.330252	0.263736	6.82421	1	1. 0.41588;2. 323;3. 967;4. 323;5. 323;6. 967;7. 323;8. 967;9. 760;10. C;11. TGT
PHET_00737	1	1	1	0.9793	4	0.404307	0.371425	6.35029	0.403232	0.371567	6.35029	1	1. 0.5173;2. 273;3. 817;4. 391;5. 391;6. 1171;7. 393;8. 1177;9. 814;10. R;11. CGA
PHET_04490	1	1	1	0.9837	3	0.337729	0.201152	4.18466	0.33688	0.201212	4.18466	36	1. 0.46048;2. 16;3. 46;4. 16;5. 16;6. 46;7. 16;8. 46;9. 46;10. T;11. ACG	1. 0.40663;2. 84;3. 250;4. 84;5. 84;6. 250;7. 84;8. 250;9. 250;10. G;11. GGT	1. 0.43082;2. 95;3. 283;4. 95;5. 95;6. 283;7. 95;8. 283;9. 283;10. M;11. ATG	1. 0.43797;2. 102;3. 304;4. 102;5. 102;6. 304;7. 102;8. 304;9. 304;10. D;11. GAT	1. 0.45858;2. 158;3. 472;4. 158;5. 158;6. 472;7. 158;8. 472;9. 472;10. S;11. TCC	1. 0.4517;2. 170;3. 508;4. 170;5. 170;6. 508;7. 170;8. 508;9. 508;10. L;11. CTC	1. 0.42608;2. 183;3. 547;4. 183;5. 183;6. 547;7. 183;8. 547;9. 547;10. H;11. CAC	1. 0.41492;2. 188;3. 562;4. 188;5. 188;6. 562;7. 188;8. 562;9. 562;10. M;11. ATG	1. 0.42544;2. 198;3. 592;4. 198;5. 198;6. 592;7. 198;8. 592;9. 592;10. G;11. GGC	1. 0.45295;2. 204;3. 610;4. 204;5. 204;6. 610;7. 204;8. 610;9. 610;10. T;11. ACA	1. 0.45327;2. 207;3. 619;4. 207;5. 207;6. 619;7. 207;8. 619;9. 619;10. A;11. GCC	1. 0.42755;2. 215;3. 643;4. 215;5. 215;6. 643;7. 215;8. 643;9. 643;10. Q;11. CAA	1. 0.80289;2. 216;3. 646;4. 216;5. 216;6. 646;7. 216;8. 646;9. 646;10. A;11. GCA	1. 0.42577;2. 217;3. 649;4. 217;5. 217;6. 649;7. 217;8. 649;9. 649;10. N;11. AAT	1. 0.43407;2. 264;3. 790;4. 264;5. 264;6. 790;7. 264;8. 790;9. 790;10. Q;11. CAA	1. 0.44369;2. 312;3. 934;4. 312;5. 312;6. 934;7. 312;8. 934;9. 934;10. L;11. CTT	1. 0.41526;2. 330;3. 988;4. 330;5. 330;6. 988;7. 330;8. 988;9. 988;10. E;11. GAG	1. 0.40515;2. 383;3. 1147;4. 383;5. 383;6. 1147;7. 383;8. 1147;9. 1147;10. A;11. GCT	1. 0.4256;2. 388;3. 1162;4. 388;5. 388;6. 1162;7. 388;8. 1162;9. 1162;10. T;11. ACG	1. 0.43772;2. 492;3. 1474;4. 492;5. 492;6. 1474;7. 492;8. 1474;9. 1474;10. I;11. ATT	1. 0.41211;2. 634;3. 1900;4. 773;5. 699;6. 2095;7. 699;8. 2095;9. 1900;10. P;11. CCA	1. 0.42647;2. 635;3. 1903;4. 774;5. 700;6. 2098;7. 700;8. 2098;9. 1903;10. V;11. GTG	1. 0.44843;2. 702;3. 2104;4. 901;5. 767;6. 2299;7. 767;8. 2299;9. 2104;10. V;11. GTG	1. 0.42188;2. 714;3. 2140;4. 913;5. 779;6. 2335;7. 779;8. 2335;9. 2140;10. I;11. ATC	1. 0.45295;2. 720;3. 2158;4. 919;5. 785;6. 2353;7. 785;8. 2353;9. 2158;10. T;11. ACA	1. 0.44498;2. 728;3. 2182;4. 927;5. 793;6. 2377;7. 793;8. 2377;9. 2182;10. R;11. AGA	1. 0.42107;2. 734;3. 2200;4. 933;5. 799;6. 2395;7. 799;8. 2395;9. 2200;10. T;11. ACG	1. 0.41242;2. 741;3. 2221;4. 940;5. 806;6. 2416;7. 806;8. 2416;9. 2221;10. F;11. TTT	1. 0.45015;2. 790;3. 2368;4. 989;5. 855;6. 2563;7. 855;8. 2563;9. 2368;10. V;11. GTC	1. 0.40591;2. 840;3. 2518;4. 1039;5. 905;6. 2713;7. 905;8. 2713;9. 2518;10. I;11. ATA	1. 0.41464;2. 842;3. 2524;4. 1041;5. 907;6. 2719;7. 907;8. 2719;9. 2524;10. T;11. ACC	1. 0.44556;2. 843;3. 2527;4. 1042;5. 908;6. 2722;7. 908;8. 2722;9. 2527;10. T;11. ACT	1. 0.42432;2. 845;3. 2533;4. 1044;5. 910;6. 2728;7. 910;8. 2728;9. 2533;10. G;11. GGC	1. 0.61506;2. 975;3. 2923;4. 1174;5. 1040;6. 3118;7. 1040;8. 3118;9. 2923;10. T;11. ACC	1. 0.4357;2. 994;3. 2980;4. 1193;5. 1059;6. 3175;7. 1059;8. 3175;9. 2980;10. L;11. CTG	1. 0.42247;2. 1040;3. 3118;4. 1239;5. 1105;6. 3313;7. 1105;8. 3313;9. 3118;10. T;11. ACG
PHET_10142	1	1	1	0.9842	3	0.224525	0.224509	7.02619	0.224612	0.224596	7.02619	0
PHET_05496	1	1	1	0.9853	4	0.398856	0.342652	5.26603	0.397912	0.342736	5.26603	0
PHET_08456	1	1	1	0.9856	4	0.345476	0.222816	4.73617	0.344649	0.222802	4.73617	7	1. 0.43745;2. 11;3. 31;4. 11;5. 11;6. 31;7. 11;8. 31;9. 31;10. V;11. GTC	1. 0.42567;2. 30;3. 88;4. 30;5. 30;6. 88;7. 30;8. 88;9. 88;10. E;11. GAG	1. 0.43517;2. 43;3. 127;4. 43;5. 43;6. 127;7. 43;8. 127;9. 127;10. Y;11. TAC	1. 0.42253;2. 150;3. 448;4. 150;5. 150;6. 448;7. 150;8. 448;9. 448;10. D;11. GAC	1. 0.45554;2. 193;3. 577;4. 194;5. 194;6. 580;7. 194;8. 580;9. 577;10. L;11. CTG	1. 0.42614;2. 265;3. 793;4. 266;5. 266;6. 796;7. 266;8. 796;9. 793;10. S;11. TCG	1. 0.41704;2. 269;3. 805;4. 270;5. 270;6. 808;7. 270;8. 808;9. 805;10. I;11. ATA
PHET_12318	1	1	1	0.9859	4	0.419426	0.318398	6.31609	0.418028	0.31831	6.31609	3	1. 0.40129;2. 2;3. 4;4. 2;5. 2;6. 4;7. 2;8. 4;9. 4;10. M;11. ATG	1. 0.41439;2. 7;3. 19;4. 7;5. 7;6. 19;7. 7;8. 19;9. 19;10. R;11. AGG	1. 0.40067;2. 94;3. 280;4. 94;5. 94;6. 280;7. 94;8. 280;9. 280;10. M;11. ATG
PHET_04054	1	1	1	0.986	3	0.108151	0.108151	4.6216	0.108142	0.108142	4.6216	2	1. 0.42239;2. 126;3. 376;4. 126;5. 126;6. 376;7. 126;8. 376;9. 376;10. G;11. GGG	1. 0.41737;2. 312;3. 934;4. 312;5. 312;6. 934;7. 312;8. 934;9. 934;10. L;11. CTT
PHET_08728	1	1	1	0.9863	4	0.260087	0.189275	9.871	0.259368	0.189284	9.871	3	1. 0.49861;2. 12;3. 34;4. 12;5. 12;6. 34;7. 12;8. 34;9. 34;10. L;11. CTC	1. 0.48347;2. 187;3. 559;4. 187;5. 187;6. 559;7. 187;8. 559;9. 553;10. T;11. ACT	1. 0.49473;2. 220;3. 658;4. 220;5. 220;6. 658;7. 220;8. 658;9. 652;10. K;11. AAG
PHET_01469	1	1	1	0.987	3	0.368174	0.284478	5.96697	0.36767	0.284568	5.96697	2	1. 0.48547;2. 396;3. 1186;4. 396;5. 396;6. 1186;7. 396;8. 1186;9. 1129;10. Q;11. CAG	1. 0.56198;2. 482;3. 1444;4. 482;5. 482;6. 1444;7. 482;8. 1444;9. 1381;10. Y;11. TAC
PHET_01388	1	1	1	0.9871	4	0.431491	0.284426	5.85783	0.430558	0.284426	5.85783	6	1. 0.40136;2. 12;3. 34;4. 12;5. 12;6. 34;7. 12;8. 34;9. 4;10. R;11. CGA	1. 0.41863;2. 19;3. 55;4. 19;5. 19;6. 55;7. 19;8. 55;9. 25;10. C;11. TGT	1. 0.41878;2. 72;3. 214;4. 73;5. 73;6. 217;7. 73;8. 217;9. 181;10. S;11. AGT	1. 0.42765;2. 155;3. 463;4. 156;5. 156;6. 466;7. 156;8. 466;9. 430;10. L;11. TTG	1. 0.40878;2. 187;3. 559;4. 188;5. 188;6. 562;7. 188;8. 562;9. 526;10. A;11. GCT	1. 0.40966;2. 377;3. 1129;4. 378;5. 378;6. 1132;7. 378;8. 1132;9. 1096;10. L;11. CTT
PHET_06083	1	1	1	0.9882	4	0.29304	0.291438	5.59787	0.29169	0.29169	5.59787	0
PHET_11180	1	1	1	0.9902	4	0.264418	0.200777	5.52787	0.264084	0.200796	5.52787	5	1. 0.42242;2. 287;3. 859;4. 355;5. 355;6. 1063;7. 364;8. 1090;9. 724;10. A;11. GCT	1. 0.41686;2. 348;3. 1042;4. 422;5. 422;6. 1264;7. 431;8. 1291;9. 904;10. L;11. CTG	1. 0.42015;2. 601;3. 1801;4. 686;5. 686;6. 2056;7. 695;8. 2083;9. 1648;10. P;11. CCT	1. 0.42098;2. 690;3. 2068;4. 778;5. 778;6. 2332;7. 787;8. 2359;9. 1912;10. L;11. CTT	1. 0.42689;2. 715;3. 2143;4. 803;5. 803;6. 2407;7. 812;8. 2434;9. 1987;10. S;11. TCA
PHET_05380	1	1	1	0.9906	4	0.174807	0.174807	6.50992	0.174807	0.174807	6.50992	0
PHET_06597	1	1	1	0.9917	4	0.354117	0.354117	6.51699	0.354127	0.354119	6.51699	0
PHET_10959	1	1	1	0.9919	4	0.262386	0.260587	6.95904	0.262041	0.260669	6.95904	0
[truncated: 4,259 more rows]
[truncated: 26 more columns]

## Sheet: Paragonimus_kellicotti
Transcript	Bonferroni	FDR	P-Value	P-Value raw	Number of species included	HA foreground omega	HA background omega	HA kappa	H0 foreground omega	H0 background omega	H0 kappa	Number of Sites under positive Selection	Site under positve Selection 1(1. Probability to be under positive selection;2. Position in amino acid sequence of anchor species;3. Position in nucleotide sequence of anchor species;4.Position in main protein alignment:fastp.clustalw.aln;5. Position in protein clustal subalignment: .aln;6. Position in to codon backtranslated clustal subalignment: Codon_aln.fasta; 7. Position in prank alignment (…	Site under positve Selection 2	Site under positve Selection 3	Site under positve Selection 4	Site under positve Selection 5	Site under positve Selection 6	Site under positve Selection 7	Site under positve Selection 8	Site under positve Selection 9	Site under positve Selection 10	Site under positve Selection 11	Site under positve Selection 12	Site under positve Selection 13	Site under positve Selection 14	Site under positve Selection 15	Site under positve Selection 16	Site under positve Selection 17	Site under positve Selection 18	Site under positve Selection 19	Site under positve Selection 20	Site under positve Selection 21	Site under positve Selection 22	Site under positve Selection 23	Site under positve Selection 24	Site under positve Selection 25	Site under positve Selection 26	Site under positve Selection 27	Site under positve Selection 28	Site under positve Selection 29	Site under positve Selection 30	Site under positve Selection 31	Site under positve Selection 32	Site under positve Selection 33	Site under positve Selection 34	Site under positve Selection 35	Site under positve Selection 36	Site under positve Selection 37
[truncated: 3,535 more rows]
[truncated: 27 more columns]

## Sheet: Paragonimus_miyazaki
Transcript	Bonferroni	FDR	P-Value	P-Value raw	Number of species included	HA foreground omega	HA background omega	HA kappa	H0 foreground omega	H0 background omega	H0 kappa	Number of Sites under positive Selection	Site under positve Selection 1(1. Probability to be under positive selection;2. Position in amino acid sequence of anchor species;3. Position in nucleotide sequence of anchor species;4.Position in main protein alignment:fastp.clustalw.aln;5. Position in protein clustal subalignment: .aln;6. Position in to codon backtranslated clustal subalignment: Codon_aln.fasta; 7. Position in prank alignment (…	Site under positve Selection 2	Site under positve Selection 3	Site under positve Selection 4	Site under positve Selection 5	Site under positve Selection 6	Site under positve Selection 7	Site under positve Selection 8	Site under positve Selection 9	Site under positve Selection 10	Site under positve Selection 11	Site under positve Selection 12	Site under positve Selection 13	Site under positve Selection 14	Site under positve Selection 15	Site under positve Selection 16	Site under positve Selection 17	Site under positve Selection 18	Site under positve Selection 19	Site under positve Selection 20	Site under positve Selection 21	Site under positve Selection 22	Site under positve Selection 23	Site under positve Selection 24	Site under positve Selection 25	Site under positve Selection 26	Site under positve Selection 27	Site under positve Selection 28	Site under positve Selection 29	Site under positve Selection 30	Site under positve Selection 31	Site under positve Selection 32	Site under positve Selection 33	Site under positve Selection 34	Site under positve Selection 35	Site under positve Selection 36	Site under positve Selection 37
[truncated: 5,186 more rows]
[truncated: 16 more columns]

[truncated: 1 more sheets: Paragonimus_westermani]
