# Supplementary material for: Comparative genomics and transcriptomics of 4 Paragonimus species provide insights into lung fluke parasitism and pathogenesis
Source: Gigascience. 2020 Jul 20;9(7):giaa073. doi: 10.1093/gigascience/giaa073 (PMC7370270; doi:10.1093/gigascience/giaa073)
Supplement: giaa073_Supplemental_Files [file giaa073_supplemental_files.zip › Supp Table S3 - OGs and FPKM.xlsx]

## Sheet: Table S3
	Supplementary Table S3: Complete Orthologous Group (OG) counts per species, gene membership and average Paragonimus gene expression levels per RNA-Seq sample.
		Platyhelminths																Hosts				Yeast Outgroup		Complete gene list		Average RNA-Seq expression level (FPKM) among Paragonimus species
		Trematodes												Other
		Foodborne trematodes									Schistosomes			Cestoda		Mono-genean	Turbellarian	Mollusc Host	Mammal Hosts							PMIY FPKM					PHET FPKM			PKEL FPKM			PWES FPKM
		Lung Flukes				Liver Flukes					Blood flukes			Tapeworms
	Orthogroup	Paragonimus miyazakii	Paragonimus heterotremus	Paragonimus kellicotti	Paragonimus westermani	Opisthorchis viverrini	Clonorchis sinensis	Fasciola hepatica	Fasciola gigantica	Fasciolopsis buski	Schistosoma mansoni	Schistosoma haematobium	Schistosoma japonicum	Echinococcus multilocularis	Hymenolepis microstoma	Gyrodactylus salaris	Schmidtea mediterranea	Biomphalaria glabrata	Homo sapiens	Canis lupus familiaris	Rattus norvegicus	Saccharomyces cerevisiae				Liver_1	Lung_1	Peritoneal_1	Peritoneal_2	Pleural_1	YA3	YA6	AD1	Pk1Adult	Pk2Adult	SRR1267902	PwAdult
		11589	11908	11838	11618	12601	12059	10820	11926	11465	9480	10582	11519	8785	9385	8444	10502	15246	19538	19109	20020	3344
	OG0000000	21	22	16	21	23	19	24	27	24	23	28	26	22	20	23	42	32	70	66	68	1		BGLB001192-PB BGLB002983-PB BGLB004491-PB BGLB006007-PB BGLB006628-PB BGLB006942-PB BGLB007172-PB BGLB007299-PB BGLB007714-PB BGLB007719-PB BGLB007768-PB BGLB008193-PB BGLB008358-PB BGLB009053-PB BGLB009369-PB BGLB009428-PB BGLB010692-PB BGLB010801-PB BGLB011411-PB BGLB011563-PB BGLB011885-PB BGLB012338-PB BGLB012524-PB BGLB013824-PB BGLB017390-PA BGLB017975-PA BGLB018074-PA BGLB024409-PB BGLB024…		0.291	0.347	0.385	0.62	0.321	0.229	0.683	0.228	1.729	3.008	5.105	0.293
	OG0000001	19	11	11	11	31	19	27	17	2	1	53	88	46	96	2	1	23	0	0	1	4		BGLB006201-PB BGLB019570-PA BGLB022291-PA BGLB025113-PA BGLB025172-PA BGLB026741-PA BGLB028142-PA BGLB029037-PA BGLB029798-PA BGLB029953-PA BGLB032952-PA BGLB033940-PA BGLB034459-PA BGLB034865-PA BGLB035009-PA BGLB035675-PA BGLB036935-PA BGLB037084-PA BGLB037456-PA BGLB039282-PA BGLB039619-PA BGLB039722-PA BGLB039843-PA EmuJ_000078300.1 EmuJ_000201800.1 EmuJ_000276900.1 EmuJ_000282500.1 EmuJ_0003…		0.696	0.652	0.952	0.793	0.699	0	0	0	8.553	1.573	1.767	0.011
	OG0000002	27	30	42	29	20	20	17	21	21	11	16	26	16	13	27	28	37	14	14	12	0		BGLB000695-PB BGLB000829-PB BGLB001765-PB BGLB001990-PE BGLB002368-PB BGLB002959-PB BGLB003690-PB BGLB003693-PB BGLB004727-PB BGLB004728-PB BGLB005577-PB BGLB005609-PB BGLB007133-PB BGLB008290-PB BGLB009360-PB BGLB009611-PB BGLB010693-PB BGLB010866-PB BGLB013258-PB BGLB016315-PA BGLB016327-PA BGLB016897-PA BGLB017416-PA BGLB017751-PA BGLB018145-PA BGLB018146-PB BGLB019781-PA BGLB023125-PA BGLB024…		7.241	5.119	3.726	3.817	4.313	1.869	0.93	1.571	3.742	10.864	22.514	0.721
	OG0000003	13	15	11	15	15	16	15	13	15	17	14	19	10	13	17	27	19	31	34	30	4		BGLB000811-PB BGLB000826-PD BGLB001265-PB BGLB003220-PB BGLB003355-PB BGLB006515-PB BGLB008969-PB BGLB009188-PB BGLB010727-PB BGLB010746-PB BGLB010747-PB BGLB010940-PB BGLB011691-PB BGLB011768-PB BGLB013199-PB BGLB013439-PB BGLB022179-PA BGLB030451-PA BGLB039006-PA EmuJ_000255300.1 EmuJ_000349500.1 EmuJ_000430800.1 EmuJ_000449500.1 EmuJ_000644200.1 EmuJ_000937500.1 EmuJ_000995400.1 EmuJ_001003300…		77.118	93.053	97.981	86.132	94.483	88.605	75.765	70.207	65.126	62.241	147.383	68.375
	OG0000004	16	14	17	16	15	15	13	15	13	15	16	15	13	16	16	22	17	36	25	29	3		BGLB001562-PB BGLB002288-PC BGLB003447-PB BGLB004229-PB BGLB004483-PB BGLB006516-PC BGLB006567-PB BGLB007137-PB BGLB008394-PB BGLB010552-PB BGLB013833-PB BGLB013994-PB BGLB014115-PB BGLB014205-PB BGLB016057-PA BGLB030328-PA BGLB033942-PA EmuJ_000159700.1 EmuJ_000166300.1 EmuJ_000217500.1 EmuJ_000378800.1 EmuJ_000446500.1 EmuJ_000500800.1 EmuJ_000620400.1 EmuJ_000628700.1 EmuJ_000630200.1 EmuJ_000…		2.324	2.408	1.803	1.631	2.238	2.811	3.718	1.33	7.315	9.037	6.86	1.746
	OG0000005	21	19	16	18	23	26	24	22	25	5	3	6	12	12	6	46	13	9	12	8	2		BGLB000581-PB BGLB004714-PB BGLB004715-PB BGLB004978-PB BGLB005353-PC BGLB005969-PB BGLB008437-PB BGLB010861-PB BGLB012164-PB BGLB012647-PB BGLB017968-PA BGLB018317-PA BGLB018337-PA EmuJ_000040900.1 EmuJ_000042200.1 EmuJ_000042500.1 EmuJ_000042600.1 EmuJ_000042700.1 EmuJ_000340050.1 EmuJ_000359200.1 EmuJ_000413200.1 EmuJ_000588000.1 EmuJ_000735000.1 EmuJ_000886400.1 EmuJ_001124100.1 FBUS_00682 FB…		206.523	171.072	111.439	130.786	133.712	276.032	142.038	154.451	88.351	135.509	355.011	67.265
	OG0000006	12	10	7	9	17	13	18	12	11	23	12	10	8	25	18	42	20	8	6	7	0		BGLB001281-PB BGLB016612-PA BGLB019723-PA BGLB020213-PA BGLB020223-PA BGLB020579-PA BGLB021536-PA BGLB021727-PA BGLB021916-PA BGLB022750-PA BGLB025237-PA BGLB026773-PA BGLB027109-PA BGLB027784-PA BGLB031426-PA BGLB035042-PA BGLB036341-PA BGLB036381-PA BGLB037632-PA BGLB039281-PA EmuJ_000290500.1 EmuJ_000291500.1 EmuJ_000651500.1 EmuJ_000682500.1 EmuJ_000709300.1 EmuJ_000781600.1 EmuJ_001155900.1 …		29.418	7.474	151.266	149.499	116.701	485.068	247.799	27.087	1.811	1.476	2.897	267.295
	OG0000007	10	11	10	9	9	8	10	9	10	10	14	15	9	6	14	18	20	31	31	30	2		BGLB001705-PB BGLB001816-PB BGLB003458-PB BGLB004046-PB BGLB004725-PB BGLB007493-PB BGLB008237-PB BGLB009051-PB BGLB009977-PB BGLB016290-PA BGLB016385-PA BGLB016536-PA BGLB016649-PA BGLB016736-PA BGLB016956-PA BGLB017877-PA BGLB023054-PB BGLB024007-PA BGLB039495-PA BGLB039914-PA EmuJ_000176600.1 EmuJ_000176700.1 EmuJ_000334600.1 EmuJ_000509500.1 EmuJ_000524300.1 EmuJ_000533100.1 EmuJ_000533300.1 …		1.051	1.146	1.022	1.067	1.051	0.6	0.975	0.323	2.626	6.461	2.452	0.49
	OG0000008	16	16	8	15	21	24	14	11	13	10	10	9	11	9	13	16	15	19	17	15	3		BGLB000993-PB BGLB001649-PB BGLB002109-PB BGLB002524-PB BGLB003971-PB BGLB006298-PB BGLB008299-PB BGLB008313-PB BGLB008426-PB BGLB017720-PA BGLB018500-PB BGLB019413-PA BGLB021827-PA BGLB034405-PA BGLB035736-PA EmuJ_000036300.1 EmuJ_000044200.1 EmuJ_000061200.1 EmuJ_000406900.1 EmuJ_000407200.1 EmuJ_000407300.1 EmuJ_000701700.1 EmuJ_000703300.1 EmuJ_000801400.1 EmuJ_000916000.1 EmuJ_000994000.1 FB…		233.814	287.376	300.851	286.13	236.562	661.598	458.828	264.08	542.715	577.156	343.643	141.581
	OG0000009	17	20	9	19	17	18	21	19	21	19	17	14	15	12	7	19	1	2	2	5	1		BGLB011348-PB EmuJ_000433300.1 EmuJ_000590100.1 EmuJ_000940500.1 EmuJ_000940600.1 EmuJ_000940700.1 EmuJ_000940800.1 EmuJ_000940900.1 EmuJ_000941000.1 EmuJ_000941100.1 EmuJ_000946700.1 EmuJ_000946800.1 EmuJ_000946900.1 EmuJ_000947000.1 EmuJ_000947200.1 EmuJ_001060400.1 FBUS_01188 FBUS_01339 FBUS_01447 FBUS_04117 FBUS_04667 FBUS_04669 FBUS_04670 FBUS_04671 FBUS_04673 FBUS_04674 FBUS_04675 FBUS_0580…		136.16	133.227	222.938	245.668	172.279	380.843	256.304	244.162	43.328	53.219	8.199	219.055
	OG0000010	12	12	18	10	12	11	11	17	13	9	13	14	9	8	13	6	11	12	11	26	9		BGLB001465-PB BGLB002693-PB BGLB003286-PB BGLB005455-PB BGLB010981-PB BGLB013759-PB BGLB018284-PA BGLB018376-PA BGLB022561-PA BGLB023500-PA BGLB023678-PA EmuJ_000419600.1 EmuJ_000419700.1 EmuJ_000428000.1 EmuJ_000500200.1 EmuJ_000726100.1 EmuJ_000754400.1 EmuJ_001104900.1 EmuJ_001156800.1 EmuJ_001156900.1 FBUS_00120 FBUS_00999 FBUS_01000 FBUS_02424 FBUS_03974 FBUS_03975 FBUS_04474 FBUS_06730 FBUS…		23.558	21.203	18.978	21.448	21.98	9.571	7.856	7.701	34.142	30.037	26.6	6.879
	OG0000011	19	16	21	17	7	8	9	9	11	9	4	3	31	7	6	10	13	9	9	11	10		BGLB000518-PB BGLB004431-PB BGLB007604-PB BGLB007783-PB BGLB008248-PB BGLB012438-PB BGLB013335-PB BGLB013785-PB BGLB016811-PA BGLB016812-PA BGLB017852-PA BGLB018062-PA BGLB018098-PB EmuJ_000020200.1 EmuJ_000133025.1 EmuJ_000249600.1 EmuJ_000298000.1 EmuJ_000309200.1 EmuJ_000314700.1 EmuJ_000351000.1 EmuJ_000357500.1 EmuJ_000366900.1 EmuJ_000521000.1 EmuJ_000521700.1 EmuJ_000554100.1 EmuJ_00065140…		135.232	159.924	121.29	128.942	134.829	151.679	190.811	235.904	168.017	119.286	84.112	166.334
	OG0000012	9	13	13	12	9	12	10	14	14	10	12	18	11	12	21	32	12	0	0	0	0		BGLB006239-PB BGLB006240-PB BGLB008049-PB BGLB008050-PB BGLB008741-PB BGLB009793-PG BGLB010356-PB BGLB011937-PB BGLB016025-PA BGLB016785-PE BGLB019016-PA BGLB024981-PA EmuJ_000231100.1 EmuJ_000249300.1 EmuJ_000249400.1 EmuJ_000249500.1 EmuJ_000442800.1 EmuJ_000527800.1 EmuJ_000628300.1 EmuJ_000628400.1 EmuJ_000688600.1 EmuJ_000688700.1 EmuJ_000755500.1 FBUS_00052 FBUS_00398 FBUS_00399 FBUS_00761 …		3.176	4.221	2.471	3.039	3.232	3.178	2.034	5.716	1.966	2.755	3.879	4.289
	OG0000013	8	10	11	8	8	7	6	7	8	6	9	11	4	3	12	12	23	23	24	22	0		BGLB000113-PB BGLB000662-PB BGLB004019-PB BGLB004656-PA BGLB004934-PA BGLB005873-PB BGLB008862-PA BGLB009763-PB BGLB010204-PE BGLB011780-PB BGLB013016-PB BGLB013485-PB BGLB014038-PB BGLB014427-PA BGLB014439-PC BGLB014440-PB BGLB014442-PC BGLB014453-PA BGLB017721-PA BGLB026201-PA BGLB033071-PA BGLB033266-PA BGLB040372-PA EmuJ_000088800.1 EmuJ_000234100.1 EmuJ_000802400.1 EmuJ_000937000.1 FBUS_0120…		3.048	2.939	2.569	2.731	3.05	1.482	2.699	1.051	7.022	11.061	5.996	1.449
	OG0000014	3	19	2	9	12	43	23	32	0	2	27	47	0	0	0	0	0	0	0	0	0		FGIG_00038 FGIG_00954 FGIG_01042 FGIG_01470 FGIG_01471 FGIG_01659 FGIG_01710 FGIG_02899 FGIG_02978 FGIG_03470 FGIG_04630 FGIG_05462 FGIG_06171 FGIG_06172 FGIG_06173 FGIG_06580 FGIG_06915 FGIG_07865 FGIG_08182 FGIG_08896 FGIG_08897 FGIG_08903 FGIG_08991 FGIG_10441 FGIG_10534 FGIG_10958 FGIG_10959 FGIG_10977 FGIG_10995 FGIG_11341 FGIG_11906 FGIG_12375 FHEP_00624 FHEP_04939 FHEP_06270 FHEP_06271 FHE…		0.031	0	0	0	0.021	0.276	0.005	0.019	19.18	8.183	0.227	0.033
	OG0000015	11	11	11	14	9	9	11	9	11	2	2	2	5	11	1	2	44	18	17	18	0		BGLB003672-PB BGLB005532-PB BGLB007249-PB BGLB007605-PB BGLB007927-PB BGLB008152-PB BGLB009003-PB BGLB010360-PB BGLB011861-PB BGLB013040-PB BGLB013043-PB BGLB013044-PC BGLB013045-PB BGLB013046-PB BGLB017879-PA BGLB018798-PA BGLB019920-PA BGLB020769-PA BGLB020817-PA BGLB021073-PA BGLB021390-PA BGLB021534-PA BGLB022536-PA BGLB023227-PA BGLB024797-PA BGLB025660-PA BGLB026281-PA BGLB026414-PA BGLB027…		1.527	2.327	2.086	1.659	1.548	3.839	3.598	2.238	1.586	1.78	3.3	1.844
	OG0000016	15	18	2	20	36	71	20	23	7	0	3	2	0	0	0	1	0	0	0	0	0		FBUS_02445 FBUS_07508 FBUS_08289 FBUS_08442 FBUS_09963 FBUS_10524 FBUS_10727 FGIG_00035 FGIG_00036 FGIG_00248 FGIG_00506 FGIG_03118 FGIG_03151 FGIG_03152 FGIG_03613 FGIG_04690 FGIG_04861 FGIG_05086 FGIG_05087 FGIG_05505 FGIG_05506 FGIG_05507 FGIG_05508 FGIG_06152 FGIG_06153 FGIG_06180 FGIG_06869 FGIG_09203 FGIG_09700 FGIG_11886 FHEP_00523 FHEP_01628 FHEP_04138 FHEP_04139 FHEP_04498 FHEP_05233 FHE…		3.969	2.344	38.223	1.72	4.095	0.081	0.185	0.114	297.809	342.622	78.234	5.332
	OG0000017	10	15	11	10	8	10	10	11	13	8	12	10	7	7	7	9	9	16	16	16	0		BGLB001176-PB BGLB004474-PB BGLB006595-PB BGLB007413-PB BGLB011581-PB BGLB017013-PB BGLB017620-PA BGLB023162-PA BGLB038702-PA EmuJ_000132100.1 EmuJ_000342000.1 EmuJ_000526200.1 EmuJ_000598200.1 EmuJ_000904100.1 EmuJ_000932000.1 EmuJ_001125300.1 FBUS_01212 FBUS_02971 FBUS_04024 FBUS_04624 FBUS_05234 FBUS_05235 FBUS_05376 FBUS_06401 FBUS_07280 FBUS_09704 FBUS_10752 FBUS_11616 FBUS_11618 FGIG_01273 …		6.536	6.66	6.835	6.655	6.792	9.174	8.7	4.876	27.444	21.731	26.662	7.714
	OG0000018	8	8	7	8	9	10	6	7	6	6	9	10	8	9	13	13	39	13	12	12	1		BGLB001150-PB BGLB001151-PA BGLB002849-PB BGLB002851-PA BGLB008275-PB BGLB010688-PA BGLB011128-PA BGLB011531-PA BGLB021335-PA BGLB021562-PA BGLB021868-PA BGLB023008-PB BGLB023974-PA BGLB024381-PA BGLB024412-PA BGLB024545-PA BGLB024672-PA BGLB024892-PA BGLB026493-PA BGLB027023-PA BGLB028370-PA BGLB028769-PA BGLB029353-PA BGLB030252-PA BGLB030409-PA BGLB032485-PA BGLB032943-PA BGLB033151-PA BGLB034…		1.678	2.093	2.063	1.942	1.923	0.739	0.746	1.982	3.445	3.09	4.805	1.07
	OG0000019	8	8	7	11	7	7	7	9	7	7	7	9	8	5	15	11	29	18	15	16	0		BGLB004145-PB BGLB004616-PB BGLB006758-PB BGLB006760-PB BGLB006773-PB BGLB007030-PB BGLB007084-PB BGLB007239-PB BGLB007960-PB BGLB008512-PB BGLB009838-PB BGLB010506-PB BGLB011602-PB BGLB012764-PB BGLB012852-PB BGLB013826-PB BGLB014132-PB BGLB016832-PD BGLB017008-PA BGLB017580-PA BGLB021034-PA BGLB021815-PA BGLB026340-PA BGLB026631-PA BGLB030289-PA BGLB033560-PA BGLB036518-PA BGLB036967-PA BGLB038…		1.768	2.098	2.07	2.291	2.186	0.404	0.594	0.18	1.757	2.137	3.398	0.814
	OG0000020	9	8	4	10	5	7	7	6	7	8	8	13	4	6	8	16	28	18	18	18	0		BGLB002289-PB BGLB003554-PC BGLB003805-PB BGLB004791-PB BGLB005106-PB BGLB005584-PB BGLB007395-PB BGLB007766-PB BGLB007884-PB BGLB007937-PB BGLB009804-PB BGLB009832-PB BGLB010492-PB BGLB012780-PB BGLB013894-PB BGLB014035-PB BGLB016754-PA BGLB016853-PA BGLB018508-PA BGLB019848-PA BGLB021154-PA BGLB022712-PA BGLB026846-PA BGLB029402-PA BGLB032331-PA BGLB034133-PA BGLB037682-PA BGLB040194-PA EmuJ_00…		6.937	6.018	2.935	3.088	3.925	1.967	2.523	1.714	0.414	0.729	1.45	3.614
	OG0000021	9	7	9	10	10	5	3	3	7	4	6	11	2	5	11	14	46	12	14	12	7		BGLB001022-PB BGLB001504-PB BGLB001505-PB BGLB001739-PB BGLB003312-PB BGLB004074-PB BGLB004296-PB BGLB004461-PB BGLB005321-PB BGLB005737-PB BGLB005879-PA BGLB008228-PB BGLB009308-PB BGLB009391-PB BGLB009799-PB BGLB011215-PB BGLB011320-PB BGLB011327-PB BGLB012205-PB BGLB012207-PB BGLB013278-PB BGLB013458-PB BGLB013720-PB BGLB016644-PA BGLB016690-PA BGLB016691-PA BGLB016709-PA BGLB017049-PA BGLB017…		5.196	6.079	5.707	5.431	6.192	6.035	5.786	4.732	11.128	11.202	13.62	5.988
	OG0000022	12	11	5	13	21	7	3	4	4	6	5	2	2	1	3	1	43	16	14	21	0		BGLB003203-PB BGLB005661-PB BGLB007144-PB BGLB007145-PB BGLB007529-PB BGLB008775-PB BGLB010154-PB BGLB011048-PB BGLB012475-PB BGLB013980-PB BGLB016528-PA BGLB016529-PA BGLB016991-PA BGLB017023-PA BGLB017024-PA BGLB020151-PA BGLB020573-PA BGLB021400-PA BGLB022277-PA BGLB024196-PA BGLB024320-PA BGLB024546-PA BGLB026479-PA BGLB026891-PA BGLB027649-PA BGLB027678-PA BGLB027850-PA BGLB029496-PC BGLB031…		18.075	23.941	42.773	35.686	29.31	35.359	19.778	20.824	87.826	104.397	90.965	21.757
	OG0000023	24	17	5	23	21	17	34	29	15	0	0	0	0	0	0	6	0	0	0	0	0		FBUS_05292 FBUS_05487 FBUS_06156 FBUS_06805 FBUS_06806 FBUS_06970 FBUS_06971 FBUS_07695 FBUS_07696 FBUS_07738 FBUS_09538 FBUS_09623 FBUS_09624 FBUS_11218 FBUS_11445 FGIG_01096 FGIG_01310 FGIG_01391 FGIG_01396 FGIG_02576 FGIG_02812 FGIG_03662 FGIG_03663 FGIG_03664 FGIG_04816 FGIG_05738 FGIG_06226 FGIG_06658 FGIG_07383 FGIG_07765 FGIG_08566 FGIG_08698 FGIG_08699 FGIG_09734 FGIG_09735 FGIG_10178 FGI…		0.843	0.933	0.505	1.104	0.721	0.036	0.111	0.444	2.52	1.358	2.982	0.642
	OG0000024	11	10	10	9	9	10	11	8	11	7	7	5	10	10	9	15	9	11	9	8	1		BGLB008075-PB BGLB008665-PB BGLB008716-PB BGLB012283-PB BGLB012690-PB BGLB014447-PB BGLB016724-PA BGLB033391-PA BGLB039553-PA EmuJ_000041100.1 EmuJ_000069900.1 EmuJ_000202500.1 EmuJ_000202600.1 EmuJ_000569000.1 EmuJ_000617000.1 EmuJ_000672200.1 EmuJ_000955100.1 EmuJ_001081200.1 EmuJ_001126150.1 FBUS_00462 FBUS_02756 FBUS_03113 FBUS_03114 FBUS_03565 FBUS_04348 FBUS_05117 FBUS_05731 FBUS_07471 FBUS…		166.867	173.155	122.326	132.716	128.118	289.591	108.121	126.577	127.105	206.827	232.892	119.572
	OG0000025	14	8	2	13	4	11	15	10	2	16	5	7	15	13	9	10	9	7	6	8	0		BGLB000135-PA BGLB002317-PB BGLB004505-PB BGLB008002-PB BGLB011358-PB BGLB012280-PB BGLB018584-PA BGLB027739-PA BGLB033000-PA EmuJ_000077800.1 EmuJ_000419200.1 EmuJ_000534800.1 EmuJ_000548800.1 EmuJ_000549400.1 EmuJ_001136500.1 EmuJ_001136600.1 EmuJ_001136700.1 EmuJ_001136800.1 EmuJ_001136900.1 EmuJ_001137000.1 EmuJ_001137100.1 EmuJ_001137200.1 EmuJ_001137300.1 EmuJ_001137400.1 FBUS_01147 FBUS_08…		75.513	50.257	69.029	43.689	45.128	9.836	22.022	33.702	76.583	65.856	195.002	926.492
	OG0000026	8	9	13	8	10	10	6	9	9	5	9	11	7	6	6	7	5	12	14	14	4		BGLB009087-PB BGLB010093-PB BGLB026065-PB BGLB026706-PA BGLB032806-PA EmuJ_000079000.1 EmuJ_000079100.1 EmuJ_000531500.1 EmuJ_000911800.1 EmuJ_000911900.1 EmuJ_000912000.1 EmuJ_001082000.1 FBUS_00801 FBUS_02664 FBUS_02665 FBUS_03304 FBUS_03842 FBUS_04533 FBUS_06386 FBUS_07114 FBUS_07504 FGIG_00757 FGIG_00758 FGIG_05805 FGIG_05862 FGIG_05863 FGIG_07305 FGIG_08834 FGIG_09227 FGIG_10745 FHEP_03015 F…		5.034	6.906	6.721	5.479	6.166	4.618	3.43	3.049	15.668	13.173	17.184	5.145
	OG0000027	8	9	9	10	8	9	11	13	11	7	8	11	6	5	7	9	9	10	10	10	1		BGLB005733-PB BGLB010334-PB BGLB010515-PB BGLB010543-PB BGLB011481-PB BGLB016895-PA BGLB021425-PA BGLB022198-PA BGLB026533-PA EmuJ_000162200.1 EmuJ_000363800.1 EmuJ_000416500.1 EmuJ_000613600.1 EmuJ_000643700.1 EmuJ_000955900.1 FBUS_01260 FBUS_01365 FBUS_01366 FBUS_02197 FBUS_02198 FBUS_03062 FBUS_03390 FBUS_03960 FBUS_03994 FBUS_06178 FBUS_07900 FGIG_02357 FGIG_03917 FGIG_04252 FGIG_04290 FGIG_0…		4.757	4.63	5.376	4.895	5.153	4.857	4.209	3.079	6.934	7.012	15.583	2.646
	OG0000028	9	8	8	7	9	9	5	8	7	5	8	6	8	7	2	9	30	10	9	12	2		BGLB003073-PB BGLB003982-PB BGLB006441-PB BGLB009698-PB BGLB010905-PB BGLB013263-PB BGLB014184-PB BGLB016769-PA BGLB017503-PA BGLB017504-PA BGLB021093-PA BGLB022037-PA BGLB022407-PB BGLB022937-PA BGLB023174-PA BGLB023239-PA BGLB023268-PA BGLB025494-PA BGLB026206-PA BGLB026514-PA BGLB028158-PA BGLB029113-PA BGLB031285-PA BGLB032611-PA BGLB034297-PA BGLB035152-PA BGLB035648-PA BGLB036797-PA BGLB037…		18.596	28.99	19.687	20.696	17.306	14.362	18.529	8.411	23.49	14.811	31.514	15.584
	OG0000029	5	4	4	5	4	4	3	3	3	6	2	8	6	9	11	9	18	22	22	22	3		BGLB000664-PB BGLB000668-PB BGLB001525-PB BGLB001547-PB BGLB002316-PC BGLB004214-PB BGLB007979-PB BGLB010885-PG BGLB013304-PB BGLB016762-PD BGLB016770-PA BGLB021357-PA BGLB024143-PA BGLB032096-PA BGLB032147-PA BGLB038826-PA BGLB039322-PA BGLB039357-PA EmuJ_000470900.1 EmuJ_000583400.1 EmuJ_000857200.1 EmuJ_000916100.1 EmuJ_001009500.1 EmuJ_001110900.1 FBUS_00253 FBUS_02765 FBUS_04470 FGIG_00255 F…		4.963	3.063	0.908	1.482	1.664	1.202	0.962	5.113	4.382	2.6	1.34	4.392
	OG0000030	4	3	6	3	3	3	2	3	2	2	5	6	3	3	3	2	32	12	12	63	0		BGLB002218-PB BGLB002219-PB BGLB004658-PB BGLB006591-PB BGLB006769-PC BGLB007658-PB BGLB007852-PB BGLB007930-PB BGLB007982-PB BGLB008186-PB BGLB010578-PB BGLB012982-PB BGLB013202-PB BGLB014402-PB BGLB017147-PA BGLB017642-PA BGLB017819-PA BGLB018682-PB BGLB020036-PA BGLB020310-PA BGLB020517-PA BGLB020616-PA BGLB021852-PA BGLB022313-PA BGLB023694-PA BGLB025978-PA BGLB028311-PA BGLB030746-PA BGLB031…		2.343	1.98	2.413	1.841	3.511	2.364	2.317	2.566	2.861	3.917	7.357	2.032
	OG0000031	6	6	4	4	6	5	5	4	4	5	4	7	17	5	6	23	2	17	19	18	2		BGLB010383-PB BGLB036385-PA EmuJ_000209600.1 EmuJ_000279200.1 EmuJ_000337000.1 EmuJ_000338200.1 EmuJ_000367200.1 EmuJ_000367500.1 EmuJ_000368000.1 EmuJ_000368700.1 EmuJ_000383600.1 EmuJ_000383900.1 EmuJ_000384200.1 EmuJ_000472600.1 EmuJ_000472900.1 EmuJ_001201500.1 EmuJ_001203200.1 EmuJ_002179800.1 EmuJ_002179900.1 FBUS_00162 FBUS_04938 FBUS_06067 FBUS_10408 FGIG_02583 FGIG_02873 FGIG_04620 FGIG_…		174.386	180.154	228.637	266.572	188.789	181.566	201.603	152.525	1228.54	2316.96	76.312	198.915
	OG0000032	9	8	6	7	7	7	7	9	6	7	7	6	6	6	5	10	8	14	13	13	3		BGLB005072-PB BGLB005210-PB BGLB006505-PB BGLB008218-PB BGLB010687-PB BGLB016643-PA BGLB027606-PA BGLB038669-PA EmuJ_000207300.1 EmuJ_000254000.1 EmuJ_000807900.1 EmuJ_000859400.1 EmuJ_000944700.1 EmuJ_000952100.1 FBUS_01103 FBUS_04000 FBUS_06834 FBUS_10743 FBUS_11296 FBUS_11749 FGIG_01740 FGIG_02073 FGIG_02617 FGIG_03854 FGIG_05689 FGIG_07253 FGIG_10598 FGIG_11802 FGIG_12608 FHEP_00631 FHEP_0131…		98.527	110.152	116.454	102.447	121.928	53.206	63.091	45.945	36.9	34.081	172.62	55.904
	OG0000033	1	1	1	1	1	1	1	1	1	1	1	0	1	2	0	21	31	26	25	46	0		BGLB001133-PB BGLB001134-PA BGLB001135-PB BGLB001136-PA BGLB001137-PA BGLB001140-PB BGLB001141-PB BGLB001142-PB BGLB001522-PB BGLB003711-PB BGLB003712-PB BGLB004088-PB BGLB004089-PB BGLB004801-PB BGLB004802-PB BGLB004804-PB BGLB004966-PB BGLB005411-PB BGLB009004-PB BGLB010268-PB BGLB011109-PB BGLB014444-PA BGLB016531-PA BGLB016615-PA BGLB016993-PA BGLB018934-PA BGLB026743-PA BGLB030056-PA BGLB030…		1.766	1.175	3.654	3.552	4.315	6.994	6.608	4.816	0.831	2.35	2.938	4.499
	OG0000034	11	13	9	8	10	9	11	15	13	4	4	4	6	6	5	13	5	3	5	3	4		BGLB001553-PA BGLB008146-PB BGLB008238-PB BGLB011168-PB BGLB012003-PB EmuJ_000417700.1 EmuJ_000522800.1 EmuJ_000697500.1 EmuJ_000779500.1 EmuJ_000886600.1 EmuJ_001031100.1 FBUS_03684 FBUS_04215 FBUS_04545 FBUS_04992 FBUS_04993 FBUS_05670 FBUS_06168 FBUS_07510 FBUS_07977 FBUS_08738 FBUS_09855 FBUS_10283 FBUS_11232 FGIG_00630 FGIG_02512 FGIG_03259 FGIG_03897 FGIG_04594 FGIG_06127 FGIG_06926 FGIG_08…		51.234	46.175	40.912	38.613	41.089	33.45	25.079	20.762	28.516	31.661	77.773	29.297
	OG0000035	11	12	14	10	7	6	10	9	14	4	5	9	9	7	4	5	12	4	4	4	1		BGLB004323-PB BGLB005835-PB BGLB006530-PB BGLB006850-PB BGLB009192-PB BGLB010426-PB BGLB010427-PB BGLB011677-PB BGLB018320-PA BGLB022356-PA BGLB037604-PA BGLB039643-PA EmuJ_000159900.1 EmuJ_000160100.1 EmuJ_000160300.1 EmuJ_000161100.1 EmuJ_000777700.1 EmuJ_000900900.1 EmuJ_000901000.1 EmuJ_000901300.1 EmuJ_000931700.1 FBUS_00562 FBUS_02942 FBUS_03186 FBUS_03187 FBUS_03343 FBUS_03617 FBUS_04605 F…		13.135	14.161	14.848	14.322	15.984	15.597	6.904	10.997	6.015	7.763	9.394	15.001
	OG0000036	11	12	11	13	8	10	9	10	10	6	7	8	5	5	4	9	6	6	5	5	0		BGLB002647-PB BGLB009283-PB BGLB010553-PB BGLB011957-PB BGLB014270-PB BGLB039672-PA EmuJ_000158300.1 EmuJ_000237100.1 EmuJ_000620300.1 EmuJ_001122800.1 EmuJ_001124700.1 FBUS_00671 FBUS_01198 FBUS_01505 FBUS_01506 FBUS_04198 FBUS_04402 FBUS_06661 FBUS_07622 FBUS_07716 FBUS_08378 FGIG_00099 FGIG_00597 FGIG_02118 FGIG_02153 FGIG_08089 FGIG_08853 FGIG_10840 FGIG_12061 FGIG_12198 FGIG_12286 FHEP_01784…		53.017	40.778	30.93	30.512	29.716	3.728	9.232	12.756	8.912	13.236	26.491	7.632
	OG0000037	3	2	7	6	22	8	3	4	1	0	27	1	1	70	3	0	0	0	0	0	0		EmuJ_000248900.1 FBUS_02775 FGIG_01604 FGIG_01605 FGIG_01606 FGIG_11514 FHEP_00591 FHEP_00592 FHEP_00594 HmN_000032500.1 HmN_000045400.1 HmN_000075800.1 HmN_000141900.1 HmN_000143200.1 HmN_000153800.1 HmN_000199300.1 HmN_000227600.1 HmN_000315500.1 HmN_000333600.1 HmN_000362100.1 HmN_000375500.1 HmN_000377700.1 HmN_000416400.1 HmN_000447600.1 HmN_000451000.1 HmN_000470500.1 HmN_000475700.1 HmN_00…		15.303	5.054	3.972	9.062	7.327	0.926	0.243	0	10.255	7.78	0.362	0.03
	OG0000038	7	5	4	7	5	5	4	4	6	7	7	16	12	12	9	3	10	12	12	10	0		BGLB007120-PB BGLB017194-PA BGLB017623-PA BGLB018207-PA BGLB021618-PA BGLB029513-PA BGLB033004-PA BGLB034355-PA BGLB035603-PA BGLB037681-PA EmuJ_000041200.1 EmuJ_000111500.1 EmuJ_000193700.1 EmuJ_000237700.1 EmuJ_000243600.1 EmuJ_000243700.1 EmuJ_000243800.1 EmuJ_000244000.1 EmuJ_000330300.1 EmuJ_000330700.1 EmuJ_000925300.1 EmuJ_001169900.1 FBUS_03276 FBUS_03386 FBUS_07361 FBUS_08996 FBUS_10356 …		95.771	93.855	116.515	101.881	109.153	108.125	133.102	97	238.033	180.197	58.209	50.113
	OG0000039	10	9	6	10	9	7	7	7	7	7	9	11	3	3	12	10	4	9	9	8	0		BGLB011935-PC BGLB016496-PA BGLB040236-PA BGLB040392-PA EmuJ_000484000.1 EmuJ_000637800.1 EmuJ_000905000.1 FBUS_00062 FBUS_00222 FBUS_00920 FBUS_02782 FBUS_03534 FBUS_04877 FBUS_07881 FGIG_03775 FGIG_04211 FGIG_05170 FGIG_06757 FGIG_08527 FGIG_08887 FGIG_09689 FHEP_00965 FHEP_01811 FHEP_05216 FHEP_06135 FHEP_08020 FHEP_08974 FHEP_09736 HmN_000270800.1 HmN_000670300.1 HmN_001011400.1 MS3_00057.1 M…		1.836	1.95	2.043	1.569	2.085	1.707	2.031	0.807	2.655	2.865	2.883	1.093
	OG0000040	10	8	16	10	8	7	4	6	5	4	9	10	4	7	10	10	6	7	7	7	0		BGLB004695-PB BGLB016874-PA BGLB017657-PA BGLB021244-PA BGLB031228-PA BGLB040371-PA EmuJ_000138000.1 EmuJ_000140800.1 EmuJ_000890600.1 EmuJ_000961000.1 FBUS_02580 FBUS_02682 FBUS_03308 FBUS_04974 FBUS_06248 FGIG_00290 FGIG_02106 FGIG_02134 FGIG_02574 FGIG_02575 FGIG_10535 FHEP_00024 FHEP_01184 FHEP_03837 FHEP_03986 HmN_000186400.1 HmN_000242200.1 HmN_000387900.1 HmN_000427400.1 HmN_002169000.1 Hm…		1.128	1.731	2.1	1.766	2.01	0.418	0.544	0.631	2.628	2.876	1.663	0.586
	OG0000041	3	2	2	2	2	2	2	2	2	2	2	2	0	0	2	1	19	33	30	40	0		BGLB001351-PB BGLB001436-PB BGLB002232-PB BGLB002233-PB BGLB004219-PB BGLB009224-PB BGLB010502-PC BGLB011754-PB BGLB016712-PA BGLB017663-PA BGLB019076-PA BGLB019761-PA BGLB020166-PA BGLB021495-PA BGLB022079-PA BGLB025768-PA BGLB030880-PA BGLB032951-PA BGLB037368-PA FBUS_02628 FBUS_05180 FGIG_02868 FGIG_04566 FHEP_02298 FHEP_05017 MS3_01073.1 MS3_05723.1 PHET_02929 PHET_07650 PKEL_09373 PKEL_11751…		0.132	0.051	0.137	0	0.384	0	0	0.018	0	0.08	0	0.251
	OG0000042	12	7	5	8	5	8	4	4	4	4	3	4	0	0	1	1	39	14	12	13	0		BGLB001472-PB BGLB002184-PB BGLB002646-PB BGLB002970-PB BGLB003731-PB BGLB003732-PB BGLB003733-PC BGLB004003-PB BGLB004996-PB BGLB006485-PB BGLB007448-PB BGLB007502-PB BGLB008592-PB BGLB008920-PB BGLB009480-PB BGLB010795-PB BGLB012116-PB BGLB013807-PB BGLB014114-PB BGLB016475-PA BGLB017874-PA BGLB019085-PA BGLB019686-PA BGLB022855-PA BGLB022975-PA BGLB023796-PA BGLB025473-PA BGLB027192-PA BGLB027…		10.599	10.456	10.252	12.466	12.763	5.527	7.725	4.833	10.812	10.59	10.533	6.268
	OG0000043	6	7	4	7	8	7	8	7	9	6	6	7	3	4	6	10	4	12	13	12	2		BGLB009783-PB BGLB012927-PB BGLB014137-PB BGLB040177-PA EmuJ_000305900.1 EmuJ_001157400.1 EmuJ_001157600.1 FBUS_00667 FBUS_02324 FBUS_03524 FBUS_04791 FBUS_06468 FBUS_07748 FBUS_08252 FBUS_10051 FBUS_11243 FGIG_01364 FGIG_04424 FGIG_07112 FGIG_08174 FGIG_09377 FGIG_10101 FGIG_12116 FHEP_00788 FHEP_02515 FHEP_03330 FHEP_06627 FHEP_07159 FHEP_08879 FHEP_09356 FHEP_09656 HmN_000226900.1 HmN_00045180…		21.569	22.684	19.935	17.59	19.26	4.712	9.121	6.834	11.825	9.982	30.015	15.911
	OG0000044	4	5	6	5	6	5	4	7	6	3	4	8	7	8	3	7	35	6	9	9	0		BGLB001847-PB BGLB002725-PC BGLB002957-PB BGLB004114-PB BGLB005779-PB BGLB006008-PB BGLB006010-PB BGLB006053-PB BGLB007303-PB BGLB007870-PB BGLB007991-PB BGLB009590-PB BGLB011032-PB BGLB011340-PB BGLB011821-PB BGLB013375-PB BGLB013399-PB BGLB013696-PB BGLB013868-PB BGLB014057-PB BGLB016432-PA BGLB016433-PA BGLB017072-PA BGLB017087-PA BGLB017772-PA BGLB018256-PA BGLB018275-PA BGLB018908-PA BGLB018…		2.787	3.483	3.439	3.927	3.254	4.761	3.287	1.361	17.397	13.269	19.122	1.346
	OG0000045	5	6	7	5	5	6	5	5	5	3	3	4	4	4	11	5	21	15	13	13	0		BGLB003568-PB BGLB003569-PB BGLB003767-PB BGLB004740-PB BGLB007470-PB BGLB007508-PB BGLB008606-PB BGLB010365-PB BGLB010525-PB BGLB011788-PB BGLB012309-PB BGLB012712-PB BGLB012822-PC BGLB013064-PB BGLB013428-PB BGLB019898-PA BGLB020028-PA BGLB022256-PA BGLB026498-PA BGLB030435-PA BGLB040358-PA EmuJ_000619900.1 EmuJ_000804400.1 EmuJ_001035700.1 EmuJ_001042400.1 FBUS_00198 FBUS_01540 FBUS_04095 FBUS…		9.23	9.525	14.309	11.033	10.805	10.91	8.412	8.344	9.251	7.509	7.069	6.229
	OG0000046	10	8	9	10	11	10	8	7	9	8	11	13	8	5	11	3	2	0	0	0	0		BGLB000791-PB BGLB019152-PA EmuJ_000006300.1 EmuJ_000006400.1 EmuJ_000093100.1 EmuJ_000251500.1 EmuJ_000251600.1 EmuJ_000526700.1 EmuJ_000738300.1 EmuJ_000763100.1 FBUS_01426 FBUS_02208 FBUS_02255 FBUS_02647 FBUS_02809 FBUS_05372 FBUS_06597 FBUS_07501 FBUS_07927 FGIG_02289 FGIG_03054 FGIG_04818 FGIG_06005 FGIG_09726 FGIG_10750 FGIG_11629 FHEP_00634 FHEP_01083 FHEP_02226 FHEP_02784 FHEP_03232 FHEP…		1.021	1.287	1.033	0.628	0.536	0.114	0.513	0.339	1.279	1.891	0.915	1.002
	OG0000047	5	6	6	7	5	5	5	5	6	5	9	7	5	3	6	4	10	14	15	14	0		BGLB003111-PB BGLB005342-PB BGLB008878-PB BGLB010993-PB BGLB011455-PB BGLB013266-PB BGLB016844-PB BGLB017374-PA BGLB018928-PA BGLB032877-PA EmuJ_000053200.1 EmuJ_000247100.1 EmuJ_000377200.1 EmuJ_000730100.1 EmuJ_001171900.1 FBUS_00816 FBUS_01127 FBUS_01128 FBUS_03312 FBUS_05863 FBUS_06411 FGIG_00703 FGIG_02547 FGIG_04492 FGIG_08006 FGIG_10662 FHEP_00384 FHEP_01328 FHEP_03118 FHEP_05892 FHEP_0608…		0.717	0.357	0.567	0.471	0.592	0.141	0.655	0.178	9.052	13.038	3.361	0.292
	OG0000048	8	9	6	9	12	12	6	2	7	10	10	6	9	12	6	3	13	0	0	0	0		BGLB000912-PC BGLB000918-PC BGLB002962-PB BGLB005205-PB BGLB009919-PB BGLB010437-PB BGLB011638-PB BGLB020192-PA BGLB022001-PA BGLB030377-PA BGLB030579-PA BGLB032448-PB BGLB036653-PA EmuJ_000065300.1 EmuJ_000620600.1 EmuJ_000725800.1 EmuJ_000811100.1 EmuJ_000873400.1 EmuJ_000873600.1 EmuJ_000873800.1 EmuJ_000901800.1 EmuJ_001076900.1 FBUS_01677 FBUS_01679 FBUS_02210 FBUS_03657 FBUS_05598 FBUS_0630…		130.905	98.864	91.967	105.387	87.494	61.601	77.179	344.242	7.526	17.048	1.162	186.684
	OG0000049	7	7	6	5	5	5	12	9	9	10	8	8	2	4	7	3	10	8	8	6	1		BGLB007660-PB BGLB009703-PB BGLB011223-PB BGLB016728-PA BGLB017810-PA BGLB026412-PA BGLB029710-PA BGLB033479-PA BGLB038238-PA BGLB040355-PA EmuJ_000079200.1 EmuJ_000422100.1 FBUS_03489 FBUS_03490 FBUS_04513 FBUS_06782 FBUS_07483 FBUS_08514 FBUS_08935 FBUS_09460 FBUS_10589 FGIG_01698 FGIG_02282 FGIG_06045 FGIG_07581 FGIG_07976 FGIG_08669 FGIG_10053 FGIG_10169 FGIG_12588 FHEP_00525 FHEP_03501 FHEP_…		113.661	91.668	101.317	93.007	102.678	99.496	63.618	94.105	36.464	38.392	31.237	85.241
	OG0000050	3	6	4	6	8	8	3	3	1	3	2	3	13	4	2	16	1	18	20	14	2		BGLB020521-PA EmuJ_000037500.1 EmuJ_000279100.1 EmuJ_000322800.1 EmuJ_000323300.1 EmuJ_000328600.1 EmuJ_000384800.1 EmuJ_000385200.1 EmuJ_000385700.1 EmuJ_000386300.1 EmuJ_000386800.1 EmuJ_000387300.1 EmuJ_000387800.1 EmuJ_000566500.1 FBUS_04430 FGIG_02169 FGIG_11460 FGIG_11587 FHEP_07751 FHEP_09959 FHEP_11048 HmN_000170300.1 HmN_000547600.1 HmN_002181400.1 HmN_002189800.1 MS3_09723.1 MS3_10847.1…		128.351	123.777	147.346	163.966	145.079	125.984	195.191	117.745	1516.05	2324.39	20.555	85.466
	OG0000051	10	6	4	3	43	26	1	14	2	9	7	15	0	0	0	0	0	0	0	0	0		FBUS_00470 FBUS_08448 FGIG_01404 FGIG_03588 FGIG_04193 FGIG_05195 FGIG_05196 FGIG_06149 FGIG_06299 FGIG_07960 FGIG_08092 FGIG_08249 FGIG_11168 FGIG_12301 FGIG_12339 FGIG_12621 FHEP_10030 MS3_00063.1 MS3_01174.1 MS3_01774.1 MS3_06905.1 MS3_07243.1 MS3_07557.1 MS3_10469.1 PHET_01141 PHET_07773 PHET_09260 PHET_09853 PHET_09958 PHET_10566 PKEL_02623 PKEL_06950 PKEL_07258 PKEL_09658 PMIY_01843 PMIY_03…		11.881	15.681	13.562	7.595	13.334	1.42	3.442	2.848	0.668	2.621	0.078	0
	OG0000052	1	1	1	1	7	6	11	19	6	4	3	3	7	3	5	17	12	5	8	17	0		BGLB001368-PB BGLB001369-PB BGLB001864-PB BGLB002603-PB BGLB003758-PB BGLB006210-PB BGLB007220-PB BGLB011537-PB BGLB012422-PB BGLB012432-PB BGLB013683-PB BGLB017613-PA EmuJ_000477200.1 EmuJ_000654100.1 EmuJ_000654200.1 EmuJ_000654500.1 EmuJ_000654600.1 EmuJ_000654800.1 EmuJ_000989200.1 FBUS_01748 FBUS_02136 FBUS_06799 FBUS_09601 FBUS_11198 FBUS_11199 FGIG_03222 FGIG_03223 FGIG_04243 FGIG_04258 FG…		175.814	194.722	260.148	203.498	246.995	117.209	116.366	242.22	141.327	96.592	94.874	124.264
	OG0000053	4	5	5	6	3	3	4	4	4	4	5	5	3	5	6	6	28	11	11	11	4		BGLB001444-PB BGLB001447-PB BGLB001900-PB BGLB001902-PB BGLB003405-PB BGLB005608-PB BGLB006507-PB BGLB008452-PB BGLB016462-PA BGLB019117-PA BGLB020622-PB BGLB021442-PA BGLB021899-PA BGLB022149-PA BGLB023237-PB BGLB024034-PA BGLB024738-PA BGLB026472-PA BGLB026944-PA BGLB027942-PA BGLB028180-PA BGLB029911-PA BGLB031758-PB BGLB031817-PA BGLB032187-PA BGLB033794-PA BGLB037175-PA BGLB037778-PA EmuJ_00…		6.407	6.601	4.991	5.608	5.989	4.217	4.392	8.174	18.658	9.177	29.249	9.759
	OG0000054	6	5	5	5	6	5	5	6	5	5	7	7	4	5	5	8	6	15	13	14	0		BGLB001464-PB BGLB004108-PB BGLB005505-PC BGLB008046-PB BGLB017160-PA BGLB033039-PA EmuJ_000188000.1 EmuJ_000751100.1 EmuJ_000980500.1 EmuJ_001186600.1 FBUS_00100 FBUS_00840 FBUS_01166 FBUS_05914 FBUS_07987 FGIG_06735 FGIG_06736 FGIG_06987 FGIG_07216 FGIG_10522 FGIG_11260 FHEP_00355 FHEP_03188 FHEP_03444 FHEP_04479 FHEP_04928 HmN_000066700.1 HmN_000110100.1 HmN_000146600.1 HmN_000354300.1 HmN_002…		1.052	2.451	1.191	1.538	1.201	4.8	4.85	0.624	1.056	2.839	1.002	0.391
	OG0000055	7	8	6	6	8	7	5	7	6	5	4	5	7	6	6	9	6	9	9	8	2		BGLB002185-PB BGLB004912-PB BGLB007118-PB BGLB010131-PB BGLB022721-PA BGLB033273-PB CDKD1.1 EmuJ_000218800.1 EmuJ_000258800.1 EmuJ_000659500.1 EmuJ_000782300.1 EmuJ_001023200.1 EmuJ_001201200.1 FBUS_02087 FBUS_04431 FBUS_05626 FBUS_05717 FBUS_07379 FBUS_07931 FGIG_03647 FGIG_05126 FGIG_05823 FGIG_08308 FGIG_09033 FGIG_10887 FGIG_11622 FHEP_02458 FHEP_03652 FHEP_04127 FHEP_05773 FHEP_06769 HmN_000…		23.168	22.624	20.948	19.881	19.596	19.374	11.532	13.593	13.838	14.655	28.349	22.942
	OG0000056	10	10	9	9	6	6	4	6	7	5	7	8	4	8	6	4	5	6	7	8	0		BGLB013627-PB BGLB016431-PA BGLB016836-PA BGLB016928-PA BGLB027888-PA EmuJ_000061100.1 EmuJ_000377600.1 EmuJ_000821100.1 EmuJ_001023300.1 FBUS_00516 FBUS_00517 FBUS_01892 FBUS_02237 FBUS_02238 FBUS_06282 FBUS_09633 FGIG_00261 FGIG_01581 FGIG_01582 FGIG_06514 FGIG_09919 FGIG_09920 FHEP_01134 FHEP_02191 FHEP_05543 FHEP_08818 HmN_000859100.1 HmN_000859900.1 HmN_000932200.1 HmN_000985900.1 HmN_002010…		0.851	0.606	1.348	0.577	1.63	0.093	0.327	0.491	0.448	0.473	0.385	1.07
	OG0000057	4	4	4	4	6	4	4	4	5	5	5	4	4	4	5	8	7	19	19	14	1		BGLB002502-PB BGLB002734-PB BGLB005567-PB BGLB012549-PB BGLB016248-PA BGLB016973-PA BGLB017737-PA EmuJ_000226100.1 EmuJ_000704700.1 EmuJ_000848600.1 EmuJ_001032300.1 FBUS_02267 FBUS_04550 FBUS_07751 FBUS_09892 FBUS_09893 FGIG_01102 FGIG_01226 FGIG_02653 FGIG_06055 FHEP_00075 FHEP_00720 FHEP_01613 FHEP_03089 HmN_000097600.1 HmN_000627700.1 HmN_000663000.1 HmN_002140300.1 MS3_04299.1 MS3_07147.1 MS…		0.571	0.507	0.55	0.666	0.501	0	0.156	0.027	0.732	0.826	0.913	0.251
	OG0000058	7	5	4	5	5	6	5	5	6	7	5	5	6	7	7	9	6	11	11	11	1		BGLB004609-PB BGLB004611-PB BGLB006517-PB BGLB013205-PB BGLB018239-PA BGLB028161-PA EmuJ_000084800.1 EmuJ_000093200.1 EmuJ_000186300.1 EmuJ_001017800.1 EmuJ_001031600.1 EmuJ_001111000.1 FBUS_02616 FBUS_03017 FBUS_04797 FBUS_04819 FBUS_05560 FBUS_10346 FGIG_02477 FGIG_04379 FGIG_06120 FGIG_09849 FGIG_11610 FHEP_00166 FHEP_01263 FHEP_01927 FHEP_04518 FHEP_05716 HmN_000075000.1 HmN_000147900.1 HmN_0…		19.817	25.864	19.423	17.112	18.444	9.862	24.044	15.316	25.945	18.795	25.694	15.632
	OG0000059	3	3	3	2	3	4	2	4	4	3	3	4	0	0	6	12	8	18	24	28	0		BGLB005485-PB BGLB007200-PB BGLB011084-PB BGLB012052-PB BGLB013877-PB BGLB016590-PA BGLB020311-PA BGLB028844-PA FBUS_01567 FBUS_01642 FBUS_05465 FBUS_06561 FGIG_07454 FGIG_07455 FGIG_11492 FGIG_11493 FHEP_04026 FHEP_05013 MS3_01066.1 MS3_07429.1 MS3_09572.1 PHET_00486 PHET_00542 PHET_05722 PKEL_02743 PKEL_04856 PKEL_06972 PMIY_00517 PMIY_02616 PMIY_02753 PWES_03047 PWES_03993 Sjp_0026520 Sjp_0054…		1.272	2.392	1.667	0.606	1.423	4.93	4.309	1.651	0.355	0.286	1.315	0.715
	OG0000060	5	5	5	6	5	5	7	6	6	5	6	5	5	5	5	16	5	9	8	9	5		BGLB000545-PB BGLB002217-PB BGLB003124-PB BGLB003384-PB BGLB010989-PB EmuJ_000214600.1 EmuJ_000738000.1 EmuJ_000904900.1 EmuJ_001027700.1 EmuJ_001199400.1 FBUS_01837 FBUS_02707 FBUS_08663 FBUS_08763 FBUS_09370 FBUS_10375 FGIG_01919 FGIG_03206 FGIG_07911 FGIG_11783 FGIG_12169 FGIG_12271 FHEP_02752 FHEP_04308 FHEP_07081 FHEP_09207 FHEP_09208 FHEP_09886 FHEP_09887 HmN_000196700.1 HmN_000670600.1 HmN…		8.814	10.781	8.428	8.792	8.857	24.377	22.855	12.011	20.729	20.988	11.608	9.639
	OG0000061	8	8	5	4	8	10	7	11	9	5	8	7	6	4	2	5	14	4	4	4	0		BGLB000929-PB BGLB003912-PB BGLB005408-PB BGLB008276-PB BGLB008277-PB BGLB009576-PB BGLB009761-PB BGLB013213-PB BGLB019640-PA BGLB023498-PA BGLB024754-PA BGLB028106-PA BGLB032868-PA BGLB040331-PA EmuJ_000039600.1 EmuJ_000412000.1 EmuJ_000418600.1 EmuJ_000418900.1 EmuJ_001069500.1 EmuJ_001119500.1 FBUS_01614 FBUS_03198 FBUS_07249 FBUS_09178 FBUS_09676 FBUS_10034 FBUS_10855 FBUS_11405 FBUS_11470 FG…		11.412	10.383	12.739	11.015	13.17	5.617	6.227	7.094	15.47	18.06	31.723	8.945
	OG0000062	5	6	9	7	6	6	5	6	6	4	4	9	4	2	5	10	8	11	10	9	0		BGLB003252-PB BGLB017489-PC BGLB023244-PA BGLB023316-PA BGLB027224-PA BGLB028866-PA BGLB032445-PA BGLB038597-PA EmuJ_000319100.1 EmuJ_000719700.1 EmuJ_000911200.1 EmuJ_002206900.1 FBUS_02110 FBUS_03568 FBUS_04865 FBUS_06588 FBUS_06639 FBUS_06640 FGIG_01291 FGIG_01894 FGIG_04679 FGIG_07147 FGIG_10864 FGIG_10865 FHEP_00674 FHEP_05511 FHEP_05863 FHEP_06737 FHEP_07534 HmN_000528300.1 HmN_000587900.1 …		58.012	70.071	74.461	71.615	56.855	65.819	33.037	31.279	14.442	24.518	20.26	29.324
	OG0000063	11	12	5	11	12	9	7	7	8	10	10	8	5	9	2	3	3	0	0	0	0		BGLB024127-PA BGLB026485-PA BGLB035946-PA EmuJ_000459800.1 EmuJ_000460000.1 EmuJ_000460100.1 EmuJ_000460300.1 EmuJ_000500300.1 FBUS_02431 FBUS_03633 FBUS_03885 FBUS_03886 FBUS_06112 FBUS_06367 FBUS_10022 FBUS_10023 FGIG_00325 FGIG_02568 FGIG_03582 FGIG_09955 FGIG_09956 FGIG_09957 FGIG_09958 FHEP_02136 FHEP_02137 FHEP_02138 FHEP_02139 FHEP_04836 FHEP_07584 FHEP_08443 HmN_000661600.1 HmN_000661700.…		32.078	25.665	51.303	49.146	54.517	44.339	32.339	24.41	15.916	14.646	14.839	25.547
	OG0000064	5	5	4	5	5	6	5	5	6	5	3	6	6	6	6	5	7	12	12	12	4		BGLB001120-PB BGLB003452-PB BGLB004097-PB BGLB004357-PB BGLB004872-PB BGLB004873-PB BGLB007048-PB EmuJ_000254750.1 EmuJ_000394000.1 EmuJ_000674900.1 EmuJ_001006100.1 EmuJ_001075200.1 EmuJ_001177600.1 FBUS_02674 FBUS_03952 FBUS_08238 FBUS_08386 FBUS_10275 FBUS_10618 FGIG_03087 FGIG_07804 FGIG_08255 FGIG_08587 FGIG_08984 FHEP_01411 FHEP_06445 FHEP_07918 FHEP_08871 FHEP_10866 HmN_000046900.1 HmN_000…		253.611	307.075	413.599	333.44	290.245	214.844	248.733	223.931	138.192	125.13	86.285	166.182
	OG0000065	5	4	3	4	2	2	5	5	5	4	6	7	1	1	4	4	21	15	15	16	0		BGLB000999-PB BGLB004370-PB BGLB004620-PB BGLB005724-PD BGLB007000-PB BGLB010623-PB BGLB010640-PB BGLB013441-PB BGLB019867-PA BGLB020804-PA BGLB024351-PA BGLB024430-PA BGLB026066-PA BGLB026502-PA BGLB027306-PA BGLB029269-PA BGLB032889-PA BGLB033203-PA BGLB038526-PA BGLB039020-PA BGLB039956-PA EmuJ_000296700.1 FBUS_01422 FBUS_01424 FBUS_02481 FBUS_03201 FBUS_03202 FGIG_02303 FGIG_02463 FGIG_04157 …		0.43	0.301	0.192	0.995	0.572	0.6	1.587	1.111	0	0.473	0	1.113
	OG0000066	7	5	5	5	6	7	5	5	5	11	8	7	3	4	2	5	21	6	7	5	0		BGLB001664-PE BGLB002819-PD BGLB002820-PB BGLB002847-PB BGLB003123-PE BGLB004979-PB BGLB004992-PB BGLB005514-PB BGLB010719-PB BGLB012842-PB BGLB012995-PB BGLB013214-PB BGLB016668-PB BGLB016669-PA BGLB016819-PA BGLB017671-PA BGLB017827-PC BGLB019953-PA BGLB023597-PA BGLB025677-PA BGLB036634-PA EmuJ_000025500.1 EmuJ_000182900.1 EmuJ_000925200.1 FBUS_03438 FBUS_04289 FBUS_04601 FBUS_04937 FBUS_07858…		10.358	19.387	19.412	20.796	14.308	7.183	10.215	7.161	7.427	6.997	9.749	10.394
	OG0000067	5	5	5	4	4	5	6	6	6	4	5	5	4	5	4	4	4	13	14	14	7		BGLB004669-PC BGLB006494-PB BGLB012633-PB BGLB013566-PB EmuJ_000208600.1 EmuJ_000220300.1 EmuJ_000552000.1 EmuJ_000722500.1 FBUS_03700 FBUS_04751 FBUS_07620 FBUS_09344 FBUS_10613 FBUS_10614 FGIG_01793 FGIG_01794 FGIG_02326 FGIG_03513 FGIG_05397 FGIG_07225 FHEP_04247 FHEP_05619 FHEP_08451 FHEP_08514 FHEP_09058 FHEP_09703 HmN_000363000.1 HmN_000653300.1 HmN_000675000.1 HmN_000889900.1 HmN_002173500…		35.007	42.945	35.151	30.153	32.774	20.828	54.804	30.598	43.177	37.454	69.193	19.424
	OG0000068	7	8	8	11	5	7	8	6	7	6	7	6	7	7	6	14	3	2	2	2	0		BGLB006774-PB BGLB007531-PB BGLB040324-PA EmuJ_000194700.1 EmuJ_000205700.1 EmuJ_000382000.1 EmuJ_000450500.1 EmuJ_000469900.1 EmuJ_000523300.1 EmuJ_000764700.1 FBUS_00121 FBUS_01710 FBUS_02319 FBUS_03987 FBUS_03988 FBUS_05992 FBUS_09294 FGIG_02198 FGIG_05478 FGIG_05522 FGIG_07254 FGIG_08569 FGIG_10007 FHEP_00416 FHEP_00462 FHEP_00463 FHEP_01195 FHEP_02625 FHEP_02899 FHEP_04005 FHEP_04666 HmN_000…		2.702	2.311	1.911	2.423	1.944	1.074	2.189	1.652	2.568	3.796	2.329	1.736
	OG0000069	5	4	8	5	7	4	4	6	5	3	3	4	3	3	4	16	7	11	11	10	5		BGLB007372-PB BGLB009217-PB BGLB014382-PB BGLB024818-PA BGLB037627-PA BGLB039291-PA BGLB039821-PA EmuJ_000809000.1 EmuJ_000826600.1 EmuJ_001083300.1 FBUS_03511 FBUS_06501 FBUS_06502 FBUS_08593 FBUS_10622 FGIG_02101 FGIG_08873 FGIG_10057 FGIG_10461 FGIG_11923 FGIG_12464 FHEP_02235 FHEP_02276 FHEP_07741 FHEP_07891 HmN_000401300.1 HmN_000739600.1 HmN_002123100.1 MS3_03989.1 MS3_04650.1 MS3_05380.1 P…		57.242	41.997	33.175	29.485	32.06	5.231	10.961	23.754	4.1	7.635	25.396	12.457
	OG0000070	10	11	6	9	14	13	13	13	11	7	7	7	0	0	3	1	3	0	0	0	0		BGLB014142-PB BGLB023686-PA BGLB032683-PA FBUS_00412 FBUS_00413 FBUS_01616 FBUS_02003 FBUS_02420 FBUS_02609 FBUS_05110 FBUS_06738 FBUS_07083 FBUS_08147 FBUS_08148 FGIG_00143 FGIG_00713 FGIG_02216 FGIG_02217 FGIG_02219 FGIG_02220 FGIG_02221 FGIG_03347 FGIG_03481 FGIG_04403 FGIG_06831 FGIG_08964 FGIG_10206 FHEP_00159 FHEP_00531 FHEP_00686 FHEP_00797 FHEP_00860 FHEP_01954 FHEP_01955 FHEP_01956 FHEP_…		244.189	231.278	451.232	304.734	447.016	91.829	161.398	128.667	170.137	159.223	388.476	260.689
	OG0000071	2	2	2	2	1	1	1	1	1	2	1	1	1	1	2	3	12	42	10	39	0		BGLB001195-PD BGLB003039-PB BGLB003836-PB BGLB007287-PC BGLB010757-PB BGLB013571-PB BGLB013713-PB BGLB016609-PA BGLB017068-PA BGLB017105-PA BGLB027658-PA BGLB040214-PA EmuJ_000975900.1 FBUS_01588 FGIG_09212 FHEP_01159 HmN_000483200.1 MS3_02836.1 PHET_02466 PHET_02608 PKEL_00086 PKEL_04741 PMIY_02924 PMIY_03929 PWES_08739 PWES_10980 Sjp_0095290 Smp_302990.1 Smp_303000.1 T265_10845 csin103808 maker…		0.225	0.053	0.125	0.242	0.052	0.025	0.095	0.175	0.33	0.708	0.586	0.252
	OG0000072	11	11	7	11	8	4	6	9	12	15	7	8	4	5	3	2	2	0	0	0	0		BGLB008768-PB BGLB038993-PA EmuJ_000212700.1 EmuJ_000236400.1 EmuJ_000236500.1 EmuJ_000864800.1 FBUS_04171 FBUS_04408 FBUS_04409 FBUS_05331 FBUS_05332 FBUS_06804 FBUS_07310 FBUS_09222 FBUS_09223 FBUS_09256 FBUS_09257 FBUS_09258 FGIG_03035 FGIG_03221 FGIG_05268 FGIG_05270 FGIG_05740 FGIG_11358 FGIG_11359 FGIG_11620 FGIG_11621 FHEP_02142 FHEP_02155 FHEP_03450 FHEP_03451 FHEP_05794 FHEP_06686 HmN_00…		613.874	430.676	244.305	397.456	362.834	115.02	83.326	1937.61	172.588	165.448	122.266	1545.55
	OG0000073	23	13	6	14	21	36	2	3	1	1	3	1	0	0	0	0	1	0	0	0	0		BGLB024522-PA FBUS_08667 FGIG_00335 FGIG_01832 FGIG_11274 FHEP_08360 FHEP_09546 MS3_02696.1 MS3_03829.1 MS3_05418.1 PHET_03633 PHET_05928 PHET_06756 PHET_07504 PHET_08037 PHET_08968 PHET_10025 PHET_10714 PHET_11296 PHET_11552 PHET_11580 PHET_11729 PHET_12101 PKEL_01218 PKEL_06128 PKEL_06129 PKEL_06130 PKEL_06755 PKEL_10791 PMIY_00626 PMIY_01354 PMIY_02518 PMIY_04224 PMIY_05260 PMIY_05300 PMIY_066…		1.144	1.317	1.359	1.229	1.246	2.93	3.268	2.794	8.124	3.811	0.418	4.186
	OG0000074	9	7	11	3	11	36	1	10	0	1	2	31	0	0	0	1	0	0	0	0	0		FGIG_00584 FGIG_02209 FGIG_02754 FGIG_07317 FGIG_09319 FGIG_09980 FGIG_10451 FGIG_10594 FGIG_11600 FGIG_11739 FHEP_01916 MS3_07090.1 MS3_08288.1 PHET_07537 PHET_10623 PHET_10627 PHET_11061 PHET_11597 PHET_11782 PHET_12176 PKEL_00191 PKEL_00453 PKEL_00843 PKEL_02279 PKEL_07465 PKEL_07810 PKEL_09080 PKEL_09961 PKEL_10571 PKEL_12260 PKEL_12777 PMIY_00219 PMIY_01573 PMIY_05594 PMIY_08164 PMIY_09157 P…		0.034	0.058	0.066	0	0.122	0.047	0.036	0.102	3.328	1.755	0.049	0
	OG0000075	7	6	7	7	8	7	5	5	6	6	4	7	5	5	6	4	6	6	6	6	3		BGLB001678-PB BGLB003261-PC BGLB007624-PB BGLB007626-PB BGLB018276-PA BGLB018277-PA EmuJ_000423000.1 EmuJ_000558800.1 EmuJ_000857800.1 EmuJ_001167100.1 EmuJ_001181300.1 FBUS_05248 FBUS_06560 FBUS_07578 FBUS_08208 FBUS_08255 FBUS_09409 FGIG_05419 FGIG_06324 FGIG_08197 FGIG_11024 FGIG_12477 FHEP_01478 FHEP_04414 FHEP_04654 FHEP_06992 FHEP_07089 HmN_000059800.1 HmN_000153000.1 HmN_000261000.1 HmN_00…		14.535	19.671	20.976	16.976	19.69	13.757	14.266	9.964	22.136	21.466	34.102	14.676
	OG0000076	4	4	5	4	4	4	4	4	4	4	5	4	4	4	4	11	4	16	14	15	0		BGLB007965-PB BGLB009039-PB BGLB012183-PB BGLB040286-PA EmuJ_000449700.1 EmuJ_000646600.1 EmuJ_001026300.1 EmuJ_001179100.1 FBUS_00012 FBUS_00727 FBUS_07287 FBUS_07910 FGIG_00441 FGIG_00945 FGIG_02980 FGIG_03438 FHEP_00132 FHEP_00327 FHEP_01637 FHEP_02833 HmN_000074300.1 HmN_000747700.1 HmN_000757800.1 HmN_002197400.1 MS3_00429.1 MS3_07238.1 MS3_08674.1 MS3_11370.1 MS3_11446.1 PHET_00213 PHET_008…		0.659	0.592	0.312	0.412	0.203	0.007	0.068	0.573	0.402	0.573	0.438	0.088
	OG0000077	12	9	5	11	8	10	12	11	12	15	7	7	0	0	2	1	0	0	0	0	0		FBUS_00272 FBUS_00853 FBUS_04184 FBUS_04185 FBUS_04186 FBUS_04187 FBUS_04188 FBUS_08078 FBUS_08079 FBUS_08888 FBUS_09600 FBUS_11625 FGIG_01020 FGIG_01021 FGIG_03086 FGIG_05777 FGIG_09067 FGIG_09514 FGIG_10232 FGIG_11683 FGIG_11684 FGIG_11753 FGIG_12319 FHEP_00271 FHEP_00307 FHEP_01029 FHEP_02429 FHEP_02432 FHEP_02645 FHEP_02646 FHEP_02647 FHEP_02648 FHEP_02649 FHEP_08193 FHEP_10284 MS3_00827.1 MS…		17.607	9.766	7.004	7.992	9.149	10.497	14.078	17.053	16.672	17.377	5.547	22.27
	OG0000078	3	4	7	5	4	5	4	4	6	7	4	4	3	3	2	7	8	11	12	12	6		BGLB003476-PB BGLB005918-PB BGLB008807-PC BGLB009980-PB BGLB010366-PB BGLB012938-PB BGLB013136-PB BGLB019058-PA EmuJ_000329700.1 EmuJ_000329900.1 EmuJ_000389100.1 FBUS_04073 FBUS_04074 FBUS_08340 FBUS_08974 FBUS_09567 FBUS_10084 FGIG_00850 FGIG_00977 FGIG_01497 FGIG_09129 FHEP_02288 FHEP_04795 FHEP_06436 FHEP_07107 HmN_000699000.1 HmN_000735700.1 HmN_000735800.1 MS3_03838.1 MS3_08925.1 MS3_09350.…		105.547	155.127	127.747	103.124	106.239	385.889	295.493	183.046	120.805	121.321	61.37	134.405
	OG0000079	5	7	8	4	4	4	4	7	5	5	6	9	4	3	5	3	4	10	11	11	1		BGLB000785-PB BGLB006402-PC BGLB016820-PA BGLB040209-PB EmuJ_000632400.1 EmuJ_000696500.1 EmuJ_000778300.1 EmuJ_000979200.1 FBUS_02848 FBUS_03384 FBUS_04724 FBUS_04725 FBUS_06835 FGIG_02712 FGIG_05526 FGIG_06665 FGIG_06666 FGIG_06667 FGIG_09295 FGIG_10681 FHEP_00022 FHEP_02081 FHEP_06901 FHEP_10657 HmN_000033500.1 HmN_000047500.1 HmN_000671200.1 MS3_03128.1 MS3_03209.1 MS3_06118.1 MS3_07697.1 MS3…		7.642	8.181	8.435	6.65	9.796	15.636	17.209	12.769	7.04	4.818	8.021	4.753
	OG0000080	6	6	5	6	5	3	8	5	6	5	5	4	5	4	4	11	4	7	11	8	2		BGLB005695-PB BGLB007883-PB BGLB009453-PB BGLB027805-PA EmuJ_000231300.1 EmuJ_000364000.1 EmuJ_000789700.1 EmuJ_001060100.1 EmuJ_001192500.1 FBUS_00109 FBUS_02824 FBUS_05399 FBUS_07784 FBUS_09335 FBUS_09747 FGIG_05814 FGIG_07351 FGIG_10744 FGIG_12079 FGIG_12158 FHEP_03354 FHEP_07241 FHEP_07669 FHEP_08636 FHEP_08637 FHEP_09106 FHEP_09357 FHEP_10743 HmN_000070500.1 HmN_000209900.1 HmN_000379400.1 H…		903.888	1038.08	1007.32	916.427	957.513	829.302	792.752	638.155	458.56	465.996	605.422	613.683
	OG0000081	4	5	4	4	6	5	6	5	4	4	6	4	4	3	5	9	15	9	9	7	1		BGLB006085-PB BGLB008676-PD BGLB009546-PB BGLB016557-PA BGLB018057-PA BGLB019969-PA BGLB023114-PA BGLB023959-PA BGLB024102-PA BGLB028066-PA BGLB028556-PA BGLB030388-PA BGLB030782-PA BGLB037268-PA BGLB040127-PA EmuJ_000853400.1 EmuJ_000853500.1 EmuJ_000853700.1 EmuJ_000972600.1 FBUS_03356 FBUS_03357 FBUS_09461 FBUS_11097 FGIG_01451 FGIG_01452 FGIG_01453 FGIG_09900 FGIG_11147 FHEP_03952 FHEP_04351 …		40.471	41.009	39.144	43.258	37.777	24.622	17.856	17.657	15.523	21.418	54.247	27.703
	OG0000082	4	5	3	4	5	4	5	4	5	5	5	9	5	4	3	9	2	12	12	12	1		BGLB000859-PB BGLB008848-PB EmuJ_000303100.1 EmuJ_000422200.1 EmuJ_000518500.1 EmuJ_000518700.1 EmuJ_000932600.1 FBUS_00030 FBUS_03571 FBUS_05968 FBUS_08843 FBUS_11472 FGIG_00698 FGIG_06692 FGIG_08203 FGIG_09041 FHEP_00080 FHEP_02705 FHEP_09466 FHEP_10091 FHEP_10956 HmN_000058300.1 HmN_000091500.1 HmN_000339900.1 HmN_000450400.1 MS3_03700.1 MS3_05149.1 MS3_05481.1 MS3_08107.1 MS3_11080.1 PHET_001…		2.733	2.703	2.696	3.238	2.667	2.461	2.219	4.541	12.848	9.472	12.917	2.148
	OG0000083	3	3	2	4	2	2	2	2	2	2	4	3	4	4	6	6	5	20	24	15	3		BGLB004217-PB BGLB016588-PL BGLB016828-PB BGLB027010-PA BGLB040257-PA EmuJ_000479300.1 EmuJ_000639400.1 EmuJ_000920900.1 EmuJ_000928600.1 FBUS_02386 FBUS_05284 FGIG_08945 FGIG_08997 FHEP_02005 FHEP_03271 HmN_000350400.1 HmN_000490000.1 HmN_000518700.1 HmN_000647200.1 MS3_02990.1 MS3_05811.1 MS3_09640.1 MS3_11104.1 PHET_00947 PHET_01460 PHET_08005 PKEL_00056 PKEL_05321 PMIY_05768 PMIY_05769 PMIY_0…		27.92	26.19	28.303	20.893	27.555	15.321	19.512	15.24	220.799	281.985	74.352	18.322
	OG0000084	12	5	5	12	7	8	14	12	5	7	7	11	2	1	3	2	2	1	1	1	0		BGLB005761-PB BGLB013804-PB EmuJ_000790200.1 EmuJ_000790300.1 FBUS_02658 FBUS_02659 FBUS_04158 FBUS_07142 FBUS_08498 FGIG_01175 FGIG_02492 FGIG_03713 FGIG_07535 FGIG_08205 FGIG_08512 FGIG_08895 FGIG_08898 FGIG_09064 FGIG_10048 FGIG_12523 FGIG_12667 FHEP_05957 FHEP_05958 FHEP_06393 FHEP_06729 FHEP_07020 FHEP_07096 FHEP_08045 FHEP_10327 FHEP_10586 FHEP_10674 FHEP_10772 FHEP_10993 FHEP_11116 FHEP_11…		943.663	692.46	794.618	498.521	1140.66	1267.85	955.042	698.824	1174.56	1708.88	3261.76	769.429
	OG0000085	5	5	5	6	4	5	6	6	6	3	3	6	1	1	7	5	21	7	7	8	0		BGLB009168-PB BGLB009982-PB BGLB011505-PB BGLB011978-PB BGLB012305-PB BGLB012779-PB BGLB014324-PB BGLB017021-PA BGLB017022-PA BGLB019592-PA BGLB028680-PA BGLB030179-PA BGLB030857-PA BGLB032385-PA BGLB032947-PA BGLB035214-PA BGLB035285-PA BGLB035409-PA BGLB035419-PB BGLB035517-PA BGLB040154-PA EmuJ_000249800.1 FBUS_01105 FBUS_02550 FBUS_02551 FBUS_03694 FBUS_05721 FBUS_11017 FGIG_02455 FGIG_05882 …		7.772	9.773	11.809	8.16	7.184	8.956	5.923	6.424	8.236	7.538	13.272	6.837
	OG0000086	5	5	0	3	57	4	16	11	3	1	1	2	0	0	3	0	2	1	1	1	0		BGLB012658-PB BGLB025503-PA FBUS_08797 FBUS_08798 FBUS_08799 FGIG_01657 FGIG_01660 FGIG_01940 FGIG_02692 FGIG_02693 FGIG_04742 FGIG_05551 FGIG_05552 FGIG_10510 FGIG_10511 FGIG_12115 FHEP_02224 FHEP_02225 FHEP_06849 FHEP_07126 FHEP_07127 FHEP_08428 FHEP_08429 FHEP_09082 FHEP_09311 FHEP_09526 FHEP_09627 FHEP_09628 FHEP_10477 FHEP_10615 FHEP_10668 FHEP_11197 MS3_09207.1 PHET_04416 PHET_07643 PHET_08…		1043.04	784.821	1133.45	1135.09	1891.31	1856.7	1185.07	1027.99	-	-	-	6168.44
	OG0000087	3	1	4	0	5	5	4	5	3	5	5	5	6	7	2	11	13	8	8	10	6		BGLB013769-PB BGLB019088-PA BGLB019286-PA BGLB020284-PA BGLB021817-PA BGLB024022-PA BGLB028676-PA BGLB029088-PA BGLB031736-PA BGLB031895-PA BGLB033285-PB BGLB037831-PA BGLB038289-PA EmuJ_000516500.1 EmuJ_000516800.1 EmuJ_000785600.1 EmuJ_000821600.1 EmuJ_000887700.1 EmuJ_001168600.1 FBUS_03128 FBUS_11413 FBUS_11582 FGIG_02598 FGIG_03366 FGIG_08506 FGIG_11723 FGIG_12152 FHEP_05796 FHEP_08484 FHEP_…		769.349	550.534	755.182	847.819	743.014	1648.15	1990.88	887.254	360.549	513.59	115.92	-
	OG0000088	4	8	7	8	11	11	3	4	3	7	6	6	11	10	2	11	4	0	0	0	0		BGLB024345-PA BGLB027376-PA BGLB028879-PA BGLB031020-PA EmuJ_000017400.1 EmuJ_000343700.1 EmuJ_000418800.1 EmuJ_000586700.1 EmuJ_000586800.1 EmuJ_000586900.1 EmuJ_000606100.1 EmuJ_000633400.1 EmuJ_000661800.1 EmuJ_000662500.1 EmuJ_000843700.1 FBUS_03648 FBUS_03668 FBUS_07951 FGIG_04378 FGIG_04728 FGIG_06427 FGIG_06428 FHEP_01649 FHEP_05669 FHEP_06401 HmN_000010700.1 HmN_000238400.1 HmN_000348300.…		57.323	75.724	78.234	75.776	77.724	33.59	26.433	22.328	7.951	13.197	24.883	15.545
	OG0000089	31	34	2	8	9	7	1	9	1	2	6	5	0	0	0	0	0	0	0	0	0		FBUS_04642 FGIG_00827 FGIG_02252 FGIG_02564 FGIG_05490 FGIG_06885 FGIG_07450 FGIG_07864 FGIG_09080 FGIG_10285 FHEP_08834 MS3_00336.1 MS3_00548.1 MS3_05720.1 MS3_08986.1 MS3_09099.1 MS3_09460.1 PHET_01302 PHET_01483 PHET_01746 PHET_02550 PHET_02697 PHET_03458 PHET_04366 PHET_04631 PHET_04660 PHET_05299 PHET_05514 PHET_06036 PHET_06343 PHET_07364 PHET_08207 PHET_08294 PHET_08295 PHET_08890 PHET_094…		0.027	0.017	0.06	0.1	0.058	0.413	0.187	0.128	15.101	8.332	1.133	0.158
	OG0000090	3	3	3	2	2	3	2	2	3	2	2	2	2	3	2	5	2	18	28	25	0		BGLB006196-PB BGLB036739-PA EmuJ_000347500.1 EmuJ_000832900.1 FBUS_01950 FBUS_01951 FBUS_10999 FGIG_00564 FGIG_01684 FHEP_02131 FHEP_04228 HmN_000326000.1 HmN_000954500.1 HmN_002242600.1 MS3_01474.1 MS3_06939.1 PHET_01693 PHET_08109 PHET_10350 PKEL_03401 PKEL_09453 PKEL_10002 PMIY_01814 PMIY_03419 PMIY_03420 PWES_00679 PWES_02192 Sjp_0027540 Sjp_0042280 Smp_127740.2 Smp_313450.4 T265_06992 T265_0…		3.609	2.957	3.793	3.596	3.791	7.886	9.38	1.378	7.173	8.591	21.454	1.333
	OG0000091	4	5	8	4	5	5	3	4	4	3	3	7	4	5	7	6	9	9	9	9	0		BGLB003963-PB BGLB004711-PB BGLB007774-PB BGLB011195-PB BGLB016594-PA BGLB016814-PA BGLB017865-PA BGLB019518-PA BGLB040240-PA EmuJ_000044000.1 EmuJ_000499600.1 EmuJ_000499700.1 EmuJ_000618700.1 FBUS_00569 FBUS_04006 FBUS_07717 FBUS_09472 FGIG_01866 FGIG_02154 FGIG_09229 FGIG_10965 FHEP_02434 FHEP_04282 FHEP_05100 HmN_000679100.1 HmN_000679200.1 HmN_000679300.1 HmN_000815700.1 HmN_002200800.1 MS3_…		1.522	1.999	1.819	1.27	1.138	2.016	1.517	1.561	1.733	1.567	2.802	1.441
	OG0000092	9	8	7	7	6	8	7	9	9	4	5	3	6	3	6	7	3	1	1	1	3		BGLB016410-PE BGLB018655-PA BGLB035351-PA EmuJ_000373100.1 EmuJ_000373200.1 EmuJ_000376000.1 EmuJ_000376100.1 EmuJ_000745000.1 EmuJ_000745100.1 FBUS_02692 FBUS_02693 FBUS_04233 FBUS_04234 FBUS_04235 FBUS_04899 FBUS_04900 FBUS_08539 FBUS_08540 FGIG_03261 FGIG_06355 FGIG_06356 FGIG_07851 FGIG_08610 FGIG_09764 FGIG_09765 FGIG_10426 FGIG_11315 FHEP_02410 FHEP_02599 FHEP_02600 FHEP_02601 FHEP_03393 FH…		48.965	35.332	25.534	25.572	32.952	42.834	15.553	18.091	24.934	27.801	35.718	18.568
	OG0000093	5	5	8	5	3	3	4	6	4	4	3	4	0	0	3	12	11	10	8	10	3		BGLB001076-PB BGLB001583-PB BGLB002974-PB BGLB005370-PB BGLB008311-PB BGLB012587-PB BGLB013612-PB BGLB013896-PB BGLB022926-PA BGLB030532-PA BGLB035440-PA FBUS_04089 FBUS_05470 FBUS_05496 FBUS_08241 FGIG_01248 FGIG_03827 FGIG_05149 FGIG_08608 FGIG_11229 FGIG_11286 FHEP_04134 FHEP_06187 FHEP_06982 FHEP_08022 MS3_02376.1 MS3_06663.1 MS3_09899.1 PHET_01566 PHET_03903 PHET_04200 PHET_05220 PHET_07785 …		5.957	5.317	4.304	4.017	4.553	1.87	1.292	2.055	2.486	6.685	20.689	3.435
	OG0000094	1	1	3	1	1	1	3	1	2	10	7	14	1	1	1	2	39	8	7	7	0		BGLB002281-PB BGLB009683-PB BGLB009805-PB BGLB011015-PB BGLB011648-PB BGLB016777-PA BGLB017999-PA BGLB018000-PA BGLB019184-PA BGLB019876-PA BGLB020870-PA BGLB020929-PA BGLB022135-PA BGLB022442-PA BGLB023209-PA BGLB025715-PA BGLB026269-PA BGLB026656-PB BGLB027471-PA BGLB027574-PA BGLB027670-PA BGLB028540-PA BGLB029484-PA BGLB029620-PA BGLB029972-PA BGLB030070-PC BGLB030453-PA BGLB032002-PA BGLB032…		8.236	12.071	10.499	8.003	5.118	0.556	1.363	1.863	4.426	4.4	7.384	2.889
	OG0000095	7	7	8	8	6	7	5	6	7	7	8	9	4	5	2	1	4	3	3	3	1		BGLB022387-PA BGLB028598-PC BGLB031159-PA BGLB034806-PA EmuJ_000078800.1 EmuJ_000445600.1 EmuJ_000457800.1 EmuJ_000708900.1 FBUS_00931 FBUS_01833 FBUS_02224 FBUS_05654 FBUS_08046 FBUS_08659 FBUS_08660 FGIG_00674 FGIG_01275 FGIG_01376 FGIG_04336 FGIG_04391 FGIG_06768 FHEP_00766 FHEP_01275 FHEP_06529 FHEP_06712 FHEP_07043 HmN_000093300.1 HmN_000093400.1 HmN_000312000.1 HmN_000452500.1 HmN_000770300…		14.083	15.883	18.763	15.41	17.279	20.19	16.664	12.175	16.538	14.788	15.99	14.874
	OG0000096	5	8	6	5	4	5	4	6	8	4	2	4	3	3	1	3	4	11	10	11	3		BGLB000134-PB BGLB000556-PB BGLB011850-PB BGLB019137-PA EmuJ_000641400.1 EmuJ_001044600.1 EmuJ_001178400.1 FBUS_00404 FBUS_00944 FBUS_03553 FBUS_03562 FBUS_04972 FBUS_04973 FBUS_05204 FBUS_09829 FGIG_00136 FGIG_00232 FGIG_02584 FGIG_06701 FGIG_08094 FGIG_08095 FHEP_00217 FHEP_04859 FHEP_06273 FHEP_09964 HmN_000005500.1 HmN_000397200.1 HmN_000624100.1 MS3_07699.1 MS3_07747.1 PHET_03757 PHET_06142 …		46.539	42.131	36.105	31.256	39.452	16.514	12.35	11.56	73.498	62.28	43.714	12.303
	OG0000097	3	3	3	3	5	5	4	5	3	2	1	1	14	9	2	2	4	11	7	17	6		BGLB003428-PB BGLB016984-PA BGLB024606-PA BGLB030561-PA EmuJ_000155400.1 EmuJ_000155500.1 EmuJ_000155600.1 EmuJ_000155900.1 EmuJ_000156000.1 EmuJ_000156050.1 EmuJ_000156100.1 EmuJ_000156200.1 EmuJ_000156300.1 EmuJ_000156400.1 EmuJ_000523800.1 EmuJ_000558000.1 EmuJ_000787800.1 EmuJ_001163200.1 FBUS_06359 FBUS_06360 FBUS_08022 FGIG_05158 FGIG_05694 FGIG_05760 FGIG_05761 FGIG_09901 FHEP_00134 FHEP_0…		77.387	94.84	64.694	96.745	86.81	70.59	51.858	38.472	146.644	97.759	98.586	53.233
	OG0000098	16	12	11	6	10	13	9	7	9	5	6	1	3	1	1	0	0	0	0	0	0		EmuJ_000768900.1 EmuJ_000769100.1 EmuJ_000769200.1 FBUS_00981 FBUS_00982 FBUS_00983 FBUS_00984 FBUS_00985 FBUS_00986 FBUS_02148 FBUS_08075 FBUS_09194 FGIG_01592 FGIG_05375 FGIG_05376 FGIG_05377 FGIG_06523 FGIG_10846 FGIG_11768 FHEP_01758 FHEP_04502 FHEP_04503 FHEP_05067 FHEP_05068 FHEP_07302 FHEP_07303 FHEP_08039 FHEP_10810 HmN_000244100.1 MS3_06127.1 MS3_06128.1 MS3_06132.1 MS3_07121.1 MS3_07127…		7.285	8.713	6.113	7.67	8.782	1.802	4.246	4.619	14.958	13.238	26.062	6.7
	OG0000099	5	6	4	7	6	5	7	8	6	4	5	10	3	3	10	10	4	2	3	1	0		BGLB001911-PB BGLB006997-PB BGLB007369-PB BGLB007840-PB EmuJ_000158500.1 EmuJ_000452500.1 EmuJ_000926500.1 FBUS_00795 FBUS_00993 FBUS_04071 FBUS_08986 FBUS_09403 FBUS_10750 FGIG_00095 FGIG_00128 FGIG_00129 FGIG_00859 FGIG_08687 FGIG_10563 FGIG_11250 FGIG_12170 FHEP_02422 FHEP_02486 FHEP_03018 FHEP_03409 FHEP_03560 FHEP_08888 FHEP_11211 HmN_000132900.1 HmN_000206000.1 HmN_000885100.1 MS3_01463.1 M…		40.487	46.487	39.506	38.12	34.531	10.628	10.733	8.93	58.524	74.962	27.311	13.594
	OG0000100	7	6	5	7	8	6	4	4	5	4	4	5	2	2	4	3	6	5	14	6	2		BGLB002259-PB BGLB007913-PB BGLB007984-PB BGLB027242-PA BGLB036882-PA BGLB039114-PA EmuJ_000873000.1 EmuJ_000996700.1 FBUS_00158 FBUS_00159 FBUS_00773 FBUS_07643 FBUS_07866 FGIG_00509 FGIG_01276 FGIG_01982 FGIG_03146 FHEP_00114 FHEP_01348 FHEP_02634 FHEP_03250 HmN_000561800.1 HmN_002105900.1 MS3_00400.1 MS3_02057.1 MS3_03817.1 MS3_08480.1 PHET_00667 PHET_01098 PHET_01099 PHET_01100 PHET_07085 PHE…		13.064	15.647	23.748	18.123	20.109	18.72	15.003	6.334	7.126	8.554	11.311	9.846
	OG0000101	4	9	5	7	5	3	2	5	8	3	4	6	1	2	3	3	7	10	10	10	1		BGLB000798-PB BGLB000889-PB BGLB006811-PB BGLB009873-PB BGLB020683-PA BGLB031687-PA BGLB034969-PA EmuJ_000724200.1 FBUS_00067 FBUS_00068 FBUS_00069 FBUS_02360 FBUS_02362 FBUS_02363 FBUS_04370 FBUS_08969 FGIG_05667 FGIG_06838 FGIG_08356 FGIG_08357 FGIG_09099 FHEP_02037 FHEP_07394 HmN_000410100.1 HmN_000800200.1 MS3_02707.1 MS3_04335.1 MS3_07991.1 MS3_07993.1 PHET_00853 PHET_04158 PHET_05506 PHET_0…		7.94	8.216	7.179	8.961	9.276	1.907	1.997	2.022	3.982	3.105	5.004	4.458
	OG0000102	4	4	4	4	5	5	3	3	3	2	3	3	2	3	4	8	14	11	12	11	0		BGLB006046-PB BGLB020030-PA BGLB022137-PA BGLB022167-PA BGLB022488-PA BGLB024646-PA BGLB026765-PA BGLB028110-PA BGLB032763-PA BGLB034532-PA BGLB035130-PA BGLB035942-PA BGLB036511-PA BGLB037070-PA EmuJ_000162700.1 EmuJ_000535400.1 FBUS_04440 FBUS_04441 FBUS_07010 FGIG_06832 FGIG_10848 FGIG_10849 FHEP_06988 FHEP_08291 FHEP_09067 HmN_000130000.1 HmN_000876700.1 HmN_000877000.1 MS3_01934.1 MS3_08382.…		205.906	243.299	257.766	245.363	227.04	45.931	51.67	54.238	43.707	27.177	39.604	68.116
	OG0000103	3	4	9	2	4	3	2	3	6	2	6	5	1	2	10	2	6	12	12	12	1		BGLB008739-PB BGLB010794-PB BGLB016942-PA BGLB023467-PA BGLB026950-PA BGLB028565-PA EmuJ_000803800.1 FBUS_04688 FBUS_07451 FBUS_08736 FBUS_08737 FBUS_10544 FBUS_10545 FGIG_00024 FGIG_02770 FGIG_02771 FHEP_01460 FHEP_06220 HmN_002136200.1 HmN_002136300.1 MS3_01533.1 MS3_01539.1 MS3_03367.1 MS3_03368.1 MS3_06948.1 MS3_06952.1 PHET_00831 PHET_02117 PHET_05943 PHET_11023 PKEL_06678 PKEL_07958 PKEL_08…		9.385	12.181	9.912	8.663	10.646	1.86	2.69	3.731	15.693	10.851	15.09	6.574
	OG0000104	3	2	6	4	2	2	2	4	4	1	3	1	2	2	5	5	13	14	14	15	2		BGLB000677-PB BGLB001703-PB BGLB013814-PB BGLB016487-PA BGLB017525-PA BGLB018111-PA BGLB018979-PA BGLB019643-PA BGLB023280-PA BGLB037318-PA BGLB037547-PA BGLB039153-PA BGLB040260-PA EmuJ_000821800.1 EmuJ_001038000.1 FBUS_03151 FBUS_03152 FBUS_08023 FBUS_08052 FGIG_02075 FGIG_03965 FGIG_03966 FGIG_03967 FHEP_01847 FHEP_03725 HmN_000346600.1 HmN_000401700.1 MS3_08650.1 MS3_08651.1 MS3_11345.1 PHET_…		6.074	4.597	3.215	4.369	4.423	2.515	1.083	1.548	4.246	4.451	4.224	2.143
	OG0000105	2	3	3	3	3	5	5	5	3	1	1	1	1	1	2	2	23	13	10	19	0		BGLB002817-PB BGLB008247-PB BGLB018170-PA BGLB018227-PA BGLB023696-PA BGLB024742-PA BGLB025215-PA BGLB027545-PA BGLB029115-PA BGLB031000-PA BGLB031054-PA BGLB031089-PA BGLB033414-PA BGLB033419-PA BGLB034563-PA BGLB035715-PA BGLB036155-PA BGLB036293-PA BGLB037185-PA BGLB037963-PA BGLB038938-PB BGLB039166-PA BGLB039548-PA EmuJ_000612400.1 FBUS_06667 FBUS_07324 FBUS_07814 FGIG_04545 FGIG_06674 FGIG_…		36.768	38.702	48.345	51.421	55.335	6.986	24.229	16.004	6.366	10.498	7.888	9.792
	OG0000106	25	0	7	9	7	7	0	1	1	0	0	4	0	1	11	0	33	0	0	0	0		BGLB005735-PB BGLB010599-PB BGLB020398-PA BGLB020456-PA BGLB021498-PA BGLB021659-PA BGLB023602-PA BGLB023752-PA BGLB024126-PA BGLB024310-PA BGLB024929-PA BGLB025999-PA BGLB026895-PA BGLB027354-PA BGLB028331-PA BGLB029176-PA BGLB029719-PA BGLB030541-PA BGLB030935-PA BGLB031365-PA BGLB032032-PA BGLB032526-PA BGLB033023-PA BGLB034157-PA BGLB034649-PA BGLB035933-PA BGLB035972-PA BGLB036709-PA BGLB038…		1.068	0.696	0.547	0.789	0.791	-	-	-	2.57	1.624	0.155	0.317
	OG0000107	7	5	3	8	5	2	9	9	8	7	5	5	6	8	6	4	3	2	2	2	0		BGLB010178-PC BGLB010179-PB BGLB031212-PA EmuJ_000464300.1 EmuJ_000464400.1 EmuJ_000464500.1 EmuJ_000464600.1 EmuJ_000464800.1 EmuJ_001077700.1 FBUS_02117 FBUS_02720 FBUS_03424 FBUS_04909 FBUS_04910 FBUS_07350 FBUS_09724 FBUS_10794 FGIG_01311 FGIG_01312 FGIG_02404 FGIG_07587 FGIG_08142 FGIG_08143 FGIG_08693 FGIG_09588 FGIG_11281 FHEP_00653 FHEP_03148 FHEP_03980 FHEP_03981 FHEP_06740 FHEP_06747 FH…		57.954	43.581	83.056	59.094	68.789	33.901	41.147	28.738	32.95	34.393	24.047	16.845
	OG0000108	1	1	0	1	12	78	2	0	1	0	0	0	2	2	1	0	1	1	1	2	0		BGLB016802-PA EmuJ_000289800.1 EmuJ_000414200.1 FBUS_10927 FHEP_03067 FHEP_03068 HmN_000262900.1 HmN_002092700.1 PHET_02142 PMIY_03065 PWES_06269 T265_01792 T265_02077 T265_03770 T265_07034 T265_07123 T265_07954 T265_08718 T265_09489 T265_10349 T265_10536 T265_12017 T265_12124 csin100055 csin100267 csin100374 csin100394 csin100692 csin102103 csin102148 csin102242 csin102253 csin102701 csin102989 …		51.24	44.221	63.05	53.397	57.514	33.443	33.201	20.371	-	-	-	46.739
	OG0000109	3	3	2	3	3	3	3	4	2	3	2	3	3	3	3	20	2	4	6	27	3		BGLB010807-PB BGLB010942-PB EmuJ_000768300.1 EmuJ_000941400.1 EmuJ_001049000.1 FBUS_03391 FBUS_08590 FGIG_03811 FGIG_03812 FGIG_04682 FGIG_10655 FHEP_00513 FHEP_01437 FHEP_10882 HmN_000466000.1 HmN_000761000.1 HmN_000813000.1 MS3_01348.1 MS3_01527.1 PHET_02553 PHET_07072 PHET_09404 PKEL_01197 PKEL_08566 PMIY_07172 PMIY_07781 PMIY_10061 PWES_03855 PWES_07135 PWES_10430 Sjp_0031360 Sjp_0051340 Sjp_…		94.855	108.526	124.153	117.901	97.688	174.672	186.077	112.202	28.079	39.311	32.828	101.529
	OG0000110	5	7	5	5	4	5	3	4	2	3	3	3	5	3	5	5	12	8	9	8	0		BGLB000630-PB BGLB001362-PB BGLB001586-PB BGLB016823-PA BGLB021451-PA BGLB024052-PA BGLB026396-PA BGLB028925-PA BGLB029218-PA BGLB033671-PA BGLB038420-PA BGLB040161-PG EmuJ_000432300.1 EmuJ_000518900.1 EmuJ_000626900.1 EmuJ_000732900.1 EmuJ_001097500.1 FBUS_03662 FBUS_06122 FGIG_01011 FGIG_08514 FGIG_09593 FGIG_11568 FHEP_01550 FHEP_02376 FHEP_08170 HmN_000058000.1 HmN_000644900.1 HmN_002186700.1…		2.544	2.565	1.563	2.156	2.114	0.587	1.149	1.417	2.153	1.397	4.702	2.91
	OG0000111	3	5	6	6	4	5	3	4	5	4	5	4	7	7	10	10	3	4	4	4	0		BGLB001159-PB BGLB010428-PB BGLB017198-PA EmuJ_000506500.1 EmuJ_000506600.1 EmuJ_000668200.1 EmuJ_000670700.1 EmuJ_001096400.1 EmuJ_001119800.1 EmuJ_001156400.1 FBUS_01599 FBUS_01600 FBUS_02328 FBUS_06108 FBUS_11313 FGIG_01541 FGIG_06849 FGIG_06850 FGIG_08212 FHEP_00706 FHEP_01555 FHEP_06013 HmN_000250400.1 HmN_000286800.1 HmN_000318600.1 HmN_000439000.1 HmN_000451500.1 HmN_000776500.1 HmN_002152…		0.501	0.763	0.654	1.492	0.802	1.355	1.383	29.708	4.708	9.401	3.817	6.86
	OG0000112	3	5	6	6	5	3	2	5	3	4	6	8	3	3	8	1	12	6	7	7	0		BGLB003110-PB BGLB003188-PB BGLB006960-PB BGLB007247-PB BGLB010945-PB BGLB020290-PA BGLB023967-PA BGLB024921-PA BGLB029510-PA BGLB029515-PA BGLB036795-PA BGLB039152-PA EmuJ_000219100.1 EmuJ_000656500.1 EmuJ_000908800.1 FBUS_00695 FBUS_01030 FBUS_09404 FGIG_04667 FGIG_09516 FGIG_10606 FGIG_11583 FGIG_12111 FHEP_00036 FHEP_02114 HmN_000370400.1 HmN_002018700.1 HmN_002148300.1 MS3_02578.1 MS3_03686.…		0.616	0.456	1.017	0.612	0.24	0.081	0.025	0.107	0.385	1.505	0.677	0.183
	OG0000113	4	4	3	4	3	4	4	4	4	4	4	3	3	2	3	12	10	10	8	10	0		BGLB003723-PB BGLB003958-PB BGLB006462-PB BGLB008790-PB BGLB008793-PB BGLB008796-PB BGLB017063-PA BGLB018345-PA BGLB038678-PA BGLB039582-PA EmuJ_000603700.1 EmuJ_000663800.1 EmuJ_000998300.1 FBUS_01977 FBUS_02095 FBUS_03541 FBUS_08837 FGIG_01246 FGIG_01573 FGIG_09845 FGIG_10882 FHEP_00266 FHEP_00546 FHEP_05126 FHEP_05675 HmN_000008600.1 HmN_002012400.1 MS3_02096.1 MS3_07446.1 MS3_07703.1 MS3_1026…		0.693	1.27	0.612	0.427	1.201	1.839	9.271	1.839	12.299	19.243	1.386	2.587
	OG0000114	4	5	6	4	3	3	3	3	5	3	4	3	1	1	3	9	16	6	10	10	0		BGLB000896-PB BGLB001810-PB BGLB001920-PB BGLB010661-PB BGLB010662-PB BGLB012056-PB BGLB016951-PA BGLB017179-PA BGLB022331-PA BGLB022808-PA BGLB024992-PA BGLB025032-PA BGLB034810-PA BGLB039297-PA BGLB040193-PC BGLB040235-PA EmuJ_000519900.1 FBUS_02515 FBUS_04603 FBUS_08741 FBUS_09117 FBUS_09495 FGIG_02119 FGIG_02122 FGIG_04703 FHEP_00646 FHEP_04624 FHEP_05259 HmN_000057100.1 MS3_01725.1 MS3_01728…		9.521	9.182	8.984	9.416	12.201	7.056	4.37	4.379	14.484	13.777	13.522	7.708
	OG0000115	2	0	0	1	39	56	3	0	0	0	0	1	0	0	0	0	0	0	0	0	0		FHEP_05038 FHEP_10406 FHEP_10686 PMIY_03777 PMIY_09965 PWES_04785 Sjp_0132450 T265_01032 T265_01833 T265_02262 T265_02290 T265_02334 T265_02706 T265_02856 T265_02918 T265_05251 T265_05637 T265_05644 T265_06577 T265_06658 T265_06733 T265_06740 T265_07591 T265_08734 T265_09109 T265_09281 T265_09401 T265_10060 T265_10068 T265_10339 T265_10934 T265_11075 T265_11185 T265_11456 T265_11584 T265_11939 T2…		8.672	7.142	13.178	17.468	5.992	-	-	-	-	-	-	0
	OG0000116	3	3	4	3	1	8	6	3	5	3	3	3	2	1	2	3	11	12	12	13	0		BGLB000795-PB BGLB001845-PB BGLB002392-PB BGLB003453-PB BGLB004086-PB BGLB012745-PB BGLB016912-PA BGLB017469-PA BGLB018518-PA BGLB031865-PA BGLB036833-PA EmuJ_000104600.1 EmuJ_000677910.1 FBUS_00901 FBUS_01458 FBUS_02385 FBUS_05401 FBUS_11061 FGIG_05726 FGIG_07086 FGIG_07333 FHEP_03012 FHEP_04949 FHEP_05378 FHEP_08048 FHEP_11040 FHEP_11045 HmN_000413000.1 MS3_00232.1 MS3_02673.1 MS3_09368.1 PHET_…		10.701	13.251	10.715	12.032	11.501	21.826	11.516	7.898	34.719	25.317	13.548	9.857
	OG0000117	7	7	5	6	1	1	5	7	7	1	1	1	3	6	1	3	12	8	9	7	3		BGLB003911-PB BGLB004172-PB BGLB011442-PB BGLB011486-PB BGLB012878-PB BGLB013897-PB BGLB025794-PA BGLB026731-PA BGLB027896-PA BGLB033706-PB BGLB034333-PA BGLB040404-PA EmuJ_000124900.1 EmuJ_000125500.1 EmuJ_000125600.1 FBUS_00502 FBUS_00503 FBUS_00505 FBUS_00506 FBUS_00507 FBUS_00508 FBUS_00509 FGIG_04555 FGIG_04556 FGIG_04557 FGIG_04558 FGIG_08601 FGIG_08602 FGIG_11227 FHEP_00856 FHEP_00857 FHEP…		46.486	43.936	42.273	48.284	41.921	51.596	19.835	43.074	11.087	12.718	108.455	73.39
	OG0000118	6	4	4	4	5	4	4	4	5	4	3	3	3	3	5	6	4	10	11	9	0		BGLB006735-PB BGLB012636-PB BGLB040104-PA BGLB040274-PA EmuJ_000636500.1 EmuJ_000682100.1 EmuJ_000996400.1 FBUS_00491 FBUS_03377 FBUS_04481 FBUS_05020 FBUS_08613 FGIG_03474 FGIG_06779 FGIG_07773 FGIG_10328 FHEP_01686 FHEP_02622 FHEP_03726 FHEP_04540 HmN_000227100.1 HmN_000319700.1 HmN_000386300.1 MS3_05153.1 MS3_06023.1 MS3_10160.1 PHET_00460 PHET_01739 PHET_03686 PHET_07076 PKEL_04636 PKEL_08278…		3.256	3.909	4.066	2.213	2.371	3.268	4.133	1.796	5.968	5.656	10.576	2.771
	OG0000119	4	4	8	4	3	4	4	4	4	4	4	6	4	4	4	6	4	9	8	9	0		BGLB007764-PB BGLB008429-PB BGLB012024-PB BGLB017885-PA EmuJ_000389800.1 EmuJ_000447000.1 EmuJ_000781700.1 EmuJ_001189700.1 FBUS_02527 FBUS_04953 FBUS_06032 FBUS_07176 FGIG_04083 FGIG_04249 FGIG_07749 FGIG_10205 FHEP_02057 FHEP_03744 FHEP_03782 FHEP_04565 HmN_000199100.1 HmN_000466300.1 HmN_000735200.1 HmN_002159900.1 MS3_01469.1 MS3_02312.1 MS3_03940.1 MS3_04091.1 PHET_01540 PHET_01822 PHET_0306…		0.038	0.021	0.055	0	0.006	0.018	0.057	0.024	0.245	0.335	0.482	0.014
	OG0000120	11	10	6	12	6	6	8	8	7	7	5	4	1	1	3	5	0	0	0	0	0		EmuJ_000325400.1 FBUS_00176 FBUS_00177 FBUS_01314 FBUS_01315 FBUS_01316 FBUS_01317 FBUS_01318 FGIG_00351 FGIG_00352 FGIG_00353 FGIG_00354 FGIG_00355 FGIG_00357 FGIG_00358 FGIG_00359 FHEP_01366 FHEP_01367 FHEP_01368 FHEP_03069 FHEP_03070 FHEP_03071 FHEP_03073 FHEP_03074 HmN_000301000.1 MS3_05176.1 MS3_05952.1 MS3_05954.1 MS3_05957.1 MS3_05959.1 PHET_01043 PHET_01044 PHET_01045 PHET_01046 PHET_0520…		98.911	143.888	262.481	320.176	246.388	363.676	101.651	198.055	29.011	53.633	3.8	69.721
	OG0000121	0	1	1	22	15	58	0	0	0	0	1	0	0	0	0	0	1	0	0	0	0		BGLB034550-PA MS3_04674.1 PHET_07962 PKEL_06406 PWES_00906 PWES_01816 PWES_02560 PWES_02759 PWES_03840 PWES_05158 PWES_05895 PWES_06592 PWES_07165 PWES_08098 PWES_08099 PWES_08155 PWES_08818 PWES_09220 PWES_09221 PWES_09727 PWES_10299 PWES_10567 PWES_10858 PWES_11287 PWES_11688 PWES_11903 T265_00493 T265_02747 T265_04194 T265_04296 T265_04464 T265_04856 T265_07386 T265_07604 T265_09243 T265_11061…		-	-	-	-	-	0	0.026	4.806	13.088	8.879	0.069	0.045
	OG0000122	4	4	4	3	3	5	4	4	7	3	4	6	3	4	9	3	4	7	7	7	3		BGLB004485-PB BGLB012084-PB BGLB013245-PC BGLB017468-PB EmuJ_000366100.1 EmuJ_000850900.1 EmuJ_000869500.1 FBUS_03075 FBUS_08594 FBUS_10265 FBUS_10289 FBUS_10475 FBUS_10953 FBUS_11152 FGIG_00040 FGIG_00082 FGIG_10443 FGIG_11498 FHEP_04524 FHEP_09004 FHEP_09264 FHEP_10860 HmN_000479800.1 HmN_002143200.1 HmN_002143300.1 HmN_002271100.1 MS3_02310.1 MS3_04946.1 MS3_06233.1 MS3_06237.1 PHET_06447 PHET…		30.59	25.45	19.915	19.835	18.7	20	18.902	23.245	30.606	33.822	41.052	22.953
	OG0000123	7	11	5	7	6	7	9	10	8	0	0	0	8	9	3	2	6	0	0	0	0		BGLB020411-PA BGLB021785-PA BGLB025134-PA BGLB031230-PA BGLB032468-PA BGLB033693-PA EmuJ_000371100.1 EmuJ_000397300.1 EmuJ_000398200.1 EmuJ_000667900.1 EmuJ_000997700.1 EmuJ_000998000.1 EmuJ_000998100.1 EmuJ_000998200.1 FBUS_00382 FBUS_00383 FBUS_00384 FBUS_00802 FBUS_01881 FBUS_03264 FBUS_06152 FBUS_08787 FGIG_00918 FGIG_00919 FGIG_00923 FGIG_02051 FGIG_02052 FGIG_02053 FGIG_02979 FGIG_03665 FGI…		27.904	30.331	21.428	20.932	21.907	10.427	14.387	24.761	6.407	9.902	15.942	18.073
	OG0000124	22	16	19	15	10	5	1	1	1	1	1	1	0	0	1	1	0	1	1	1	0		FBUS_01115 FGIG_05822 FHEP_06264 MS3_01705.1 PHET_02616 PHET_03802 PHET_03803 PHET_05911 PHET_06012 PHET_06013 PHET_08736 PHET_09789 PHET_10416 PHET_11895 PHET_12340 PHET_12366 PHET_12412 PHET_12438 PHET_12440 PHET_12488 PKEL_01411 PKEL_01412 PKEL_01729 PKEL_02183 PKEL_03234 PKEL_03285 PKEL_03350 PKEL_03351 PKEL_03516 PKEL_04080 PKEL_04965 PKEL_06258 PKEL_06597 PKEL_06823 PKEL_08915 PKEL_09696 PK…		2492.16	2711.28	5771.4	3987.67	5354.15	20053.8	9148.94	13112.7	671.6	3261.4	1073.32	8460.26
	OG0000125	0	0	0	0	0	0	0	0	0	0	0	0	0	0	2	4	65	8	9	9	0		BGLB001332-PB BGLB002118-PB BGLB004864-PB BGLB007552-PH BGLB008195-PB BGLB008580-PB BGLB009650-PB BGLB009845-PB BGLB010738-PB BGLB012168-PB BGLB012274-PB BGLB012882-PB BGLB014017-PB BGLB016817-PA BGLB017201-PA BGLB017446-PA BGLB017724-PA BGLB017725-PA BGLB017991-PA BGLB017992-PA BGLB018636-PA BGLB019195-PA BGLB019196-PA BGLB020044-PA BGLB020837-PA BGLB021573-PA BGLB021776-PA BGLB021918-PA BGLB023…		-	-	-	-	-	-	-	-	-	-	-	-
	OG0000126	5	7	4	4	4	3	5	6	7	4	7	8	3	4	7	6	5	2	2	2	2		BGLB001932-PB BGLB002800-PB BGLB012552-PB BGLB016589-PA BGLB035411-PA EmuJ_000456400.1 EmuJ_000462500.1 EmuJ_000653300.1 FBUS_05548 FBUS_07272 FBUS_08142 FBUS_09700 FBUS_09754 FBUS_11714 FBUS_11743 FGIG_00515 FGIG_07230 FGIG_08518 FGIG_11601 FGIG_11602 FGIG_12005 FHEP_00060 FHEP_02204 FHEP_03732 FHEP_09734 FHEP_10495 HmN_000393400.1 HmN_000505000.1 HmN_000876200.1 HmN_002247500.1 MS3_07064.1 MS3_…		7.875	12.647	8.026	10.745	10.234	8.569	6.114	3.409	23.255	16.705	11.261	7.473
	OG0000127	5	4	6	4	3	5	5	6	4	3	5	5	1	6	4	6	4	7	5	7	2		BGLB002040-PB BGLB003390-PB BGLB029971-PA BGLB035790-PA EmuJ_000579800.1 FBUS_00076 FBUS_02726 FBUS_07874 FBUS_08398 FGIG_02264 FGIG_02582 FGIG_04619 FGIG_05706 FGIG_11889 FGIG_11978 FHEP_02825 FHEP_09818 FHEP_10815 FHEP_10891 FHEP_11000 HmN_000623300.1 HmN_000779900.1 HmN_000780200.1 HmN_000830500.1 HmN_000830600.1 HmN_000830800.1 MS3_03465.1 MS3_04271.1 MS3_05280.1 MS3_07735.1 MS3_07824.1 PHET_…		218.5	203.551	239.817	242.212	201.988	13.038	9.764	5.095	1399.8	1847.61	25.752	68.722
	OG0000128	4	5	4	4	3	4	4	4	4	4	5	4	3	3	3	4	9	9	9	8	0		BGLB007134-PB BGLB008935-PC BGLB009727-PB BGLB013667-PB BGLB020027-PD BGLB023220-PA BGLB029670-PA BGLB030159-PA BGLB036896-PA EmuJ_000724100.1 EmuJ_000733800.1 EmuJ_001071300.1 FBUS_03934 FBUS_05040 FBUS_06938 FBUS_11594 FGIG_02050 FGIG_03534 FGIG_03973 FGIG_04318 FHEP_03545 FHEP_04404 FHEP_05826 FHEP_08105 HmN_000461400.1 HmN_000800100.1 HmN_002102500.1 MS3_00667.1 MS3_00929.1 MS3_02978.1 MS3_04…		16.408	15.183	14.236	11.395	9.522	9.653	8.916	9.298	4.923	6.299	16.883	5.032
	OG0000129	4	4	3	4	5	4	4	4	4	4	5	5	4	4	4	3	3	9	11	9	0		BGLB016688-PA BGLB026047-PA BGLB040393-PA EmuJ_000203400.1 EmuJ_000823800.1 EmuJ_001060700.1 EmuJ_001190600.1 FBUS_02882 FBUS_04505 FBUS_05581 FBUS_06546 FGIG_07103 FGIG_07651 FGIG_08245 FGIG_08890 FHEP_03296 FHEP_05268 FHEP_05777 FHEP_08507 HmN_000398500.1 HmN_000926300.1 HmN_002101700.1 HmN_002118800.1 MS3_00254.1 MS3_00783.1 MS3_04416.1 MS3_04420.1 MS3_08434.1 PHET_01997 PHET_02105 PHET_03869 …		44.051	44.253	62.391	51.577	44.472	109.605	166.043	15.411	328.324	646.547	87.641	33.946
	OG0000130	0	0	0	0	0	0	0	0	0	0	0	0	0	0	0	0	0	32	34	31	0		sp|O43790|KRT86_HUMAN sp|O95678|K2C75_HUMAN sp|P02538|K2C6A_HUMAN sp|P04259|K2C6B_HUMAN sp|P04264|K2C1_HUMAN sp|P05787|K2C8_HUMAN sp|P07196|NFL_HUMAN sp|P08670|VIME_HUMAN sp|P08729|K2C7_HUMAN sp|P12035|K2C3_HUMAN sp|P12036|NFH_HUMAN sp|P13647|K2C5_HUMAN sp|P14136|GFAP_HUMAN sp|P16884|NFH_RAT sp|P17661|DESM_HUMAN sp|P19013|K2C4_HUMAN sp|P19527|NFL_RAT sp|P21807|PERI_RAT sp|P23565|AINX_RAT sp|P3100…		-	-	-	-	-	-	-	-	-	-	-	-
	OG0000131	2	2	3	2	3	2	2	3	3	3	4	4	7	3	8	2	17	9	8	7	2		BGLB001318-PC BGLB001609-PB BGLB005803-PB BGLB008669-PB BGLB009139-PB BGLB012348-PB BGLB022299-PA BGLB022904-PA BGLB024146-PA BGLB024182-PA BGLB026403-PA BGLB027193-PA BGLB032101-PA BGLB033078-PA BGLB033614-PA BGLB035045-PA BGLB037037-PA EmuJ_000350300.1 EmuJ_000350500.1 EmuJ_000350600.1 EmuJ_000356700.1 EmuJ_001063900.1 EmuJ_001105000.1 EmuJ_001105200.1 FBUS_04627 FBUS_07252 FBUS_11772 FGIG_0128…		14.246	19.622	15.512	13.853	14.144	42.839	24.058	20.683	36.295	31.16	25.531	13.093
	OG0000132	3	3	3	3	4	3	3	4	3	3	6	5	3	4	4	9	3	10	10	10	0		BGLB016353-PA BGLB017096-PA BGLB018578-PA EmuJ_000380300.1 EmuJ_000553200.1 EmuJ_001055700.1 FBUS_02040 FBUS_04079 FBUS_05930 FGIG_03805 FGIG_05265 FGIG_07274 FGIG_07345 FHEP_03480 FHEP_05766 FHEP_06325 HmN_000368200.1 HmN_000582900.1 HmN_000673200.1 HmN_000892300.1 MS3_00999.1 MS3_01003.1 MS3_01120.1 MS3_03386.1 MS3_03389.1 MS3_06169.1 PHET_00324 PHET_00926 PHET_03707 PKEL_05631 PKEL_11158 PKEL_…		0.877	1.505	1.976	2.377	2.502	2.642	1.853	1.349	3.62	5.875	5.578	1.033
	OG0000133	1	0	0	3	42	44	0	0	0	3	0	1	0	0	1	0	1	0	0	0	0		BGLB021086-PA PMIY_12408 PWES_04798 PWES_06659 PWES_07013 Sjp_0054430 Smp_043250.1 Smp_316360.1 Smp_334830.1 T265_00191 T265_00771 T265_00793 T265_01706 T265_01718 T265_02576 T265_02752 T265_02760 T265_02988 T265_03881 T265_04081 T265_04157 T265_04685 T265_04752 T265_05675 T265_06511 T265_07200 T265_07316 T265_07376 T265_07449 T265_07706 T265_08472 T265_08547 T265_09424 T265_09636 T265_09656 T265…		0.489	2.283	2.496	0.922	1.959	-	-	-	-	-	-	0.11
	OG0000134	4	5	4	4	4	4	4	4	5	5	5	5	5	7	4	10	2	4	4	3	3		BGLB003905-PB BGLB012173-PG EmuJ_000089800.1 EmuJ_000637900.1 EmuJ_000689400.1 EmuJ_000815700.1 EmuJ_000820700.1 FBUS_01926 FBUS_02152 FBUS_03326 FBUS_03783 FBUS_05517 FGIG_06620 FGIG_07030 FGIG_08670 FGIG_10234 FHEP_07708 FHEP_07728 FHEP_09192 FHEP_10101 HmN_000114900.1 HmN_000253700.1 HmN_000348900.1 HmN_000690200.1 HmN_000690500.1 HmN_000951500.1 HmN_000951600.1 MS3_00850.1 MS3_01681.1 MS3_090…		67.052	73.478	69.863	61.53	73.491	45.028	65.024	28.337	66.943	70.09	64.665	60.05
	OG0000135	3	2	9	4	2	2	3	2	2	3	4	6	3	5	4	12	8	7	6	8	0		BGLB008162-PD BGLB008163-PB BGLB008164-PB BGLB013030-PB BGLB013031-PB BGLB013823-PB BGLB017791-PA BGLB036695-PA EmuJ_000134100.1 EmuJ_000175000.1 EmuJ_000589600.1 FBUS_03583 FBUS_06632 FGIG_00736 FGIG_11204 FHEP_04383 FHEP_07460 FHEP_09560 HmN_000201300.1 HmN_000201900.1 HmN_000240000.1 HmN_000252100.1 HmN_000252300.1 MS3_01931.1 MS3_01935.1 MS3_02513.1 MS3_08355.1 PHET_01144 PHET_01524 PKEL_0312…		2.301	1.594	1.38	1.803	2.235	1.109	0.746	2.382	5.984	4.123	4.715	2.048
	OG0000136	5	5	5	5	5	5	5	5	5	4	5	4	4	4	5	14	3	2	3	1	0		BGLB005058-PB BGLB008991-PB BGLB016559-PA EmuJ_001004000.1 EmuJ_001050800.1 EmuJ_001171200.1 EmuJ_001171500.1 FBUS_01628 FBUS_01661 FBUS_02145 FBUS_02704 FBUS_05159 FGIG_01326 FGIG_05041 FGIG_08163 FGIG_08359 FGIG_09524 FHEP_00745 FHEP_01009 FHEP_01848 FHEP_02199 FHEP_03142 HmN_000156300.1 HmN_000156500.1 HmN_000578900.1 HmN_000665300.1 MS3_00342.1 MS3_04940.1 MS3_07228.1 MS3_08313.1 MS3_08314.1 …		0.738	0.851	1.195	0.781	1.086	0.293	0.707	0.569	0.92	2.045	2.316	0.521
	OG0000137	3	3	3	3	5	3	5	5	5	6	4	2	12	12	1	5	3	5	4	5	0		BGLB023006-PA BGLB023351-PA BGLB036440-PA EmuJ_000328400.1 EmuJ_000957800.1 EmuJ_000977700.1 EmuJ_001014500.1 EmuJ_001021300.1 EmuJ_001021500.1 EmuJ_001021700.1 EmuJ_001070300.1 EmuJ_001077100.1 EmuJ_001077200.1 EmuJ_001077300.1 EmuJ_001077400.1 FBUS_08882 FBUS_08883 FBUS_08928 FBUS_08929 FBUS_11290 FGIG_01662 FGIG_08348 FGIG_09690 FGIG_09691 FGIG_12136 FHEP_02394 FHEP_02968 FHEP_02969 FHEP_07431…		1717.56	2078.07	1861.45	1897.62	2131.08	1310.57	1176.97	1310.98	558.752	531.745	1387.73	1078.8
	OG0000138	3	3	5	4	5	3	4	4	4	5	4	5	2	3	3	10	9	5	5	5	2		BGLB000715-PB BGLB002499-PB BGLB002511-PD BGLB002512-PB BGLB002788-PB BGLB005821-PB BGLB005951-PC BGLB005952-PB BGLB032103-PA EmuJ_000321300.1 EmuJ_000347100.1 FBUS_02636 FBUS_02637 FBUS_02996 FBUS_05962 FGIG_01481 FGIG_07714 FGIG_08635 FGIG_08636 FHEP_02071 FHEP_02072 FHEP_04203 FHEP_06030 HmN_000105600.1 HmN_000325500.1 HmN_000762500.1 MS3_00616.1 MS3_00618.1 MS3_00751.1 MS3_01634.1 PHET_01021 …		158.11	181.075	155.095	140.276	170.582	129.171	100.952	66.851	39.444	36.808	134.34	75.687
	OG0000139	3	5	5	5	3	4	5	4	4	3	4	5	3	5	5	3	3	8	7	8	1		BGLB002099-PC BGLB007073-PB BGLB008139-PB EmuJ_000163200.1 EmuJ_000362800.1 EmuJ_000673200.1 FBUS_02489 FBUS_02490 FBUS_06848 FBUS_08949 FGIG_04455 FGIG_04757 FGIG_04758 FGIG_08415 FHEP_04128 FHEP_07476 FHEP_07521 FHEP_09633 FHEP_10502 HmN_000128700.1 HmN_000139400.1 HmN_000599400.1 HmN_001010600.1 HmN_002206200.1 MS3_01490.1 MS3_02156.1 MS3_07015.1 MS3_09654.1 PHET_05463 PHET_06335 PHET_07168 PH…		46.037	41.125	41.639	34.381	41.479	25.019	19.875	16.203	56.617	46.951	39.105	16.969
	OG0000140	5	4	3	5	6	5	4	4	4	4	3	3	3	3	6	9	5	5	4	3	5		BGLB006519-PB BGLB016370-PA BGLB016580-PB BGLB024603-PA BGLB029161-PA EmuJ_000267800.1 EmuJ_000669700.1 EmuJ_000927900.1 FBUS_01278 FBUS_03045 FBUS_04157 FBUS_05029 FGIG_01338 FGIG_03273 FGIG_06125 FGIG_07718 FHEP_00165 FHEP_01424 FHEP_04618 FHEP_06227 HmN_000251300.1 HmN_000254800.1 HmN_000767900.1 MS3_01461.1 MS3_01928.1 MS3_05856.1 PHET_00374 PHET_00498 PHET_00638 PHET_03230 PKEL_00399 PKEL_01…		51.21	39.678	44.364	42.258	46.524	33.379	37.349	35.394	26.613	21.199	73.114	20.459
	OG0000141	3	2	4	2	5	5	3	2	3	2	4	3	1	1	2	2	5	14	15	15	0		BGLB009450-PB BGLB017947-PA BGLB024753-PA BGLB036259-PA BGLB040027-PA EmuJ_000409500.1 FBUS_00058 FBUS_01006 FBUS_01008 FGIG_01913 FGIG_05333 FHEP_00042 FHEP_00043 FHEP_01945 HmN_000260900.1 MS3_03657.1 MS3_03658.1 MS3_04627.1 MS3_04629.1 PHET_00353 PHET_00423 PKEL_02839 PKEL_06293 PKEL_06294 PKEL_11872 PMIY_00513 PMIY_00514 PMIY_05824 PWES_00853 PWES_01595 Sjp_0000070 Sjp_0096700 Sjp_0106390 Smp…		0.091	0.026	0.087	0.116	0.341	0.067	0.072	0.018	0.208	0.993	1.349	0.052
	OG0000142	11	6	0	9	6	8	4	5	4	5	5	2	2	2	2	5	7	3	4	3	0		BGLB019768-PA BGLB025186-PA BGLB030808-PA BGLB031698-PA BGLB035993-PA BGLB037062-PA BGLB038508-PB EmuJ_000703500.1 EmuJ_000703600.1 FBUS_01832 FBUS_04388 FBUS_04389 FBUS_07331 FGIG_01274 FGIG_02286 FGIG_07400 FGIG_07832 FGIG_07833 FHEP_00062 FHEP_01276 FHEP_07757 FHEP_11095 HmN_000961500.1 HmN_000961800.1 MS3_02162.1 MS3_02435.1 MS3_02438.1 MS3_08209.1 MS3_09567.1 PHET_01909 PHET_03777 PHET_04739…		37.432	26.593	47.459	26.812	39.411	48.668	61.992	135.872	-	-	-	32.208
	OG0000143	4	4	3	4	4	3	5	5	4	4	4	6	4	7	5	4	4	6	6	6	0		BGLB003122-PB BGLB008447-PB BGLB032734-PA BGLB035196-PA EmuJ_000154900.1 EmuJ_000784500.1 EmuJ_000898600.1 EmuJ_001124200.1 FBUS_01148 FBUS_02722 FBUS_04432 FBUS_07499 FGIG_00437 FGIG_02406 FGIG_08504 FGIG_08600 FGIG_09754 FHEP_00394 FHEP_02579 FHEP_02941 FHEP_03150 FHEP_03505 HmN_000285700.1 HmN_000469000.1 HmN_000567900.1 HmN_000708300.1 HmN_000922600.1 HmN_002050400.1 HmN_002133300.1 MS3_01221…		0.057	0.051	0.108	0.044	0.129	0.041	0.081	0.004	0.297	0.218	0.199	0.01
	OG0000144	3	5	6	4	3	2	3	3	3	3	3	3	2	2	1	5	8	8	13	8	3		BGLB001519-PB BGLB001699-PB BGLB006378-PB BGLB006935-PB BGLB008576-PB BGLB010014-PB BGLB010364-PB BGLB029716-PA EmuJ_000261400.1 EmuJ_000809400.1 FBUS_01952 FBUS_05699 FBUS_10854 FGIG_10391 FGIG_10813 FGIG_10877 FHEP_03104 FHEP_04684 FHEP_07859 HmN_000316900.1 HmN_000337200.1 MS3_08262.1 MS3_09110.1 MS3_11139.1 PHET_05229 PHET_05293 PHET_05294 PHET_08580 PHET_11039 PKEL_00764 PKEL_04529 PKEL_0572…		137.287	112.175	121.875	131.406	128.694	63.091	58.966	80.891	55.67	45.103	132.247	74.923
	OG0000145	4	4	3	4	4	4	6	6	6	5	4	4	5	5	4	9	2	3	4	3	2		BGLB003943-PB BGLB007584-PB EmuJ_000033400.1 EmuJ_000150000.1 EmuJ_000371200.1 EmuJ_000666300.1 EmuJ_001193600.1 FBUS_02923 FBUS_04418 FBUS_06056 FBUS_07889 FBUS_07890 FBUS_11544 FGIG_02070 FGIG_02516 FGIG_04482 FGIG_05217 FGIG_08902 FGIG_10290 FHEP_00904 FHEP_04598 FHEP_06629 FHEP_06940 FHEP_07619 FHEP_09057 HmN_000069600.1 HmN_000498800.1 HmN_000754100.1 HmN_002089300.1 HmN_002272700.1 MS3_0178…		36.798	36.098	34.901	34.164	34.235	191.834	254.178	187.566	73.103	66.673	13.892	115.779
	OG0000146	3	4	5	3	4	3	3	4	5	4	3	4	3	4	4	6	5	8	7	7	1		BGLB001043-PA BGLB013602-PB BGLB016975-PA BGLB020729-PA BGLB039546-PA EmuJ_001013800.1 EmuJ_001019900.1 EmuJ_001082600.1 FBUS_07376 FBUS_08778 FBUS_09832 FBUS_11107 FBUS_11192 FGIG_04294 FGIG_06761 FGIG_07427 FGIG_08617 FHEP_07845 FHEP_08864 FHEP_09925 HmN_000158600.1 HmN_000267300.1 HmN_000358600.1 HmN_002015600.1 MS3_07558.1 MS3_07753.1 MS3_07754.1 PHET_04626 PHET_05232 PHET_06431 PHET_07073 PK…		17.284	20.381	17.771	17.614	16.661	19.79	19.415	11.012	28.594	25.227	32.83	17.235
	OG0000147	4	5	5	4	4	4	6	5	5	4	5	6	4	4	5	2	3	5	5	5	0		BGLB001215-PB BGLB003972-PB BGLB010651-PB EmuJ_000893400.1 EmuJ_001018300.1 EmuJ_001039500.1 EmuJ_001054200.1 FBUS_04165 FBUS_07233 FBUS_07533 FBUS_08880 FBUS_09862 FGIG_00667 FGIG_03027 FGIG_03809 FGIG_08434 FGIG_09206 FHEP_00834 FHEP_03713 FHEP_04036 FHEP_05143 FHEP_09314 FHEP_09542 HmN_000026900.1 HmN_000160100.1 HmN_000345100.1 HmN_000552800.1 MS3_00960.1 MS3_01479.1 MS3_06363.1 MS3_08932.1 M…		24.274	23.177	22.607	18.573	21.464	18.472	22.308	21.43	26.865	29.331	40.381	22.823
	OG0000148	3	3	3	4	4	4	4	3	4	4	3	3	8	4	2	4	6	7	8	7	2		BGLB007681-PC BGLB007682-PB BGLB007695-PB BGLB007696-PB BGLB023369-PA BGLB037113-PA EmuJ_001135600.1 EmuJ_001135700.1 EmuJ_001135800.1 EmuJ_001135900.1 EmuJ_001136000.1 EmuJ_001136100.1 EmuJ_001136200.1 EmuJ_001154800.1 FBUS_04237 FBUS_06935 FBUS_09618 FBUS_09619 FGIG_04533 FGIG_05818 FGIG_10220 FHEP_01731 FHEP_05105 FHEP_09221 FHEP_10687 HmN_000409900.1 HmN_000528500.1 HmN_000528600.1 HmN_002260…		139.507	85.62	127.383	89.655	139.085	49.44	69.102	70.793	46.8	57.869	111.982	53.389
	OG0000149	4	9	0	0	9	48	0	0	0	0	7	8	0	0	4	0	1	0	0	0	0		BGLB008364-PA MS3_00008.1 MS3_04649.1 MS3_05922.1 MS3_06486.1 MS3_07532.1 MS3_10412.1 MS3_10460.1 PHET_01571 PHET_03799 PHET_04242 PHET_05288 PHET_05372 PHET_07078 PHET_08828 PHET_08962 PHET_12146 PMIY_10172 PMIY_11093 PMIY_12130 PMIY_12399 Sjp_0013930 Sjp_0029130 Sjp_0036480 Sjp_0039130 Sjp_0056640 Sjp_0063840 Sjp_0093400 Sjp_0119020 T265_00181 T265_01457 T265_03727 T265_04527 T265_05745 T265_12…		1.477	1.009	2.269	2.848	3.674	0	0	0	-	-	-	-
	OG0000150	3	5	4	3	4	3	4	9	4	2	4	4	6	8	4	2	3	6	5	7	0		BGLB009321-PB BGLB016328-PF BGLB021436-PA EmuJ_000362500.1 EmuJ_000362600.1 EmuJ_000942400.1 EmuJ_000942800.1 EmuJ_000942900.1 EmuJ_000943000.1 FBUS_00128 FBUS_00129 FBUS_00191 FBUS_00192 FGIG_01595 FGIG_01596 FGIG_01849 FGIG_01850 FGIG_03255 FGIG_05244 FGIG_05245 FGIG_05246 FGIG_06277 FHEP_00214 FHEP_00215 FHEP_00312 FHEP_00313 HmN_000582700.1 HmN_000599500.1 HmN_000599600.1 HmN_000643900.1 HmN_…		4.351	5.478	4.984	6.076	5.472	0.567	0.544	0.452	10.539	12.526	19.223	1.332
	OG0000151	2	4	2	3	3	2	2	3	3	1	1	3	10	13	1	3	11	7	8	7	0		BGLB002661-PB BGLB009622-PB BGLB013535-PB BGLB017736-PA BGLB022667-PA BGLB023274-PA BGLB025377-PA BGLB027529-PD BGLB036502-PA BGLB039068-PA BGLB039308-PA EmuJ_000469500.1 EmuJ_000668500.1 EmuJ_000751200.1 EmuJ_000812100.1 EmuJ_000819900.1 EmuJ_000820100.1 EmuJ_001168100.1 EmuJ_001168200.1 EmuJ_001168300.1 EmuJ_001182500.1 FBUS_00147 FBUS_00148 FBUS_03280 FGIG_04945 FGIG_05115 FGIG_05116 FHEP_0019…		16.277	32.272	39.243	38.727	33.534	37.116	20.257	19.58	1.988	4.139	6.588	7.959
	OG0000152	3	3	3	3	5	4	5	6	4	4	5	4	3	3	4	3	4	6	7	6	4		BGLB009417-PC BGLB013890-PB BGLB016990-PA BGLB017738-PA EmuJ_000215900.1 EmuJ_000630000.1 EmuJ_000967300.1 FBUS_00459 FBUS_01480 FBUS_02122 FBUS_09327 FGIG_02448 FGIG_02897 FGIG_04747 FGIG_05060 FGIG_05091 FGIG_12580 FHEP_00419 FHEP_00420 FHEP_00944 FHEP_01208 FHEP_06833 HmN_000049100.1 HmN_000509000.1 HmN_000801500.1 MS3_01604.1 MS3_01606.1 MS3_02164.1 MS3_03160.1 MS3_08706.1 PHET_02662 PHET_049…		0.903	0.528	0.47	0.226	0.554	0.089	0.279	0.263	0.415	0.52	2.004	0.447
	OG0000153	3	3	4	3	5	4	3	4	3	3	3	5	4	4	2	5	3	7	7	7	6		BGLB002318-PB BGLB010856-PB BGLB013200-PB EmuJ_000139200.1 EmuJ_000144900.1 EmuJ_000803700.1 EmuJ_000891000.1 FBUS_03200 FBUS_04596 FBUS_06030 FGIG_02161 FGIG_04734 FGIG_11463 FGIG_12541 FHEP_01614 FHEP_05042 FHEP_06871 HmN_000107900.1 HmN_000224400.1 HmN_000248600.1 HmN_000387600.1 MS3_07105.1 MS3_08464.1 MS3_10172.1 PHET_01262 PHET_01711 PHET_06198 PKEL_02309 PKEL_05894 PKEL_10136 PKEL_11349 PM…		44.855	43.371	44.092	40.23	35.964	22.359	26.828	21.88	18.259	14.333	26.336	27.941
	OG0000154	4	6	9	13	1	2	1	3	2	1	6	12	1	2	5	2	5	4	5	4	0		BGLB019458-PA BGLB021542-PA BGLB030076-PA BGLB034953-PA BGLB036786-PA EmuJ_000067800.1 FBUS_01666 FBUS_01667 FGIG_05351 FGIG_07720 FGIG_10322 FHEP_01753 HmN_000273300.1 HmN_002166500.1 MS3_07561.1 MS3_07562.1 MS3_07563.1 MS3_09656.1 MS3_09882.1 MS3_09883.1 PHET_02584 PHET_03606 PHET_03607 PHET_05351 PHET_05352 PHET_06085 PKEL_08742 PKEL_08743 PKEL_09558 PKEL_10398 PKEL_10711 PKEL_11082 PKEL_11083…		9.276	10.876	8.547	8.58	9.342	2.45	2.363	2.027	32.589	17.928	16.299	3.484
	OG0000155	5	4	4	3	5	18	3	1	3	5	20	13	1	1	0	0	2	0	0	0	0		BGLB026887-PA BGLB031909-PA EmuJ_000115800.1 FBUS_01353 FBUS_10032 FBUS_10396 FGIG_12527 FHEP_09130 FHEP_09355 FHEP_10685 HmN_000171200.1 MS3_00115.1 MS3_00597.1 MS3_00788.1 MS3_01545.1 MS3_01895.1 MS3_02859.1 MS3_02940.1 MS3_03157.1 MS3_03849.1 MS3_04034.1 MS3_04150.1 MS3_08304.1 MS3_08558.1 MS3_08622.1 MS3_08748.1 MS3_09574.1 MS3_09623.1 MS3_10400.1 MS3_10506.1 MS3_10603.1 PHET_04600 PHET_05566…		31.729	36.05	37.436	35.325	33.36	52.635	83.271	47.485	19.567	17.211	13.258	47.021
	OG0000156	4	5	6	9	3	3	7	7	5	3	3	4	8	6	1	6	0	2	2	2	2		EmuJ_000650900.1 EmuJ_000846600.1 EmuJ_000917600.1 EmuJ_000919100.1 EmuJ_000919200.1 EmuJ_001037000.1 EmuJ_002160900.1 EmuJ_002202400.1 FBUS_00392 FBUS_05405 FBUS_05406 FBUS_07478 FBUS_09207 FGIG_04905 FGIG_07118 FGIG_08060 FGIG_08061 FGIG_10708 FGIG_11232 FGIG_12114 FHEP_00890 FHEP_03314 FHEP_03640 FHEP_06646 FHEP_06647 FHEP_06648 FHEP_09037 HmN_000346000.1 HmN_000346100.1 HmN_000346200.1 HmN_00…		8.378	7.636	6.918	7.589	9.242	2.688	2.609	5.34	1.933	4.378	4.393	4.647
	OG0000157	1	2	2	2	1	1	1	1	1	0	0	1	2	1	6	3	30	10	12	10	0		BGLB001061-PB BGLB001747-PB BGLB005853-PB BGLB009415-PB BGLB010168-PC BGLB010372-PB BGLB012098-PB BGLB016545-PA BGLB016997-PA BGLB017487-PA BGLB018190-PA BGLB020051-PA BGLB022380-PA BGLB024075-PA BGLB024090-PA BGLB024781-PA BGLB029914-PA BGLB030767-PA BGLB031175-PA BGLB031631-PA BGLB032062-PA BGLB032746-PA BGLB033765-PA BGLB033887-PA BGLB036405-PA BGLB037032-PA BGLB037346-PA BGLB037802-PA BGLB038…		1.195	1.362	1.545	0.472	1.587	2.815	1.09	1.903	4.017	2.1	7.684	1.708
	OG0000158	3	3	5	3	3	4	3	3	3	3	5	3	4	4	6	3	6	7	7	8	1		BGLB004429-PB BGLB009024-PC BGLB009395-PB BGLB010480-PB BGLB011980-PC BGLB012872-PB EmuJ_000412100.1 EmuJ_000896900.1 EmuJ_000896900.2 EmuJ_000998900.1 FBUS_01005 FBUS_04274 FBUS_09958 FGIG_01914 FGIG_05413 FGIG_07193 FHEP_00368 FHEP_01944 FHEP_04933 HmN_000029900.1 HmN_000583100.1 HmN_002110800.1 HmN_002110900.1 MS3_01211.1 MS3_05446.1 MS3_07920.1 MS3_07921.1 MS3_07925.1 PHET_02837 PHET_03325 PH…		6.196	6.911	7.964	5.663	8.692	5.925	7.721	4.968	17.403	9.596	19.542	6.016
	OG0000159	4	5	4	4	4	5	4	4	4	4	4	5	3	3	4	7	2	5	6	5	1		BGLB010529-PB BGLB012228-PB EmuJ_000200300.1 EmuJ_000612000.1 EmuJ_000956750.1 FBUS_03894 FBUS_05037 FBUS_06610 FBUS_08468 FGIG_02066 FGIG_02340 FGIG_04176 FGIG_06664 FHEP_04962 FHEP_05288 FHEP_06172 FHEP_09733 HmN_000657900.1 HmN_000781700.1 HmN_000833600.1 MS3_05077.1 MS3_07892.1 MS3_08593.1 MS3_09231.1 PHET_03308 PHET_05353 PHET_06658 PHET_06668 PHET_10487 PKEL_00617 PKEL_00659 PKEL_01295 PKEL…		15.344	17.312	14.886	14.784	12.984	9.485	12.191	6.649	18.45	20.458	21.221	14.506
	OG0000160	1	2	1	2	11	51	1	4	1	0	0	0	0	0	0	0	13	0	0	0	0		BGLB016571-PA BGLB019991-PA BGLB020261-PA BGLB021022-PA BGLB021294-PA BGLB022006-PA BGLB024846-PA BGLB025548-PA BGLB026393-PA BGLB029248-PA BGLB031843-PA BGLB032239-PA BGLB034302-PA FBUS_02415 FGIG_00406 FGIG_02316 FGIG_05920 FGIG_11648 FHEP_05742 PHET_07616 PHET_11584 PKEL_04782 PMIY_11244 PWES_09102 PWES_11200 T265_01197 T265_03992 T265_04999 T265_09846 T265_10484 T265_11920 T265_12225 T265_136…		0	0	0	0	0	0	0	0	9.699	4.736	3.614	0.101
	OG0000161	13	4	4	4	4	2	28	20	0	0	5	2	0	0	0	0	1	0	0	0	0		BGLB031038-PA FGIG_00023 FGIG_00442 FGIG_00682 FGIG_01423 FGIG_01933 FGIG_02816 FGIG_02866 FGIG_03469 FGIG_03533 FGIG_03706 FGIG_03828 FGIG_03879 FGIG_04365 FGIG_04540 FGIG_04719 FGIG_06898 FGIG_07003 FGIG_07008 FGIG_07570 FGIG_10003 FHEP_00859 FHEP_01623 FHEP_02526 FHEP_03639 FHEP_03682 FHEP_03822 FHEP_03879 FHEP_03881 FHEP_04149 FHEP_05592 FHEP_06351 FHEP_06485 FHEP_07006 FHEP_07134 FHEP_08490 …		0.013	0.003	0.059	0.01	0.003	0	0.04	0	1.8	0.696	0.239	2.609
	OG0000162	0	0	0	0	0	0	0	0	0	0	0	0	0	0	0	0	0	35	39	13	0		sp|A0A075B6I0|LV861_HUMAN sp|A0A075B6I4|LVX54_HUMAN sp|A0A075B6I9|LV746_HUMAN sp|A0A075B6J6|LV322_HUMAN sp|A0A075B6J9|LV218_HUMAN sp|A0A075B6K0|LV316_HUMAN sp|A0A075B6K2|LV312_HUMAN sp|A0A075B6K4|LV310_HUMAN sp|A0A075B6K5|LV39_HUMAN sp|A0A0B4J1U3|LV136_HUMAN sp|A0M8Q6|IGLC7_HUMAN sp|B9A064|IGLL5_HUMAN sp|P01699|LV144_HUMAN sp|P01700|LV147_HUMAN sp|P01701|LV151_HUMAN sp|P01703|LV140_HUMAN sp|P0170…		-	-	-	-	-	-	-	-	-	-	-	-
	OG0000163	4	4	5	4	4	4	4	4	7	4	2	3	4	3	4	3	4	5	5	6	3		BGLB000711-PC BGLB011748-PB BGLB012643-PB BGLB013348-PB EmuJ_000171900.1 EmuJ_000633200.1 EmuJ_000898000.1 EmuJ_001181900.1 FBUS_01471 FBUS_02088 FBUS_04507 FBUS_05398 FBUS_06579 FBUS_07728 FBUS_08384 FGIG_08177 FGIG_10069 FGIG_10783 FGIG_10909 FHEP_02925 FHEP_03785 FHEP_08109 FHEP_09300 HmN_000060500.1 HmN_000476800.1 HmN_000499600.1 MS3_02110.1 MS3_05162.1 PHET_00992 PHET_04677 PHET_05596 PHET_…		16.632	22.47	19.093	16.971	15.893	21.67	23.306	14.381	24.095	19.793	22.451	9.553
	OG0000164	1	1	2	1	2	2	1	1	1	1	1	3	1	1	4	3	18	14	10	18	0		BGLB004832-PB BGLB006041-PB BGLB009771-PB BGLB019693-PA BGLB020561-PA BGLB021231-PA BGLB023027-PA BGLB023435-PA BGLB023704-PA BGLB024555-PA BGLB027588-PA BGLB028974-PA BGLB032260-PA BGLB034758-PA BGLB035333-PA BGLB035442-PA BGLB037208-PA BGLB039203-PA EmuJ_000970200.1 FBUS_02716 FGIG_01647 FHEP_01681 HmN_000117900.1 MS3_02005.1 PHET_02968 PKEL_02773 PKEL_02774 PMIY_04432 PWES_04936 Sjp_0034750 Sj…		16.316	15.075	12.276	15.082	17.06	11.144	14.479	4.988	39.128	25.584	41.732	7.864
	OG0000165	10	10	6	9	9	7	3	2	3	7	5	4	1	1	1	1	1	2	2	2	0		BGLB018160-PA EmuJ_000963400.1 FBUS_01503 FBUS_05851 FBUS_08791 FGIG_04772 FGIG_11249 FHEP_01362 FHEP_01518 FHEP_04569 HmN_000217900.1 MS3_02883.1 MS3_06386.1 MS3_09208.1 MS3_09687.1 MS3_09689.1 PHET_00879 PHET_01675 PHET_01778 PHET_02170 PHET_02171 PHET_05539 PHET_08033 PHET_08406 PHET_08992 PHET_10687 PKEL_00536 PKEL_01208 PKEL_05052 PKEL_05591 PKEL_08627 PKEL_10253 PMIY_01705 PMIY_01706 PMIY_0…		3.271	2.479	3.066	2.271	3.287	1.255	0.927	1.448	0.892	0.625	1.514	2.049
	OG0000166	5	4	3	4	4	5	5	7	8	5	7	5	2	4	3	2	1	4	5	3	0		BGLB031185-PA EmuJ_000201100.1 EmuJ_000855900.1 FBUS_01968 FBUS_01969 FBUS_03315 FBUS_03667 FBUS_05471 FBUS_07503 FBUS_08080 FBUS_08830 FGIG_01716 FGIG_03698 FGIG_06264 FGIG_07132 FGIG_07133 FGIG_07363 FGIG_11838 FHEP_03894 FHEP_04570 FHEP_05345 FHEP_06186 FHEP_08150 HmN_000546100.1 HmN_002019500.1 HmN_002071300.1 HmN_002083100.1 MS3_01540.1 MS3_01731.1 MS3_01732.1 MS3_06808.1 MS3_06811.1 MS3_094…		8.705	9.036	9.256	8.362	10.524	4.613	5.093	4.372	16.788	14.268	20.364	6.936
	OG0000167	3	3	3	3	3	3	3	4	3	3	3	3	3	4	3	4	4	11	9	7	3		BGLB002714-PB BGLB007781-PB BGLB013479-PB BGLB037714-PA EmuJ_000677200.1 EmuJ_000920600.1 EmuJ_001194300.1 FBUS_04689 FBUS_07530 FBUS_09530 FGIG_04686 FGIG_10283 FGIG_10284 FGIG_11717 FHEP_04926 FHEP_05234 FHEP_07099 HmN_000070200.1 HmN_000234900.1 HmN_000251900.1 HmN_002217900.1 MS3_03546.1 MS3_04021.1 MS3_04285.1 PHET_02269 PHET_02325 PHET_07402 PKEL_03450 PKEL_04014 PKEL_04522 PMIY_03870 PMIY_…		980.276	913.285	980.311	1141.45	1044.6	2125.83	3347.26	1712.59	1444.41	1333.52	222.633	696.008
	OG0000168	3	3	3	4	2	3	4	4	5	3	3	6	2	3	4	3	5	8	8	8	1		BGLB008148-PB BGLB030133-PA BGLB031745-PA BGLB034681-PA BGLB040293-PB EmuJ_000955500.1 EmuJ_000991800.1 FBUS_02089 FBUS_05111 FBUS_08772 FBUS_09791 FBUS_11534 FGIG_00144 FGIG_01619 FGIG_08438 FGIG_09197 FHEP_08287 FHEP_09729 FHEP_10375 FHEP_11068 HmN_000189300.1 HmN_000320800.1 HmN_000383500.1 MS3_02831.1 MS3_11410.1 MS3_11531.1 PHET_05112 PHET_05725 PHET_07207 PKEL_00649 PKEL_01481 PKEL_09993 PM…		9.561	10.222	7.602	7.14	6.62	8.165	8.328	3.582	23.876	18.192	28.513	5.599
	OG0000169	4	4	4	2	3	4	3	4	3	4	4	3	3	4	4	11	3	6	6	6	0		BGLB009117-PB BGLB010465-PB BGLB013708-PB EmuJ_000106600.1 EmuJ_000130200.1 EmuJ_000380700.1 FBUS_03789 FBUS_05691 FBUS_06038 FGIG_02224 FGIG_05223 FGIG_05224 FGIG_05563 FHEP_01588 FHEP_02245 FHEP_04519 HmN_000022100.1 HmN_000307400.1 HmN_000892800.1 HmN_002184800.1 MS3_00169.1 MS3_06349.1 MS3_06356.1 MS3_10375.1 PHET_00222 PHET_03188 PHET_06523 PHET_06667 PKEL_03434 PKEL_06407 PKEL_07004 PKEL_12…		0.521	0.247	0.41	0.277	0.463	0.706	0.22	0.057	0.23	0.173	1.5	0.053
	OG0000170	6	7	9	5	3	4	3	5	6	4	7	3	5	2	4	2	2	2	2	2	1		BGLB002448-PB BGLB017245-PA EmuJ_000765600.1 EmuJ_000921800.1 EmuJ_000935700.1 EmuJ_002210400.1 EmuJ_002210500.1 FBUS_04216 FBUS_04217 FBUS_06008 FBUS_06225 FBUS_06226 FBUS_06227 FGIG_04364 FGIG_05052 FGIG_08540 FGIG_08541 FGIG_09321 FHEP_01755 FHEP_02279 FHEP_02296 HmN_000044600.1 HmN_000490100.1 MS3_00167.1 MS3_00170.1 MS3_03249.1 MS3_03253.1 MS3_06603.1 MS3_06608.1 MS3_10932.1 PHET_00587 PHET_…		10.819	10.771	9.752	10.991	9.854	7.771	6.588	4.698	7.048	6.209	18.879	6.91
	OG0000171	1	1	1	1	1	1	2	1	1	1	1	2	1	0	1	4	4	20	20	20	0		BGLB007032-PB BGLB010375-PB BGLB017262-PA BGLB036181-PA EmuJ_000939100.1 FBUS_09838 FGIG_01509 FHEP_03552 FHEP_03553 MS3_02887.1 PHET_01579 PKEL_07931 PMIY_01128 PWES_02870 Sjp_0075540 Sjp_0121600 Smp_145930.1 T265_06075 csin110826 maker-scaffold11821-augustus-gene-0.29-mRNA-1 maker-scaffold4098-snap-gene-0.30-mRNA-1 maker-scaffold41550-snap-gene-0.65-mRNA-1 maker-scaffold7938-snap-gene-0.18-mRNA…		7.278	10.715	9.077	7.397	9.14	38.011	27.149	11.456	9.923	6.356	2.841	10.319
	OG0000172	19	9	25	23	0	0	0	1	0	1	1	3	0	0	0	0	0	1	1	0	0		FGIG_06553 MS3_09625.1 PHET_00301 PHET_00386 PHET_08507 PHET_10440 PHET_10815 PHET_10819 PHET_10877 PHET_12484 PHET_12489 PKEL_00381 PKEL_00894 PKEL_00895 PKEL_01036 PKEL_01879 PKEL_02287 PKEL_03017 PKEL_03684 PKEL_03843 PKEL_04092 PKEL_05843 PKEL_08115 PKEL_08181 PKEL_08531 PKEL_08767 PKEL_09465 PKEL_09521 PKEL_10508 PKEL_10838 PKEL_11605 PKEL_12197 PKEL_12272 PKEL_12628 PKEL_12710 PKEL_12853 PM…		0.268	0.292	0.271	0.222	0.25	0	0.047	0.389	7.404	5.075	1.937	0.096
	OG0000173	4	2	3	2	2	2	2	2	3	2	3	5	2	2	2	2	10	11	11	11	0		BGLB000810-PB BGLB003628-PB BGLB003634-PC BGLB007521-PB BGLB008478-PB BGLB016356-PA BGLB016987-PA BGLB017110-PA BGLB017761-PA BGLB032697-PA EmuJ_000748600.1 EmuJ_000804000.1 FBUS_00472 FBUS_05747 FBUS_05797 FGIG_01705 FGIG_02773 FHEP_00145 FHEP_00969 HmN_000108100.1 HmN_000112200.1 MS3_03376.1 MS3_03378.1 MS3_06684.1 PHET_00707 PHET_05201 PKEL_00939 PKEL_01419 PKEL_12629 PMIY_00159 PMIY_05468 PMI…		1.416	0.55	0.759	0.877	0.989	0.639	0.917	0.358	13.103	12.577	4.102	2.324
	OG0000174	1	1	2	1	1	1	1	1	2	1	1	3	1	0	1	3	50	4	4	4	0		BGLB001284-PD BGLB001285-PB BGLB001319-PB BGLB001350-PB BGLB004334-PB BGLB004340-PB BGLB005634-PB BGLB006080-PB BGLB006275-PB BGLB007815-PD BGLB012278-PB BGLB016256-PA BGLB016329-PA BGLB016583-PA BGLB016630-PA BGLB017103-PA BGLB017112-PA BGLB017227-PA BGLB017328-PA BGLB017329-PC BGLB017360-PA BGLB017361-PA BGLB017419-PA BGLB017464-PA BGLB017951-PA BGLB018201-PA BGLB018260-PA BGLB018331-PA BGLB018…		2.907	2.623	2.187	1.478	1.065	0.587	0.81	0.496	1.065	1.075	1.923	0.213
	OG0000175	1	1	2	2	1	1	1	1	1	1	1	3	0	0	1	1	5	20	20	20	0		BGLB001313-PB BGLB020589-PA BGLB021782-PA BGLB033806-PA BGLB035947-PA FBUS_05501 FGIG_04389 FHEP_03362 MS3_03321.1 PHET_04276 PKEL_05790 PKEL_12598 PMIY_01100 PWES_10261 PWES_10951 Sjp_0084190 Sjp_0084200 Sjp_0115890 Smp_158550.2 T265_13935 csin107090 maker-scaffold18032-augustus-gene-0.16-mRNA-1 snap_masked-scf7180006953246-processed-gene-0.26-mRNA-1 sp|D3ZTD8|SEM5A_RAT sp|O15041|SEM3E_HUMAN sp|…		10.796	10.516	11.465	11.25	8.957	1.079	0.735	0.68	0.873	2.065	0.592	3.286
	OG0000176	6	5	5	6	7	6	4	5	5	3	3	4	5	5	2	1	2	3	3	3	0		BGLB002887-PB BGLB008940-PB EmuJ_000062500.1 EmuJ_000062600.1 EmuJ_001111400.1 EmuJ_001125700.1 EmuJ_001138300.1 FBUS_00672 FBUS_00673 FBUS_00674 FBUS_00675 FBUS_00676 FGIG_01623 FGIG_04913 FGIG_04914 FGIG_08180 FGIG_12483 FHEP_06159 FHEP_06160 FHEP_07250 FHEP_07251 HmN_000001200.1 HmN_000416900.1 HmN_000417100.1 HmN_000569500.1 HmN_000906500.1 MS3_08013.1 MS3_08014.1 MS3_08016.1 PHET_02294 PHET_…		7.826	6.642	9.218	7.107	7.972	12.109	3.623	8.907	3.426	8.17	11.599	4.439
	OG0000177	3	3	4	3	4	3	3	3	3	2	2	3	3	3	4	4	11	8	6	7	1		BGLB002950-PB BGLB003546-PB BGLB005322-PB BGLB009938-PA BGLB011141-PB BGLB016859-PA BGLB018354-PA BGLB027172-PA BGLB029198-PA BGLB034100-PB BGLB035050-PA EmuJ_000112000.1 EmuJ_000394800.1 EmuJ_000885600.1 FBUS_03325 FBUS_04881 FBUS_09767 FGIG_02571 FGIG_07620 FGIG_09923 FHEP_03605 FHEP_04051 FHEP_06269 HmN_000534200.1 HmN_000638100.1 HmN_000821000.1 MS3_00054.1 MS3_08710.1 PHET_01137 PHET_03532 P…		1.232	0.965	1.652	0.739	1.838	2.738	2.604	3.05	1.943	1.999	2.136	1.623
	OG0000178	2	2	2	4	4	2	2	2	4	2	3	3	3	4	6	6	5	9	9	9	0		BGLB004517-PB BGLB008772-PB BGLB026293-PA BGLB032787-PA BGLB035070-PA EmuJ_000111400.1 EmuJ_000209350.1 EmuJ_000209400.1 FBUS_01438 FBUS_01439 FBUS_02104 FBUS_02105 FGIG_00383 FGIG_05294 FHEP_00442 FHEP_03500 HmN_000534600.1 HmN_000652800.1 HmN_002173100.1 HmN_002174500.1 MS3_01786.1 MS3_01787.1 MS3_05205.1 PHET_00975 PHET_03287 PKEL_01968 PKEL_06503 PMIY_00461 PMIY_05692 PWES_00292 PWES_00293 PW…		6.518	6.047	6.311	4.761	6.474	3.543	4.879	5.994	9.854	7.878	9.119	7.079
	OG0000179	4	4	6	5	6	5	4	6	5	2	4	2	4	3	4	3	2	4	5	4	1		BGLB007385-PB BGLB017089-PD EmuJ_000659700.1 EmuJ_000689900.1 EmuJ_000879500.1 EmuJ_001198500.1 FBUS_00601 FBUS_00602 FBUS_02357 FBUS_07883 FBUS_08087 FGIG_01954 FGIG_03033 FGIG_06309 FGIG_06310 FGIG_06311 FGIG_09155 FHEP_00116 FHEP_01538 FHEP_02093 FHEP_02144 HmN_000517200.1 HmN_000705000.1 HmN_000838300.1 MS3_00091.1 MS3_08227.1 MS3_08637.1 MS3_08638.1 PHET_00847 PHET_02683 PHET_03479 PHET_0512…		48.148	32.062	22.404	24.471	24.694	6.484	3.173	2.616	8.511	12.934	52.469	6.908
	OG0000180	3	5	5	4	3	3	3	6	3	2	4	4	2	2	9	2	5	6	6	6	0		BGLB009747-PB BGLB017483-PA BGLB019749-PA BGLB023892-PA BGLB024540-PA EmuJ_000436000.1 EmuJ_000825200.1 FBUS_00614 FBUS_02671 FBUS_02672 FGIG_02913 FGIG_07777 FGIG_08770 FGIG_10120 FGIG_11155 FGIG_11364 FHEP_00972 FHEP_00973 FHEP_03628 HmN_000400600.1 HmN_000496000.1 MS3_06398.1 MS3_06401.1 MS3_06527.1 MS3_10411.1 PHET_02557 PHET_02932 PHET_04721 PHET_07245 PHET_08248 PKEL_00346 PKEL_10114 PKEL_1…		9.408	12.699	13.478	12.553	13.222	7.316	4.271	3.534	25.622	16.923	9.628	10.868
	OG0000181	4	6	4	4	3	2	4	4	5	4	4	3	4	3	8	10	1	3	3	3	1		BGLB010037-PB EmuJ_000101500.1 EmuJ_000352000.1 EmuJ_000716900.1 EmuJ_000772800.1 FBUS_04177 FBUS_04178 FBUS_04475 FBUS_05583 FBUS_08414 FGIG_01903 FGIG_06861 FGIG_09179 FGIG_09549 FHEP_03126 FHEP_06446 FHEP_07819 FHEP_10713 HmN_000016400.1 HmN_000042700.1 HmN_000540100.1 MS3_05458.1 MS3_05692.1 MS3_06251.1 MS3_06266.1 PHET_00800 PHET_01431 PHET_03963 PHET_06528 PHET_06783 PHET_06930 PKEL_00018 P…		13.661	10.487	8.417	8.212	10.069	3.4	3.164	5.521	6.765	7.133	8.288	5.208
	OG0000182	4	5	3	4	4	4	3	3	3	4	4	6	5	6	0	8	5	4	4	4	0		BGLB010389-PB BGLB011364-PB BGLB017308-PA BGLB022070-PA BGLB023396-PA EmuJ_000283400.1 EmuJ_000474000.1 EmuJ_000491600.1 EmuJ_000492000.1 EmuJ_000672700.1 FBUS_02413 FBUS_03140 FBUS_03242 FGIG_00610 FGIG_05512 FGIG_08961 FHEP_00202 FHEP_08570 FHEP_09373 HmN_000138900.1 HmN_000281800.1 HmN_000281900.1 HmN_000434700.1 HmN_000435000.1 HmN_000622000.1 MS3_00591.1 MS3_04114.1 MS3_09571.1 MS3_09993.1 P…		6.589	7.522	12.611	7.128	9.56	6.711	9.555	4.976	10.928	8.046	7.14	7.784
	OG0000183	3	3	3	3	3	3	4	3	3	3	5	4	3	5	4	11	1	6	6	7	0		BGLB016631-PA EmuJ_000130300.1 EmuJ_000457500.1 EmuJ_000595200.1 FBUS_01469 FBUS_03231 FBUS_06128 FGIG_01631 FGIG_06256 FGIG_06825 FHEP_00241 FHEP_01174 FHEP_02962 FHEP_06875 HmN_000001700.1 HmN_000307300.1 HmN_002167800.1 HmN_002259100.1 HmN_002259200.1 MS3_05600.1 MS3_05666.1 MS3_08063.1 MS3_08067.1 MS3_11103.1 PHET_01807 PHET_01999 PHET_05023 PKEL_01717 PKEL_08497 PKEL_11934 PMIY_00365 PMIY_01…		325.122	229.498	172.827	174.492	158.149	107.118	91.425	116.281	61.913	92.534	505.479	106.789
	OG0000184	5	4	5	3	3	5	4	4	4	3	5	3	2	2	1	7	6	5	5	5	1		BGLB000971-PB BGLB002276-PB BGLB002732-PB BGLB006052-PB BGLB007677-PD BGLB012157-PB EmuJ_000471900.1 EmuJ_001013400.1 FBUS_00215 FBUS_00738 FBUS_05446 FBUS_10326 FGIG_00560 FGIG_01613 FGIG_09172 FGIG_12556 FHEP_01837 FHEP_04255 FHEP_07023 FHEP_10617 HmN_000080000.1 HmN_000846000.1 MS3_02265.1 MS3_09597.1 MS3_09598.1 MS3_10178.1 MS3_11388.1 PHET_00624 PHET_06553 PHET_06979 PHET_07202 PKEL_06145 PK…		8.931	6.716	4.183	5.383	3.901	1.765	2.331	4.448	1.188	3.206	9.242	3.292
	OG0000185	3	2	3	3	3	3	3	2	3	2	2	2	3	2	4	5	2	7	18	9	1		BGLB004345-PB BGLB011414-PB EmuJ_000762600.1 EmuJ_000806900.1 EmuJ_000807100.1 FBUS_02949 FBUS_03675 FBUS_08657 FGIG_07442 FGIG_12353 FHEP_09015 FHEP_10842 FHEP_11245 HmN_000036900.1 HmN_000458600.1 MS3_01104.1 MS3_11250.1 PHET_05752 PHET_12455 PKEL_02895 PKEL_06243 PKEL_07873 PMIY_07761 PMIY_11574 PMIY_12025 PWES_06311 PWES_10268 PWES_11970 Sjp_0020710 Sjp_0102410 Smp_043100.1 Smp_053940.1 T265_…		110.324	140.38	130.348	125.976	113.657	521.593	268.963	146.77	195.845	146.979	32.145	249.624
	OG0000186	0	5	5	2	23	16	2	3	0	2	7	3	0	1	13	0	0	0	0	0	0		FGIG_04202 FGIG_11899 FGIG_12315 FHEP_02366 FHEP_03773 HmN_000107100.1 MS3_02897.1 MS3_04438.1 MS3_06004.1 MS3_08031.1 MS3_08310.1 MS3_09927.1 MS3_10937.1 PHET_05137 PHET_10210 PHET_10467 PHET_11508 PHET_12170 PKEL_00089 PKEL_01096 PKEL_03933 PKEL_07809 PKEL_10239 PWES_05471 PWES_08705 Sjp_0033230 Sjp_0044250 Sjp_0131620 Smp_302910.1 Smp_335350.1 T265_00595 T265_00942 T265_01299 T265_01506 T265_0…		-	-	-	-	-	0.039	0	0	11.632	6.64	0.183	1.154
	OG0000187	0	0	0	0	21	60	0	0	0	0	0	1	0	0	0	0	0	0	0	0	0		Sjp_0117430 T265_00227 T265_00420 T265_01232 T265_01763 T265_01939 T265_02444 T265_02670 T265_04131 T265_04311 T265_04376 T265_05268 T265_06699 T265_07538 T265_08426 T265_08668 T265_10257 T265_11262 T265_12715 T265_13400 T265_13915 T265_14404 csin100156 csin100210 csin100450 csin101154 csin101208 csin101276 csin101621 csin101951 csin102343 csin102357 csin102362 csin103142 csin103530 csin104085 cs…		-	-	-	-	-	-	-	-	-	-	-	-
	OG0000188	2	3	2	3	6	8	2	3	4	3	2	3	3	2	3	6	2	8	7	8	1		BGLB009463-PB BGLB013646-PB EmuJ_000499100.1 EmuJ_000499300.1 EmuJ_000906000.1 FBUS_01120 FBUS_01718 FBUS_03912 FBUS_07875 FGIG_03838 FGIG_03840 FGIG_05707 FHEP_02582 FHEP_09817 HmN_000604400.1 HmN_000669400.1 MS3_04270.1 MS3_09353.1 PHET_04363 PHET_06070 PHET_07863 PKEL_00516 PKEL_00865 PMIY_03635 PMIY_07507 PWES_07102 PWES_10183 PWES_11388 Sjp_0000130 Sjp_0000140 Sjp_0077890 Smp_003760.1 Smp_00…		1369.25	697.004	726.103	695.032	946.968	88.394	51.367	79.166	1728.2	2021.34	667.01	29.647
	OG0000189	3	4	4	3	3	3	3	4	3	4	3	4	4	5	4	5	2	6	7	7	0		BGLB016533-PA BGLB040261-PA EmuJ_000139900.1 EmuJ_000140000.1 EmuJ_000140100.1 EmuJ_000417600.1 FBUS_02014 FBUS_02295 FBUS_02296 FGIG_01016 FGIG_01017 FGIG_05056 FGIG_09791 FHEP_02897 FHEP_02898 FHEP_03442 HmN_000247800.1 HmN_000247850.1 HmN_000247900.1 HmN_000248100.1 HmN_000258900.1 MS3_01602.1 MS3_05316.1 MS3_05320.1 PHET_00390 PHET_00731 PHET_07870 PHET_11946 PKEL_08581 PKEL_10466 PKEL_11351 …		10.295	10.285	12.533	11.404	9.654	36.749	59.144	2.784	99.552	159.862	63.836	9.548
	OG0000190	3	5	3	4	4	3	4	4	4	3	4	5	3	3	3	7	3	6	4	4	2		BGLB018238-PA BGLB029802-PB BGLB033474-PA EmuJ_000201000.1 EmuJ_000479200.1 EmuJ_000528000.1 FBUS_03961 FBUS_05426 FBUS_05674 FBUS_08713 FGIG_04829 FGIG_05544 FGIG_07035 FGIG_08863 FHEP_08677 FHEP_09028 FHEP_10178 FHEP_10740 HmN_000053800.1 HmN_000647400.1 HmN_000728300.1 MS3_01001.1 MS3_06213.1 MS3_09823.1 MS3_11134.1 PHET_03344 PHET_09642 PHET_10583 PHET_10769 PHET_11658 PKEL_05982 PKEL_09792 P…		60.378	45.716	60.681	57.911	70.874	48.238	45.125	32.418	15.778	11.608	22.08	27.53
	OG0000191	3	3	2	3	3	3	3	3	3	3	3	4	4	4	2	8	5	6	8	6	1		BGLB000661-PB BGLB004583-PC BGLB013694-PB BGLB030919-PA BGLB035949-PA EmuJ_000305400.1 EmuJ_000653900.1 EmuJ_001004800.1 EmuJ_001004900.1 FBUS_01760 FBUS_03042 FBUS_04294 FGIG_00165 FGIG_01172 FGIG_02273 FHEP_01499 FHEP_02446 FHEP_06998 HmN_000226600.1 HmN_000664100.1 HmN_000664400.1 HmN_002036900.1 MS3_03766.1 MS3_10701.1 MS3_10736.1 PHET_01401 PHET_01753 PHET_02775 PKEL_06809 PKEL_07859 PMIY_01…		66.73	52.975	92.147	80.011	71.021	70.084	151.946	61.482	131.131	198.197	107.868	69.501
	OG0000192	4	4	6	3	3	3	4	5	4	3	3	5	3	4	5	5	2	4	4	4	2		BGLB004883-PB BGLB012698-PC EmuJ_000105900.1 EmuJ_000236900.1 EmuJ_000878000.1 FBUS_03249 FBUS_06500 FBUS_07371 FBUS_09124 FGIG_05069 FGIG_05070 FGIG_07135 FGIG_07136 FGIG_09017 FHEP_01770 FHEP_04587 FHEP_05749 FHEP_10641 HmN_000516100.1 HmN_000531700.1 HmN_000723100.1 HmN_002061900.1 MS3_03326.1 MS3_03369.1 MS3_04130.1 PHET_02924 PHET_08135 PHET_09030 PHET_10076 PKEL_00994 PKEL_02508 PKEL_02510 …		13.592	16.734	15.35	14.245	14.217	14.755	9.462	7.451	30.72	22.772	18.278	11.118
	OG0000193	3	5	2	3	3	3	3	3	6	5	8	7	2	2	3	4	6	4	4	3	1		BGLB007829-PB BGLB008685-PB BGLB013956-PB BGLB016640-PA BGLB016641-PA BGLB037688-PA EmuJ_000572300.1 EmuJ_000675400.1 FBUS_05088 FBUS_05089 FBUS_08113 FBUS_08114 FBUS_09826 FBUS_10047 FGIG_02717 FGIG_02718 FGIG_07228 FHEP_02319 FHEP_03761 FHEP_03762 HmN_000586900.1 HmN_002005800.1 MS3_06111.1 MS3_06113.1 MS3_06888.1 MS3_08338.1 MS3_09254.1 MS3_10520.1 MS3_10987.1 MS3_11157.1 PHET_08372 PHET_09791…		7.216	11.091	10.936	8.882	10.575	9.183	3.033	7.032	29.047	29.442	24.954	18.905
	OG0000194	2	2	2	1	2	2	2	2	2	1	2	1	2	2	1	4	3	2	23	19	3		BGLB009326-PB BGLB011995-PB BGLB022626-PA EmuJ_000254600.1 EmuJ_001101100.1 FBUS_01495 FBUS_03439 FGIG_03563 FGIG_06798 FHEP_07243 FHEP_08934 HmN_000374100.1 HmN_000537200.1 MS3_10141.1 MS3_11369.1 PHET_05864 PHET_06264 PKEL_11715 PKEL_12506 PMIY_01097 PMIY_03604 PWES_08805 Sjp_0025800 Smp_056970.2 T265_05806 T265_07589 augustus_masked-scaffold33064-processed-gene-0.1-mRNA-1 csin101821 csin109808…		503.41	594.492	393.493	529.399	517.285	1239.87	1181.97	550.709	625.426	692.932	478.542	1004.77
	OG0000195	4	3	3	5	6	5	3	4	3	3	5	10	3	3	4	3	1	4	4	4	0		BGLB016481-PA EmuJ_000169800.1 EmuJ_001053800.1 EmuJ_001054100.1 FBUS_01490 FBUS_01863 FBUS_04476 FGIG_01729 FGIG_03579 FGIG_07044 FGIG_07045 FHEP_00832 FHEP_02800 FHEP_04734 HmN_000553200.1 HmN_000917800.1 HmN_002039900.1 MS3_00955.1 MS3_00970.1 MS3_01563.1 MS3_01568.1 MS3_02938.1 PHET_00187 PHET_01006 PHET_02414 PKEL_00535 PKEL_05026 PKEL_11894 PMIY_00541 PMIY_04036 PMIY_04037 PMIY_05405 PWES_0…		0.113	0.248	0.324	0.361	0.69	0.12	0.221	0.076	0.903	0.716	0.796	0.284
	OG0000196	2	2	4	3	4	4	3	7	7	2	5	5	2	2	10	1	5	4	4	4	0		BGLB024587-PA BGLB027664-PA BGLB029038-PA BGLB035124-PA BGLB036258-PA EmuJ_000895200.1 EmuJ_000959800.1 FBUS_02472 FBUS_02473 FBUS_02474 FBUS_03656 FBUS_03839 FBUS_03840 FBUS_03841 FGIG_03572 FGIG_03573 FGIG_03574 FGIG_03575 FGIG_05406 FGIG_10264 FGIG_12189 FHEP_02671 FHEP_02672 FHEP_04562 HmN_000028300.1 HmN_000187400.1 MS3_01851.1 MS3_01855.1 MS3_08718.1 MS3_08719.1 MS3_09135.1 PHET_04188 PHET_…		2.309	1.769	1.83	1.913	2.194	2.464	1.049	1.389	21.031	6.456	7.082	0.706
	OG0000197	3	5	6	4	3	2	3	2	3	2	4	4	4	2	4	6	3	9	4	4	2		BGLB001827-PB BGLB029591-PA BGLB040200-PA EmuJ_000008700.1 EmuJ_000679700.1 EmuJ_000723800.1 EmuJ_001043900.1 FBUS_00340 FBUS_11300 FBUS_11301 FGIG_08009 FGIG_08056 FHEP_06625 FHEP_07964 FHEP_10892 HmN_000799800.1 HmN_002117200.1 MS3_05728.1 MS3_05730.1 MS3_05970.1 MS3_11059.1 PHET_02866 PHET_03766 PHET_06603 PHET_10946 PHET_12458 PKEL_00585 PKEL_00798 PKEL_05310 PKEL_05311 PKEL_11674 PKEL_11675 …		345.725	393.886	304.568	325.634	306.662	593.042	926.656	636.689	414.11	379.008	125.754	262.299
	OG0000198	5	3	8	3	3	3	2	5	4	2	3	4	3	2	8	1	3	6	6	5	0		BGLB002654-PB BGLB007409-PC BGLB010586-PB EmuJ_000531650.1 EmuJ_000568900.1 EmuJ_002162900.1 FBUS_03252 FBUS_03253 FBUS_07398 FBUS_10705 FGIG_05027 FGIG_07668 FGIG_08107 FGIG_09218 FGIG_09219 FHEP_02146 FHEP_03681 HmN_000190900.1 HmN_000666000.1 MS3_00244.1 MS3_03145.1 MS3_03152.1 PHET_00682 PHET_02086 PHET_04101 PKEL_02880 PKEL_02881 PKEL_02882 PKEL_03160 PKEL_03161 PKEL_09680 PKEL_10322 PKEL_11…		5.689	6.565	8.138	5.317	7.058	3.828	3.069	2.323	13.394	8.257	7.338	2.754
	OG0000199	6	6	4	5	7	6	4	5	6	3	1	4	3	3	3	4	4	1	2	1	1		BGLB006586-PB BGLB026470-PA BGLB029988-PA BGLB034081-PA EmuJ_000571900.1 EmuJ_000674100.1 EmuJ_000743700.1 FBUS_02414 FBUS_02416 FBUS_07555 FBUS_07556 FBUS_09014 FBUS_11633 FGIG_00611 FGIG_03730 FGIG_03731 FGIG_09255 FGIG_11488 FHEP_00201 FHEP_02660 FHEP_02661 FHEP_02662 HmN_000140000.1 HmN_000590300.1 HmN_000639000.1 MS3_00394.1 PHET_01773 PHET_01774 PHET_02199 PHET_07580 PHET_08065 PHET_11707 P…		29.999	45.507	36.03	36.196	34.597	28.602	22.263	17.172	47.689	33.032	30.169	26.752
	OG0000200	3	3	3	3	3	3	3	3	3	3	3	2	2	2	3	9	3	8	9	8	0		BGLB012288-PC BGLB012347-PB BGLB019127-PA EmuJ_001018900.1 EmuJ_001042000.1 FBUS_01646 FBUS_03824 FBUS_08775 FGIG_05099 FGIG_05887 FGIG_10705 FHEP_01325 FHEP_06599 FHEP_10403 HmN_000159400.1 HmN_000342500.1 MS3_00681.1 MS3_01541.1 MS3_03543.1 PHET_01215 PHET_01552 PHET_02868 PKEL_02256 PKEL_06522 PKEL_10085 PMIY_01291 PMIY_03541 PMIY_08624 PWES_02101 PWES_05821 PWES_08056 Sjp_0069340 Sjp_0125020 …		7.069	6.276	4.171	3.772	5.973	2.034	1.538	1.487	3.154	4.172	4.286	2.033
	OG0000201	3	4	3	3	4	3	3	3	5	3	4	4	3	3	3	3	2	7	7	7	2		BGLB018225-PC BGLB018233-PA EmuJ_000067500.1 EmuJ_000423200.1 EmuJ_001193000.1 FBUS_03851 FBUS_05249 FBUS_05461 FBUS_06296 FBUS_11179 FGIG_05298 FGIG_05439 FGIG_06325 FHEP_04147 FHEP_04655 FHEP_07679 HmN_000070300.1 HmN_000446800.1 HmN_000634100.1 MS3_02497.1 MS3_02498.1 MS3_06414.1 MS3_06797.1 PHET_03116 PHET_07462 PHET_07826 PHET_10925 PKEL_01359 PKEL_03776 PKEL_06500 PMIY_01276 PMIY_03768 PMIY…		34.853	43.252	40.379	39.186	40.833	38.335	31.225	16.66	64.521	64.064	48.105	17.855
	OG0000202	1	1	0	2	2	3	2	3	3	1	1	1	2	2	1	5	10	13	12	13	0		BGLB001927-PB BGLB001992-PB BGLB003664-PB BGLB007304-PB BGLB017942-PA BGLB021117-PA BGLB022659-PA BGLB026827-PA BGLB029135-PA BGLB034092-PA EmuJ_000181200.1 EmuJ_000460200.1 FBUS_00431 FBUS_04548 FBUS_04549 FGIG_00622 FGIG_07517 FGIG_12664 FHEP_05373 FHEP_08505 HmN_000661900.1 HmN_000878900.1 MS3_05590.1 PHET_01245 PMIY_02639 PWES_03362 PWES_07189 Sjp_0041170 Smp_343950.1 T265_11186 T265_14300 cs…		2.657	3.185	1.807	1.933	2.252	0.805	1.809	1.088	-	-	-	2.975
	OG0000203	3	5	2	3	3	3	6	3	6	5	3	3	5	3	3	3	2	5	6	5	1		BGLB002115-PB BGLB012901-PJ EmuJ_000112300.1 EmuJ_000160000.1 EmuJ_000160400.1 EmuJ_000161000.1 EmuJ_000830900.1 FBUS_03494 FBUS_05174 FBUS_05987 FBUS_09336 FBUS_10881 FBUS_11185 FGIG_04966 FGIG_05841 FGIG_07117 FHEP_01559 FHEP_01622 FHEP_04871 FHEP_06457 FHEP_07287 FHEP_07288 HmN_000131500.1 HmN_000302800.1 HmN_002138700.1 MS3_08167.1 MS3_10127.1 MS3_10735.1 PHET_07692 PHET_07971 PHET_09594 PHET…		12.114	14.994	14.955	12.617	17.44	16.403	10.985	5.4	35.229	28.794	32.825	10.255
	OG0000204	4	4	5	5	6	6	3	4	4	4	4	9	0	0	2	5	6	2	3	2	0		BGLB002635-PB BGLB005849-PB BGLB013313-PB BGLB014109-PB BGLB016482-PA BGLB030497-PA FBUS_02333 FBUS_02334 FBUS_04892 FBUS_04893 FGIG_07314 FGIG_08950 FGIG_10903 FGIG_11531 FHEP_01078 FHEP_01079 FHEP_01182 MS3_00103.1 MS3_00109.1 MS3_03584.1 MS3_05179.1 PHET_00762 PHET_03070 PHET_06397 PHET_11945 PKEL_01775 PKEL_04404 PKEL_07831 PKEL_11682 PKEL_12559 PMIY_00734 PMIY_00735 PMIY_01161 PMIY_03625 PWE…		0.138	0.239	0.73	0.357	0.514	0	0.05	0.047	0.619	0.341	0.114	0.039
	OG0000205	6	6	4	7	6	5	3	4	4	3	3	7	1	1	4	3	5	2	2	2	0		BGLB003883-PB BGLB017839-PA BGLB021462-PA BGLB030337-PA BGLB032174-PA EmuJ_001173700.1 FBUS_01165 FBUS_07298 FBUS_08174 FBUS_09833 FGIG_06734 FGIG_06888 FGIG_07590 FGIG_12424 FHEP_03187 FHEP_03461 FHEP_07781 HmN_000591900.1 MS3_01031.1 MS3_02440.1 MS3_04555.1 PHET_04894 PHET_07422 PHET_07482 PHET_07583 PHET_07677 PHET_07741 PKEL_02955 PKEL_06914 PKEL_06974 PKEL_11013 PMIY_01392 PMIY_01393 PMIY_06…		8.872	5.207	2.588	3.307	3.362	2.56	4.26	9.16	2.487	1.858	0.816	4.831
	OG0000206	0	0	0	0	0	0	0	0	0	0	0	0	0	0	2	0	37	12	17	10	0		BGLB005088-PG BGLB006231-PB BGLB008184-PB BGLB009084-PB BGLB009699-PB BGLB010039-PB BGLB010062-PB BGLB011212-PB BGLB016657-PA BGLB016939-PA BGLB017784-PA BGLB017786-PA BGLB019270-PB BGLB019710-PA BGLB019942-PA BGLB020503-PA BGLB020765-PA BGLB020849-PA BGLB021261-PA BGLB022134-PA BGLB023944-PA BGLB024386-PA BGLB028020-PA BGLB029830-PA BGLB029838-PA BGLB031466-PA BGLB032413-PA BGLB032471-PA BGLB032…		-	-	-	-	-	-	-	-	-	-	-	-
	OG0000207	2	2	1	2	2	2	2	2	2	6	4	3	1	1	2	5	5	5	13	16	0		BGLB007378-PB BGLB009676-PB BGLB013360-PB BGLB014219-PB BGLB014252-PB EmuJ_000382200.1 FBUS_01712 FBUS_02743 FGIG_00984 FGIG_07974 FHEP_04003 FHEP_05474 HmN_000803700.1 MS3_07178.1 MS3_07970.1 MS3_07972.1 MS3_08059.1 PHET_08827 PHET_12452 PKEL_02172 PMIY_10247 PMIY_11525 PWES_01704 PWES_12056 Sjp_0007310 Sjp_0024480 Sjp_0024490 Smp_047640.1 Smp_047650.1 Smp_047680.1 Smp_087760.1 Smp_311630.1 Smp_…		339.898	304.264	391.799	506.622	350.512	889.912	789.04	582.619	1657.23	2421.01	351.628	242.795
	OG0000208	4	5	6	6	3	3	4	6	7	2	3	3	3	2	4	4	4	3	3	3	0		BGLB019275-PA BGLB021890-PA BGLB022344-PA BGLB029759-PA EmuJ_000356200.1 EmuJ_000504900.1 EmuJ_001051500.1 FBUS_01094 FBUS_01095 FBUS_06820 FBUS_07025 FBUS_09082 FBUS_09083 FBUS_11306 FGIG_03395 FGIG_05166 FGIG_05167 FGIG_05168 FGIG_07923 FGIG_09966 FHEP_01218 FHEP_08161 FHEP_09265 FHEP_09503 HmN_000578300.1 HmN_000600300.1 MS3_07490.1 MS3_07675.1 MS3_07677.1 PHET_01033 PHET_05004 PHET_06084 PHET…		21.502	31.881	28.543	27.009	34.839	41.726	25.186	31.494	8.437	5.357	15.013	12.057
	OG0000209	3	3	2	4	2	2	6	5	7	2	1	1	10	9	1	3	1	5	2	9	0		BGLB027872-PA EmuJ_000005400.1 EmuJ_000535300.1 EmuJ_000537600.1 EmuJ_000538000.1 EmuJ_000538300.1 EmuJ_000538500.1 EmuJ_000538600.1 EmuJ_000538700.1 EmuJ_000538900.1 EmuJ_002163100.1 FBUS_02687 FBUS_06017 FBUS_08124 FBUS_08125 FBUS_08323 FBUS_10379 FBUS_11043 FGIG_07503 FGIG_08353 FGIG_08719 FGIG_10895 FGIG_10896 FHEP_02901 FHEP_07977 FHEP_08366 FHEP_08526 FHEP_08966 FHEP_10266 HmN_000295100.1 H…		303.822	335.176	337.321	333.18	250.162	675.439	574.507	394.06	281.192	206.965	212.486	252.171
	OG0000210	17	16	4	5	3	3	2	2	1	2	3	3	1	1	7	7	1	0	0	0	0		BGLB037367-PA EmuJ_001046200.1 FBUS_04485 FGIG_01287 FGIG_05859 FHEP_01658 FHEP_02871 HmN_000377400.1 MS3_05343.1 MS3_10241.1 MS3_11119.1 PHET_00272 PHET_03642 PHET_04040 PHET_04227 PHET_04228 PHET_04229 PHET_06387 PHET_07043 PHET_07530 PHET_07536 PHET_10145 PHET_10219 PHET_10347 PHET_10778 PHET_12362 PHET_12399 PKEL_07836 PKEL_07885 PKEL_09490 PKEL_11361 PMIY_00669 PMIY_02304 PMIY_02305 PMIY_023…		12.033	5.583	13.571	12.146	12.711	1.03	1.726	17.194	13.315	19.624	29.472	54.479
	OG0000211	39	6	18	12	0	0	0	0	3	0	0	0	0	0	0	0	0	0	0	0	0		FBUS_03868 FBUS_07990 FBUS_11629 PHET_01767 PHET_04173 PHET_04679 PHET_10526 PHET_12356 PHET_12450 PKEL_00136 PKEL_00715 PKEL_01257 PKEL_01705 PKEL_03031 PKEL_04222 PKEL_04254 PKEL_05734 PKEL_06168 PKEL_06576 PKEL_07388 PKEL_09475 PKEL_11068 PKEL_11590 PKEL_11647 PKEL_12097 PKEL_12460 PKEL_12850 PMIY_00116 PMIY_00625 PMIY_01447 PMIY_01456 PMIY_01491 PMIY_02201 PMIY_03147 PMIY_03409 PMIY_03774 PMI…		2.03	2.265	2.566	3.423	2.51	8.56	16.237	9.825	9.29	6.106	1.465	8.091
	OG0000212	3	4	3	4	3	3	3	3	3	3	4	3	1	2	3	3	4	7	7	7	4		BGLB000766-PB BGLB006001-PB BGLB012642-PB BGLB018654-PA EmuJ_000775200.1 FBUS_00011 FBUS_06288 FBUS_10470 FGIG_02846 FGIG_02981 FGIG_05797 FHEP_02198 FHEP_02832 FHEP_10241 HmN_000043300.1 HmN_000074200.1 MS3_00634.1 MS3_07232.1 MS3_08889.1 MS3_08891.1 PHET_03545 PHET_05005 PHET_05006 PHET_06999 PKEL_01637 PKEL_02429 PKEL_08802 PMIY_05460 PMIY_10958 PMIY_11198 PWES_01381 PWES_04410 PWES_07705 PWES…		21.502	23.223	21.582	18.425	26.73	15.741	17.437	17.443	27.088	39.767	10.204	21.937
	OG0000213	2	3	2	2	2	0	2	2	2	1	1	1	2	8	2	10	9	7	9	9	1		BGLB001498-PB BGLB005490-PB BGLB009596-PB BGLB011919-PB BGLB013770-PB BGLB033745-PA BGLB034864-PA BGLB035036-PA BGLB035751-PA EmuJ_000491400.1 EmuJ_000532700.1 FBUS_05706 FBUS_06995 FGIG_01697 FGIG_11871 FHEP_07735 FHEP_08405 HmN_000297000.1 HmN_000310800.1 HmN_000577200.1 HmN_000577300.1 HmN_000666400.1 HmN_000790500.1 HmN_000790900.1 HmN_000972700.1 MS3_05047.1 PHET_00929 PHET_05066 PHET_10634 …		439.551	538.433	646.246	631.819	647.1	608.216	427.457	622.988	47.554	55.991	81.343	425.138
	OG0000214	3	3	3	3	3	4	4	3	3	3	3	3	4	3	2	3	3	7	7	7	3		BGLB002911-PB BGLB016985-PA BGLB032081-PA EmuJ_000213200.1 EmuJ_000213300.1 EmuJ_000746800.1 EmuJ_000749400.1 FBUS_01559 FBUS_01568 FBUS_08129 FGIG_05092 FGIG_06963 FGIG_09446 FHEP_02564 FHEP_02706 FHEP_05119 FHEP_05949 HmN_000111400.1 HmN_000693400.1 HmN_000827300.1 MS3_01240.1 MS3_08375.1 MS3_08466.1 PHET_03026 PHET_03186 PHET_06737 PKEL_00277 PKEL_04985 PKEL_11744 PMIY_02711 PMIY_06233 PMIY_09…		15.778	16.145	15.669	17.017	15.903	6.523	17.726	9.263	23.573	17.425	30.478	20.496
	OG0000215	4	4	3	4	2	3	3	3	3	2	2	3	3	2	2	2	8	7	8	9	0		BGLB004533-PB BGLB008530-PB BGLB009807-PB BGLB010117-PB BGLB012590-PB BGLB013643-PB BGLB033299-PA BGLB038691-PA EmuJ_000714000.1 EmuJ_000951000.1 EmuJ_001173900.1 FBUS_05158 FBUS_06281 FBUS_10233 FGIG_08795 FGIG_10380 FGIG_10868 FHEP_05894 FHEP_07883 FHEP_09291 HmN_000288900.1 HmN_000524600.1 MS3_01863.1 MS3_01866.1 PHET_02223 PHET_03191 PHET_04882 PHET_06045 PKEL_03465 PKEL_03759 PKEL_06596 PMIY…		3.507	3.09	3.594	3.072	4.297	4.51	3.71	3.037	14.965	7.785	5.171	3.23
	OG0000216	2	0	1	2	16	38	0	2	0	1	1	2	0	4	4	0	4	0	0	0	0		BGLB009656-PB BGLB016904-PA BGLB027788-PA BGLB034988-PA FGIG_10402 FGIG_10502 HmN_000174200.1 HmN_000380700.1 HmN_000604100.1 HmN_000672500.1 MS3_11500.1 PKEL_12699 PMIY_11797 PMIY_12381 PWES_03500 PWES_07868 Sjp_0073530 Sjp_0114210 Smp_158710.1 T265_00007 T265_00946 T265_03079 T265_03616 T265_03840 T265_04120 T265_04991 T265_05236 T265_05696 T265_06572 T265_07798 T265_08531 T265_09181 T265_11629…		1.313	1.61	1.867	1.583	0.938	-	-	-	3.265	0.779	0	0.382
	OG0000217	3	3	3	3	10	4	3	3	1	10	8	5	3	2	1	3	2	3	3	3	1		BGLB016866-PA BGLB023521-PA EmuJ_000284400.1 EmuJ_000284700.1 EmuJ_000624600.1 FBUS_01187 FGIG_05132 FGIG_10591 FGIG_11870 FHEP_03045 FHEP_09931 FHEP_10594 HmN_000550200.1 HmN_000621800.1 MS3_00915.1 MS3_00921.1 MS3_00924.1 MS3_06747.1 MS3_09152.1 MS3_09810.1 MS3_10252.1 MS3_10788.1 PHET_02052 PHET_09727 PHET_10317 PKEL_01734 PKEL_02373 PKEL_06781 PMIY_10180 PMIY_10561 PMIY_11292 PWES_05559 PWES_…		29.504	47.522	54.441	54.082	39.522	17.427	28.514	16.685	28.128	27.25	23.209	30.462
	OG0000218	6	9	3	6	8	6	4	4	3	3	3	3	2	3	3	2	5	1	1	1	1		BGLB018982-PA BGLB021510-PA BGLB029271-PA BGLB038575-PA BGLB038776-PB EmuJ_000763900.1 EmuJ_000775800.1 FBUS_07847 FBUS_08071 FBUS_08394 FGIG_06246 FGIG_06247 FGIG_09803 FGIG_09804 FHEP_02720 FHEP_06869 FHEP_06870 FHEP_07598 HmN_000035700.1 HmN_000456700.1 HmN_000702300.1 MS3_05496.1 MS3_06385.1 MS3_11437.1 PHET_03375 PHET_04923 PHET_06915 PHET_07909 PHET_07910 PHET_08446 PHET_08612 PHET_08694 PH…		16.091	16.419	21.186	20.591	20.644	8.515	3.437	6.602	0.491	5.754	4.479	17.333
	OG0000219	0	0	0	1	0	0	1	1	0	0	0	0	1	69	0	0	4	0	0	0	0		BGLB020242-PA BGLB023900-PA BGLB032847-PA BGLB034381-PA EmuJ_000615200.1 FGIG_02104 FHEP_04959 HmN_000048300.1 HmN_000048400.1 HmN_000079200.1 HmN_000103900.1 HmN_000115700.1 HmN_000148200.1 HmN_000155000.1 HmN_000155100.1 HmN_000158200.1 HmN_000159500.1 HmN_000187100.1 HmN_000187200.1 HmN_000194900.1 HmN_000220200.1 HmN_000220300.1 HmN_000224800.1 HmN_000322800.1 HmN_000386700.1 HmN_000394400.1 …		-	-	-	-	-	-	-	-	-	-	-	0
	OG0000220	4	6	1	3	2	2	6	5	5	9	9	14	1	1	0	5	1	1	1	1	0		BGLB031313-PA EmuJ_000839500.1 FBUS_02542 FBUS_07118 FBUS_07547 FBUS_07704 FBUS_07949 FGIG_06119 FGIG_06689 FGIG_08725 FGIG_11106 FGIG_11470 FHEP_04040 FHEP_07483 FHEP_07678 FHEP_08069 FHEP_08149 FHEP_08151 HmN_000557200.1 MS3_00259.1 MS3_00263.1 MS3_02508.1 MS3_05294.1 MS3_06416.1 MS3_08319.1 MS3_08320.1 MS3_08322.1 MS3_11403.1 PHET_01363 PHET_02386 PHET_04093 PHET_09076 PHET_09233 PHET_09395 PK…		1.868	2.021	1.324	1.637	1.926	2.525	1.786	1.395	7.819	19.517	12.237	2.087
	OG0000221	1	1	0	1	1	1	1	1	1	1	1	2	1	1	1	35	11	5	5	5	0		BGLB000186-PE BGLB013070-PB BGLB019858-PA BGLB023766-PA BGLB026863-PA BGLB026892-PA BGLB026957-PA BGLB033660-PA BGLB036599-PA BGLB037229-PA BGLB040109-PA EmuJ_000548900.1 FBUS_01375 FGIG_03435 FHEP_02118 HmN_000881000.1 MS3_07826.1 PHET_04130 PMIY_04274 PWES_04559 Sjp_0068030 Sjp_0119270 Smp_336340.1 T265_04245 augustus_masked-scaffold20792-processed-gene-0.3-mRNA-1 csin106820 maker-scaffold11410…		0.757	0.848	0.697	1.984	1.109	0.254	0.195	1.254	-	-	-	1.411
	OG0000222	2	2	1	2	2	2	4	8	2	2	2	2	1	0	2	17	8	3	10	4	0		BGLB002206-PB BGLB004302-PB BGLB007916-PA BGLB011838-PB BGLB013363-PB BGLB021067-PA BGLB022030-PA BGLB027249-PA EmuJ_000490500.1 FBUS_04304 FBUS_06240 FGIG_02168 FGIG_04127 FGIG_05340 FGIG_05996 FGIG_08151 FGIG_08932 FGIG_09785 FGIG_11355 FHEP_00054 FHEP_04441 FHEP_04943 FHEP_10964 MS3_01775.1 MS3_01795.1 PHET_03554 PHET_04795 PKEL_04442 PMIY_04854 PMIY_07650 PWES_06818 PWES_12006 Sjp_0001400 Sjp…		299.475	375.538	249.884	265.548	249.941	253.362	211.482	179.691	38.388	30.728	29.707	205.797
	OG0000223	3	2	6	4	3	2	3	3	4	2	5	6	3	4	4	2	3	7	5	5	0		BGLB003238-PB BGLB017256-PA BGLB025676-PA EmuJ_000732000.1 EmuJ_000910200.1 EmuJ_001095100.1 FBUS_03929 FBUS_03966 FBUS_06104 FBUS_11731 FGIG_01411 FGIG_06730 FGIG_08394 FHEP_01891 FHEP_06218 FHEP_08314 HmN_000440600.1 HmN_000644000.1 HmN_000711200.1 HmN_000789600.1 MS3_02616.1 MS3_04923.1 MS3_04931.1 MS3_04934.1 MS3_05978.1 PHET_00129 PHET_03181 PKEL_05707 PKEL_06328 PKEL_07070 PKEL_07609 PKEL_1…		2.839	3.589	3.49	4.409	3.141	8.975	9.66	2.14	10.667	15.683	10.095	2.807
	OG0000224	4	6	3	4	3	2	3	2	3	3	3	7	1	2	4	11	2	4	4	5	0		BGLB003593-PB BGLB004400-PB EmuJ_001027800.1 FBUS_01463 FBUS_01671 FBUS_03992 FGIG_00123 FGIG_04628 FHEP_01771 FHEP_02028 FHEP_02572 HmN_000684600.1 HmN_000684700.1 MS3_01083.1 MS3_01767.1 MS3_05171.1 PHET_00317 PHET_00318 PHET_03339 PHET_05312 PHET_05313 PHET_05974 PKEL_08478 PKEL_11983 PKEL_12491 PMIY_00119 PMIY_00404 PMIY_00405 PMIY_00775 PWES_00474 PWES_01207 PWES_01878 PWES_08116 Sjp_0092380…		0.056	0.017	0.079	0.111	0.003	0	0.009	0.041	1.366	1.145	0.802	0.188
	OG0000225	3	5	5	2	3	4	2	5	5	2	7	7	3	4	7	0	3	3	3	3	0		BGLB005215-PB BGLB036719-PA BGLB038579-PA EmuJ_000706900.1 EmuJ_000773400.1 EmuJ_001088000.1 FBUS_07329 FBUS_07448 FBUS_07449 FBUS_07861 FBUS_08364 FGIG_06360 FGIG_06361 FGIG_10164 FGIG_11543 FGIG_11879 FHEP_02862 FHEP_03084 HmN_000021500.1 HmN_000041900.1 HmN_000095800.1 HmN_002162700.1 MS3_01580.1 MS3_01583.1 MS3_01587.1 MS3_01591.1 MS3_02432.1 MS3_02437.1 MS3_02439.1 PHET_04395 PHET_05344 PHET…		1.145	0.98	1.389	1.222	0.705	0.848	0.875	0.525	4.367	3.716	7.333	1.032
	OG0000226	3	4	4	4	3	3	3	3	5	3	4	5	4	2	2	2	4	6	6	5	1		BGLB011574-PB BGLB014243-PC BGLB016639-PA BGLB017406-PA EmuJ_000198400.1 EmuJ_000227900.1 EmuJ_000872700.1 EmuJ_001041900.1 FBUS_00534 FBUS_04283 FBUS_04594 FBUS_07054 FBUS_10413 FGIG_09742 FGIG_09796 FGIG_10743 FHEP_00030 FHEP_00657 FHEP_07155 HmN_000561600.1 HmN_000897100.1 MS3_00928.1 MS3_07728.1 MS3_09384.1 MS3_10350.1 PHET_00660 PHET_06495 PHET_08529 PHET_09059 PKEL_02788 PKEL_02789 PKEL_048…		8.129	7.509	4.947	6.918	5.879	8.9	3.29	4.97	1.97	4.764	26.492	5.322
	OG0000227	3	2	2	2	7	33	0	7	0	0	0	0	0	0	2	0	18	0	0	0	0		BGLB021126-PA BGLB021493-PA BGLB023893-PA BGLB025765-PA BGLB026063-PA BGLB026095-PA BGLB026517-PA BGLB026748-PA BGLB026802-PA BGLB026870-PA BGLB026989-PA BGLB027521-PA BGLB030127-PA BGLB030678-PA BGLB035019-PA BGLB035976-PA BGLB036574-PA BGLB036689-PA FGIG_00422 FGIG_03089 FGIG_04607 FGIG_06629 FGIG_07243 FGIG_07366 FGIG_09489 PHET_10707 PHET_11979 PKEL_01214 PKEL_03975 PMIY_05303 PMIY_09260 PMIY…		0.134	0.154	0.055	0.164	0.596	0	0	0	7.483	5.989	0	0
	OG0000228	3	3	7	4	3	3	3	6	5	3	4	9	3	3	5	3	2	2	3	2	0		BGLB024062-PA BGLB040211-PA EmuJ_000594300.1 EmuJ_000688000.1 EmuJ_001127100.1 FBUS_00570 FBUS_00571 FBUS_05385 FBUS_06768 FBUS_10107 FGIG_01863 FGIG_01864 FGIG_01865 FGIG_06150 FGIG_10084 FGIG_11567 FHEP_02435 FHEP_07144 FHEP_08134 HmN_000002400.1 HmN_000291900.1 HmN_000724700.1 MS3_00216.1 MS3_00217.1 MS3_03039.1 MS3_06619.1 PHET_00173 PHET_01468 PHET_03660 PKEL_01075 PKEL_01076 PKEL_10725 PKEL…		15.446	16.754	13.341	14.261	13.732	6.703	7.072	4.597	37.543	21.843	23.856	6.794
	OG0000229	3	3	3	3	3	3	3	3	2	3	4	5	3	3	3	7	4	4	3	5	5		BGLB000467-PB BGLB002744-PA BGLB002943-PA BGLB008366-PB EmuJ_000763800.1 EmuJ_001008700.1 EmuJ_001106500.1 FBUS_05697 FBUS_09685 FGIG_01822 FGIG_03077 FGIG_06368 FHEP_05130 FHEP_06047 FHEP_07527 HmN_000161200.1 HmN_000456600.1 HmN_000524000.1 MS3_05437.1 MS3_06743.1 MS3_09430.1 MS3_09433.1 PHET_01198 PHET_07056 PHET_08599 PKEL_00838 PKEL_06558 PKEL_08824 PMIY_01899 PMIY_07673 PMIY_08788 PWES_0531…		80.286	111.863	93.898	97.261	86.551	88.72	102.347	55.416	63.182	58.016	130.402	50.078
	OG0000230	3	3	3	3	3	3	3	3	3	3	3	2	1	2	3	5	4	7	8	8	2		BGLB000510-PB BGLB005575-PB BGLB005576-PB BGLB007488-PB EmuJ_000093700.1 FBUS_00040 FBUS_02678 FBUS_02887 FGIG_03290 FGIG_07061 FGIG_10388 FHEP_04065 FHEP_06224 FHEP_06884 HmN_000050800.1 HmN_000232500.1 MS3_06008.1 MS3_07651.1 MS3_09117.1 PHET_03765 PHET_04878 PHET_07198 PKEL_06082 PKEL_06515 PKEL_08151 PMIY_03296 PMIY_05834 PMIY_09503 PWES_08034 PWES_09591 PWES_11018 Sjp_0016020 Sjp_0102150 Smp…		285.935	271.222	268.107	300.851	259.827	256.611	422.354	392.641	427.873	443.836	225.075	195.92
	OG0000231	3	6	4	3	3	3	3	3	4	3	4	5	5	5	5	3	2	3	5	3	0		BGLB000742-PB BGLB013658-PB EmuJ_000204500.1 EmuJ_000204600.1 EmuJ_000215200.1 EmuJ_000215300.1 EmuJ_000749100.1 FBUS_01728 FBUS_04169 FBUS_04170 FBUS_05001 FGIG_02138 FGIG_03219 FGIG_03875 FHEP_01861 FHEP_01870 FHEP_02156 HmN_000111600.1 HmN_000807300.1 HmN_000865900.1 HmN_002175700.1 HmN_002283700.1 MS3_03712.1 MS3_06153.1 MS3_08068.1 MS3_08069.1 PHET_00766 PHET_01133 PHET_03365 PHET_11547 PHET…		1.48	1.17	1.497	0.81	1.196	0.132	0.383	0.202	2.83	2.687	3.022	0.673
	OG0000232	0	0	0	0	0	0	0	0	0	12	6	8	8	2	0	0	24	6	6	3	0		BGLB001092-PB BGLB002462-PB BGLB003987-PB BGLB005766-PB BGLB010152-PB BGLB010321-PC BGLB010322-PB BGLB011339-PB BGLB011373-PB BGLB011836-PB BGLB016168-PA BGLB017693-PA BGLB018679-PA BGLB019177-PA BGLB019678-PA BGLB022960-PA BGLB023287-PA BGLB025681-PB BGLB028003-PA BGLB028706-PA BGLB032757-PA BGLB036880-PA BGLB039438-PA BGLB039999-PA EmuJ_000169600.1 EmuJ_000169700.1 EmuJ_000170800.1 EmuJ_0003703…		-	-	-	-	-	-	-	-	-	-	-	-
	OG0000233	5	7	2	4	3	3	5	4	5	2	1	2	4	4	5	2	14	1	1	1	0		BGLB001196-PB BGLB006822-PB BGLB007199-PB BGLB007250-PB BGLB008415-PB BGLB008811-PB BGLB009677-PC BGLB011595-PB BGLB012150-PB BGLB014182-PB BGLB022702-PA BGLB030667-PA BGLB032861-PA BGLB040225-PA EmuJ_001164300.1 EmuJ_001164400.1 EmuJ_001164550.1 EmuJ_001164650.1 FBUS_00566 FBUS_01604 FBUS_08549 FBUS_10585 FBUS_10586 FGIG_06438 FGIG_08722 FGIG_09141 FGIG_11975 FHEP_01931 FHEP_03090 FHEP_08018 FHE…		4.741	4.267	8.416	5.903	4.577	7.351	5.624	6.412	5.753	1.91	4.112	9.982
	OG0000234	1	2	1	2	2	2	5	5	2	1	1	1	5	8	1	2	3	10	11	10	0		BGLB004484-PB BGLB004881-PB BGLB033917-PA EmuJ_000417200.1 EmuJ_000549800.1 EmuJ_000550000.1 EmuJ_000551000.1 EmuJ_002165500.1 FBUS_04104 FBUS_06290 FGIG_05100 FGIG_06927 FGIG_10130 FGIG_10131 FGIG_11527 FHEP_03146 FHEP_03367 FHEP_03368 FHEP_03369 FHEP_08422 HmN_000258400.1 HmN_000362200.1 HmN_000534900.1 HmN_000535000.1 HmN_000764100.1 HmN_000764500.1 HmN_000764600.1 HmN_000764800.1 MS3_04307.1 …		24052.3	25209.8	9070.09	14550.8	11235.9	8171.28	22462.8	11435.1	18871.9	6110.09	6054.21	5137.73
	OG0000235	7	4	6	5	3	2	3	4	4	1	2	3	1	1	2	0	15	4	4	4	0		BGLB004778-PD BGLB005165-PB BGLB005668-PB BGLB013832-PB BGLB013855-PB BGLB014067-PB BGLB017537-PA BGLB017538-PA BGLB018853-PA BGLB022529-PA BGLB023690-PA BGLB024876-PA BGLB027915-PA BGLB029629-PA BGLB036624-PA EmuJ_000636200.1 FBUS_00291 FBUS_04149 FBUS_09215 FBUS_09572 FGIG_02283 FGIG_07531 FGIG_07532 FGIG_08199 FHEP_03808 FHEP_05942 FHEP_08042 HmN_000319600.1 MS3_05054.1 MS3_05058.1 PHET_03767 …		28.92	40.956	38.506	48.98	38.559	41.17	10.872	12.941	3.516	4.5	12.593	13.226
	OG0000236	3	5	5	4	7	7	1	1	4	2	4	4	0	0	0	0	26	0	1	1	0		BGLB007648-PB BGLB012215-PB BGLB021738-PA BGLB022240-PA BGLB022306-PA BGLB022501-PA BGLB022548-PA BGLB023652-PA BGLB024884-PA BGLB024932-PA BGLB026326-PA BGLB026383-PA BGLB028240-PA BGLB028929-PA BGLB028947-PA BGLB029847-PA BGLB029991-PA BGLB031201-PA BGLB031601-PA BGLB031989-PA BGLB033597-PA BGLB035967-PA BGLB036289-PA BGLB038039-PA BGLB038392-PA BGLB039792-PA FBUS_04080 FBUS_04081 FBUS_09416 FB…		13.324	12.748	14.329	11.767	11.473	3.636	4.81	6.2	8.812	3.804	6.418	5.991
	OG0000237	2	3	4	3	3	2	3	3	3	3	4	5	2	3	7	5	2	6	6	6	0		BGLB011020-PB BGLB038222-PC EmuJ_000839300.1 EmuJ_000977600.1 FBUS_03627 FBUS_04894 FBUS_04895 FGIG_01755 FGIG_03945 FGIG_03946 FHEP_03047 FHEP_04369 FHEP_04370 HmN_000557000.1 HmN_000740700.1 HmN_000740800.1 MS3_05486.1 MS3_05489.1 MS3_07320.1 MS3_07322.1 PHET_04879 PHET_08882 PHET_09577 PKEL_07966 PKEL_12380 PKEL_12560 PKEL_12561 PMIY_03704 PMIY_08452 PWES_05152 PWES_06044 PWES_11299 Sjp_001349…		0.512	0.074	0.498	0.551	0.944	0.584	0.915	0.391	1.583	1.894	1.736	0.496
	OG0000238	3	3	6	2	4	3	3	5	4	2	4	7	2	4	5	2	2	4	5	5	0		BGLB016818-PA BGLB024613-PA EmuJ_000075800.1 EmuJ_000617300.1 FBUS_01186 FBUS_02555 FBUS_03585 FBUS_03586 FGIG_03847 FGIG_05019 FGIG_06669 FGIG_09656 FGIG_10098 FHEP_02360 FHEP_02361 FHEP_03452 HmN_000223700.1 HmN_000793000.1 HmN_002166100.1 HmN_002192200.1 MS3_05388.1 MS3_05394.1 MS3_07546.1 MS3_07547.1 PHET_01274 PHET_02534 PHET_06094 PKEL_00201 PKEL_00202 PKEL_05178 PKEL_05211 PKEL_05213 PKEL_…		12.067	10.449	11.957	11.289	14.843	7.578	5.796	6.038	14.296	19.213	21.008	5.455
	OG0000239	3	5	4	4	3	2	4	3	3	3	3	4	4	2	3	2	6	5	5	5	1		BGLB002567-PB BGLB002568-PB BGLB014366-PB BGLB019256-PA BGLB023655-PB BGLB028070-PA EmuJ_000804700.1 EmuJ_000804800.1 EmuJ_000936600.1 EmuJ_001106100.1 FBUS_04084 FBUS_04085 FBUS_06436 FGIG_01114 FGIG_01115 FGIG_01528 FHEP_00431 FHEP_00432 FHEP_01073 FHEP_10640 HmN_000109200.1 HmN_000489200.1 MS3_05295.1 MS3_05296.1 MS3_07432.1 PHET_04588 PHET_07008 PHET_11676 PHET_11854 PHET_12204 PKEL_01646 PKE…		22.66	30.468	29.741	31.401	28.627	14.875	15.23	14.675	29.783	26.91	21.136	14.307
	OG0000240	4	3	3	4	3	3	4	5	5	2	3	3	4	3	4	5	3	4	4	4	0		BGLB002035-PB BGLB007244-PB BGLB026553-PA EmuJ_000121500.1 EmuJ_000123600.1 EmuJ_000221400.1 EmuJ_001114500.1 FBUS_05616 FBUS_08151 FBUS_09598 FBUS_10407 FBUS_11571 FGIG_06072 FGIG_06073 FGIG_08957 FGIG_08970 FGIG_11852 FHEP_05833 FHEP_06530 FHEP_10193 FHEP_10400 HmN_000404300.1 HmN_000405900.1 HmN_000625700.1 MS3_07915.1 MS3_10235.1 MS3_10638.1 PHET_03217 PHET_04960 PHET_10177 PKEL_03225 PKEL_04…		41.043	45.03	36.342	40.822	37.299	26.779	40.367	35.279	48.991	46.112	130.877	19.478
	OG0000241	4	4	3	6	5	5	3	3	4	3	3	4	3	4	4	4	4	2	3	2	0		BGLB003747-PB BGLB014339-PB BGLB017250-PA BGLB020767-PB EmuJ_000297300.1 EmuJ_000732400.1 EmuJ_001075400.1 FBUS_03416 FBUS_03417 FBUS_07495 FBUS_08961 FGIG_00163 FGIG_00784 FGIG_01909 FHEP_01711 FHEP_06203 FHEP_09530 HmN_000175500.1 HmN_000644400.1 HmN_000686400.1 HmN_000686500.1 MS3_01257.1 MS3_05322.1 MS3_05326.1 PHET_03741 PHET_04508 PHET_08308 PHET_09733 PKEL_01881 PKEL_06824 PKEL_09215 PMIY_…		1.591	2.401	2.648	2.447	2.397	0.449	0.488	0.288	1.908	3.611	5.2	0.697
	OG0000242	2	7	4	4	2	1	1	2	1	1	1	1	2	1	3	3	9	9	9	9	1		BGLB007269-PB BGLB008336-PB BGLB011310-PB BGLB011992-PB BGLB013632-PB BGLB016542-PA BGLB016880-PA BGLB026104-PA BGLB040317-PA EmuJ_000319600.1 EmuJ_000319700.1 FBUS_03171 FGIG_01856 FGIG_12355 FHEP_04695 HmN_000795600.1 MS3_03112.1 PHET_03631 PHET_03632 PHET_05133 PHET_08056 PHET_08810 PHET_11437 PHET_12376 PKEL_00519 PKEL_00520 PKEL_02402 PKEL_04940 PMIY_02461 PMIY_05810 PWES_01980 PWES_01981 PW…		16.348	25.766	15.883	15.163	20.418	5.946	1.754	8.761	13.645	13.97	23.802	8.951
	OG0000243	7	7	4	6	3	3	3	2	3	5	4	6	1	1	2	8	1	2	2	2	1		BGLB012721-PB EmuJ_000592400.1 FBUS_03866 FBUS_03867 FBUS_04989 FGIG_00721 FGIG_00722 FHEP_03557 FHEP_04421 FHEP_09116 HmN_000241900.1 MS3_00605.1 MS3_01647.1 MS3_05699.1 MS3_09073.1 PHET_00391 PHET_00392 PHET_02983 PHET_07620 PHET_07621 PHET_07865 PHET_07866 PKEL_07282 PKEL_08659 PKEL_08958 PKEL_09454 PMIY_00092 PMIY_00093 PMIY_00094 PMIY_00095 PMIY_00096 PMIY_05276 PMIY_12596 PWES_01932 PWES_05…		13.229	9.967	10.354	8.608	8.926	61.407	13.575	13.68	12.081	16.163	11.287	20.757
	OG0000244	0	0	0	0	0	0	0	0	0	0	0	0	0	0	0	0	0	15	21	37	0		sp|A4D2G3|O2A25_HUMAN sp|O95047|OR2A4_HUMAN sp|Q6IF42|OR2A2_HUMAN sp|Q8NGH3|OR2D3_HUMAN sp|Q8NGS4|O13F1_HUMAN sp|Q8NGT7|O2A12_HUMAN sp|Q8NGT9|OR2A1_HUMAN sp|Q96R45|OR2A7_HUMAN sp|Q96R47|O2A14_HUMAN sp|Q96R48|OR2A5_HUMAN sp|Q9GZK3|OR2B2_HUMAN tr|A0A0G2JYA1|A0A0G2JYA1_RAT tr|A0A0G2K408|A0A0G2K408_RAT tr|A0A0G2K8T7|A0A0G2K8T7_RAT tr|A0A126GWI2|A0A126GWI2_HUMAN tr|A0A2R8YEG4|A0A2R8YEG4_HUMAN tr|A0A2R…		-	-	-	-	-	-	-	-	-	-	-	-
	OG0000245	3	3	3	3	2	3	3	3	3	3	3	3	2	1	4	6	4	6	6	5	3		BGLB001063-PB BGLB009176-PB BGLB036431-PA BGLB039126-PA EmuJ_000263400.1 EmuJ_000574700.1 FBUS_02639 FBUS_04163 FBUS_09938 FGIG_01176 FGIG_04142 FGIG_07962 FHEP_05401 FHEP_05853 FHEP_07021 HmN_000228700.1 MS3_01286.1 MS3_07509.1 MS3_09415.1 PHET_00063 PHET_03788 PHET_08604 PKEL_01733 PKEL_03168 PKEL_03433 PMIY_00859 PMIY_08916 PMIY_09479 PWES_01189 PWES_07548 PWES_11114 Sjp_0033380 Sjp_0036440 Sj…		123.829	108.316	178.692	139.669	141.676	133.418	194.102	134.06	92.432	82.986	61.279	87.831
	OG0000246	3	2	4	3	2	2	4	3	3	2	3	4	2	2	1	3	13	5	5	5	1		BGLB001612-PB BGLB002236-PB BGLB005248-PB BGLB017438-PB BGLB017955-PA BGLB020182-PA BGLB023999-PA BGLB026783-PA BGLB030925-PA BGLB034893-PA BGLB035889-PA BGLB038130-PA BGLB040071-PA EmuJ_000228800.1 EmuJ_000242500.1 FBUS_04132 FBUS_04946 FBUS_08718 FGIG_00002 FGIG_01495 FGIG_09662 FHEP_02956 FHEP_02957 FHEP_03746 FHEP_10666 HmN_000168800.1 HmN_000211900.1 MS3_02236.1 MS3_09638.1 MS3_10471.1 PHET_…		9.191	10.868	10.182	14.791	10.41	28.183	19.919	12.045	30.695	25.953	24.299	10.213
	OG0000247	9	6	3	6	3	6	3	3	2	12	5	6	1	2	5	0	0	0	0	0	0		EmuJ_000724500.1 FBUS_02312 FBUS_05282 FGIG_01965 FGIG_05279 FGIG_08702 FHEP_03030 FHEP_08691 FHEP_09308 HmN_000800300.1 HmN_002120500.1 MS3_01840.1 MS3_01844.1 MS3_01920.1 MS3_01926.1 MS3_01937.1 PHET_00487 PHET_00488 PHET_00489 PHET_04310 PHET_04311 PHET_07955 PKEL_03413 PKEL_08079 PKEL_10970 PMIY_00553 PMIY_00554 PMIY_00555 PMIY_00556 PMIY_02514 PMIY_03493 PMIY_07739 PMIY_08560 PMIY_08561 PWES…		27.603	26.18	46.396	43.957	27.743	142.642	94.566	150.965	502.395	473.063	43.048	525.559
	OG0000248	2	1	1	2	3	2	1	1	1	1	1	3	7	2	4	9	12	5	5	5	3		BGLB002340-PB BGLB011100-PB BGLB011101-PB BGLB016652-PA BGLB016792-PA BGLB016948-PA BGLB021197-PA BGLB027082-PA BGLB034397-PA BGLB034578-PA BGLB038906-PA BGLB039897-PA EmuJ_000009500.1 EmuJ_000597400.1 EmuJ_000658150.1 EmuJ_002150600.1 EmuJ_002150800.1 EmuJ_002150900.1 EmuJ_002151100.1 FBUS_02410 FGIG_05869 FHEP_00205 HmN_000084200.1 HmN_000704200.1 MS3_03913.1 PHET_03535 PKEL_06561 PMIY_06508 PM…		3.17	2.294	2.167	2.56	2.38	0.344	0.263	0.046	0.954	1.118	11.359	1.444
	OG0000249	4	3	3	4	3	4	3	3	5	2	3	4	3	3	5	4	3	4	4	4	0		BGLB002354-PB BGLB011019-PB BGLB030962-PA EmuJ_000434400.1 EmuJ_000485800.1 EmuJ_000598050.1 FBUS_03435 FBUS_04608 FBUS_09644 FBUS_10688 FBUS_11535 FGIG_03562 FGIG_04866 FGIG_06080 FHEP_05937 FHEP_06424 FHEP_07663 HmN_000085000.1 HmN_000608600.1 HmN_002023500.1 MS3_01318.1 MS3_09783.1 MS3_10601.1 PHET_02445 PHET_03347 PHET_05918 PKEL_00220 PKEL_02395 PKEL_08613 PMIY_04479 PMIY_04480 PMIY_05434 PM…		93.689	98.016	104.828	68.345	93.728	119.986	107.372	73.256	251.752	193.946	161.992	72.053
	OG0000250	6	16	3	4	2	2	2	2	3	2	2	3	2	3	0	1	6	4	4	4	0		BGLB008640-PF BGLB011526-PB BGLB021675-PA BGLB030794-PA BGLB032219-PA BGLB034424-PA EmuJ_000654000.1 EmuJ_000732110.1 FBUS_05008 FBUS_05009 FBUS_05132 FGIG_03452 FGIG_09407 FHEP_02470 FHEP_08586 HmN_000644100.1 HmN_000876600.1 HmN_002037000.1 MS3_02571.1 MS3_08198.1 PHET_06647 PHET_08021 PHET_08490 PHET_09024 PHET_09025 PHET_09684 PHET_09741 PHET_09882 PHET_10281 PHET_11081 PHET_11320 PHET_11405 …		2.492	2.52	3.419	2.904	3.47	2.122	3.83	2.486	24.143	20.686	13.854	6.707
	OG0000251	5	5	5	5	6	5	4	4	3	3	2	4	1	1	2	1	4	3	3	3	2		BGLB014064-PB BGLB027825-PA BGLB028245-PA BGLB040298-PA EmuJ_000788200.1 FBUS_02257 FBUS_02613 FBUS_10068 FGIG_00476 FGIG_02670 FGIG_08925 FGIG_09132 FHEP_00756 FHEP_04855 FHEP_07293 FHEP_07725 HmN_000563700.1 MS3_01081.1 MS3_05748.1 PHET_01318 PHET_01655 PHET_01656 PHET_07270 PHET_11049 PKEL_01516 PKEL_02585 PKEL_02586 PKEL_03618 PKEL_10375 PMIY_00010 PMIY_04465 PMIY_04466 PMIY_04569 PMIY_05015 …		25.129	25.702	25.063	24.765	27.719	8.875	7.584	10.356	33.483	36.166	32.1	15.719
	OG0000252	0	0	0	0	20	44	1	0	0	0	0	0	0	1	2	0	3	0	0	0	0		BGLB027266-PA BGLB034939-PA BGLB037060-PA FHEP_11244 HmN_000275800.1 T265_00519 T265_01055 T265_03190 T265_03255 T265_04821 T265_05032 T265_05135 T265_05668 T265_07252 T265_07315 T265_07715 T265_07932 T265_08960 T265_09160 T265_09721 T265_10314 T265_11890 T265_12646 T265_12985 T265_12999 csin100154 csin100322 csin100538 csin100832 csin100953 csin101016 csin101306 csin101616 csin101672 csin102065 …		-	-	-	-	-	-	-	-	-	-	-	-
	OG0000253	3	4	5	3	3	4	5	3	4	3	6	3	3	3	2	3	1	4	4	4	1		BGLB031157-PA EmuJ_000686000.1 EmuJ_000774500.1 EmuJ_001098100.1 FBUS_02221 FBUS_07109 FBUS_07827 FBUS_09360 FGIG_04872 FGIG_05531 FGIG_06415 FHEP_01111 FHEP_07129 FHEP_07470 FHEP_07471 FHEP_08647 HmN_000040300.1 HmN_000614100.1 HmN_000739300.1 MS3_05473.1 MS3_05480.1 MS3_07523.1 MS3_09314.1 MS3_09315.1 MS3_09316.1 PHET_00074 PHET_00786 PHET_04863 PHET_08633 PKEL_01721 PKEL_05272 PKEL_05273 PKEL_…		12.75	15.706	10.302	8.453	11.337	7.725	8.101	8.376	116.984	108.375	53.919	11.135
	OG0000254	4	7	6	4	4	4	2	2	2	1	1	1	1	1	2	2	1	9	4	13	0		BGLB037815-PA EmuJ_000924600.1 FBUS_00146 FBUS_05288 FGIG_04351 FGIG_07202 FHEP_00197 FHEP_01243 HmN_000331300.1 MS3_03243.1 PHET_00144 PHET_00145 PHET_00146 PHET_00687 PHET_00688 PHET_00689 PHET_02572 PKEL_01451 PKEL_01452 PKEL_08014 PKEL_09668 PKEL_10339 PKEL_10959 PMIY_02926 PMIY_02927 PMIY_04495 PMIY_08754 PWES_04910 PWES_08217 PWES_09540 PWES_10852 Sjp_0047680 Smp_129230.1 T265_03405 T265_04…		0.452	0.411	0.431	0.426	0.263	0.173	0.291	1.093	0.708	0.316	0.287	0.66
	OG0000255	3	3	2	3	3	3	3	3	4	4	4	4	3	2	2	3	3	4	7	5	2		BGLB000102-PA BGLB000120-PA BGLB013591-PB EmuJ_000791600.1 EmuJ_000791700.1 EmuJ_000913300.1 FBUS_05165 FBUS_06553 FBUS_07097 FBUS_10910 FGIG_05317 FGIG_06158 FGIG_09647 FHEP_03265 FHEP_03729 FHEP_06720 HmN_000180100.1 HmN_000180200.1 MS3_00862.1 MS3_07531.1 MS3_08460.1 MS3_11122.1 PHET_04112 PHET_04981 PHET_07054 PKEL_02540 PKEL_09260 PMIY_00078 PMIY_02053 PMIY_05896 PWES_00164 PWES_00702 PWES_0…		1823.27	2420.56	2001.04	1935.95	1781.88	1709.73	2248.23	2176.4	1223.14	1422.56	461.448	893.651
	OG0000256	5	8	9	5	6	6	2	2	4	0	0	0	0	0	18	2	3	0	0	0	0		BGLB000577-PB BGLB037987-PA BGLB039720-PA FBUS_02486 FBUS_07613 FBUS_08053 FBUS_08898 FGIG_03993 FGIG_07650 FHEP_03740 FHEP_03973 PHET_01335 PHET_02040 PHET_03319 PHET_03901 PHET_04235 PHET_05159 PHET_05455 PHET_08414 PKEL_08795 PKEL_09063 PKEL_09065 PKEL_09593 PKEL_09800 PKEL_09895 PKEL_10522 PKEL_12005 PKEL_12214 PMIY_03266 PMIY_03908 PMIY_04061 PMIY_04527 PMIY_05918 PWES_00515 PWES_02573 PWES_…		4.688	8.17	6.929	5.152	6.388	3.246	2.092	2.1	2.661	3.342	6.425	4.849
	OG0000257	4	4	6	3	3	3	3	3	3	4	4	3	2	2	3	2	3	3	4	4	3		BGLB000841-PC BGLB004642-PB BGLB007004-PB EmuJ_000344100.1 EmuJ_000537000.1 FBUS_04060 FBUS_05298 FBUS_06809 FGIG_00858 FGIG_06183 FGIG_08027 FHEP_03868 FHEP_06555 FHEP_08171 HmN_000088600.1 HmN_000874700.1 MS3_02307.1 MS3_02413.1 MS3_06500.1 MS3_09959.1 PHET_03404 PHET_03679 PHET_09820 PHET_11820 PKEL_03124 PKEL_08415 PKEL_09677 PKEL_10555 PKEL_10556 PKEL_10928 PMIY_07465 PMIY_10746 PMIY_12421 P…		22.02	29.367	26.394	23.229	21.295	30.711	25.719	15.319	12.415	9.685	18.291	19.892
	OG0000258	2	1	1	1	1	1	1	1	3	2	1	1	1	1	1	5	2	3	35	4	1		BGLB001639-PB BGLB026146-PA EmuJ_000982200.1 FBUS_10686 FBUS_10687 FBUS_10689 FGIG_10368 FHEP_10914 HmN_000783700.1 MS3_08479.1 PHET_12466 PKEL_01872 PMIY_08391 PMIY_10076 PWES_05826 Sjp_0054280 Smp_303500.1 Smp_308370.1 T265_07133 augustus_masked-scaffold11173-processed-gene-1.0-mRNA-1 augustus_masked-scaffold7265-processed-gene-0.6-mRNA-1 augustus_masked-scf7180006948660-processed-gene-0.6-mRNA…		1453.8	2065.87	1443.33	1570.14	1515.54	13440.9	13445.1	7963.96	9709.92	9273.16	2713.2	3394.46
	OG0000259	3	3	2	4	2	4	3	3	3	2	2	4	1	2	3	5	7	5	5	5	1		BGLB001687-PB BGLB020883-PA BGLB024106-PA BGLB026284-PA BGLB035370-PA BGLB036375-PA BGLB037529-PA EmuJ_000624400.1 FBUS_03096 FBUS_08375 FBUS_08646 FGIG_04634 FGIG_08625 FGIG_09380 FHEP_03812 FHEP_04904 FHEP_06364 HmN_000059200.1 HmN_000550000.1 MS3_08237.1 MS3_11562.1 PHET_00084 PHET_08579 PHET_10537 PKEL_10124 PKEL_11824 PMIY_00103 PMIY_00133 PMIY_06113 PWES_00519 PWES_07560 PWES_07618 PWES_077…		20.607	23.735	40.166	31.081	31.639	33.774	23.926	29.145	8.185	6.026	6.395	56.793
	OG0000260	3	3	3	3	3	3	3	4	3	4	3	4	3	2	5	6	2	3	3	4	2		BGLB002746-PB BGLB016815-PA EmuJ_000480800.1 EmuJ_000614400.1 EmuJ_000695900.1 FBUS_06790 FBUS_06795 FBUS_09385 FGIG_04726 FGIG_06854 FGIG_11432 FGIG_11657 FHEP_04894 FHEP_08990 FHEP_09885 HmN_000646000.1 HmN_000655600.1 MS3_00233.1 MS3_03313.1 MS3_03746.1 PHET_03824 PHET_09057 PHET_11841 PKEL_03964 PKEL_04768 PKEL_05808 PMIY_02658 PMIY_08322 PMIY_09038 PWES_03879 PWES_08593 PWES_10363 Sjp_004792…		47.755	52.315	46.698	47.16	48.02	79.635	70.828	35.032	85.054	85.891	92.739	34.829
	OG0000261	4	4	5	5	3	2	5	5	4	2	2	5	2	2	3	4	6	2	2	2	0		BGLB003100-PB BGLB011931-PB BGLB011932-PB BGLB011933-PC BGLB020219-PA BGLB026384-PA EmuJ_000582300.1 EmuJ_000901900.1 FBUS_00720 FBUS_08870 FBUS_09806 FBUS_11310 FGIG_00593 FGIG_01462 FGIG_08217 FGIG_08218 FGIG_12396 FHEP_02418 FHEP_07809 FHEP_07810 FHEP_07811 FHEP_08343 HmN_000102100.1 HmN_000851700.1 MS3_07540.1 MS3_08884.1 PHET_01062 PHET_01358 PHET_01359 PHET_08301 PKEL_03421 PKEL_06860 PKEL_…		73.404	51.407	61.242	51.146	70.563	108.791	71.161	75.929	8.249	15.571	35.97	47.473
	OG0000262	4	4	4	4	3	2	4	4	3	5	3	4	3	2	2	1	4	3	5	4	1		BGLB006506-PB BGLB011680-PB BGLB018535-PA BGLB018536-PA EmuJ_000246500.1 EmuJ_000246600.1 EmuJ_001100700.1 FBUS_01496 FBUS_02269 FBUS_09717 FGIG_03777 FGIG_04030 FGIG_04347 FGIG_06759 FHEP_02539 FHEP_04187 FHEP_04867 FHEP_09307 HmN_000173500.1 HmN_000537500.1 MS3_00741.1 MS3_05953.1 MS3_11394.1 PHET_04920 PHET_05680 PHET_07511 PHET_09228 PKEL_00512 PKEL_05510 PKEL_09187 PKEL_09445 PMIY_04852 PMIY…		129.109	126.571	163.775	147.888	141.087	200.248	199.925	147.804	120.8	117.098	123.56	159.88
	OG0000263	4	7	4	2	3	6	4	4	4	2	2	3	3	2	1	6	2	3	3	3	1		BGLB017377-PA BGLB018732-PA EmuJ_000455300.1 EmuJ_000501500.1 EmuJ_000501600.1 FBUS_03898 FBUS_05707 FBUS_06780 FBUS_08896 FGIG_01395 FGIG_01694 FGIG_06374 FGIG_10389 FHEP_05740 FHEP_06129 FHEP_08552 FHEP_10745 HmN_000774900.1 HmN_002153300.1 MS3_01181.1 MS3_01183.1 PHET_03504 PHET_03537 PHET_05020 PHET_06216 PHET_09288 PHET_11563 PHET_11780 PKEL_00590 PKEL_00592 PKEL_01638 PKEL_06242 PMIY_04483 …		102.451	97.827	84.879	82.732	81.249	54.557	46.11	48.39	87.197	75.723	95.489	69.653
	OG0000264	5	2	4	4	3	10	5	5	5	7	5	2	4	6	1	1	0	0	0	0	0		EmuJ_000058300.1 EmuJ_000058400.1 EmuJ_000477500.1 EmuJ_001052100.1 FBUS_00027 FBUS_00028 FBUS_06155 FBUS_06601 FBUS_07399 FGIG_00695 FGIG_01104 FGIG_10359 FGIG_10893 FGIG_11041 FHEP_00077 FHEP_00078 FHEP_00104 FHEP_01289 FHEP_07569 HmN_000283300.1 HmN_000577700.1 HmN_000615300.1 HmN_000615500.1 HmN_002005400.1 HmN_002119200.1 MS3_08878.1 MS3_09926.1 MS3_09928.1 MS3_09929.1 MS3_10499.1 PHET_07135…		121.861	177.337	182.755	183.55	143.676	221.366	275.942	203.301	81.456	73.277	92.897	113.708
	OG0000265	1	1	1	1	1	1	1	1	1	1	1	2	3	2	6	1	21	8	6	8	0		BGLB000023-PB BGLB001162-PB BGLB003612-PB BGLB016521-PB BGLB020170-PA BGLB021035-PA BGLB021062-PA BGLB021085-PA BGLB021854-PA BGLB022293-PA BGLB023169-PA BGLB025256-PA BGLB026926-PA BGLB028355-PA BGLB028857-PA BGLB029289-PA BGLB030043-PA BGLB030610-PA BGLB031746-PA BGLB035037-PA BGLB036035-PA EmuJ_000641100.1 EmuJ_000641200.1 EmuJ_000644300.1 FBUS_02114 FGIG_03998 FHEP_10068 HmN_000005700.1 HmN_0…		13.959	20.464	18.819	18.265	30.295	12.347	6.274	15.829	48.518	58.002	24.435	3.236
	OG0000266	3	2	4	4	3	3	2	3	2	2	5	4	4	3	2	5	2	5	5	5	0		BGLB003609-PB BGLB017833-PA EmuJ_000243500.1 EmuJ_000486600.1 EmuJ_000849000.1 EmuJ_000849900.1 FBUS_06388 FBUS_09059 FGIG_08554 FGIG_09264 FGIG_10209 FHEP_03953 FHEP_06388 HmN_000170500.1 HmN_000338200.1 HmN_000841200.1 MS3_05505.1 MS3_10641.1 MS3_11065.1 MS3_11194.1 MS3_11431.1 PHET_02101 PHET_09635 PKEL_00652 PKEL_05047 PKEL_08044 PKEL_10975 PMIY_01466 PMIY_04222 PMIY_10386 PWES_00477 PWES_081…		39.468	41.117	39.221	29.83	35.071	20.045	28.681	12.765	107.065	94.32	64.13	10.466
	OG0000267	3	3	4	3	8	6	5	6	4	1	2	5	2	1	5	2	5	1	1	1	0		BGLB006608-PD BGLB020798-PC BGLB024787-PA BGLB030576-PA BGLB031630-PA EmuJ_000226200.1 EmuJ_000226300.1 FBUS_00778 FBUS_04538 FBUS_04539 FBUS_05322 FGIG_04724 FGIG_04725 FGIG_04795 FGIG_06828 FGIG_07033 FGIG_07034 FHEP_01855 FHEP_02070 FHEP_04494 FHEP_04895 FHEP_10538 HmN_000627800.1 MS3_03675.1 MS3_07255.1 PHET_04000 PHET_06860 PHET_08441 PKEL_03530 PKEL_03981 PKEL_07396 PKEL_09271 PMIY_00585 PM…		0.129	0.028	0.109	0	0.031	0	0.15	0.102	0.228	0.235	0.049	0.157
	OG0000268	3	4	3	3	2	3	2	3	2	2	3	3	1	1	3	4	7	6	7	6	0		BGLB010324-PB BGLB012650-PB BGLB013088-PB BGLB024959-PA BGLB031487-PA BGLB032961-PA BGLB037410-PA EmuJ_000217900.1 FBUS_02933 FBUS_04124 FGIG_01490 FGIG_04426 FGIG_10614 FHEP_03347 FHEP_04214 HmN_000727100.1 MS3_09565.1 MS3_10980.1 MS3_11262.1 PHET_00445 PHET_00931 PHET_00932 PHET_08116 PKEL_02360 PKEL_02428 PKEL_11494 PMIY_01089 PMIY_08142 PMIY_11162 PWES_02256 PWES_02681 PWES_03130 Sjp_0050160 …		3.034	4.783	3.641	2.733	4.431	4.649	2.556	6.58	25.618	13.243	3.33	3.82
	OG0000269	1	1	1	1	1	1	1	1	1	1	1	1	1	1	1	1	2	1	28	19	2		BGLB012700-PB BGLB018304-PA EmuJ_000850700.1 FBUS_11490 FGIG_08985 FHEP_02180 HmN_000480000.1 MS3_10492.1 PHET_07964 PKEL_00407 PMIY_05493 PWES_00888 Sjp_0091020 Smp_050280.1 T265_07192 augustus_masked-scf7180006951564-processed-gene-0.3-mRNA-1 csin102170 maker-scaffold18575-augustus-gene-1.38-mRNA-1 sp|P0C2H8|RL31A_YEAST sp|P0C2H9|RL31B_YEAST sp|P62899|RL31_HUMAN sp|P62902|RL31_RAT tr|A0A0G2JWD9…		867.897	615.437	725.68	806.938	751.004	796.503	1405.61	797.545	392.141	402.098	101.061	485.138
	OG0000270	3	3	6	4	3	3	3	3	4	4	3	5	3	3	5	2	1	3	3	3	1		BGLB016595-PF EmuJ_000467200.1 EmuJ_000638400.1 EmuJ_001107000.1 FBUS_01055 FBUS_01222 FBUS_01348 FBUS_01349 FGIG_04693 FGIG_05341 FGIG_06602 FHEP_00071 FHEP_02954 FHEP_04358 HmN_000348100.1 HmN_000523500.1 HmN_002099000.1 MS3_00592.1 MS3_04585.1 MS3_06725.1 PHET_00566 PHET_00904 PHET_02981 PKEL_00479 PKEL_08578 PKEL_09369 PKEL_11060 PKEL_11239 PKEL_11987 PMIY_02563 PMIY_04445 PMIY_06042 PWES_000…		13.595	15.761	15.219	10.392	13.994	26.849	21.588	10.792	132.743	112.329	18.922	13.315
	OG0000271	3	3	9	5	3	3	2	2	4	2	4	5	2	3	4	3	5	2	2	2	0		BGLB016910-PB BGLB017778-PE BGLB017780-PA BGLB033055-PA BGLB040345-PA EmuJ_000736000.1 EmuJ_001166200.1 FBUS_02395 FBUS_03470 FBUS_04961 FBUS_10971 FGIG_00042 FGIG_00309 FHEP_01787 FHEP_05548 HmN_000220000.1 HmN_000233700.1 HmN_002103000.1 MS3_03471.1 MS3_06750.1 MS3_08391.1 MS3_09262.1 PHET_01170 PHET_01545 PHET_08288 PKEL_01398 PKEL_01399 PKEL_03805 PKEL_04495 PKEL_06743 PKEL_11807 PKEL_12191 P…		14.906	13.668	14.225	12.464	12.338	11.909	7.607	5.888	78.088	63.722	39.699	9.381
	OG0000272	3	2	6	5	5	2	3	4	3	2	4	2	2	2	10	11	2	0	0	0	0		BGLB021779-PA BGLB034853-PA EmuJ_000436600.1 EmuJ_000701800.1 FBUS_01915 FBUS_02029 FBUS_02030 FGIG_00906 FGIG_04893 FGIG_05858 FGIG_07880 FHEP_00102 FHEP_01299 FHEP_03133 HmN_000495900.1 HmN_000743000.1 MS3_03461.1 MS3_07662.1 MS3_08276.1 MS3_10865.1 PHET_00198 PHET_06921 PKEL_06335 PKEL_06361 PKEL_06362 PKEL_08529 PKEL_11505 PKEL_12279 PMIY_00797 PMIY_01125 PMIY_09364 PWES_01252 PWES_01639 PWES…		13.983	15.078	18.721	15.209	14.788	26.946	47.901	3.955	27.059	26.208	21.53	5.641
	OG0000273	2	1	4	2	1	2	2	3	1	1	1	2	1	1	3	4	9	9	9	9	0		BGLB000852-PD BGLB005691-PB BGLB019470-PA BGLB020403-PA BGLB021347-PA BGLB024394-PA BGLB034127-PA BGLB034555-PA BGLB040402-PA EmuJ_000810300.1 FBUS_01475 FGIG_01083 FGIG_01084 FGIG_01085 FHEP_00334 FHEP_00335 HmN_000338100.1 MS3_03850.1 PHET_02037 PKEL_04577 PKEL_06525 PKEL_11198 PKEL_12007 PMIY_03088 PMIY_03089 PWES_01431 PWES_02221 Sjp_0040950 Sjp_0040960 Smp_145420.1 T265_07647 csin101440 csin…		4.241	4.114	4.067	3.706	5.51	6.732	4.151	1.696	17.538	12.165	13.729	3.497
	OG0000274	7	5	5	7	6	3	2	2	2	3	2	2	1	3	1	1	10	3	1	1	0		BGLB001806-PB BGLB013172-PB BGLB019835-PA BGLB023126-PA BGLB025611-PA BGLB027617-PA BGLB033210-PA BGLB036087-PA BGLB038439-PA BGLB038997-PA EmuJ_000704400.1 FBUS_04142 FBUS_07710 FGIG_02361 FGIG_10247 FHEP_03437 FHEP_03854 HmN_002079900.1 HmN_002163000.1 HmN_002166800.1 MS3_08315.1 MS3_09976.1 PHET_01696 PHET_06604 PHET_06605 PHET_08746 PHET_09423 PKEL_11107 PKEL_11796 PKEL_12075 PKEL_12289 PKEL_…		36.068	24.097	15.732	27.055	28.677	52.797	44.782	32.076	20.281	38.88	150.702	26.765
	OG0000275	1	1	2	1	1	1	2	2	2	2	3	2	3	2	2	5	1	11	11	12	0		BGLB017490-PA EmuJ_000667100.1 EmuJ_000667700.1 EmuJ_000928100.1 FBUS_04613 FBUS_04614 FGIG_10608 FGIG_11001 FHEP_05771 FHEP_07418 HmN_000319300.1 HmN_002205000.1 MS3_01835.1 MS3_01846.1 MS3_07877.1 PHET_00656 PKEL_12103 PKEL_12104 PMIY_01400 PWES_02321 Sjp_0009380 Sjp_0117290 Smp_121190.1 Smp_316080.1 T265_10920 augustus_masked-scaffold1673-processed-gene-1.5-mRNA-1 augustus_masked-scaffold20532…		4.254	10.507	1.799	2.897	0.263	2.018	4.346	1.028	0.817	2.873	4.663	0.651
	OG0000276	2	4	3	4	6	5	5	3	4	2	2	4	4	2	2	4	2	3	3	3	0		BGLB020529-PA BGLB024459-PA EmuJ_000814600.1 EmuJ_000985000.1 EmuJ_000985200.1 EmuJ_000985400.1 FBUS_03735 FBUS_03736 FBUS_04372 FBUS_04373 FGIG_04322 FGIG_05664 FGIG_05665 FHEP_02806 FHEP_02807 FHEP_05709 FHEP_05710 FHEP_10950 HmN_000121800.1 HmN_000691500.1 MS3_07465.1 MS3_07704.1 PHET_07473 PHET_08329 PHET_10250 PHET_11699 PKEL_08800 PKEL_09466 PKEL_09582 PMIY_03680 PMIY_06191 PWES_00628 PWES_…		61.371	63.848	71.425	58.514	64.4	37.691	39.1	46.197	27.985	19.098	62.948	65.132
	OG0000277	3	2	6	5	2	3	2	3	3	2	4	5	2	2	4	2	1	5	5	5	1		BGLB026368-PC EmuJ_000076400.1 EmuJ_000237400.1 FBUS_02921 FBUS_03273 FBUS_03274 FGIG_00227 FGIG_08810 FGIG_08811 FHEP_01120 FHEP_03954 HmN_000223500.1 HmN_000676700.1 MS3_04681.1 MS3_10812.1 MS3_10961.1 MS3_11510.1 PHET_00289 PHET_00514 PKEL_09136 PKEL_09721 PKEL_10828 PKEL_11572 PKEL_11766 PKEL_12643 PMIY_00989 PMIY_05204 PMIY_05728 PWES_04367 PWES_04574 PWES_07307 PWES_10251 PWES_10912 Sjp_006…		6.616	6.694	9.328	6.401	9.013	2.635	3.627	2.895	12.598	14.853	17.69	3.617
	OG0000278	4	2	2	2	4	5	4	3	2	3	2	3	6	2	1	4	0	5	10	3	0		EmuJ_000007100.1 EmuJ_000467700.1 EmuJ_000608500.1 EmuJ_000634800.1 EmuJ_000660800.1 EmuJ_000661000.1 FBUS_06581 FBUS_09824 FGIG_09125 FGIG_11029 FGIG_12400 FHEP_03688 FHEP_03689 FHEP_04472 FHEP_06510 HmN_000478500.1 HmN_000705800.1 MS3_05873.1 MS3_10510.1 PHET_07450 PHET_07684 PKEL_10160 PKEL_12209 PMIY_00532 PMIY_05363 PMIY_10024 PMIY_11773 PWES_03924 PWES_08792 Sjp_0054460 Sjp_0054470 Sjp_0110…		56.028	49.773	33.857	34.987	39.827	62.624	50.042	90.291	4.07	12.252	27.821	173.97
	OG0000279	6	6	5	5	2	3	3	5	5	1	1	0	14	9	1	1	0	0	0	0	0		EmuJ_000017500.1 EmuJ_000351100.1 EmuJ_000351200.1 EmuJ_000351600.1 EmuJ_000503220.1 EmuJ_000579600.1 EmuJ_000650820.1 EmuJ_000650840.1 EmuJ_000677000.1 EmuJ_000755100.1 EmuJ_001154600.1 EmuJ_001154700.1 EmuJ_002144700.1 EmuJ_002228500.1 FBUS_08434 FBUS_09660 FBUS_09771 FBUS_11426 FBUS_11439 FGIG_00305 FGIG_03788 FGIG_05154 FGIG_05155 FGIG_09060 FHEP_01088 FHEP_01089 FHEP_01090 HmN_000112700.1 Hm…		12.301	18.801	15.156	20.017	14.897	5.703	4.586	6.758	17.621	18.199	31.208	11.876
	OG0000280	7	5	2	7	4	5	3	4	4	6	6	5	3	2	3	1	0	0	0	0	0		EmuJ_000954500.1 EmuJ_000996550.1 EmuJ_001059900.1 FBUS_03180 FBUS_03181 FBUS_03182 FBUS_06903 FGIG_01724 FGIG_01725 FGIG_01726 FGIG_09800 FHEP_01990 FHEP_01991 FHEP_01992 HmN_000379200.1 HmN_000384300.1 MS3_00775.1 MS3_03598.1 MS3_03604.1 MS3_03608.1 MS3_03613.1 MS3_03755.1 PHET_02186 PHET_02187 PHET_02872 PHET_08562 PHET_10203 PKEL_05806 PKEL_06931 PMIY_02317 PMIY_02318 PMIY_02319 PMIY_03051 PM…		2.407	3.171	2.602	1.732	1.794	2.23	1.528	4.561	26.478	16.577	116.695	8.995
	OG0000281	3	2	3	3	6	5	3	4	2	2	1	1	1	1	4	3	19	1	1	1	0		BGLB000008-PA BGLB000026-PA BGLB000030-PA BGLB000094-PA BGLB000163-PA BGLB000188-PA BGLB000197-PA BGLB000882-PB BGLB004187-PB BGLB004188-PB BGLB017781-PA BGLB023273-PA BGLB023478-PA BGLB023814-PB BGLB024264-PA BGLB035271-PA BGLB035948-PA BGLB036340-PA BGLB037421-PA EmuJ_000459050.1 FBUS_05428 FBUS_08143 FGIG_01189 FGIG_01190 FGIG_08129 FGIG_08130 FHEP_01201 FHEP_06843 FHEP_06844 HmN_000811800.1 M…		1636.22	2090.58	1114.76	1208.46	1107.64	2656.05	7712.67	2737.85	2593.99	897.544	905.676	1483.08
	OG0000282	3	3	3	4	2	2	2	2	2	2	2	5	3	7	4	8	2	3	3	3	1		BGLB000516-PB BGLB008631-PB EmuJ_000645800.1 EmuJ_000695200.1 EmuJ_001145700.1 FBUS_01022 FBUS_05719 FGIG_08948 FGIG_09437 FHEP_00560 FHEP_04108 HmN_000380400.1 HmN_000862800.1 HmN_000863100.1 HmN_000863300.1 HmN_000981200.1 HmN_002245000.1 HmN_002291000.1 MS3_01897.1 MS3_05413.1 PHET_01955 PHET_03056 PHET_10360 PKEL_01788 PKEL_07078 PKEL_07079 PMIY_01307 PMIY_06786 PMIY_10695 PWES_02187 PWES_066…		126.529	148.528	130.023	136.15	112.192	290.929	198.011	81.333	92.698	119.768	147.489	40.965
	OG0000283	2	2	3	2	2	3	2	3	2	2	4	12	2	2	2	3	2	5	6	5	0		BGLB001056-PC BGLB007744-PB EmuJ_000735300.1 EmuJ_000870700.1 FBUS_06793 FBUS_07441 FGIG_02505 FGIG_02506 FGIG_03927 FHEP_03636 FHEP_04537 HmN_000221100.1 HmN_000778000.1 MS3_01745.1 MS3_06140.1 MS3_07478.1 MS3_07480.1 PHET_03272 PHET_05331 PKEL_00735 PKEL_00736 PKEL_03925 PMIY_03933 PMIY_05750 PWES_02676 PWES_03589 Sjp_0004530 Sjp_0006330 Sjp_0011750 Sjp_0028580 Sjp_0038690 Sjp_0051170 Sjp_00878…		30.37	19.829	19.587	18.031	20.022	5.232	7.665	4.205	22.775	22.856	59.617	5.437
	OG0000284	3	2	3	2	4	4	2	2	2	2	1	3	3	4	3	3	6	5	4	7	1		BGLB001499-PB BGLB007473-PB BGLB007497-PB BGLB018496-PA BGLB032769-PA BGLB035445-PA EmuJ_000573900.1 EmuJ_000612300.1 EmuJ_000835500.1 FBUS_04100 FBUS_04860 FGIG_00554 FGIG_06030 FHEP_00840 FHEP_08917 HmN_000194200.1 HmN_000511400.1 HmN_000511500.1 HmN_000657500.1 MS3_05718.1 PHET_02201 PHET_11576 PKEL_00063 PKEL_00064 PKEL_01761 PMIY_03950 PMIY_10420 PMIY_11885 PWES_01562 PWES_08552 Sjp_0059810 …		433.367	379.352	493.866	500.465	443.004	130.605	259.097	162.722	220.135	281.425	231.164	176.637
	OG0000285	2	2	1	2	2	2	2	2	2	2	2	3	3	5	1	7	9	6	5	6	0		BGLB002960-PB BGLB011579-PB BGLB011759-PB BGLB019001-PA BGLB023890-PA BGLB027829-PA BGLB033278-PA BGLB037757-PA BGLB038156-PA EmuJ_000882300.1 EmuJ_000882400.1 EmuJ_000882500.1 FBUS_01133 FBUS_01135 FGIG_02947 FGIG_09162 FHEP_01001 FHEP_08120 HmN_002004300.1 HmN_002004400.1 HmN_002004500.1 HmN_002004600.1 HmN_002004700.1 MS3_03933.1 MS3_03937.1 PHET_05382 PHET_08433 PKEL_02248 PMIY_05719 PMIY_068…		337.574	379.588	401.171	510.826	361.027	200.581	151.733	191.969	42.091	60.591	33.317	248.416
	OG0000286	4	4	5	4	4	3	4	5	4	4	3	2	3	3	4	3	1	2	2	2	0		BGLB003604-PD EmuJ_000378900.1 EmuJ_000486900.1 EmuJ_000842600.1 FBUS_04581 FBUS_04795 FBUS_07803 FBUS_08515 FGIG_01067 FGIG_03707 FGIG_04647 FGIG_09294 FGIG_12023 FHEP_03535 FHEP_03919 FHEP_07400 FHEP_10505 HmN_000423700.1 HmN_000607500.1 HmN_000962300.1 MS3_00432.1 MS3_00658.1 MS3_06632.1 PHET_01764 PHET_02598 PHET_04050 PHET_04523 PKEL_00263 PKEL_02096 PKEL_02276 PKEL_05664 PKEL_06166 PMIY_024…		11.707	11.727	11.644	11.633	11.567	6.05	8.103	4.239	31.357	23.469	48.505	9.016
	OG0000287	2	3	2	3	2	2	4	4	3	3	3	3	2	3	3	4	3	5	5	6	1		BGLB009976-PB BGLB010652-PB BGLB029424-PA EmuJ_000025200.1 EmuJ_000715700.1 FBUS_07598 FBUS_10011 FBUS_11483 FGIG_07250 FGIG_07789 FGIG_10985 FGIG_12457 FHEP_00927 FHEP_06471 FHEP_06755 FHEP_10217 HmN_000969200.1 HmN_001029100.1 HmN_002054800.1 MS3_00180.1 MS3_07587.1 MS3_07593.1 PHET_04911 PHET_08617 PHET_09623 PKEL_10014 PKEL_11786 PMIY_02998 PMIY_09384 PWES_08618 PWES_09581 PWES_09882 Sjp_0052…		71.651	73.475	98.157	83.78	87.015	66.224	112.794	81.467	48.952	37.63	163.22	100.026
	OG0000288	2	3	6	3	2	3	2	5	4	3	7	5	2	1	4	2	5	2	2	2	1		BGLB013123-PB BGLB021004-PA BGLB028235-PA BGLB029100-PA BGLB035366-PA EmuJ_001019500.1 EmuJ_001151400.1 FBUS_05354 FBUS_05355 FBUS_05520 FBUS_07301 FGIG_01370 FGIG_03342 FGIG_03344 FGIG_03345 FGIG_06548 FHEP_01913 FHEP_06411 HmN_000640800.1 MS3_04503.1 MS3_04510.1 MS3_04512.1 MS3_04514.1 MS3_04515.1 MS3_04519.1 MS3_07976.1 PHET_00671 PHET_04696 PHET_05820 PKEL_00730 PKEL_00731 PKEL_01178 PKEL_011…		19.314	25.591	24.599	25.043	20.069	17.422	13.551	7.157	12.539	9.38	8.033	9.006
	OG0000289	2	2	1	3	23	9	3	2	2	1	13	1	0	0	1	2	1	0	0	0	0		BGLB026506-PA FBUS_04143 FBUS_11376 FGIG_05874 FGIG_07799 FHEP_03436 FHEP_04298 FHEP_09477 MS3_00538.1 MS3_01325.1 MS3_01616.1 MS3_02753.1 MS3_02775.1 MS3_03844.1 MS3_04037.1 MS3_04452.1 MS3_05328.1 MS3_08738.1 MS3_09085.1 MS3_10347.1 MS3_10604.1 PHET_01698 PHET_08108 PKEL_02820 PMIY_05248 PMIY_11601 PWES_03977 PWES_06610 PWES_08698 Sjp_0058600 Smp_318970.1 T265_00094 T265_01112 T265_01785 T265_0…		182.854	121.397	84.604	103.308	95.978	26.381	37.867	85.383	7.998	27.695	69.257	19.502
	OG0000290	2	2	2	2	3	2	2	2	2	2	3	2	2	2	2	25	0	2	2	3	2		EmuJ_000088600.1 EmuJ_000611800.1 FBUS_01209 FBUS_11473 FGIG_03044 FGIG_10688 FHEP_00708 FHEP_08468 HmN_000014100.1 HmN_000255100.1 MS3_01949.1 MS3_11135.1 MS3_11192.1 PHET_04079 PHET_04928 PKEL_01262 PKEL_06486 PMIY_07104 PMIY_10144 PWES_03700 PWES_10887 Sjp_0061700 Sjp_0066790 Smp_068950.1 Smp_212260.1 T265_02926 T265_04606 T265_05767 augustus_masked-scaffold2390-processed-gene-0.0-mRNA-1 augus…		37.818	45.883	44.049	46.78	40.299	81.917	70.806	58.7	86.508	70.376	53.228	45.356
	OG0000291	5	5	4	4	4	4	3	3	4	4	3	2	2	2	3	4	2	2	2	2	1		BGLB000749-PB BGLB014378-PB EmuJ_000775600.1 EmuJ_001010100.1 FBUS_02048 FBUS_04532 FBUS_04598 FBUS_10980 FGIG_04996 FGIG_12495 FGIG_12623 FHEP_01055 FHEP_02983 FHEP_08931 HmN_000043800.1 HmN_000075900.1 MS3_00277.1 MS3_07384.1 MS3_08519.1 PHET_00012 PHET_00983 PHET_01276 PHET_06709 PHET_07467 PKEL_10170 PKEL_10277 PKEL_10519 PKEL_10903 PMIY_00485 PMIY_00515 PMIY_00996 PMIY_02214 PMIY_07136 PWES_…		50.944	40.233	31.462	28.258	42.812	20.833	12.19	27.64	16.714	21.069	45.668	47.873
	OG0000292	2	2	3	2	2	3	2	2	2	2	3	3	2	2	3	12	3	5	5	5	0		BGLB000873-PB BGLB004291-PB BGLB010403-PB EmuJ_000817000.1 EmuJ_000908500.1 FBUS_00349 FBUS_04257 FGIG_02322 FGIG_03636 FHEP_00580 FHEP_03701 HmN_000539900.1 HmN_000890400.1 MS3_02170.1 MS3_02175.1 MS3_04131.1 PHET_00190 PHET_00644 PKEL_08645 PKEL_08646 PKEL_08647 PMIY_00018 PMIY_00969 PWES_02059 PWES_04186 Sjp_0003730 Sjp_0003740 Sjp_0134110 Smp_145540.1 Smp_336750.1 T265_02775 T265_15194 august…		0.787	0.357	0.76	0.665	0.461	0	0.115	0.102	0.868	0.975	0.334	0.376
	OG0000293	0	0	0	0	0	0	0	0	0	0	0	0	0	0	0	9	38	5	6	6	1		BGLB001933-PB BGLB003831-PB BGLB004516-PB BGLB005480-PB BGLB005481-PB BGLB005482-PB BGLB005483-PB BGLB005811-PB BGLB005925-PB BGLB006339-PB BGLB006938-PB BGLB008143-PB BGLB010166-PB BGLB010167-PB BGLB010783-PB BGLB010784-PB BGLB010990-PD BGLB011487-PB BGLB011650-PB BGLB012061-PB BGLB012062-PB BGLB012063-PB BGLB012325-PB BGLB012379-PB BGLB013087-PB BGLB013554-PB BGLB014179-PB BGLB014375-PB BGLB014…		-	-	-	-	-	-	-	-	-	-	-	-
	OG0000294	2	3	2	1	2	2	4	2	1	2	3	2	1	1	1	8	7	7	8	6	0		BGLB004030-PB BGLB004031-PB BGLB004032-PB BGLB004657-PB BGLB016530-PA BGLB034591-PA BGLB040159-PA EmuJ_000342600.1 FBUS_01387 FGIG_06872 FGIG_11453 FHEP_04496 FHEP_07611 FHEP_08187 FHEP_10885 HmN_002220400.1 MS3_00756.1 MS3_04906.1 MS3_04911.1 PHET_03657 PHET_03728 PHET_08758 PKEL_00350 PKEL_06489 PMIY_00303 PMIY_07094 PWES_05127 Sjp_0016460 Sjp_0016550 Smp_015020.1 Smp_130300.1 T265_12551 T265_1…		33.427	27.623	27.184	25.519	27.195	8.752	14.694	7.812	50.003	52.486	74.742	18.358
	OG0000295	2	3	1	3	3	3	2	2	3	1	2	3	1	1	5	9	6	5	5	5	0		BGLB004280-PB BGLB004281-PB BGLB011425-PB BGLB017164-PA BGLB028345-PA BGLB036451-PA EmuJ_001043500.1 FBUS_00394 FBUS_00395 FBUS_01761 FGIG_01173 FGIG_05262 FHEP_00261 FHEP_02445 HmN_000164600.1 MS3_05679.1 MS3_05682.1 PHET_00817 PHET_05560 PHET_05561 PKEL_07690 PMIY_01142 PMIY_01263 PWES_01238 PWES_05780 PWES_08824 Sjp_0035900 Sjp_0087490 Sjp_0095320 Smp_144310.3 T265_05894 T265_14426 T265_14427 …		0	0	0.124	0.061	0	0	0.084	0	0.317	0	0	0.142
	OG0000296	2	3	3	2	2	2	2	2	3	2	4	3	1	1	2	3	4	8	8	8	0		BGLB004463-PB BGLB004823-PB BGLB005759-PB BGLB008885-PB EmuJ_000421900.1 FBUS_04318 FBUS_10434 FBUS_11643 FGIG_03955 FGIG_10657 FHEP_05452 FHEP_09156 HmN_000091700.1 MS3_06451.1 MS3_06454.1 MS3_09839.1 MS3_10003.1 PHET_06511 PHET_08867 PHET_09550 PKEL_03060 PKEL_08575 PKEL_11959 PMIY_05656 PMIY_08123 PWES_06576 PWES_08742 Sjp_0013530 Sjp_0073980 Sjp_0088200 Smp_159890.1 Smp_182620.1 T265_14439 T2…		40.6	37.306	36.961	28.774	44.31	8.663	8.392	12.242	17.672	18.359	12.711	8.529
	OG0000297	3	4	3	3	5	3	2	2	2	4	3	2	2	2	4	7	3	3	3	3	2		BGLB008902-PB BGLB013838-PB BGLB017448-PA EmuJ_000523700.1 EmuJ_001101800.1 FBUS_05240 FBUS_06694 FGIG_00069 FGIG_05541 FHEP_02067 FHEP_06346 HmN_000537900.1 HmN_000696500.1 MS3_05962.1 MS3_07745.1 MS3_08331.1 PHET_01104 PHET_07753 PHET_08572 PHET_11084 PKEL_03650 PKEL_10636 PKEL_12496 PMIY_02158 PMIY_10463 PMIY_10989 PWES_02729 PWES_06441 PWES_08223 Sjp_0010440 Sjp_0068000 Smp_049500.1 Smp_16604…		27.785	32.335	31.154	30.761	31.101	48.816	38.564	29.489	69.004	57.302	70.486	22.476
	OG0000298	2	3	2	2	3	3	3	3	3	2	2	2	3	3	2	2	3	7	7	8	0		BGLB009566-PB BGLB011941-PB BGLB012812-PB EmuJ_000195400.1 EmuJ_000758400.1 EmuJ_000800500.1 FBUS_09251 FBUS_09985 FBUS_10593 FGIG_02450 FGIG_07463 FGIG_12273 FHEP_01608 FHEP_04792 FHEP_10861 HmN_000105200.1 HmN_000305800.1 HmN_000649400.1 MS3_01247.1 MS3_04078.1 PHET_04475 PHET_10340 PHET_10767 PKEL_03279 PKEL_05076 PMIY_00209 PMIY_11974 PWES_03863 PWES_09886 Sjp_0023430 Sjp_0037610 Smp_049760.2…		4.328	5.596	6.452	4.057	5.565	6.912	6.175	2.486	15.695	14.228	9.021	4.77
	OG0000299	2	3	4	5	2	5	3	4	6	2	3	3	2	2	1	5	2	3	3	4	1		BGLB011911-PB BGLB013827-PB EmuJ_000491100.1 EmuJ_000711500.1 FBUS_04770 FBUS_06201 FBUS_10021 FBUS_10299 FBUS_10771 FBUS_11679 FGIG_01883 FGIG_02352 FGIG_02354 FGIG_02355 FHEP_01877 FHEP_06676 FHEP_06677 HmN_000526200.1 HmN_000790800.1 MS3_05049.1 MS3_08205.1 MS3_08395.1 PHET_00928 PHET_10202 PHET_10879 PKEL_00124 PKEL_00125 PKEL_00432 PKEL_00433 PMIY_01616 PMIY_08897 PWES_02455 PWES_08385 PWES_…		49.115	62.021	53.726	53.854	51.013	45.505	34.978	30.827	133.949	130.888	125.477	13.423
	OG0000300	2	4	2	3	3	2	3	3	4	3	3	3	3	3	2	4	2	5	5	5	1		BGLB012065-PB BGLB016352-PG EmuJ_000253800.1 EmuJ_000256400.1 EmuJ_000543500.1 FBUS_05202 FBUS_06033 FBUS_10874 FBUS_10996 FGIG_04026 FGIG_06791 FGIG_08833 FHEP_02387 FHEP_05486 FHEP_07640 HmN_000372700.1 HmN_000374600.1 HmN_000582600.1 MS3_02394.1 MS3_05453.1 MS3_08656.1 PHET_05296 PHET_05439 PHET_09436 PHET_11902 PKEL_06053 PKEL_08625 PMIY_01776 PMIY_09182 PWES_00892 PWES_05660 PWES_06160 Sjp_0…		23.927	26.558	21.145	22.528	19.479	16.577	17.445	13.427	33.392	39.377	48.352	12.897
	OG0000301	2	4	2	2	2	1	2	2	4	2	3	7	2	2	4	1	5	5	5	5	3		BGLB017056-PA BGLB018752-PB BGLB035606-PA BGLB037102-PA BGLB039596-PA EmuJ_000729100.1 EmuJ_000957900.1 FBUS_03218 FBUS_06005 FBUS_06895 FBUS_10431 FGIG_07340 FGIG_10747 FHEP_04304 FHEP_07511 HmN_000189000.1 HmN_000464700.1 MS3_05540.1 MS3_07655.1 MS3_07656.1 PHET_05109 PHET_08034 PHET_08277 PHET_11169 PKEL_01023 PKEL_01483 PMIY_01835 PMIY_08717 PWES_03652 PWES_04013 Sjp_0016030 Sjp_0050280 Sjp_0…		22.604	23.587	15.098	20.93	22.54	9.164	12.722	8.339	14.489	15.665	61.487	8.816
	OG0000302	4	4	3	4	3	2	4	3	4	2	2	3	3	6	4	4	1	2	2	2	3		BGLB026756-PA EmuJ_000150600.1 EmuJ_000666800.1 EmuJ_001061600.1 FBUS_05068 FBUS_07021 FBUS_07022 FBUS_10698 FGIG_00526 FGIG_02833 FGIG_09912 FHEP_01893 FHEP_07761 FHEP_09239 FHEP_10841 HmN_000006800.1 HmN_000007100.1 HmN_000498900.1 HmN_002092100.1 HmN_002190700.1 HmN_002190800.1 MS3_02443.1 MS3_10085.1 PHET_03329 PHET_04201 PHET_05872 PHET_07878 PKEL_00460 PKEL_04399 PKEL_07872 PMIY_02937 PMIY_…		209.491	150.835	326.264	287.975	277.027	71.483	101.974	117.398	123.427	115.73	52.273	218.442
	OG0000303	5	5	5	5	7	6	5	5	5	5	5	5	1	0	0	1	0	0	0	0	0		EmuJ_000325500.1 FBUS_01309 FBUS_07209 FBUS_07210 FBUS_07211 FBUS_08270 FGIG_00362 FGIG_04680 FGIG_08404 FGIG_09302 FGIG_09303 FHEP_01370 FHEP_03182 FHEP_03183 FHEP_03184 FHEP_03185 MS3_05958.1 MS3_05960.1 MS3_08443.1 MS3_08444.1 MS3_08446.1 PHET_03682 PHET_03683 PHET_03912 PHET_04070 PHET_06753 PKEL_05681 PKEL_06507 PKEL_06508 PKEL_08467 PKEL_12176 PMIY_01167 PMIY_01169 PMIY_07744 PMIY_07746 PMI…		580.043	983.597	892.903	937.145	738.497	729.723	957.236	691.826	94.023	146.244	84.04	798.411
	OG0000304	2	2	4	4	6	2	5	6	5	4	7	6	2	3	4	3	0	0	0	0	0		EmuJ_000424200.1 EmuJ_000926400.1 FBUS_00740 FBUS_01153 FBUS_01154 FBUS_01392 FBUS_07706 FGIG_01499 FGIG_01500 FGIG_01501 FGIG_01803 FGIG_02378 FGIG_11160 FHEP_00016 FHEP_00222 FHEP_00958 FHEP_03302 FHEP_03562 HmN_000206200.1 HmN_000206300.1 HmN_000445900.1 MS3_01966.1 MS3_05159.1 MS3_05160.1 MS3_05785.1 MS3_05786.1 MS3_08002.1 MS3_10665.1 PHET_00149 PHET_06469 PKEL_10200 PKEL_10882 PKEL_11576 PK…		0.127	0	0.209	0	0.013	0.955	0.267	0.033	0.387	0.537	0	0.094
	OG0000305	3	4	2	1	2	4	2	2	2	2	2	4	3	3	2	3	6	6	5	6	0		BGLB001174-PB BGLB001175-PB BGLB007472-PB BGLB011709-PB BGLB025670-PA BGLB040065-PA EmuJ_000844000.1 EmuJ_000866400.1 EmuJ_001132200.1 FBUS_04979 FBUS_08476 FGIG_05420 FGIG_06985 FHEP_09975 FHEP_09980 HmN_000408300.1 HmN_000531100.1 HmN_000817100.1 MS3_08040.1 MS3_08815.1 PHET_07676 PHET_09651 PHET_11176 PHET_12387 PKEL_10195 PKEL_11774 PMIY_06737 PMIY_08918 PMIY_12422 PWES_02436 Sjp_0012750 Sjp_…		20.927	23.578	16.902	22.196	19.96	4.15	12.084	4.562	17.043	16.584	29.654	4.56
	OG0000306	3	3	3	5	0	0	2	1	1	4	4	3	4	7	1	1	9	4	2	6	1		BGLB002188-PB BGLB002192-PB BGLB005697-PB BGLB005877-PB BGLB011540-PB BGLB019544-PA BGLB027421-PA BGLB034132-PA BGLB035561-PA EmuJ_000393300.1 EmuJ_000393400.1 EmuJ_000752700.1 EmuJ_000752800.1 FBUS_08562 FGIG_11216 FHEP_07931 FHEP_10913 HmN_000719900.1 HmN_000720100.1 HmN_000720200.1 HmN_000733600.1 HmN_000733700.1 HmN_002127300.1 HmN_002219900.1 MS3_08907.1 MS3_08908.1 MS3_09070.1 MS3_10588.1 P…		3.618	3.824	5.483	3.691	2.788	1.598	2.256	1.915	2.285	4.617	5.354	0.869
	OG0000307	3	3	4	3	3	3	3	3	3	2	2	3	2	3	0	0	9	5	5	5	0		BGLB003211-PB BGLB009332-PB BGLB009599-PB BGLB010127-PB BGLB017248-PA BGLB022520-PA BGLB027278-PA BGLB032650-PA BGLB033132-PA EmuJ_000196200.1 EmuJ_000833200.1 FBUS_05887 FBUS_06879 FBUS_08328 FGIG_00344 FGIG_03236 FGIG_04944 FHEP_03390 FHEP_03619 FHEP_07307 HmN_000011300.1 HmN_002094500.1 HmN_002188100.1 MS3_01300.1 MS3_06902.1 PHET_00310 PHET_01644 PHET_01978 PKEL_03659 PKEL_03661 PKEL_09651 PK…		4.186	8.876	6.011	7.337	6.85	6.272	8.6	3.382	27.535	24.702	24.08	2.673
	OG0000308	2	2	2	2	3	3	2	2	2	2	3	3	6	4	2	10	3	2	4	3	2		BGLB003968-PB BGLB008677-PD BGLB025317-PA EmuJ_000715400.1 EmuJ_001001900.1 EmuJ_001035200.1 EmuJ_001035400.1 EmuJ_001078000.1 EmuJ_001078100.1 FBUS_00529 FBUS_03941 FGIG_07077 FGIG_07475 FHEP_01514 FHEP_09289 HmN_000441000.1 HmN_000541500.1 HmN_000630000.1 HmN_000868200.1 MS3_03062.1 MS3_03068.1 MS3_08937.1 PHET_02901 PHET_04313 PKEL_03887 PKEL_08162 PMIY_04560 PMIY_06496 PWES_03365 PWES_08808 S…		40.937	47.053	36.319	32.703	37.056	36.825	18.879	23.466	46.966	54.531	45.686	18.769
	OG0000309	3	5	3	4	1	3	5	4	7	3	2	3	1	2	2	1	3	4	4	4	0		BGLB006836-PB BGLB021237-PA BGLB021479-PA EmuJ_000352300.1 FBUS_00548 FBUS_06012 FBUS_09931 FBUS_09932 FBUS_10478 FBUS_10479 FBUS_10985 FGIG_03853 FGIG_06013 FGIG_08533 FGIG_10760 FHEP_04296 FHEP_04936 FHEP_04937 FHEP_05847 FHEP_10219 HmN_000317100.1 HmN_000328500.1 MS3_01742.1 MS3_03176.1 PHET_04467 PHET_04796 PHET_06875 PHET_09883 PHET_09884 PKEL_00265 PKEL_00266 PKEL_11726 PMIY_04248 PMIY_0543…		6.761	7.736	5.815	7.385	5.332	1.346	0.571	1.041	21.162	12.587	29.134	2.135
	OG0000310	3	2	1	2	2	2	1	1	1	3	1	3	1	1	5	1	4	9	13	7	1		BGLB010804-PB BGLB012742-PB BGLB023307-PA BGLB024817-PA EmuJ_000970500.1 FBUS_02578 FGIG_10094 FHEP_09700 HmN_000118200.1 MS3_06362.1 PHET_06077 PHET_10614 PKEL_04843 PMIY_04105 PMIY_07757 PMIY_07859 PWES_00282 PWES_03838 Sjp_0006800 Sjp_0007750 Sjp_0085930 Smp_013040.1 Smp_136730.1 Smp_326170.1 T265_01444 T265_01821 csin107649 csin111731 genemark-scf7180006953401-processed-gene-0.8-mRNA-1 maker-…		968.538	603.513	387.983	304.391	437.709	907.135	550.288	210.422	42.046	35.188	85.726	400.161
	OG0000311	2	2	2	2	6	3	4	3	4	2	2	4	3	3	3	2	1	4	6	5	1		BGLB013929-PB EmuJ_000409900.1 EmuJ_000447400.1 EmuJ_001045600.1 FBUS_03526 FBUS_05315 FBUS_07913 FBUS_10777 FGIG_01039 FGIG_03266 FGIG_05234 FHEP_02252 FHEP_04922 FHEP_07806 FHEP_08608 HmN_000260600.1 HmN_000688700.1 HmN_000818900.1 MS3_05855.1 MS3_06828.1 PHET_02826 PHET_06328 PKEL_04475 PKEL_08029 PMIY_03904 PMIY_05160 PWES_02567 PWES_04134 Sjp_0068560 Sjp_0087290 Sjp_0118030 Sjp_0122800 Smp_1…		13.7	16.433	14.857	14.971	15.605	19.129	18.959	12.327	19.06	18.771	14.973	11.488
	OG0000312	4	4	3	4	3	3	4	4	4	2	2	2	2	2	2	5	1	4	4	5	0		BGLB016903-PG EmuJ_000067900.1 EmuJ_001128100.1 FBUS_01973 FBUS_02467 FBUS_02721 FBUS_08244 FGIG_02405 FGIG_02440 FGIG_02956 FGIG_05825 FHEP_00154 FHEP_01778 FHEP_03149 FHEP_07710 HmN_000273200.1 HmN_000682900.1 MS3_05207.1 MS3_09474.1 PHET_00365 PHET_03137 PHET_07524 PHET_09872 PKEL_00295 PKEL_03308 PKEL_05559 PMIY_01058 PMIY_03874 PMIY_06768 PMIY_10474 PWES_00730 PWES_02761 PWES_06335 PWES_1032…		4.061	3.597	3.952	3.757	4.663	4.148	4.656	1.022	16.423	12.083	15.58	1.343
	OG0000313	16	11	7	10	4	9	1	1	1	0	0	0	0	0	3	1	0	0	0	0	0		FBUS_11038 FGIG_09835 FHEP_03237 PHET_04657 PHET_04658 PHET_05450 PHET_07487 PHET_09011 PHET_10658 PHET_11078 PHET_11251 PHET_11347 PHET_11387 PHET_12102 PKEL_02043 PKEL_02044 PKEL_08083 PKEL_10768 PKEL_12320 PKEL_12321 PKEL_12322 PMIY_04455 PMIY_04456 PMIY_04457 PMIY_04458 PMIY_04693 PMIY_06352 PMIY_07288 PMIY_07289 PMIY_07530 PMIY_07760 PMIY_09334 PMIY_09335 PMIY_09486 PMIY_09682 PMIY_09892 PMI…		0.964	1.042	0.447	1.001	0.668	0.03	0.183	0.057	1.482	1.826	0.42	0.905
	OG0000314	0	3	1	4	7	0	0	0	0	0	28	1	0	20	0	0	0	0	0	0	0		HmN_000354800.1 HmN_000355100.1 HmN_000377900.1 HmN_000378000.1 HmN_000548600.1 HmN_000559900.1 HmN_000706900.1 HmN_000738600.1 HmN_000743600.1 HmN_000802200.1 HmN_000802400.1 HmN_000809300.1 HmN_000841500.1 HmN_000893700.1 HmN_000899800.1 HmN_002027200.1 HmN_002027300.1 HmN_002071200.1 HmN_002131000.1 HmN_002176000.1 MS3_00581.1 MS3_01033.1 MS3_01707.1 MS3_02565.1 MS3_03290.1 MS3_04055.1 MS3_046…		-	-	-	-	-	0	0	0	8.206	7.295	9.565	0
	OG0000315	7	7	5	6	1	1	2	2	2	2	1	2	1	1	3	4	3	3	3	4	3		BGLB000066-PC BGLB000079-PB BGLB027400-PA EmuJ_000374800.1 FBUS_06350 FBUS_08785 FGIG_00941 FGIG_06396 FHEP_06815 FHEP_11167 HmN_000272600.1 MS3_03513.1 PHET_00476 PHET_00885 PHET_00886 PHET_02033 PHET_05208 PHET_06298 PHET_09235 PKEL_05477 PKEL_06446 PKEL_07875 PKEL_10165 PKEL_12017 PMIY_02433 PMIY_03364 PMIY_03365 PMIY_05709 PMIY_08271 PMIY_10285 PMIY_12551 PWES_03271 PWES_03272 PWES_04048 PWES…		190.063	196.663	160.646	165.151	168.596	53.388	97.526	237.834	301.318	241.212	323.773	744.479
	OG0000316	5	4	2	3	3	4	3	3	3	3	3	4	2	2	2	5	2	3	3	3	1		BGLB001979-PB BGLB008453-PB EmuJ_000090300.1 EmuJ_000744500.1 FBUS_04479 FBUS_07430 FBUS_11339 FGIG_02735 FGIG_08655 FGIG_09084 FHEP_04008 FHEP_04020 FHEP_05409 HmN_000253600.1 HmN_002125900.1 MS3_01458.1 MS3_07183.1 MS3_10436.1 PHET_02102 PHET_02103 PHET_04344 PHET_04716 PKEL_03430 PKEL_05934 PMIY_01211 PMIY_01212 PMIY_01213 PMIY_05616 PMIY_08955 PWES_00964 PWES_04790 PWES_07265 Sjp_0030840 Sjp_…		8.619	9.246	9.243	7.862	8.218	10.723	17.228	7.311	55.993	47.475	45.195	6.632
	OG0000317	3	2	3	2	4	2	2	3	2	1	1	1	2	2	4	2	8	6	6	6	1		BGLB002482-PH BGLB006993-PB BGLB021021-PA BGLB029086-PA BGLB031489-PA BGLB036573-PA BGLB038381-PA BGLB038492-PA EmuJ_000158250.1 EmuJ_001115000.1 FBUS_01035 FBUS_05285 FGIG_05860 FGIG_08083 FGIG_08677 FHEP_00176 FHEP_00226 HmN_000132600.1 HmN_000625100.1 MS3_05144.1 PHET_02443 PHET_07077 PKEL_04457 PKEL_09942 PKEL_10720 PMIY_01757 PMIY_01759 PMIY_06880 PWES_01497 PWES_06557 Sjp_0102030 Smp_170910…		3.097	3.571	2.837	2.677	2.627	8.154	3.356	2.826	9.563	9.704	9.233	3.779
	OG0000318	3	3	1	4	3	2	2	2	4	2	6	4	2	4	4	3	2	4	4	4	0		BGLB004007-PE BGLB022764-PA EmuJ_000820500.1 EmuJ_001102400.1 FBUS_05765 FBUS_08103 FBUS_08751 FBUS_09062 FGIG_03065 FGIG_06700 FHEP_03405 FHEP_05841 HmN_000018300.1 HmN_000951400.1 HmN_000951700.1 HmN_002055900.1 MS3_04524.1 MS3_04525.1 MS3_04529.1 MS3_08615.1 MS3_08616.1 MS3_10321.1 PHET_02871 PHET_06884 PHET_11083 PKEL_02167 PMIY_00738 PMIY_10269 PMIY_10723 PWES_04201 PWES_06198 PWES_06864 PWE…		29.456	33.803	34.461	24.656	33.094	17.329	10.727	8.297	99.377	68.395	101.284	8.427
	OG0000319	2	2	2	2	9	4	2	2	2	2	2	2	3	2	2	4	3	3	5	4	4		BGLB005882-PB BGLB012522-PB BGLB016622-PA EmuJ_000107000.1 EmuJ_000544600.1 EmuJ_000778600.1 FBUS_02253 FBUS_09970 FGIG_06204 FGIG_08713 FHEP_05084 FHEP_10692 HmN_000025800.1 HmN_000581600.1 MS3_03393.1 MS3_10221.1 PHET_00723 PHET_01826 PKEL_01440 PKEL_11157 PMIY_00086 PMIY_04513 PWES_02265 PWES_04499 Sjp_0025150 Sjp_0038170 Smp_072950.1 Smp_079310.1 T265_05156 T265_05271 T265_05603 T265_05604 T2…		150.498	156.384	199.398	174.332	164.532	154.929	164.143	162.92	52.221	43.261	47.753	150.97
	OG0000320	3	3	3	3	3	3	3	3	3	3	3	3	5	6	2	3	5	2	3	1	0		BGLB006004-PB BGLB006844-PB BGLB006845-PB BGLB016101-PA BGLB016608-PA EmuJ_000330900.1 EmuJ_000413500.1 EmuJ_000428400.1 EmuJ_001129000.1 EmuJ_001129100.1 FBUS_00814 FBUS_03447 FBUS_04144 FGIG_04137 FGIG_05875 FGIG_07468 FHEP_01356 FHEP_03435 FHEP_08854 HmN_000263500.1 HmN_000612000.1 HmN_000697300.1 HmN_000935600.1 HmN_000936200.1 HmN_002223400.1 MS3_03655.1 MS3_05000.1 MS3_09975.1 PHET_01699 PH…		44.982	38.182	46.742	48.883	39.639	14.952	41.113	38.316	7.234	5.296	30.019	43.457
	OG0000321	3	4	4	3	3	3	2	2	3	2	3	4	5	2	3	6	4	2	2	2	1		BGLB006732-PB BGLB007683-PB BGLB013835-PB BGLB013836-PB EmuJ_000713700.1 EmuJ_000928300.1 EmuJ_002115600.1 EmuJ_002115700.1 EmuJ_002115900.1 FBUS_01689 FBUS_04086 FBUS_10060 FGIG_02940 FGIG_04918 FHEP_00381 FHEP_01430 HmN_000518100.1 HmN_000524900.1 MS3_01400.1 MS3_03056.1 MS3_03065.1 PHET_08167 PHET_09013 PHET_09753 PHET_10158 PKEL_06800 PKEL_07830 PKEL_09005 PKEL_11727 PMIY_08528 PMIY_08758 PMI…		16.993	23.463	17.866	17.169	17.163	44.177	26.747	26.837	17.069	12.053	33.495	32.493
	OG0000322	3	3	2	2	2	2	2	2	3	2	2	2	2	2	2	16	6	2	2	2	2		BGLB007607-PB BGLB020014-PA BGLB020789-PA BGLB022678-PA BGLB030120-PA BGLB037931-PA EmuJ_000119000.1 EmuJ_000440700.1 FBUS_02928 FBUS_08505 FBUS_09757 FGIG_01963 FGIG_10998 FHEP_05270 FHEP_07091 HmN_000025000.1 HmN_000729400.1 MS3_09952.1 MS3_11234.1 PHET_08223 PHET_11283 PHET_11784 PKEL_05822 PKEL_06296 PMIY_04087 PMIY_11555 PMIY_12310 PWES_07170 PWES_09644 Sjp_0050140 Sjp_0072420 Smp_012470.1 S…		137.099	149.112	131.292	141.16	118.292	139.22	121.31	84.335	92.903	89.162	62.591	75.753
	OG0000323	3	5	7	6	2	3	1	1	2	1	2	3	2	1	2	2	14	2	2	2	0		BGLB008953-PB BGLB012250-PB BGLB013573-PB BGLB013574-PB BGLB017148-PA BGLB017582-PA BGLB021228-PA BGLB022180-PA BGLB022693-PA BGLB025223-PA BGLB030241-PA BGLB030499-PA BGLB031298-PA BGLB037171-PA EmuJ_000622600.1 EmuJ_000622700.1 FBUS_00460 FBUS_00461 FGIG_02447 FHEP_00945 HmN_000899100.1 MS3_02149.1 MS3_02150.1 PHET_01926 PHET_01927 PHET_01928 PHET_03572 PHET_04553 PKEL_03402 PKEL_05068 PKEL_089…		0.42	0.321	0.15	0.226	0.782	0.019	0.095	0.119	2.101	2.156	1.548	1.072
	OG0000324	3	2	4	4	2	2	3	3	2	5	6	4	3	2	2	2	7	3	2	2	0		BGLB010780-PB BGLB024495-PA BGLB024500-PA BGLB029731-PA BGLB033971-PA BGLB036163-PA BGLB037852-PA EmuJ_000640000.1 EmuJ_000961200.1 EmuJ_000961300.1 FBUS_03967 FBUS_04400 FGIG_00625 FGIG_03271 FGIG_12225 FHEP_07941 FHEP_09434 FHEP_10133 HmN_000186200.1 HmN_000831100.1 MS3_03982.1 MS3_07801.1 MS3_07803.1 MS3_07806.1 MS3_08183.1 MS3_11519.1 PHET_07342 PHET_08646 PKEL_05292 PKEL_05293 PKEL_05294 PKE…		19.867	9.131	21.289	12.89	14.851	3.049	3.497	2.763	6.959	7.212	5.608	4.458
	OG0000325	3	3	5	2	6	3	2	3	2	3	4	5	2	2	3	2	1	3	6	3	0		BGLB016447-PB EmuJ_000236300.1 EmuJ_000522900.1 FBUS_00196 FBUS_00385 FGIG_03779 FGIG_11566 FGIG_11647 FHEP_00090 FHEP_06300 HmN_000368100.1 HmN_000532500.1 MS3_01009.1 MS3_01015.1 MS3_02354.1 MS3_02663.1 PHET_00641 PHET_01846 PHET_02150 PKEL_01444 PKEL_01445 PKEL_06562 PKEL_09683 PKEL_10651 PMIY_00300 PMIY_01622 PMIY_02334 PWES_00133 PWES_00183 Sjp_0009790 Sjp_0052720 Sjp_0082150 Sjp_0096360 Sjp…		0.361	0.458	0.311	0.213	0.223	0.025	0.376	1.08	0.63	1.42	2.74	0.142
	OG0000326	0	0	0	0	0	0	0	0	0	0	0	0	0	0	0	0	1	26	5	31	0		BGLB028609-PA sp|A0A0G2JMD5|PRA33_HUMAN sp|A3QJZ6|PRA22_HUMAN sp|A3QJZ7|PRA27_HUMAN sp|A6NGN4|PRA25_HUMAN sp|A6NHZ5|LR14B_HUMAN sp|H0Y7S4|PRA26_HUMAN sp|O60809|PRA10_HUMAN sp|O60810|PRAM4_HUMAN sp|O60811|PRAM2_HUMAN sp|O60813|PRA11_HUMAN sp|O95521|PRAM1_HUMAN sp|O95522|PRA12_HUMAN sp|P78395|PRAME_HUMAN sp|Q15048|LRC14_HUMAN sp|Q569B5|LRC14_RAT sp|Q5SWL7|PRA14_HUMAN sp|Q5SWL8|PRA19_HUMAN sp|Q5TYX0…		-	-	-	-	-	-	-	-	-	-	-	-
	OG0000327	0	0	0	0	0	0	0	1	0	0	0	26	0	0	0	0	0	1	8	27	0		FGIG_07746 Sjp_0066650 Sjp_0103150 Sjp_0103160 Sjp_0103180 Sjp_0106000 Sjp_0110040 Sjp_0117590 Sjp_0118790 Sjp_0119650 Sjp_0119720 Sjp_0119740 Sjp_0119770 Sjp_0123280 Sjp_0123610 Sjp_0124010 Sjp_0124560 Sjp_0124800 Sjp_0125230 Sjp_0125300 Sjp_0125850 Sjp_0126050 Sjp_0127340 Sjp_0128330 Sjp_0128600 Sjp_0128610 Sjp_0132900 sp|O00370|LORF2_HUMAN tr|A0A0G2JUM9|A0A0G2JUM9_RAT tr|A0A0G2JVY3|A0A0G2JVY3_…		-	-	-	-	-	-	-	-	-	-	-	-
	OG0000328	2	1	1	4	5	15	7	5	6	7	8	2	0	0	0	0	0	0	0	0	0		FBUS_01337 FBUS_01412 FBUS_01413 FBUS_01414 FBUS_03790 FBUS_07940 FGIG_04435 FGIG_05628 FGIG_09531 FGIG_10073 FGIG_12425 FHEP_02766 FHEP_02767 FHEP_02768 FHEP_07417 FHEP_08214 FHEP_09563 FHEP_09564 MS3_00314.1 MS3_00323.1 MS3_00325.1 MS3_00328.1 MS3_00331.1 MS3_00332.1 MS3_00333.1 MS3_06355.1 PHET_00221 PKEL_07065 PMIY_05524 PMIY_11819 PWES_00216 PWES_03657 PWES_07228 PWES_10028 Sjp_0032160 Sjp_0…		0.241	0	0	0	0.17	0	0.591	0	0.238	0.256	0.056	0.139
	OG0000329	0	0	0	0	0	0	0	0	0	0	0	0	0	0	1	4	44	5	4	4	0		BGLB000018-PA BGLB000038-PB BGLB000054-PB BGLB000071-PA BGLB000078-PA BGLB000082-PA BGLB000089-PB BGLB000106-PB BGLB000142-PB BGLB000144-PA BGLB000165-PB BGLB000173-PB BGLB000174-PA BGLB000190-PB BGLB000192-PF BGLB000216-PB BGLB000217-PB BGLB000219-PB BGLB003659-PB BGLB003660-PB BGLB005506-PB BGLB005507-PB BGLB010501-PB BGLB011438-PB BGLB013412-PB BGLB013660-PB BGLB017574-PC BGLB019206-PA BGLB020…		-	-	-	-	-	-	-	-	-	-	-	-
	OG0000330	3	3	2	4	4	2	3	3	3	3	4	5	2	2	2	2	3	4	4	4	0		BGLB000960-PC BGLB006422-PB BGLB020941-PA EmuJ_000413300.1 EmuJ_001184700.1 FBUS_01270 FBUS_03055 FBUS_06167 FGIG_06611 FGIG_10096 FGIG_10578 FHEP_03120 FHEP_04698 FHEP_06330 HmN_000062700.1 HmN_000264600.1 MS3_01389.1 MS3_07942.1 MS3_08981.1 MS3_10566.1 PHET_00893 PHET_03622 PHET_08623 PKEL_07441 PKEL_10356 PMIY_00950 PMIY_06665 PMIY_09738 PWES_01261 PWES_03120 PWES_06821 PWES_06822 Sjp_0000210 …		18.847	12.27	8.853	8.746	10.21	11.833	3.831	7.581	4.022	5.112	30.678	2.793
	OG0000331	3	6	2	3	4	5	2	2	2	2	2	2	2	3	2	1	5	5	5	4	0		BGLB002473-PB BGLB010566-PB BGLB021915-PA BGLB034296-PA BGLB035122-PA EmuJ_000283300.1 EmuJ_000635000.1 FBUS_04981 FBUS_09380 FGIG_07825 FGIG_07829 FHEP_06692 FHEP_09480 HmN_000622100.1 HmN_000882000.1 HmN_000883000.1 MS3_00593.1 MS3_05057.1 PHET_03395 PHET_04060 PHET_07653 PHET_10670 PHET_10692 PHET_12022 PKEL_07704 PKEL_10932 PMIY_00825 PMIY_05465 PMIY_05613 PWES_05870 PWES_08630 PWES_11026 Sjp…		24.099	32.69	40.106	42.119	30.492	21.032	19.7	21.837	6.981	16.381	58.623	22.844
	OG0000332	2	2	2	3	2	3	2	2	3	2	3	2	2	2	3	0	6	7	7	7	0		BGLB003278-PB BGLB010540-PB BGLB012322-PB BGLB027274-PA BGLB031897-PA BGLB035307-PA EmuJ_000341400.1 EmuJ_000436900.1 FBUS_01418 FBUS_04292 FBUS_10504 FGIG_01202 FGIG_02306 FHEP_01387 FHEP_06472 HmN_000474300.1 HmN_000495600.1 MS3_01255.1 MS3_01266.1 MS3_05061.1 PHET_00729 PHET_07566 PKEL_02709 PKEL_06347 PMIY_00290 PMIY_09397 PWES_00794 PWES_07587 PWES_10500 Sjp_0015710 Sjp_0015720 Smp_125370.1 …		4.968	3.567	5.051	3.909	3.805	8.847	9.959	15.515	13.846	11.369	7.189	5.387
	OG0000333	4	3	4	3	6	3	3	3	3	3	3	3	3	3	3	5	1	2	2	2	0		BGLB003357-PB EmuJ_000581400.1 EmuJ_000922600.1 EmuJ_001126800.1 FBUS_03947 FBUS_06196 FBUS_06234 FGIG_00808 FGIG_05137 FGIG_08121 FHEP_00924 FHEP_02415 FHEP_03040 HmN_000101300.1 HmN_000332700.1 HmN_000683400.1 MS3_00088.1 MS3_03124.1 MS3_07217.1 PHET_04373 PHET_05367 PHET_07395 PKEL_00611 PKEL_07934 PKEL_08406 PKEL_09368 PMIY_00921 PMIY_04324 PMIY_10026 PMIY_12342 PWES_00154 PWES_00788 PWES_084…		20.305	15.102	12.121	10.19	11.584	6.1	3.724	5.1	20.148	17.212	55.237	6.096
	OG0000334	2	2	3	2	2	2	2	3	2	2	2	3	1	1	3	3	5	7	7	7	1		BGLB003696-PM BGLB007983-PB BGLB016826-PB BGLB040123-PB BGLB040124-PA EmuJ_000175600.1 FBUS_01384 FBUS_06505 FGIG_00855 FGIG_06022 FGIG_09056 FHEP_00900 FHEP_02627 HmN_000607100.1 MS3_01834.1 MS3_07952.1 PHET_01311 PHET_03424 PKEL_00667 PKEL_03733 PKEL_12735 PMIY_02517 PMIY_04285 PWES_00175 PWES_00314 Sjp_0082990 Sjp_0092230 Sjp_0113980 Smp_083770.1 Smp_343430.1 T265_07620 T265_13598 csin100151 c…		10.839	17.018	13.252	13.194	13.686	12.188	15.619	14.129	12.648	13.899	24.453	17.614
	OG0000335	2	2	4	3	3	3	3	3	3	3	2	3	4	14	3	2	3	0	0	0	2		BGLB005112-PA BGLB010574-PB BGLB031267-PA EmuJ_000202700.1 EmuJ_000793900.1 EmuJ_000804100.1 EmuJ_000856500.1 FBUS_01736 FBUS_02821 FBUS_07445 FGIG_02700 FGIG_05561 FGIG_05915 FHEP_01252 FHEP_03155 FHEP_04642 HmN_000108400.1 HmN_000108500.1 HmN_000108600.1 HmN_000108700.1 HmN_000434200.1 HmN_000517700.1 HmN_000517900.1 HmN_000668300.1 HmN_000668400.1 HmN_000888800.1 HmN_000926700.1 HmN_000926800.…		17.936	14.562	14.989	16.703	16.476	9.084	20.947	6.999	30.803	41.345	36.596	6.359
	OG0000336	5	2	2	3	11	12	5	4	2	1	1	1	1	0	2	2	4	1	2	1	0		BGLB007348-PB BGLB014310-PB BGLB023810-PA BGLB039826-PA EmuJ_000682900.1 FBUS_06455 FBUS_08990 FGIG_01929 FGIG_01930 FGIG_01931 FGIG_09706 FHEP_09347 FHEP_09348 FHEP_09349 FHEP_09638 FHEP_10479 MS3_06400.1 PHET_02751 PHET_05736 PKEL_10425 PKEL_10801 PMIY_08587 PMIY_09212 PMIY_12150 PMIY_12500 PMIY_12606 PWES_07617 PWES_08785 PWES_11952 Sjp_0084320 Smp_194840.1 T265_00685 T265_02301 T265_06366 T26…		643.04	223.786	400.793	342.671	472.139	645.782	409.573	616.592	13.41	57.115	104.761	1512.68
	OG0000337	3	4	3	2	3	3	3	3	3	3	3	3	3	2	1	3	4	3	5	4	1		BGLB007921-PB BGLB011736-PB BGLB013297-PB BGLB013892-PB EmuJ_000843000.1 EmuJ_000968500.1 EmuJ_001089100.1 FBUS_01678 FBUS_05850 FBUS_08288 FGIG_05896 FGIG_09555 FGIG_09771 FHEP_01791 FHEP_03415 FHEP_06827 HmN_000116200.1 HmN_000424000.1 MS3_03609.1 MS3_05794.1 MS3_08102.1 PHET_04019 PHET_06027 PHET_11101 PHET_12111 PKEL_02027 PKEL_03054 PKEL_03373 PMIY_03487 PMIY_08041 PMIY_10353 PWES_00586 PWES…		45.752	49.467	49.309	51.772	46.197	24.674	36.153	19.824	10.511	9.168	4.518	38.58
	OG0000338	3	3	4	4	3	3	3	3	3	3	2	6	1	2	1	4	2	4	4	4	0		BGLB010694-PB BGLB025700-PA EmuJ_001095500.1 FBUS_02858 FBUS_03099 FBUS_08011 FGIG_03804 FGIG_04458 FGIG_06635 FHEP_00609 FHEP_03609 FHEP_04759 HmN_002091000.1 HmN_002186900.1 MS3_01582.1 MS3_09697.1 PHET_00868 PHET_08531 PHET_09388 PKEL_00820 PKEL_02430 PKEL_05470 PKEL_10335 PMIY_01548 PMIY_02707 PMIY_08565 PWES_00975 PWES_01370 PWES_07703 PWES_09200 Sjp_0023530 Sjp_0034070 Sjp_0066210 Sjp_00704…		4.886	6.034	4.851	4.186	3.205	14.784	13.792	3.624	14.819	14.208	39.366	3.759
	OG0000339	2	4	9	2	2	3	2	2	2	2	5	4	2	2	3	2	1	4	4	5	0		BGLB016517-PD EmuJ_000781400.1 EmuJ_001041100.1 FBUS_02544 FBUS_04901 FGIG_02037 FGIG_07805 FHEP_03403 FHEP_06444 HmN_000031000.1 HmN_002252600.1 MS3_01622.1 MS3_01623.1 MS3_07817.1 MS3_07900.1 MS3_07902.1 PHET_01117 PHET_06928 PHET_09208 PHET_10690 PKEL_01969 PKEL_05712 PKEL_06292 PKEL_07331 PKEL_07332 PKEL_07333 PKEL_07334 PKEL_07480 PKEL_07687 PMIY_04095 PMIY_05993 PWES_00881 PWES_02247 Sjp_00…		5.758	5.612	6.507	7.028	6.341	4.42	2.516	2.584	21.214	23.407	22.466	3.545
	OG0000340	0	0	0	0	0	0	0	0	0	15	47	0	0	0	0	0	0	0	0	0	0		MS3_01743.1 MS3_01992.1 MS3_02820.1 MS3_02822.1 MS3_02827.1 MS3_03156.1 MS3_03247.1 MS3_04284.1 MS3_04314.1 MS3_04621.1 MS3_04622.1 MS3_04894.1 MS3_04895.1 MS3_05435.1 MS3_05466.1 MS3_05791.1 MS3_05792.1 MS3_06921.1 MS3_07268.1 MS3_07823.1 MS3_08143.1 MS3_09132.1 MS3_09153.1 MS3_09366.1 MS3_09405.1 MS3_09435.1 MS3_09486.1 MS3_09496.1 MS3_09668.1 MS3_09669.1 MS3_09792.1 MS3_09820.1 MS3_09821.1 MS3…		-	-	-	-	-	-	-	-	-	-	-	-
	OG0000341	0	0	0	0	0	0	0	0	0	0	0	0	0	2	0	1	39	7	6	6	0		BGLB000011-PA BGLB000019-PA BGLB000074-PB BGLB000096-PA BGLB000100-PA BGLB000116-PB BGLB000133-PA BGLB000140-PA BGLB000152-PB BGLB000177-PB BGLB000178-PA BGLB000179-PA BGLB000204-PB BGLB004529-PB BGLB004530-PB BGLB005196-PB BGLB005224-PB BGLB007076-PB BGLB011626-PB BGLB011627-PB BGLB014428-PB BGLB016934-PA BGLB016935-PA BGLB017605-PA BGLB017688-PA BGLB017893-PA BGLB018336-PA BGLB022646-PA BGLB023…		-	-	-	-	-	-	-	-	-	-	-	-
	OG0000342	2	4	3	2	3	2	2	2	1	2	2	4	2	2	1	1	14	4	4	4	0		BGLB000816-PB BGLB020681-PA BGLB024318-PA BGLB026097-PA BGLB026605-PA BGLB028357-PA BGLB029461-PA BGLB031602-PD BGLB031900-PA BGLB033104-PA BGLB033839-PA BGLB036382-PA BGLB036798-PA BGLB039138-PB EmuJ_000240400.1 EmuJ_000787300.1 FBUS_09584 FGIG_02372 FGIG_05210 FHEP_01030 FHEP_01179 HmN_000166600.1 HmN_000564500.1 MS3_01489.1 MS3_06955.1 PHET_00132 PHET_09982 PHET_11571 PHET_11868 PKEL_00466 PKE…		4.59	4.57	4.701	5.432	7.923	6.371	4.239	2.588	7.649	9.605	18.324	2.788
	OG0000343	3	2	5	4	2	2	3	5	3	2	3	4	2	2	4	2	4	3	3	3	0		BGLB001074-PB BGLB013815-PB BGLB016706-PA BGLB024726-PA EmuJ_000962900.1 EmuJ_000981300.1 FBUS_00008 FBUS_00010 FBUS_06121 FGIG_05899 FGIG_05900 FGIG_05902 FGIG_06840 FGIG_06841 FHEP_02717 FHEP_05874 FHEP_09924 HmN_000218500.1 HmN_000784600.1 MS3_00553.1 MS3_09610.1 MS3_10076.1 PHET_02483 PHET_05517 PKEL_00870 PKEL_04249 PKEL_08409 PKEL_08410 PKEL_09433 PMIY_02855 PMIY_07867 PMIY_11236 PWES_07140…		6.188	8.098	6.758	6.384	6.88	5.376	4.334	2.49	11.823	10.717	13.056	2.765
	OG0000344	6	8	3	7	4	3	3	3	4	4	4	5	3	1	1	1	1	0	0	0	0		BGLB001638-PB EmuJ_000107400.1 EmuJ_000107600.1 EmuJ_000107700.1 FBUS_04220 FBUS_04221 FBUS_05310 FBUS_08395 FGIG_03667 FGIG_06603 FGIG_10562 FHEP_03831 FHEP_03908 FHEP_03909 HmN_000298200.1 MS3_08468.1 MS3_08469.1 MS3_08470.1 MS3_09657.1 PHET_02061 PHET_02062 PHET_02527 PHET_02528 PHET_04830 PHET_07874 PHET_10351 PHET_11332 PKEL_05217 PKEL_11672 PKEL_12618 PMIY_04367 PMIY_05998 PMIY_06495 PMIY_0…		6.195	5.568	4.615	3.707	4.635	1.455	0.899	0.976	4.858	7.592	14.043	1.688
	OG0000345	5	3	2	3	2	3	3	4	2	2	3	4	2	3	4	3	2	3	3	3	2		BGLB003475-PB BGLB013418-PB EmuJ_000902700.1 EmuJ_001084800.1 FBUS_01261 FBUS_07004 FGIG_00734 FGIG_09258 FGIG_11214 FGIG_11905 FHEP_04534 FHEP_04754 FHEP_09654 HmN_000265000.1 HmN_000589400.1 HmN_002123300.1 MS3_06135.1 MS3_06143.1 MS3_07645.1 PHET_05495 PHET_08710 PHET_09784 PKEL_00216 PKEL_03784 PMIY_08959 PMIY_09099 PMIY_09237 PMIY_09655 PMIY_10980 PWES_06533 PWES_08225 PWES_09270 Sjp_0007890…		11.048	13.585	13.654	12.324	12.496	14.048	20.907	11.264	35.577	28.048	67.425	7.969
	OG0000346	2	2	1	2	2	2	2	2	2	2	3	3	1	2	3	3	6	7	6	8	0		BGLB007679-PB BGLB007945-PB BGLB009426-PB BGLB012198-PB BGLB016377-PA BGLB026342-PA EmuJ_000966300.1 FBUS_04438 FBUS_06808 FGIG_04931 FGIG_06182 FHEP_03869 FHEP_06620 HmN_000426400.1 HmN_002107500.1 MS3_00337.1 MS3_02516.1 MS3_09960.1 PHET_00495 PHET_05613 PKEL_10361 PMIY_06254 PMIY_11248 PWES_03931 PWES_10569 Sjp_0083570 Sjp_0083580 Sjp_0096970 Smp_118040.1 Smp_132410.1 T265_00683 T265_02545 csi…		0.297	0.362	0.171	0.9	3.521	0.178	1.258	0.279	2.257	1.261	2.263	0.538
	OG0000347	2	3	2	2	2	3	9	5	6	2	2	2	3	3	1	1	2	3	2	4	2		BGLB010720-PB BGLB012615-PB EmuJ_000098400.1 EmuJ_000567900.1 EmuJ_001183300.1 FBUS_03532 FBUS_03976 FBUS_08714 FBUS_09411 FBUS_09412 FBUS_10766 FGIG_02604 FGIG_04539 FGIG_06845 FGIG_08975 FGIG_09409 FHEP_03534 FHEP_04218 FHEP_06156 FHEP_07279 FHEP_08792 FHEP_09219 FHEP_10028 FHEP_10789 FHEP_10790 HmN_000061900.1 HmN_000797000.1 HmN_001021800.1 MS3_01698.1 MS3_11263.1 PHET_04494 PHET_08696 PHET_1…		28.075	33.237	26.523	26.493	32.625	34.876	18.618	16.381	58.448	49.692	62.232	37.466
	OG0000348	5	4	5	2	4	2	2	4	2	2	3	6	2	2	4	1	1	3	4	3	0		BGLB017161-PA EmuJ_001081150.1 EmuJ_001103400.1 FBUS_00964 FBUS_01803 FGIG_00677 FGIG_00679 FGIG_06993 FGIG_06994 FHEP_03847 FHEP_04168 HmN_000269000.1 HmN_000650800.1 MS3_02300.1 MS3_02306.1 MS3_03969.1 PHET_01677 PHET_04811 PHET_08941 PHET_12326 PKEL_01313 PKEL_01314 PKEL_01315 PKEL_01824 PKEL_09819 PMIY_05266 PMIY_06218 PMIY_09026 PMIY_12350 PMIY_12451 PWES_01042 PWES_03478 Sjp_0013060 Sjp_001…		1.126	2.173	0.81	1.87	1.223	0.616	1.523	2.173	5.739	3.443	8.791	1.744
	OG0000349	3	3	3	2	6	4	1	2	2	6	4	5	2	2	0	1	1	6	3	3	2		BGLB032916-PA EmuJ_000153200.1 EmuJ_001190800.1 FBUS_02236 FBUS_10646 FGIG_09596 FGIG_09954 FHEP_04766 HmN_000124000.1 HmN_002101500.1 MS3_05757.1 MS3_09175.1 MS3_09176.1 MS3_11273.1 PHET_05325 PHET_05326 PHET_11768 PKEL_03549 PKEL_03550 PKEL_06259 PMIY_09602 PMIY_10518 PMIY_10807 PWES_04431 PWES_04432 Sjp_0055340 Sjp_0055350 Sjp_0055360 Sjp_0112230 Sjp_0112240 Smp_005720.1 Smp_125200.2 Smp_30019…		595.646	373.489	69.547	61.785	280.666	24.08	21.434	33.67	41.028	69.833	26.904	39.676
	OG0000350	24	18	3	3	1	1	1	1	2	1	1	2	1	1	1	0	0	0	0	0	0		EmuJ_000665500.1 FBUS_03548 FBUS_03549 FGIG_01192 FHEP_02509 HmN_000054900.1 MS3_09147.1 PHET_00552 PHET_01649 PHET_04468 PHET_05055 PHET_07110 PHET_08029 PHET_08707 PHET_09612 PHET_09613 PHET_10804 PHET_11434 PHET_11454 PHET_11455 PHET_11744 PHET_11816 PHET_12191 PHET_12444 PHET_12468 PKEL_05567 PKEL_11585 PKEL_12224 PMIY_01046 PMIY_01047 PMIY_01300 PMIY_01398 PMIY_03611 PMIY_03612 PMIY_04290 PM…		1.716	1.548	1.641	1.242	1.496	0.136	0.194	0.203	1.383	2.784	4.399	0.232
	OG0000351	30	0	0	1	4	2	13	11	0	0	0	0	0	0	0	0	0	0	0	0	0		FGIG_00392 FGIG_01040 FGIG_02194 FGIG_02195 FGIG_02566 FGIG_03768 FGIG_08035 FGIG_09215 FGIG_09216 FGIG_10668 FGIG_11030 FHEP_03255 FHEP_03978 FHEP_05073 FHEP_05088 FHEP_08498 FHEP_09056 FHEP_09261 FHEP_09303 FHEP_09336 FHEP_09413 FHEP_09629 FHEP_10976 FHEP_11201 PMIY_00652 PMIY_00984 PMIY_01501 PMIY_01909 PMIY_02561 PMIY_03367 PMIY_03737 PMIY_04030 PMIY_05551 PMIY_07234 PMIY_07303 PMIY_07333 PMI…		0.235	0.23	0.241	0.176	0.483	-	-	-	-	-	-	2.119
	OG0000352	4	3	3	2	2	2	3	3	2	2	3	3	3	3	4	3	2	3	3	3	4		BGLB000498-PC BGLB006588-PD EmuJ_000597100.1 EmuJ_000894000.1 EmuJ_000894100.1 FBUS_04857 FBUS_08744 FGIG_04857 FGIG_04915 FGIG_04916 FHEP_05360 FHEP_05361 FHEP_07929 HmN_000027400.1 HmN_000027500.1 HmN_000084000.1 MS3_00863.1 MS3_04020.1 MS3_04032.1 PHET_05676 PHET_08111 PHET_08342 PKEL_01613 PKEL_07241 PKEL_08031 PMIY_07902 PMIY_08162 PMIY_08821 PMIY_09235 PWES_01625 PWES_04341 Sjp_0030650 Sjp_…		14.906	11.829	13.201	10.915	14.691	14.665	10.785	7.423	20.592	20.871	20.27	12.431
	OG0000353	3	4	3	6	2	3	4	4	3	2	3	3	1	1	1	3	2	4	4	4	0		BGLB000751-PB BGLB006365-PB EmuJ_000969500.1 FBUS_09085 FBUS_10158 FBUS_11614 FGIG_06526 FGIG_06527 FGIG_08168 FGIG_12697 FHEP_01236 FHEP_07968 FHEP_10352 FHEP_10958 HmN_000117200.1 MS3_07153.1 MS3_07657.1 MS3_07660.1 PHET_03933 PHET_07686 PHET_08149 PHET_11618 PKEL_03149 PKEL_08205 PKEL_08206 PMIY_07138 PMIY_09396 PMIY_09517 PWES_03733 PWES_04086 PWES_08652 PWES_10506 PWES_11283 PWES_11718 Sjp_0…		9.989	11.141	10.376	11.05	11.997	22.725	47.55	9.472	161.325	174.85	126.405	7.059
	OG0000354	3	4	3	3	3	2	4	3	3	3	3	3	2	2	2	4	2	3	3	3	2		BGLB000797-PB BGLB002356-PB EmuJ_000869800.1 EmuJ_001023700.1 FBUS_02599 FBUS_04799 FBUS_07242 FGIG_01520 FGIG_07634 FGIG_08634 FHEP_05831 FHEP_07421 FHEP_08501 FHEP_08502 HmN_000081500.1 HmN_000515100.1 MS3_00715.1 MS3_00733.1 MS3_05040.1 PHET_04146 PHET_07893 PHET_09511 PHET_11483 PKEL_03024 PKEL_08368 PKEL_09460 PMIY_04426 PMIY_08486 PMIY_08611 PWES_01344 PWES_06835 PWES_08273 Sjp_0018340 Sjp_…		63.401	62.065	61.549	55.348	64.023	29.969	28.955	30.006	46.398	46.868	42.631	44.883
	OG0000355	2	2	6	3	3	2	2	2	2	2	2	3	2	1	1	8	5	4	3	3	2		BGLB000856-PB BGLB001803-PB BGLB001851-PB BGLB004295-PB BGLB027704-PA EmuJ_000194600.1 EmuJ_000900600.1 FBUS_06677 FBUS_11599 FGIG_02105 FGIG_08208 FHEP_03901 FHEP_10760 HmN_000852800.1 MS3_00003.1 MS3_05366.1 PHET_00606 PHET_11109 PKEL_02684 PKEL_02685 PKEL_02686 PKEL_06189 PKEL_11546 PKEL_11548 PMIY_05092 PMIY_11566 PWES_00936 PWES_09560 PWES_10685 Sjp_0061330 Sjp_0092760 Sjp_0092770 Smp_013790…		29.593	39.939	36.925	46.939	33.878	87.612	46.704	31.591	40.253	32.265	16.259	12.313
	OG0000356	2	2	2	2	2	3	2	2	2	3	4	4	2	2	2	2	4	8	4	6	0		BGLB001194-PD BGLB001603-PC BGLB006911-PB BGLB008696-PB EmuJ_000040400.1 EmuJ_000425100.1 FBUS_04087 FBUS_06393 FGIG_00588 FGIG_10049 FHEP_00380 FHEP_02912 HmN_000574300.1 HmN_000820000.1 MS3_02725.1 MS3_06818.1 MS3_06819.1 MS3_11357.1 PHET_03609 PHET_06695 PKEL_03022 PKEL_05777 PMIY_01662 PMIY_04186 PWES_01863 PWES_04451 Sjp_0036710 Sjp_0070890 Sjp_0075320 Sjp_0130730 Smp_018170.1 Smp_140880.1 S…		31.785	21.359	79.92	46.075	77.724	175.475	250.297	53.002	98.068	91.452	242.08	19.117
	OG0000357	3	3	2	2	4	2	2	2	5	3	3	3	2	3	0	2	4	5	4	4	2		BGLB005987-PB BGLB005989-PB BGLB009103-PB BGLB038904-PA EmuJ_000360100.1 EmuJ_001007100.1 FBUS_09453 FBUS_10216 FBUS_11086 FBUS_11596 FBUS_11671 FGIG_07039 FGIG_07215 FHEP_04333 FHEP_07237 HmN_000162200.1 HmN_000598600.1 HmN_002112800.1 MS3_00748.1 MS3_00762.1 MS3_08944.1 PHET_02806 PHET_03203 PHET_11250 PKEL_06820 PKEL_08258 PMIY_04934 PMIY_08058 PMIY_09829 PWES_08550 PWES_09816 Sjp_0016440 Sjp_…		15.667	14.005	17.267	13.217	18.395	8.283	12.052	11.249	21.832	30.167	16.509	10.845
	OG0000358	2	3	1	3	2	1	2	3	3	2	2	4	2	2	1	9	7	4	3	4	0		BGLB009532-PB BGLB009856-PB BGLB013580-PB BGLB016495-PA BGLB017396-PA BGLB020989-PA BGLB040171-PA EmuJ_000323700.1 EmuJ_001009000.1 FBUS_00228 FBUS_00229 FBUS_02044 FGIG_02498 FGIG_05114 FGIG_08773 FHEP_01399 FHEP_04290 HmN_000161000.1 HmN_002112900.1 MS3_04767.1 MS3_09893.1 PHET_00096 PHET_00097 PHET_00293 PKEL_09512 PMIY_00063 PMIY_00252 PWES_00058 PWES_10128 PWES_10182 Sjp_0044910 Sjp_0044920 …		1.43	0.859	1.65	0.472	0.64	0.096	0.296	0.054	0.22	3.309	1.561	0.368
	OG0000359	1	4	3	3	2	2	6	3	3	2	3	4	3	1	3	2	7	2	2	2	2		BGLB009582-PE BGLB018552-PA BGLB018553-PA BGLB033436-PA BGLB034847-PA BGLB036850-PA BGLB039504-PA EmuJ_000335800.1 EmuJ_001190200.1 EmuJ_002165000.1 FBUS_02343 FBUS_02344 FBUS_02345 FGIG_06287 FGIG_09995 FGIG_12417 FHEP_07911 FHEP_07912 FHEP_11159 FHEP_11161 FHEP_11180 FHEP_11205 HmN_000197900.1 MS3_06837.1 MS3_08890.1 MS3_10437.1 PHET_05568 PHET_08497 PHET_10996 PHET_11391 PKEL_04296 PKEL_04747 …		7.867	8.512	10.563	7.968	10.521	6.098	6.444	4.595	16.199	14.607	19.768	4.089
	OG0000360	2	2	7	2	1	1	1	2	3	2	1	3	1	19	3	2	1	2	4	1	0		BGLB031149-PA EmuJ_000393900.1 FBUS_00568 FBUS_09678 FBUS_09679 FGIG_05482 FGIG_05483 FHEP_05114 HmN_000243100.1 HmN_000243200.1 HmN_000243500.1 HmN_000245900.1 HmN_000418900.1 HmN_000636600.1 HmN_000636900.1 HmN_000637100.1 HmN_000980600.1 HmN_000992000.1 HmN_002072600.1 HmN_002072700.1 HmN_002125600.1 HmN_002219500.1 HmN_002236100.1 HmN_002249200.1 HmN_002249300.1 HmN_002267600.1 HmN_002269500.…		11.017	8.107	5.228	6.557	6.744	2.877	6.618	6.044	4.972	11.676	34.837	1.309
	OG0000361	1	1	3	1	1	2	2	2	4	2	7	3	1	1	3	0	3	7	8	7	0		BGLB001515-PB BGLB016852-PC BGLB033018-PA EmuJ_000797600.1 FBUS_00886 FBUS_07194 FBUS_07195 FBUS_10863 FGIG_05955 FGIG_08295 FHEP_03325 FHEP_06518 HmN_000431000.1 MS3_04814.1 MS3_04822.1 MS3_05769.1 MS3_05770.1 MS3_05774.1 MS3_05775.1 MS3_05779.1 PHET_00517 PKEL_05884 PKEL_05885 PKEL_10884 PMIY_01178 PWES_03157 Sjp_0036780 Sjp_0090830 Sjp_0096090 Smp_154850.1 Smp_243960.2 T265_14093 csin103179 cs…		0.948	1.171	3.228	2.056	2.929	0.046	0.726	0.32	3.483	2.534	3.219	0.898
	OG0000362	2	3	4	7	3	3	3	4	2	2	2	3	2	2	2	3	5	2	1	2	2		BGLB003507-PB BGLB012135-PB BGLB017466-PA BGLB033551-PA BGLB034012-PA EmuJ_001009800.1 EmuJ_001152700.1 FBUS_05518 FBUS_06478 FGIG_01294 FGIG_01295 FGIG_03944 FGIG_10552 FHEP_03673 FHEP_04515 FHEP_06068 HmN_000075400.1 HmN_000639600.1 MS3_02815.1 MS3_04475.1 PHET_06598 PHET_07458 PHET_07806 PKEL_02394 PKEL_04890 PKEL_08922 PKEL_12239 PMIY_03787 PMIY_08902 PWES_04626 PWES_05251 PWES_08608 PWES_090…		11.562	13.781	13.317	13.966	12.919	22.9	13.277	7.327	47.331	41.166	22.755	3.866
	OG0000363	4	4	4	4	1	2	3	3	3	3	2	2	7	8	2	1	2	1	1	1	1		BGLB003824-PB BGLB012714-PB EmuJ_000635200.1 EmuJ_000635300.1 EmuJ_000635700.1 EmuJ_000635800.1 EmuJ_000636000.1 EmuJ_001124500.1 EmuJ_002148600.1 FBUS_00575 FBUS_06955 FBUS_10615 FGIG_09928 FGIG_10894 FGIG_11511 FHEP_02557 FHEP_02558 FHEP_05516 HmN_000089100.1 HmN_000264300.1 HmN_000284900.1 HmN_000882200.1 HmN_000882300.1 HmN_000882700.1 HmN_000882800.1 HmN_001012300.1 MS3_05516.1 MS3_05518.1 P…		74.611	56.215	76.905	57.546	108.456	8.154	19.854	20.349	5.078	17.796	5.874	46.258
	OG0000364	4	4	3	3	3	3	3	3	6	2	4	1	2	2	3	2	2	3	3	3	0		BGLB004536-PE BGLB013434-PB EmuJ_000205300.1 EmuJ_000568500.1 FBUS_01416 FBUS_08470 FBUS_09358 FBUS_09398 FBUS_10832 FBUS_11630 FGIG_01652 FGIG_01653 FGIG_08883 FHEP_05082 FHEP_08606 FHEP_08624 HmN_000191300.1 HmN_000866500.1 MS3_03864.1 MS3_09736.1 MS3_10222.1 MS3_10904.1 PHET_01828 PHET_03672 PHET_05278 PHET_08749 PKEL_03304 PKEL_03649 PKEL_09455 PMIY_07655 PMIY_07753 PMIY_09347 PMIY_10683 PWES…		14.749	21.122	16.622	15.743	13.66	21.4	15.305	18.581	69.965	61.9	31.902	17.413
	OG0000365	3	4	3	3	3	3	3	1	3	3	3	3	3	3	3	4	1	3	4	3	0		BGLB004782-PB EmuJ_000513900.1 EmuJ_000789800.1 EmuJ_000885800.1 FBUS_08029 FBUS_08212 FBUS_09944 FGIG_05967 FHEP_04888 FHEP_05639 FHEP_08195 HmN_000821200.1 HmN_000898300.1 HmN_002133400.1 MS3_03958.1 MS3_06927.1 MS3_10552.1 PHET_07557 PHET_07750 PHET_09887 PHET_10030 PKEL_01343 PKEL_02128 PKEL_08332 PMIY_02280 PMIY_03004 PMIY_08493 PWES_05931 PWES_06416 PWES_09417 Sjp_0007790 Sjp_0014040 Sjp_00…		11.642	11.93	18.449	11.493	14.305	19.985	18.406	7.981	18.102	24.522	31.418	13.619
	OG0000366	1	1	1	1	1	1	1	1	1	1	1	1	1	1	1	4	2	14	14	9	1		BGLB009190-PB BGLB010748-PB EmuJ_000465500.1 FBUS_08866 FGIG_10976 FHEP_02687 HmN_002044300.1 MS3_07372.1 PHET_09239 PKEL_06852 PMIY_12567 PWES_02785 Sjp_0002330 Smp_155060.1 T265_06562 augustus_masked-scf7180006953014-processed-gene-0.1-mRNA-1 csin112577 maker-scaffold13577-snap-gene-0.31-mRNA-1 maker-scaffold13577-snap-gene-0.32-mRNA-1 maker-scaffold19739-augustus-gene-0.7-mRNA-1 maker-scaffold…		439.914	568.668	571.16	584.612	442.07	1473.4	1002.48	642.664	489.7	479.541	249.11	469.015
	OG0000367	4	2	7	4	3	2	2	3	6	4	2	5	2	2	2	1	2	2	2	2	0		BGLB011769-PF BGLB022762-PA EmuJ_000216400.1 EmuJ_000813100.1 FBUS_04324 FBUS_04325 FBUS_04326 FBUS_04327 FBUS_05055 FBUS_05056 FGIG_03535 FGIG_05256 FGIG_09787 FHEP_03880 FHEP_04066 HmN_000773300.1 HmN_000801900.1 MS3_01699.1 MS3_03264.1 PHET_00770 PHET_01244 PKEL_02618 PKEL_02619 PKEL_03603 PKEL_07904 PKEL_07993 PKEL_08728 PKEL_08729 PMIY_03565 PMIY_05846 PMIY_09210 PMIY_09617 PWES_03727 PWES_0…		3.885	4.072	1.991	3.888	2.755	2.062	1.856	3.375	6.18	4.357	10.898	3.17
	OG0000368	2	3	3	2	2	1	3	3	4	2	3	2	2	2	2	5	1	6	5	6	0		BGLB012178-PB EmuJ_000910000.1 EmuJ_000983000.1 FBUS_03808 FBUS_04789 FBUS_10088 FBUS_11171 FGIG_03569 FGIG_03570 FGIG_06980 FHEP_04477 FHEP_07351 FHEP_08097 HmN_000710800.1 HmN_000783200.1 MS3_00119.1 MS3_00140.1 MS3_04415.1 PHET_03577 PHET_08235 PHET_11562 PKEL_02432 PKEL_02433 PKEL_04016 PMIY_05400 PMIY_08765 PWES_04031 PWES_07973 Sjp_0003020 Sjp_0022300 Smp_150080.1 Smp_165280.1 T265_09350 T2…		8.979	11.254	10.344	10.105	7.454	5.711	6.793	2.971	22.007	22.252	22.739	6.817
	OG0000369	3	2	3	2	2	2	2	3	2	2	1	5	3	3	6	3	2	4	4	4	1		BGLB013828-PB BGLB016763-PA EmuJ_000790100.1 EmuJ_001081900.1 EmuJ_001191500.1 FBUS_02258 FBUS_06332 FGIG_00477 FGIG_06077 FGIG_07932 FHEP_03311 FHEP_03965 HmN_000071000.1 HmN_000268400.1 HmN_002133700.1 MS3_05588.1 PHET_01654 PHET_02206 PKEL_00083 PKEL_01947 PKEL_04292 PMIY_00731 PMIY_04464 PMIY_07878 PWES_00214 PWES_05161 Sjp_0009630 Sjp_0023100 Sjp_0079000 Sjp_0086060 Sjp_0109420 Smp_315900.4 …		21.446	26.479	24.157	19.555	22.6	17.478	15.326	10.197	23.844	28.09	45.679	11.002
	OG0000370	3	3	6	3	2	3	2	2	4	2	3	5	2	1	2	2	1	4	5	4	0		BGLB016890-PE EmuJ_000247300.1 EmuJ_000444100.1 FBUS_00168 FBUS_00169 FBUS_07431 FBUS_11717 FGIG_01268 FGIG_08938 FHEP_00881 FHEP_08663 HmN_000174500.1 MS3_00505.1 MS3_03472.1 MS3_03484.1 PHET_00193 PHET_05754 PHET_07320 PKEL_04317 PKEL_04318 PKEL_05576 PKEL_10603 PKEL_11596 PKEL_12003 PMIY_01725 PMIY_06248 PMIY_06865 PWES_02014 PWES_04652 PWES_05779 Sjp_0011120 Sjp_0034170 Sjp_0034200 Sjp_011381…		7.168	6.801	8.952	8.17	8.172	3.863	2.743	2.594	9.958	7.723	18.529	3.975
	OG0000371	2	2	5	5	2	2	5	4	6	2	2	2	3	2	2	0	1	4	4	4	0		BGLB028078-PA EmuJ_000005600.1 EmuJ_000221000.1 EmuJ_000773100.1 FBUS_05145 FBUS_05146 FBUS_05147 FBUS_07444 FBUS_11074 FBUS_11201 FGIG_01420 FGIG_02317 FGIG_02318 FGIG_06234 FHEP_04842 FHEP_06913 FHEP_07254 FHEP_09298 FHEP_09299 HmN_000042200.1 HmN_000674600.1 MS3_10168.1 MS3_10353.1 PHET_04286 PHET_04983 PKEL_01862 PKEL_01863 PKEL_09914 PKEL_09915 PKEL_09916 PMIY_08501 PMIY_09333 PWES_08341 PWE…		15.116	17.236	11.955	13.586	11.656	11.245	20.575	9.318	29.802	26.54	31.172	7.426
	OG0000372	3	3	4	3	3	3	3	2	3	1	1	1	3	2	2	1	2	6	7	6	0		BGLB039487-PA BGLB039971-PA EmuJ_000110300.1 EmuJ_000715100.1 EmuJ_000715200.1 FBUS_02446 FBUS_02461 FBUS_03919 FGIG_04006 FGIG_11677 FHEP_00713 FHEP_03944 FHEP_08377 HmN_000425900.1 HmN_000541600.1 MS3_03558.1 PHET_02026 PHET_06420 PHET_08008 PKEL_03189 PKEL_03190 PKEL_09809 PKEL_09810 PMIY_02427 PMIY_07143 PMIY_09244 PWES_01751 PWES_04612 PWES_07879 Sjp_0076300 Smp_137920.1 T265_08713 T265_0887…		106.94	92.051	110.188	79.226	128.855	162.796	119.384	99.298	39.97	30.782	68.789	86.375
	OG0000373	1	0	0	0	13	34	1	0	0	0	9	1	0	0	0	0	0	0	0	0	0		FHEP_10813 MS3_01320.1 MS3_03545.1 MS3_04607.1 MS3_05063.1 MS3_05151.1 MS3_05497.1 MS3_06224.1 MS3_10487.1 MS3_11297.1 PMIY_12282 Sjp_0092580 T265_01978 T265_02938 T265_05743 T265_05969 T265_06527 T265_07629 T265_10331 T265_10402 T265_12052 T265_12787 T265_13775 T265_13956 T265_15191 csin100853 csin100961 csin101352 csin101473 csin101539 csin101695 csin101901 csin102660 csin102852 csin103163 csin…		0	0	0	0	0	-	-	-	-	-	-	-
	OG0000374	1	1	2	7	11	23	0	0	0	0	14	0	0	0	0	0	0	0	0	0	0		MS3_01363.1 MS3_01599.1 MS3_02967.1 MS3_04164.1 MS3_04786.1 MS3_04927.1 MS3_05399.1 MS3_05621.1 MS3_06313.1 MS3_06908.1 MS3_08261.1 MS3_08909.1 MS3_09934.1 MS3_11317.1 PHET_11871 PKEL_07033 PKEL_07203 PMIY_08409 PWES_00905 PWES_01817 PWES_06227 PWES_06443 PWES_07302 PWES_08156 PWES_10298 T265_00483 T265_01804 T265_02994 T265_04127 T265_04665 T265_04945 T265_08423 T265_09320 T265_09523 T265_12776 …		25.608	19.882	29.335	27.554	29.621	1.781	6.549	1.968	48.101	25.679	4.233	0.274
	OG0000375	2	1	2	4	2	2	2	2	2	2	2	4	3	2	1	4	12	3	3	3	0		BGLB000006-PA BGLB000013-PA BGLB000037-PA BGLB000043-PA BGLB000048-PB BGLB000065-PA BGLB000115-PA BGLB000169-PC BGLB000170-PC BGLB019312-PA BGLB029631-PA BGLB031585-PA EmuJ_000462900.1 EmuJ_001067200.1 EmuJ_001067500.1 FBUS_04985 FBUS_09022 FGIG_08457 FGIG_12498 FHEP_04014 FHEP_06217 HmN_000393000.1 HmN_000828400.1 MS3_07622.1 MS3_08153.1 PHET_05045 PKEL_03143 PKEL_04842 PMIY_03291 PMIY_06895 PWE…		17.09	16.657	17.442	18.05	17.182	30.598	32.2	15.66	30.149	20.839	11.95	12.11
	OG0000376	3	2	3	2	3	2	2	3	3	2	3	4	3	3	5	7	1	2	3	2	0		BGLB001975-PB EmuJ_000135700.1 EmuJ_000583100.1 EmuJ_001146200.1 FBUS_00019 FBUS_02119 FBUS_02120 FGIG_07693 FGIG_07751 FGIG_07988 FHEP_04357 FHEP_06803 HmN_000236200.1 HmN_000429300.1 HmN_002222000.1 MS3_04682.1 MS3_05276.1 MS3_11339.1 PHET_01642 PHET_05537 PKEL_09451 PKEL_11911 PKEL_12514 PMIY_02979 PMIY_08028 PMIY_08174 PWES_03586 PWES_04185 Sjp_0074820 Sjp_0087580 Sjp_0121550 Sjp_0121990 Smp_…		2.029	2.735	3.278	2.556	2.303	2.633	2.754	2.28	4.214	5.14	3.931	2.246
	OG0000377	2	1	1	1	1	1	1	2	2	6	8	3	1	1	2	3	7	5	5	5	0		BGLB002909-PB BGLB003779-PB BGLB008389-PB BGLB009127-PB BGLB011773-PB BGLB013923-PB BGLB026549-PA EmuJ_000744300.1 FBUS_03374 FBUS_03375 FGIG_06744 FGIG_06745 FHEP_02371 HmN_000639400.1 MS3_06063.1 MS3_08507.1 MS3_10090.1 MS3_10091.1 MS3_10092.1 MS3_10666.1 MS3_10667.1 MS3_11541.1 PHET_03312 PKEL_06790 PMIY_10859 PMIY_12482 PWES_04487 Sjp_0046830 Sjp_0097320 Sjp_0100920 Smp_327510.1 Smp_327580.1 …		0.093	0.011	0.007	0.021	0.28	0	0.257	0.21	0.2	1.074	1.103	0.345
	OG0000378	3	2	2	2	2	2	3	4	5	6	3	2	2	3	2	1	1	4	4	4	1		BGLB003563-PB EmuJ_001000500.1 EmuJ_001082400.1 FBUS_02787 FBUS_02829 FBUS_09187 FBUS_10473 FBUS_10864 FGIG_06902 FGIG_06904 FGIG_07177 FGIG_07178 FHEP_05632 FHEP_06910 FHEP_06911 HmN_000267600.1 HmN_000958700.1 HmN_002111900.1 MS3_07898.1 MS3_07901.1 MS3_10450.1 PHET_05026 PHET_08356 PKEL_00210 PKEL_09361 PMIY_05428 PMIY_05588 PMIY_11805 PWES_05696 PWES_07674 Sjp_0071120 Sjp_0129800 Smp_173810.1…		9.604	12.348	11.406	10.819	10.271	10.999	17.147	4.104	19.792	17.717	26.41	8.036
	OG0000379	2	3	5	4	3	3	4	4	5	2	2	3	3	2	1	2	1	2	3	2	2		BGLB005528-PB EmuJ_000169300.1 EmuJ_001107500.1 EmuJ_001108000.1 FBUS_02355 FBUS_04189 FBUS_04190 FBUS_06619 FBUS_08295 FGIG_01018 FGIG_01019 FGIG_01742 FGIG_10091 FHEP_00687 FHEP_02644 FHEP_07905 FHEP_09550 HmN_000518500.1 HmN_000523000.1 MS3_01961.1 MS3_08775.1 PHET_02858 PHET_03393 PHET_04170 PKEL_04939 PKEL_05594 PKEL_10778 PKEL_11958 PKEL_12431 PMIY_05546 PMIY_05746 PWES_02336 PWES_04641 PWE…		14.615	11.254	12.435	12.787	12.256	10.328	9.129	5.795	28.252	17.505	18.246	6.049
	OG0000380	1	2	1	2	1	1	2	2	1	2	1	0	1	1	1	8	5	7	7	8	4		BGLB006232-PB BGLB007431-PB BGLB009066-PB BGLB010352-PB BGLB019550-PA EmuJ_000990600.1 FBUS_10452 FGIG_12164 FGIG_12599 FHEP_09412 FHEP_10513 HmN_000321900.1 MS3_05910.1 PHET_09342 PHET_12374 PKEL_12315 PMIY_01396 PWES_07480 PWES_11053 Smp_040570.1 Smp_320200.1 T265_07070 augustus_masked-scaffold2528-processed-gene-0.0-mRNA-1 csin111003 maker-scaffold16713-augustus-gene-1.34-mRNA-1 maker-scaffold…		213.539	216.295	202.867	210.956	215.099	46.854	43.05	45.128	89.995	76.081	70.083	43.67
	OG0000381	3	3	1	3	3	2	2	3	3	3	1	2	2	2	3	4	3	3	5	6	1		BGLB006319-PB BGLB019593-PA BGLB034573-PA EmuJ_000528800.1 EmuJ_000528900.1 FBUS_04939 FBUS_08144 FBUS_08596 FGIG_01188 FGIG_02872 FGIG_03015 FHEP_00499 FHEP_05116 HmN_000052500.1 HmN_000052600.1 MS3_05026.1 PHET_07403 PHET_09044 PHET_11066 PKEL_05495 PMIY_02661 PMIY_05852 PMIY_11616 PWES_00237 PWES_07419 PWES_11232 Sjp_0041600 Sjp_0092520 Smp_086590.1 Smp_120700.1 Smp_195080.1 T265_03429 T265_11…		371.871	311.629	410.636	410.593	391.262	362.815	383.668	357.219	258.047	220.864	67.052	247.638
	OG0000382	1	1	1	1	1	1	1	1	1	1	1	1	1	2	1	1	3	1	27	9	1		BGLB007650-PB BGLB029101-PA BGLB031789-PA EmuJ_000556100.1 FBUS_10149 FGIG_12445 FHEP_07199 HmN_000257200.1 HmN_002215800.1 MS3_05896.1 PHET_08144 PKEL_10384 PMIY_06402 PWES_06020 Sjp_0044770 Smp_003410.1 T265_03714 augustus_masked-scf7180006948474-processed-gene-0.0-mRNA-1 csin111145 maker-scaffold24933-snap-gene-0.8-mRNA-1 sp|P04456|RL25_YEAST sp|P62750|RL23A_HUMAN sp|P62752|RL23A_RAT tr|A0A0G2…		724.741	613.957	679.396	694.572	631.741	532.255	1064.12	763.214	158.177	164.931	43.516	691.457
	OG0000383	2	3	3	2	0	1	2	3	3	4	3	2	2	3	3	1	2	5	5	5	4		BGLB008155-PB BGLB013741-PB EmuJ_000113400.1 EmuJ_000652700.1 FBUS_06984 FBUS_09936 FBUS_11782 FGIG_03267 FGIG_04387 FGIG_04388 FHEP_03361 FHEP_04284 HmN_000301600.1 HmN_000848800.1 HmN_002020800.1 MS3_00583.1 MS3_08062.1 MS3_09348.1 PHET_03596 PHET_07521 PHET_12190 PKEL_04833 PKEL_06063 PKEL_12268 PMIY_07988 PMIY_09447 PWES_00825 PWES_04541 Sjp_0029170 Sjp_0064420 Smp_031100.1 Smp_140330.1 Smp_2…		29.254	31.96	34.768	30.153	35.503	12.758	12.867	13.508	36.045	39.18	59.049	26.978
	OG0000384	2	2	2	2	3	2	2	1	1	4	1	2	2	4	2	6	3	5	5	5	2		BGLB009526-PB BGLB009887-PB BGLB019025-PA EmuJ_000195500.1 EmuJ_001092500.1 FBUS_08952 FGIG_04947 FHEP_09500 FHEP_11156 HmN_000305900.1 HmN_000543600.1 HmN_002187100.1 HmN_002187400.1 MS3_07135.1 PHET_09742 PHET_11453 PKEL_03560 PKEL_05133 PMIY_06242 PMIY_11293 PWES_03538 PWES_06841 Sjp_0030490 Sjp_0074360 Smp_036270.1 Smp_317550.1 Smp_321380.1 Smp_332240.1 T265_01927 T265_04787 T265_12071 csin10…		201.815	250.494	223.968	243.453	204.417	621.305	441.001	330.984	331.606	313.652	55.735	199.265
	OG0000385	2	3	4	3	9	1	1	3	4	2	2	3	2	2	7	1	2	2	2	3	0		BGLB017294-PA BGLB025845-PA EmuJ_000262100.1 EmuJ_000262200.1 FBUS_00273 FBUS_00274 FBUS_00275 FBUS_00276 FGIG_06008 FGIG_06009 FGIG_11726 FHEP_00270 HmN_000317400.1 HmN_002227400.1 MS3_08134.1 MS3_08277.1 PHET_02225 PHET_05206 PHET_07755 PKEL_10464 PKEL_10978 PKEL_12133 PKEL_12225 PMIY_00649 PMIY_00650 PWES_01844 PWES_01845 PWES_06046 Sjp_0014250 Sjp_0014260 Sjp_0100740 Smp_127770.2 Smp_321240.1…		0.963	0.621	0.724	0.743	0.855	0.329	0.239	0.238	1.593	1.159	0.66	0.213
	OG0000386	0	0	0	0	0	1	18	35	0	0	0	0	0	0	1	0	3	0	0	0	0		BGLB024629-PA BGLB026068-PA BGLB028366-PA FGIG_00112 FGIG_00147 FGIG_00466 FGIG_01764 FGIG_01901 FGIG_01902 FGIG_02167 FGIG_02222 FGIG_02815 FGIG_02817 FGIG_02841 FGIG_02855 FGIG_03111 FGIG_03112 FGIG_03187 FGIG_03249 FGIG_04886 FGIG_04991 FGIG_05301 FGIG_05596 FGIG_06255 FGIG_06388 FGIG_06671 FGIG_08375 FGIG_08376 FGIG_08906 FGIG_09944 FGIG_10438 FGIG_10782 FGIG_10971 FGIG_11248 FGIG_11517 FGIG_…		-	-	-	-	-	-	-	-	-	-	-	-
	OG0000387	2	4	5	2	6	4	2	3	5	2	7	4	3	7	1	0	1	0	0	0	0		BGLB040279-PA EmuJ_000129000.1 EmuJ_000826800.1 EmuJ_000826850.1 FBUS_01808 FBUS_01809 FBUS_03479 FBUS_03480 FBUS_07586 FGIG_01667 FGIG_02018 FGIG_03954 FHEP_01335 FHEP_01773 HmN_000945300.1 HmN_000956500.1 HmN_000956600.1 HmN_002057400.1 HmN_002062200.1 HmN_002065900.1 HmN_002185800.1 MS3_02286.1 MS3_03501.1 MS3_03502.1 MS3_03503.1 MS3_03504.1 MS3_03507.1 MS3_08485.1 PHET_00432 PHET_00433 PHET_0…		1.569	0.825	0.8	0.484	1.616	0	0.294	0.341	0.596	0.645	1.035	0.412
	OG0000388	3	3	3	3	6	5	4	3	4	2	3	3	0	0	1	6	0	3	4	2	0		FBUS_02203 FBUS_05920 FBUS_05921 FBUS_06120 FGIG_00523 FGIG_05898 FGIG_08986 FHEP_02179 FHEP_02718 FHEP_04740 FHEP_04741 MS3_01127.1 MS3_10491.1 MS3_10493.1 PHET_01232 PHET_07961 PHET_07963 PKEL_00408 PKEL_01193 PKEL_11235 PMIY_00458 PMIY_05494 PMIY_11453 PWES_00887 PWES_02393 PWES_07098 Sjp_0086850 Sjp_0096660 Sjp_0130760 Smp_013540.1 Smp_050270.1 T265_06080 T265_06081 T265_07190 T265_07191 T265…		405.823	419.594	126.773	213.821	146.036	16.927	10.686	726.788	97.076	129.301	334.673	1213.86
	OG0000389	0	0	0	0	0	0	0	0	0	0	0	0	0	0	0	0	0	13	22	23	0		sp|O14581|OR7AH_HUMAN sp|O60412|OR7C2_HUMAN sp|O76099|OR7C1_HUMAN sp|O76100|OR7AA_HUMAN sp|P23265|O1078_RAT sp|P23268|O1082_RAT sp|P35896|O1174_RAT sp|P35898|O1073_RAT sp|P47884|OR1D4_HUMAN sp|Q15622|OR7A5_HUMAN sp|Q8NG95|OR7G3_HUMAN sp|Q8NG98|OR7D4_HUMAN sp|Q8NG99|OR7G2_HUMAN sp|Q8NGA0|OR7G1_HUMAN sp|Q8NGA2|OR7A2_HUMAN sp|Q8NH94|OR1L1_HUMAN sp|Q95157|OLF4_CANLF sp|Q96RA2|OR7D2_HUMAN tr|A0A0G2JTJ…		-	-	-	-	-	-	-	-	-	-	-	-
	OG0000390	0	0	0	0	16	40	2	0	0	0	0	0	0	0	0	0	0	0	0	0	0		FHEP_02419 FHEP_08925 T265_02064 T265_03720 T265_03888 T265_04640 T265_06257 T265_07026 T265_07250 T265_07556 T265_08896 T265_09736 T265_09998 T265_10546 T265_10818 T265_15541 T265_15697 T265_15717 csin100024 csin100975 csin101358 csin101511 csin101675 csin101912 csin102133 csin103150 csin103423 csin103484 csin103966 csin104290 csin104551 csin104951 csin105396 csin106212 csin106728 csin107028 csi…		-	-	-	-	-	-	-	-	-	-	-	-
	OG0000391	2	2	1	2	1	2	4	1	2	4	3	7	22	5	0	0	0	0	0	0	0		EmuJ_000039900.1 EmuJ_000370600.1 EmuJ_000370800.1 EmuJ_000397200.1 EmuJ_000398300.1 EmuJ_000406400.1 EmuJ_000525000.1 EmuJ_000525200.1 EmuJ_000525300.1 EmuJ_000545700.1 EmuJ_000545800.1 EmuJ_000545900.1 EmuJ_000546000.1 EmuJ_000546100.1 EmuJ_000548500.1 EmuJ_000548700.1 EmuJ_000549000.1 EmuJ_000549100.1 EmuJ_000549300.1 EmuJ_001110000.1 EmuJ_001110100.1 EmuJ_002164800.1 FBUS_06953 FBUS_09227 FGI…		3.63	4.848	5.125	9.439	4.816	0.172	0.026	0.035	4.245	5.182	17.155	0.655
	OG0000392	3	6	4	4	2	3	2	5	6	1	2	2	2	2	3	0	1	3	3	3	0		BGLB000555-PD EmuJ_000165050.1 EmuJ_000511300.1 FBUS_00977 FBUS_00978 FBUS_00980 FBUS_03484 FBUS_03485 FBUS_04113 FGIG_03987 FGIG_03989 FGIG_07968 FGIG_08230 FGIG_10350 FHEP_03059 FHEP_05705 HmN_000126900.1 HmN_000586400.1 MS3_07769.1 MS3_07772.1 PHET_04255 PHET_09050 PHET_09526 PHET_09919 PHET_10704 PHET_10733 PKEL_05621 PKEL_07815 PKEL_08088 PKEL_12119 PMIY_01286 PMIY_04440 PMIY_08510 PWES_0361…		8.806	10.39	7.071	9.168	8.77	10.362	8.856	6.615	44.384	28.412	33.031	8.122
	OG0000393	3	2	2	3	3	2	2	2	4	3	3	2	3	3	1	4	3	4	4	4	0		BGLB001617-PB BGLB021164-PA BGLB034859-PC EmuJ_000792700.1 EmuJ_000862100.1 EmuJ_001031000.1 FBUS_02630 FBUS_02631 FBUS_08618 FBUS_08924 FGIG_05769 FGIG_07609 FHEP_00249 FHEP_09146 HmN_000215200.1 HmN_000753400.1 HmN_000928900.1 MS3_03971.1 MS3_06949.1 MS3_06951.1 PHET_03082 PHET_05631 PKEL_07144 PKEL_07506 PMIY_05393 PMIY_08420 PMIY_12298 PWES_02893 PWES_03321 PWES_11338 Sjp_0005240 Sjp_0041340 …		7.269	9.878	7.469	9.193	8.387	5.524	7.369	3.359	26.231	25.534	29.387	4.265
	OG0000394	3	3	3	2	2	3	2	1	2	1	1	1	3	3	1	4	4	3	4	6	5		BGLB006644-PB BGLB014411-PB BGLB030042-PA BGLB031238-PA EmuJ_000179700.1 EmuJ_000514200.1 EmuJ_000533500.1 FBUS_03870 FBUS_04083 FGIG_05865 FHEP_05925 FHEP_08715 HmN_000667200.1 HmN_000909450.1 HmN_002059800.1 MS3_02425.1 PHET_02710 PHET_04041 PHET_06263 PKEL_07625 PKEL_08438 PKEL_09855 PMIY_07055 PMIY_08942 PMIY_10821 PWES_00984 PWES_08201 Sjp_0054230 Smp_024110.1 T265_03262 T265_10327 augustus_…		124.033	174.082	130.688	151.429	124.288	355.622	199.776	179.188	90.76	110.323	112.94	157.522
	OG0000395	2	2	3	3	2	2	2	2	2	2	3	4	2	3	5	2	9	2	2	2	1		BGLB007064-PB BGLB012100-PB BGLB013385-PB BGLB022784-PA BGLB029079-PA BGLB029171-PA BGLB033006-PA BGLB036387-PA BGLB039742-PA EmuJ_000712600.1 EmuJ_000824400.1 FBUS_00756 FBUS_03164 FGIG_02457 FGIG_09414 FHEP_01116 FHEP_01851 HmN_000399400.1 HmN_000525600.1 HmN_002258600.1 MS3_01516.1 MS3_01534.1 MS3_03292.1 PHET_01738 PHET_03193 PKEL_00194 PKEL_01571 PKEL_05736 PMIY_00640 PMIY_06050 PWES_03595 P…		72.486	85.337	64.568	88.084	65.735	64.273	108.063	55.574	61.864	50.559	70.926	51.178
	OG0000396	4	4	3	4	3	2	3	3	3	5	2	2	2	2	2	3	1	3	2	3	1		BGLB007355-PC EmuJ_000131100.1 EmuJ_001117400.1 FBUS_02884 FBUS_04042 FBUS_05959 FGIG_00516 FGIG_04239 FGIG_10083 FHEP_04866 FHEP_08210 FHEP_08558 HmN_000291500.1 HmN_000621300.1 MS3_08459.1 MS3_09245.1 PHET_05489 PHET_10101 PHET_10326 PHET_11628 PKEL_08335 PKEL_09826 PKEL_12781 PMIY_06292 PMIY_06724 PMIY_12461 PMIY_12644 PWES_06938 PWES_07451 PWES_08120 PWES_11774 Sjp_0025600 Sjp_0031580 Smp_007…		49.638	53.884	63.411	57.883	50.186	72.052	63.876	60.191	19.253	16.085	34.907	48.742
	OG0000397	2	3	2	2	3	2	2	2	2	2	2	2	2	2	1	4	2	6	6	7	1		BGLB010822-PB BGLB038476-PA EmuJ_000953200.1 EmuJ_000953400.1 FBUS_06158 FBUS_10885 FGIG_05637 FGIG_07757 FHEP_07377 FHEP_10264 HmN_000617800.1 HmN_000617900.1 MS3_02950.1 MS3_08954.1 PHET_03751 PHET_10061 PHET_11184 PKEL_01752 PKEL_10475 PMIY_07161 PMIY_10585 PWES_01181 PWES_02783 Sjp_0009470 Sjp_0056150 Smp_078780.1 Smp_085110.1 T265_00672 T265_06999 T265_15869 csin101393 csin110651 maker-scaff…		23.62	31.77	22.533	23.235	21.172	38.437	26.055	14.242	11.779	13.816	16.548	22.719
	OG0000398	2	2	2	2	4	2	1	3	5	2	3	2	0	1	0	1	2	8	7	7	1		BGLB011267-PB BGLB034848-PA FBUS_01204 FBUS_04385 FBUS_04386 FBUS_06745 FBUS_06746 FGIG_08213 FGIG_10248 FGIG_12326 FHEP_09083 HmN_000874200.1 MS3_05561.1 MS3_05565.1 MS3_05567.1 PHET_01905 PHET_07286 PKEL_00416 PKEL_07553 PMIY_00012 PMIY_05721 PWES_02219 PWES_04372 Sjp_0053240 Sjp_0053250 Smp_158520.1 Smp_344950.1 T265_00959 T265_08312 T265_08313 T265_08314 csin106508 csin110318 maker-scaffold21…		33.265	29.346	32.72	27.128	38.118	23.535	31.979	65.938	18.249	16.661	21.501	43.144
	OG0000399	3	1	3	2	3	3	2	2	2	3	3	3	2	3	2	4	2	4	4	4	2		BGLB012664-PB BGLB040185-PD EmuJ_000065450.1 EmuJ_000107900.1 FBUS_08475 FBUS_09020 FGIG_06108 FGIG_09604 FHEP_05910 FHEP_10649 HmN_000098800.1 HmN_000298300.1 HmN_000549200.1 MS3_02613.1 MS3_08428.1 MS3_08840.1 PHET_00311 PKEL_07781 PKEL_08493 PKEL_08495 PMIY_01051 PMIY_01884 PMIY_07532 PWES_06180 PWES_06278 Sjp_0051710 Sjp_0086800 Sjp_0089610 Smp_019990.1 Smp_060700.1 Smp_143060.1 T265_06033 T2…		65.19	39.091	79.799	59.525	55.595	56.768	69.032	40.416	5.195	5.986	5.666	37.3
	OG0000400	1	2	2	2	1	1	1	1	1	1	2	2	1	1	2	0	8	9	9	10	0		BGLB013295-PB BGLB014451-PB BGLB028524-PA BGLB030444-PA BGLB031468-PA BGLB034515-PA BGLB035555-PA BGLB039485-PC EmuJ_000782500.1 FBUS_03009 FGIG_06338 FHEP_01746 HmN_000468700.1 MS3_02183.1 MS3_02199.1 PHET_06834 PHET_08782 PKEL_06547 PKEL_11982 PMIY_00689 PWES_04050 PWES_12031 Sjp_0063420 Sjp_0063430 Smp_306910.1 T265_01999 csin107643 snap_masked-scf7180006953015-processed-gene-0.11-mRNA-1 snap_…		6.636	9.096	9.378	8.734	10.64	7.86	7.742	3.028	13.697	11.313	12.945	6.038
	OG0000401	3	2	3	2	2	2	2	3	2	2	2	2	2	6	5	2	4	4	4	3	0		BGLB013567-PB BGLB016899-PA BGLB016900-PA BGLB039613-PA EmuJ_000768200.1 EmuJ_001022900.1 FBUS_00495 FBUS_01645 FGIG_04874 FGIG_05098 FGIG_08339 FHEP_00922 FHEP_01326 HmN_000036300.1 HmN_000359500.1 HmN_000717900.1 HmN_000869800.1 HmN_002086600.1 HmN_002130100.1 MS3_04012.1 MS3_04947.1 PHET_02440 PHET_05601 PKEL_03796 PKEL_05552 PKEL_08008 PMIY_01951 PMIY_05654 PMIY_11291 PWES_00746 PWES_02687 Sj…		8.349	11.482	11.728	9.225	11.518	4.098	2.456	3.51	26.405	16.033	27.647	4.445
	OG0000402	3	3	3	4	1	2	2	2	4	2	3	3	2	2	5	6	2	2	2	2	2		BGLB016711-PA BGLB027198-PA EmuJ_000303900.1 EmuJ_000375000.1 FBUS_03105 FBUS_03955 FBUS_06797 FBUS_11338 FGIG_00278 FGIG_05235 FHEP_02325 FHEP_04273 HmN_000338800.1 HmN_000832900.1 MS3_09244.1 MS3_10511.1 MS3_11184.1 PHET_07526 PHET_08719 PHET_10029 PKEL_00272 PKEL_08310 PKEL_10809 PMIY_08253 PMIY_09768 PMIY_11288 PWES_01979 PWES_08840 PWES_09631 PWES_11289 Sjp_0031540 Sjp_0079550 Sjp_0119580 Sm…		9.045	9.855	8.816	9.946	7.276	10.864	8.73	6.814	12.542	10.968	7.299	5.829
	OG0000403	4	3	6	3	3	2	1	4	3	2	4	6	2	1	5	1	1	2	2	2	0		BGLB016856-PA EmuJ_000440300.1 EmuJ_000677100.1 FBUS_01742 FBUS_01743 FBUS_04690 FGIG_00090 FGIG_00091 FGIG_06520 FGIG_10282 FHEP_04927 HmN_000729900.1 MS3_04027.1 MS3_04035.1 MS3_06542.1 MS3_07436.1 PHET_01438 PHET_01439 PHET_02324 PKEL_04521 PKEL_05980 PKEL_10653 PKEL_10654 PKEL_10972 PKEL_12807 PMIY_00998 PMIY_00999 PMIY_01000 PMIY_03869 PWES_00973 PWES_02497 PWES_02498 Sjp_0081600 Sjp_0081790…		4.426	6.179	6.447	5.094	7.946	1.932	3.22	4.052	8.578	6.199	8.691	7.083
	OG0000404	3	3	5	4	3	3	3	3	3	2	2	2	2	2	2	4	1	4	3	3	0		BGLB017293-PA EmuJ_000245300.1 EmuJ_000781500.1 FBUS_03748 FBUS_03749 FBUS_04554 FGIG_02654 FGIG_02655 FGIG_03351 FHEP_01611 FHEP_01612 FHEP_04870 HmN_000030900.1 HmN_000172500.1 MS3_07988.1 MS3_08829.1 PHET_02946 PHET_02947 PHET_05447 PKEL_06634 PKEL_06635 PKEL_08466 PKEL_11470 PKEL_12349 PMIY_03017 PMIY_03018 PMIY_10472 PWES_05166 PWES_07411 PWES_08619 PWES_10638 Sjp_0025210 Sjp_0101290 Smp_005…		70.51	89.599	74.717	76.605	73.732	49.924	124.994	61.603	40.344	47.547	37.617	43.665
	OG0000405	3	2	2	3	5	3	2	3	5	2	4	7	2	1	4	1	2	2	2	2	0		BGLB017821-PB BGLB040321-PA EmuJ_000109600.1 EmuJ_000109700.1 FBUS_05034 FBUS_05035 FBUS_05853 FBUS_05854 FBUS_11219 FGIG_02400 FGIG_04623 FGIG_11540 FHEP_02585 FHEP_04997 HmN_000849500.1 MS3_03583.1 MS3_03585.1 MS3_07827.1 MS3_07830.1 PHET_00599 PHET_01549 PKEL_01955 PKEL_11554 PMIY_01270 PMIY_04210 PMIY_07176 PWES_01304 PWES_01305 PWES_03276 Sjp_0009500 Sjp_0016060 Sjp_0016070 Sjp_0121500 Sjp_0…		0.779	1.109	0.691	0.48	0.69	4.449	1.838	0.714	2.725	7.606	8.3	0.364
	OG0000406	0	0	1	0	13	15	1	1	0	0	0	3	0	0	2	0	21	0	0	0	0		BGLB019796-PA BGLB020565-PA BGLB022755-PA BGLB025300-PA BGLB026588-PA BGLB026810-PA BGLB027360-PA BGLB028893-PA BGLB031278-PA BGLB032743-PA BGLB033254-PA BGLB033658-PA BGLB034390-PA BGLB036039-PA BGLB036303-PA BGLB036954-PA BGLB037022-PA BGLB039236-PA BGLB039703-PA BGLB039711-PA BGLB039952-PA FGIG_11047 FHEP_05112 PKEL_08875 Sjp_0031020 Sjp_0046650 Sjp_0089250 T265_00419 T265_00862 T265_01342 T26…		-	-	-	-	-	-	-	-	8.727	7.624	6.353	-
	OG0000407	2	2	3	2	5	3	2	2	3	2	2	3	2	3	3	3	3	4	3	4	1		BGLB020022-PA BGLB031641-PA BGLB034971-PA EmuJ_000180000.1 EmuJ_000775900.1 FBUS_02130 FBUS_09810 FBUS_10726 FGIG_00126 FGIG_07060 FHEP_02262 FHEP_07889 HmN_000035400.1 HmN_000205500.1 HmN_000205600.1 MS3_00382.1 MS3_07424.1 PHET_06452 PHET_07987 PKEL_06771 PKEL_08450 PKEL_11131 PMIY_06594 PMIY_06686 PWES_05217 PWES_06749 Sjp_0054690 Sjp_0060360 Sjp_0093890 Smp_124440.1 Smp_141770.1 T265_02631 T2…		22.603	22.391	24.137	19.633	19.57	29.078	21.088	19.244	40.579	29.666	39.204	12.467
	OG0000408	3	3	3	4	3	3	3	4	1	5	3	3	2	3	1	5	1	2	3	2	0		BGLB038087-PA EmuJ_000758800.1 EmuJ_000758900.1 FBUS_10507 FGIG_07928 FGIG_10925 FGIG_11081 FGIG_11634 FHEP_05820 FHEP_08630 FHEP_09115 HmN_000649200.1 HmN_002090200.1 HmN_002128800.1 MS3_01242.1 MS3_08995.1 MS3_11095.1 PHET_03942 PHET_04189 PHET_07514 PKEL_04759 PKEL_05224 PKEL_08960 PMIY_05010 PMIY_05812 PMIY_07182 PWES_05082 PWES_05546 PWES_05547 PWES_10127 Sjp_0012880 Sjp_0023450 Sjp_0023460 …		68.167	71.264	89.151	71.747	67.245	44.559	46.091	29.94	21.961	17.876	40.711	51.864
	OG0000409	4	3	7	6	6	2	2	2	4	3	3	5	2	2	5	1	0	0	0	0	0		EmuJ_000837600.1 EmuJ_000986600.1 FBUS_00407 FBUS_00408 FBUS_01011 FBUS_11725 FGIG_00826 FGIG_02324 FHEP_00669 FHEP_03213 HmN_000513200.1 HmN_000757100.1 MS3_01037.1 MS3_06576.1 MS3_06577.1 PHET_01465 PHET_01466 PHET_02571 PKEL_01908 PKEL_01909 PKEL_01910 PKEL_02246 PKEL_10223 PKEL_12301 PKEL_12784 PMIY_00293 PMIY_00294 PMIY_02737 PMIY_02738 PWES_03027 PWES_03028 PWES_04456 PWES_04457 PWES_08510 …		0.36	0.776	0.433	0.065	0.139	0.176	0.521	0.175	0.676	1.224	0.806	0.745
	OG0000410	3	4	3	3	2	2	2	2	4	3	3	3	2	2	4	3	3	2	2	2	2		BGLB002838-PB BGLB017131-PA BGLB017509-PA EmuJ_000424400.1 EmuJ_000697600.1 FBUS_00576 FBUS_00701 FBUS_02511 FBUS_05671 FGIG_03188 FGIG_07711 FHEP_00650 FHEP_02842 HmN_000416700.1 HmN_000445800.1 MS3_08056.1 MS3_08266.1 MS3_09155.1 PHET_05065 PHET_11376 PHET_11806 PHET_11887 PKEL_04685 PKEL_09489 PKEL_10069 PMIY_07990 PMIY_10093 PMIY_11985 PWES_02989 PWES_05233 PWES_05240 Sjp_0037430 Sjp_0057090 …		36.483	51.699	37.123	42.809	36.938	31.066	14.043	15.036	21.947	24.613	12.533	23.764
	OG0000411	1	1	1	1	1	1	0	0	1	1	1	1	1	1	0	2	17	8	7	8	2		BGLB004785-PB BGLB005116-PB BGLB005699-PB BGLB009102-PB BGLB010009-PB BGLB011733-PB BGLB011734-PB BGLB016629-PA BGLB020165-PA BGLB023368-PA BGLB023688-PA BGLB025182-PB BGLB033242-PA BGLB034886-PA BGLB037124-PA BGLB039386-PA BGLB039479-PA EmuJ_000792800.1 FBUS_08865 HmN_000928800.1 MS3_02709.1 PHET_08255 PKEL_05643 PMIY_09425 PWES_03014 Sjp_0058160 Smp_042680.1 T265_13907 augustus_masked-scaffold1…		168.548	170.666	191.525	220.157	120.154	286.575	429.134	265.877	125.377	82.431	55.267	99.869
	OG0000412	3	2	2	2	2	1	3	2	2	2	2	3	2	2	2	3	6	4	6	5	0		BGLB005054-PB BGLB011572-PB BGLB012541-PA BGLB025995-PA BGLB032307-PA BGLB034170-PA EmuJ_000466900.1 EmuJ_001055900.1 FBUS_01358 FBUS_06352 FGIG_00940 FGIG_04254 FHEP_01642 FHEP_02272 FHEP_02273 HmN_000604600.1 HmN_000673400.1 MS3_10047.1 MS3_11311.1 PHET_00882 PHET_07577 PKEL_00899 PKEL_06721 PMIY_04437 PMIY_07620 PMIY_08913 PWES_03781 PWES_08148 Sjp_0026480 Sjp_0089010 Sjp_0097720 Smp_139930.1 …		53.346	45.839	36.141	47.575	38.671	31.385	17.053	30.25	32.11	29.545	118.087	33.801
	OG0000413	3	3	3	4	2	2	2	3	3	2	3	2	4	4	3	2	3	3	2	3	0		BGLB005396-PF BGLB026450-PA BGLB033346-PA EmuJ_000173600.1 EmuJ_000351500.1 EmuJ_000351700.1 EmuJ_002181200.1 FBUS_00362 FBUS_00363 FBUS_02423 FGIG_01886 FGIG_01887 FGIG_06924 FHEP_00863 FHEP_04996 HmN_000328200.1 HmN_000558400.1 HmN_000650900.1 HmN_000651000.1 MS3_03690.1 MS3_03698.1 MS3_05092.1 PHET_03725 PHET_05968 PHET_06131 PKEL_06566 PKEL_10714 PKEL_11964 PMIY_00396 PMIY_08050 PMIY_10891 PW…		7.163	8.15	27.904	18.666	13.102	8.124	9.245	3.649	1.797	4.104	8.84	2.653
	OG0000414	0	0	0	0	0	0	0	0	0	0	0	0	0	0	0	2	28	9	9	8	0		BGLB005819-PB BGLB010284-PB BGLB019296-PA BGLB019367-PA BGLB019368-PA BGLB019535-PA BGLB019968-PA BGLB020120-PA BGLB020867-PA BGLB021134-PA BGLB021551-PA BGLB022789-PA BGLB024675-PA BGLB027715-PA BGLB028534-PA BGLB029600-PA BGLB030058-PA BGLB030288-PA BGLB030806-PA BGLB033348-PA BGLB034173-PA BGLB034776-PA BGLB035303-PB BGLB035679-PA BGLB036979-PA BGLB037464-PA BGLB038035-PA BGLB039314-PA maker-s…		-	-	-	-	-	-	-	-	-	-	-	-
	OG0000415	2	2	3	2	2	2	2	2	3	2	2	2	1	1	4	4	2	5	5	5	3		BGLB009975-PB BGLB040408-PA EmuJ_000851900.1 FBUS_01811 FBUS_07735 FBUS_09437 FGIG_02145 FGIG_07892 FHEP_04572 FHEP_07309 HmN_000480600.1 MS3_01309.1 MS3_06551.1 PHET_01235 PHET_03538 PKEL_01434 PKEL_03537 PKEL_11551 PMIY_02988 PMIY_08463 PWES_07310 PWES_07742 Sjp_0002850 Sjp_0017490 Smp_019100.1 Smp_065180.1 T265_04985 T265_15072 csin104044 csin105285 maker-scaffold28892-snap-gene-0.17-mRNA-1 ma…		51.539	48.906	61.512	52.729	64.322	29.166	52.893	34.855	38.752	43.064	58.612	61.406
	OG0000416	3	3	5	2	3	2	2	5	3	2	3	5	1	1	3	2	3	3	2	3	0		BGLB011466-PB BGLB030626-PA BGLB033582-PA EmuJ_000481400.1 FBUS_02213 FBUS_03787 FBUS_11317 FGIG_04284 FGIG_04285 FGIG_04286 FGIG_04287 FGIG_08397 FHEP_00018 FHEP_00323 HmN_000645600.1 MS3_01977.1 MS3_07325.1 MS3_07327.1 PHET_00147 PHET_02004 PHET_03764 PKEL_07200 PKEL_07623 PKEL_09430 PKEL_10034 PKEL_10663 PMIY_01054 PMIY_04338 PMIY_05968 PWES_01162 PWES_03971 Sjp_0076180 Sjp_0076190 Sjp_0084590…		0.591	0.741	0.541	0.449	1.434	1.305	0.948	1.454	3.061	5.02	1.585	0.416
	OG0000417	3	3	3	3	1	3	2	2	4	2	4	4	2	2	1	3	3	3	3	3	2		BGLB012153-PB BGLB018367-PA BGLB018368-PA EmuJ_000778900.1 EmuJ_001134100.1 FBUS_00188 FBUS_01141 FBUS_01142 FBUS_08019 FGIG_04765 FGIG_08565 FHEP_06783 FHEP_08000 HmN_000033200.1 HmN_000529700.1 MS3_00648.1 MS3_00655.1 MS3_00663.1 MS3_04225.1 PHET_02482 PHET_08619 PHET_09231 PKEL_01177 PKEL_05869 PKEL_11537 PMIY_07059 PMIY_09233 PMIY_12221 PWES_01760 PWES_02362 PWES_04857 Sjp_0035970 Sjp_0067230…		48.033	36.236	41.623	39.14	52.496	88.474	161.856	99.356	29.941	32.255	15.666	25.961
	OG0000418	2	3	4	3	1	1	1	1	2	5	7	6	2	1	4	3	2	2	2	2	2		BGLB012275-PB BGLB036728-PA EmuJ_000105300.1 EmuJ_001062600.1 FBUS_04589 FBUS_06704 FGIG_03957 FHEP_03371 HmN_000420600.1 MS3_04186.1 MS3_06989.1 MS3_06991.1 MS3_10950.1 MS3_10951.1 MS3_11292.1 MS3_11477.1 PHET_03955 PHET_03956 PHET_04861 PKEL_06241 PKEL_11306 PKEL_11622 PKEL_11623 PMIY_06710 PMIY_10059 PWES_09480 PWES_11067 PWES_11653 Sjp_0050120 Sjp_0083840 Sjp_0083850 Sjp_0083860 Sjp_0102660 S…		9.205	11.327	9.865	10.193	8.954	8.022	6.456	5.416	8.737	9.902	7.038	11.455
	OG0000419	3	2	4	2	2	3	3	5	4	2	2	4	2	2	3	2	1	3	3	3	1		BGLB014438-PA EmuJ_000121400.1 EmuJ_000466700.1 FBUS_00110 FBUS_07714 FBUS_10140 FBUS_11191 FGIG_05815 FGIG_08967 FGIG_10046 FGIG_10624 FGIG_12262 FHEP_01130 FHEP_02596 FHEP_03353 HmN_000404200.1 HmN_000604700.1 MS3_00029.1 MS3_08222.1 PHET_03937 PHET_09584 PKEL_02837 PKEL_06177 PKEL_09221 PKEL_12647 PMIY_06453 PMIY_08883 PMIY_10504 PWES_02420 PWES_02923 Sjp_0042010 Sjp_0099000 Sjp_0116400 Sjp_01…		14.024	15.389	15.882	13.16	11.463	28.466	25.22	10.996	88.44	113.792	26.24	15.966
	OG0000420	2	1	2	3	2	2	1	2	2	3	1	3	11	5	3	5	2	1	3	1	1		BGLB025091-PA BGLB033470-PA EmuJ_000031300.1 EmuJ_000323000.1 EmuJ_000323100.1 EmuJ_000367100.1 EmuJ_000384600.1 EmuJ_000385100.1 EmuJ_000385500.1 EmuJ_000386600.1 EmuJ_000387100.1 EmuJ_000387600.1 EmuJ_000388100.1 FBUS_04286 FBUS_04287 FGIG_07893 FGIG_09044 FHEP_07871 HmN_000001600.1 HmN_000170200.1 HmN_000547400.1 HmN_000548200.1 HmN_002181200.1 MS3_07685.1 PHET_11548 PKEL_04625 PKEL_05182 PMIY…		340.144	348.605	368.934	311.12	376.72	432.796	737.038	457.519	2020.33	4730.66	66.367	138.682
	OG0000421	3	5	3	3	3	2	3	4	4	4	3	3	1	1	3	2	2	2	2	2	1		BGLB027840-PA BGLB029221-PA EmuJ_001004200.1 FBUS_02924 FBUS_02925 FBUS_07076 FBUS_09432 FGIG_00606 FGIG_08904 FGIG_08905 FGIG_09150 FHEP_05578 FHEP_09888 FHEP_09958 HmN_000665000.1 MS3_01256.1 MS3_08900.1 MS3_09529.1 PHET_05887 PHET_11739 PHET_11896 PHET_12257 PHET_12349 PKEL_01037 PKEL_01698 PKEL_12680 PMIY_09963 PMIY_10433 PMIY_11167 PWES_01623 PWES_04015 PWES_06202 Sjp_0008020 Sjp_0014360 Sjp…		45.447	38.716	42.313	46.359	40.746	16.713	22.766	26.799	12.92	13.256	15.04	43.29
	OG0000422	5	4	5	4	5	2	8	8	4	2	2	1	1	2	3	0	0	0	0	0	0		EmuJ_000573000.1 FBUS_04337 FBUS_07081 FBUS_07944 FBUS_08012 FGIG_01165 FGIG_01166 FGIG_04244 FGIG_04245 FGIG_06636 FGIG_09175 FGIG_12336 FGIG_12337 FHEP_00618 FHEP_04760 FHEP_06044 FHEP_07526 FHEP_07778 FHEP_09825 FHEP_09905 FHEP_10766 HmN_000193200.1 HmN_002069000.1 MS3_05381.1 MS3_05575.1 PHET_02909 PHET_03177 PHET_09467 PHET_10314 PKEL_03352 PKEL_07002 PKEL_07003 PKEL_09384 PKEL_10452 PMIY_03…		6.051	5.079	9.22	5.11	5.877	38.084	7.904	8.087	107.101	168.47	29.476	7.025
	OG0000423	2	3	2	2	4	5	3	3	3	6	5	4	8	5	1	0	0	0	0	0	0		EmuJ_000114800.1 EmuJ_000114900.1 EmuJ_000191900.1 EmuJ_000192000.1 EmuJ_000192100.1 EmuJ_000260700.1 EmuJ_000260800.1 EmuJ_001160400.1 FBUS_02600 FBUS_05144 FBUS_05321 FGIG_01124 FGIG_04132 FGIG_05926 FHEP_01526 FHEP_01981 FHEP_06482 HmN_000093800.1 HmN_000094300.1 HmN_000810500.1 HmN_002241200.1 HmN_002241300.1 MS3_03582.1 MS3_04369.1 MS3_04372.1 MS3_04377.1 MS3_04378.1 PHET_01423 PHET_01425 PH…		1.704	1.008	1.583	1.238	3.192	0.292	2.43	0.614	1.123	3.4	5.118	0.991
	OG0000424	2	2	2	3	4	3	2	3	3	2	2	3	10	7	4	4	0	0	0	0	0		EmuJ_000575800.1 EmuJ_000757700.1 EmuJ_000757800.1 EmuJ_000757900.1 EmuJ_000758000.1 EmuJ_000758100.1 EmuJ_000762900.1 EmuJ_002101300.1 EmuJ_002101500.1 EmuJ_002110100.1 FBUS_01862 FBUS_07813 FBUS_10649 FGIG_03705 FGIG_03808 FGIG_10990 FHEP_00833 FHEP_03598 HmN_000649600.1 HmN_000966800.1 HmN_000966900.1 HmN_000967000.1 HmN_001026200.1 HmN_002025300.1 HmN_002046900.1 MS3_01016.1 MS3_01049.1 PHET_…		44.024	31.047	73.717	64.54	51.958	48.496	24.568	55.715	14.668	23.373	44.059	15.06
	OG0000425	3	5	3	2	3	3	4	3	3	2	2	2	2	3	1	4	3	2	3	1	1		BGLB001365-PB BGLB004444-PB BGLB030955-PA EmuJ_000181500.1 EmuJ_000999300.1 FBUS_03039 FBUS_03347 FBUS_09817 FGIG_00535 FGIG_00536 FGIG_10020 FHEP_07344 FHEP_07650 FHEP_10453 FHEP_10719 HmN_000199900.1 HmN_000940300.1 HmN_002111200.1 MS3_05229.1 MS3_05467.1 PHET_08398 PHET_09931 PHET_09932 PHET_10452 PHET_11243 PKEL_00409 PKEL_03707 PKEL_03708 PMIY_06619 PMIY_06620 PMIY_09295 PWES_04989 PWES_0807…		40.792	56.227	47.985	54.073	42.394	67.911	59.202	48.982	36.88	36.985	64.914	99.909
	OG0000426	1	2	2	1	6	5	1	1	3	2	6	5	2	2	2	2	2	3	4	3	0		BGLB001688-PB BGLB005670-PB EmuJ_000024100.1 EmuJ_000936700.1 FBUS_01799 FBUS_06074 FBUS_11788 FGIG_03483 FHEP_01190 HmN_000489400.1 HmN_002197300.1 MS3_04289.1 MS3_04294.1 MS3_08216.1 MS3_09892.1 MS3_10250.1 MS3_11360.1 PHET_06408 PHET_07217 PKEL_00997 PKEL_02035 PMIY_03663 PWES_03160 Sjp_0001000 Sjp_0090010 Sjp_0108390 Sjp_0121030 Sjp_0121520 Smp_314750.1 Smp_347690.1 T265_01009 T265_02397 T265…		1.092	0.726	2.417	2.416	0.941	0	0.703	0.115	2.674	1.323	0.64	0.187
	OG0000427	1	3	2	2	2	2	2	2	2	2	2	2	3	1	3	5	4	5	5	5	0		BGLB003344-PB BGLB003345-PB BGLB007811-PC BGLB013853-PB EmuJ_000461600.1 EmuJ_000710900.1 EmuJ_000802000.1 FBUS_07205 FBUS_09691 FGIG_07579 FGIG_08390 FHEP_07541 FHEP_09797 HmN_000106500.1 MS3_06626.1 MS3_08849.1 PHET_08802 PHET_12099 PHET_12445 PKEL_09414 PKEL_12437 PMIY_02361 PWES_10720 PWES_11949 Sjp_0003120 Sjp_0005120 Smp_032320.2 Smp_113620.1 T265_02271 T265_02698 augustus_masked-scaffold33…		36.665	46.329	38.821	36.641	38.173	143.443	140.286	119.914	245.237	199.575	55.01	89.6
	OG0000428	2	3	4	2	2	3	2	3	2	1	1	3	3	4	2	2	4	4	4	4	0		BGLB003728-PB BGLB018051-PA BGLB020111-PA BGLB023514-PB EmuJ_000534400.1 EmuJ_000785400.1 EmuJ_000786000.1 FBUS_04098 FBUS_05103 FGIG_01569 FGIG_01570 FGIG_07687 FHEP_00843 FHEP_06246 HmN_000087800.1 HmN_000470100.1 HmN_000812500.1 HmN_002053100.1 MS3_02391.1 PHET_04880 PHET_08915 PHET_11104 PKEL_00070 PKEL_03910 PKEL_12098 PKEL_12415 PMIY_05688 PMIY_06338 PWES_00894 PWES_05291 Sjp_0004590 Sjp_00…		100.151	72.269	49.526	59.049	58.003	18.831	12.936	16.217	25.131	35.666	56.457	16.384
	OG0000429	3	2	3	2	2	1	2	2	3	1	1	1	1	1	3	7	4	4	4	6	2		BGLB004216-PB BGLB008147-PB BGLB011665-PB BGLB024745-PA EmuJ_000976900.1 FBUS_08082 FBUS_08854 FBUS_09585 FGIG_03589 FGIG_04366 FHEP_05357 FHEP_08434 HmN_000369600.1 MS3_01542.1 PHET_05978 PHET_10229 PKEL_00826 PKEL_05122 PKEL_05275 PMIY_08335 PMIY_09113 PMIY_09431 PWES_06916 PWES_10384 Sjp_0081390 Smp_267310.1 T265_09778 T265_14884 augustus_masked-scaffold1450-processed-gene-0.37-mRNA-1 augustus…		30.192	23.536	22.924	24.857	24.6	27.318	25.982	29.98	26.635	26.511	37.349	11.915
	OG0000430	3	4	4	6	3	3	2	2	2	2	2	5	1	1	0	4	3	3	3	2	0		BGLB005773-PB BGLB021170-PA BGLB040362-PA EmuJ_000420100.1 FBUS_00294 FBUS_02747 FGIG_01771 FGIG_04023 FHEP_01775 FHEP_05435 HmN_000865000.1 MS3_02070.1 MS3_03683.1 PHET_02563 PHET_02564 PHET_02565 PHET_05528 PKEL_00307 PKEL_00308 PKEL_00643 PKEL_00645 PMIY_01349 PMIY_01350 PMIY_04272 PWES_06155 PWES_06156 PWES_06461 PWES_07079 PWES_08143 PWES_10107 Sjp_0006870 Sjp_0070440 Sjp_0070450 Sjp_0075860…		3.896	3.461	1.787	1.841	2.515	0.205	0.411	0.605	2.707	7.853	15.824	0.218
	OG0000431	1	2	4	2	2	1	1	2	4	1	3	2	1	2	1	0	8	6	5	7	0		BGLB006131-PB BGLB006581-PB BGLB009853-PB BGLB016064-PA BGLB016065-PA BGLB018265-PA BGLB020709-PA BGLB035613-PB EmuJ_000671000.1 FBUS_01299 FBUS_04928 FBUS_05973 FBUS_11148 FGIG_03697 FGIG_07823 FHEP_05905 HmN_000250200.1 HmN_002207900.1 MS3_02890.1 MS3_02900.1 MS3_11148.1 PHET_03180 PHET_06480 PKEL_01620 PKEL_11486 PKEL_12583 PKEL_12678 PMIY_00173 PWES_02516 PWES_05001 Sjp_0082410 Sjp_0082750 Sm…		2.268	1.242	0.639	1.519	1.09	0	0.947	0.476	0.659	1.449	1.345	0.37
	OG0000432	2	5	2	5	2	2	2	3	3	2	2	7	2	3	4	1	2	2	2	2	0		BGLB006146-PB BGLB021087-PA EmuJ_000880500.1 EmuJ_001179600.1 FBUS_02931 FBUS_06525 FBUS_10238 FGIG_07681 FGIG_09776 FGIG_12278 FHEP_02403 FHEP_03950 HmN_000747200.1 HmN_002143900.1 HmN_002144000.1 MS3_00782.1 MS3_09037.1 PHET_05100 PHET_06789 PHET_10640 PHET_11616 PHET_11967 PKEL_01418 PKEL_01628 PMIY_02959 PMIY_08314 PWES_02772 PWES_02773 PWES_09804 PWES_10433 PWES_10434 Sjp_0000850 Sjp_0000860…		15.646	16.793	17.878	18.048	15.175	3.911	4.994	3.846	13.864	10.433	23.606	4.471
	OG0000433	4	3	2	3	3	3	3	3	3	2	2	2	1	1	2	3	2	4	5	4	0		BGLB009022-PB BGLB009156-PB EmuJ_000069500.1 FBUS_02388 FBUS_06668 FBUS_07300 FGIG_01369 FGIG_06676 FGIG_10155 FHEP_05603 FHEP_05808 FHEP_06412 HmN_000994100.1 MS3_00810.1 MS3_06981.1 PHET_01726 PHET_05532 PHET_06430 PKEL_02591 PKEL_03535 PMIY_02251 PMIY_05158 PMIY_10090 PMIY_11991 PWES_00536 PWES_02518 PWES_07185 Sjp_0027060 Sjp_0053450 Smp_007690.1 Smp_174920.1 T265_04677 T265_08520 T265_11906 …		59.898	38.596	4.764	32.118	22.901	0.845	0.801	48.947	31.312	25.074	151.558	79.598
	OG0000434	1	1	2	1	2	1	1	1	1	1	1	1	1	1	1	0	26	3	3	6	0		BGLB009806-PB BGLB013422-PB BGLB013490-PB BGLB019383-PA BGLB020259-PA BGLB020576-PA BGLB020636-PA BGLB022378-PA BGLB022744-PA BGLB022745-PA BGLB023699-PA BGLB027660-PA BGLB028772-PA BGLB029419-PA BGLB029844-PA BGLB030257-PA BGLB030614-PA BGLB030998-PA BGLB032146-PA BGLB032171-PA BGLB033937-PA BGLB034009-PA BGLB034675-PA BGLB035659-PA BGLB036873-PA BGLB039431-PA EmuJ_000530400.1 FBUS_04232 FGIG_06…		1.592	2.298	2.842	3.574	7.517	1.527	6.572	1.469	41.961	48.248	80.21	3.807
	OG0000435	1	1	0	1	1	1	1	1	1	1	1	1	1	1	1	1	1	1	10	26	2		BGLB014230-PB EmuJ_000582200.1 FBUS_02158 FGIG_09313 FHEP_06821 HmN_000102000.1 MS3_06387.1 PHET_06787 PMIY_03338 PWES_06223 Sjp_0069130 Smp_316430.1 T265_12679 csin111824 maker-scaffold6370-augustus-gene-0.9-mRNA-1 snap_masked-scf7180006953009-processed-gene-0.15-mRNA-1 sp|P20280|RL21_RAT sp|P46778|RL21_HUMAN sp|Q02753|RL21A_YEAST sp|Q12672|RL21B_YEAST tr|D3Z9G3|D3Z9G3_RAT tr|D3ZE97|D3ZE97_RAT t…		1074.89	801.858	1039.56	1152.03	954.381	680.562	1177.51	770.267	-	-	-	843.984
	OG0000436	1	1	1	1	1	1	1	1	0	1	1	0	1	1	1	34	1	3	3	1	0		BGLB014248-PB EmuJ_000887500.1 FGIG_10602 FHEP_08680 HmN_000390600.1 MS3_02787.1 PHET_09414 PKEL_07946 PMIY_08111 PWES_06130 Smp_062420.1 T265_14120 augustus_masked-scaffold1016-processed-gene-0.1-mRNA-1 augustus_masked-scaffold15025-processed-gene-0.1-mRNA-1 augustus_masked-scaffold1713-processed-gene-0.0-mRNA-1 augustus_masked-scaffold17456-processed-gene-0.2-mRNA-1 augustus_masked-scaffold1745…		570.717	805.609	586.641	567.233	615.339	1103.6	512.937	768.923	654.617	692.617	294.695	477.103
	OG0000437	3	2	2	2	5	2	2	3	2	2	3	2	1	2	4	2	2	4	3	3	4		BGLB016700-PB BGLB032803-PA EmuJ_000514400.1 FBUS_03698 FBUS_08851 FGIG_03518 FGIG_05757 FGIG_12092 FHEP_01287 FHEP_02477 HmN_000909400.1 HmN_000909900.1 MS3_06038.1 MS3_08613.1 MS3_09648.1 PHET_03442 PHET_03930 PKEL_10175 PKEL_11296 PMIY_04556 PMIY_04557 PMIY_10887 PWES_01178 PWES_08839 Sjp_0093560 Sjp_0095630 Smp_026510.1 Smp_151670.1 T265_11052 T265_12118 T265_13201 T265_15997 T265_16190 augus…		12.259	14.797	17.911	16.176	18.4	40.901	25.238	27.4	38.187	24.091	5.801	13.91
	OG0000438	2	3	4	2	2	2	2	4	2	2	2	6	2	2	3	4	2	3	3	3	0		BGLB017153-PA BGLB017409-PA EmuJ_000716400.1 EmuJ_000859700.1 FBUS_01276 FBUS_03723 FGIG_01162 FGIG_10911 FGIG_12217 FGIG_12268 FHEP_03281 FHEP_04146 HmN_000490900.1 HmN_000540800.1 MS3_00852.1 MS3_01744.1 PHET_00643 PHET_07810 PHET_10494 PKEL_00804 PKEL_07036 PKEL_07067 PKEL_07840 PMIY_00509 PMIY_08612 PWES_01463 PWES_04169 Sjp_0004380 Sjp_0041100 Sjp_0108220 Sjp_0108790 Sjp_0113270 Sjp_0120530 …		11.906	11.195	13.901	11.264	13.718	22.477	8.36	6.225	42.645	58.747	43.892	12.265
	OG0000439	2	2	4	3	3	2	2	4	5	2	2	3	2	3	4	1	2	3	3	3	0		BGLB020881-PA BGLB034392-PA EmuJ_000713050.1 EmuJ_000983700.1 FBUS_03653 FBUS_03654 FBUS_07964 FBUS_09005 FBUS_09006 FGIG_06111 FGIG_06852 FGIG_07197 FGIG_11329 FHEP_01323 FHEP_04549 HmN_000123000.1 HmN_002124400.1 HmN_002124500.1 MS3_03275.1 MS3_08482.1 PHET_02054 PHET_03151 PKEL_01581 PKEL_01582 PKEL_09659 PKEL_09907 PMIY_04372 PMIY_06017 PWES_04250 PWES_06038 PWES_07640 Sjp_0015810 Sjp_0031220…		48.612	41.031	41.968	28.774	45.607	46.407	31.525	28.945	78.813	91.423	78.237	17.91
	OG0000440	5	5	4	4	5	3	5	3	3	2	2	1	1	4	1	3	1	1	1	1	0		BGLB038266-PA EmuJ_000907600.1 FBUS_08446 FBUS_08943 FBUS_10050 FGIG_08354 FGIG_09570 FGIG_11865 FHEP_03765 FHEP_07158 FHEP_08527 FHEP_08693 FHEP_08782 HmN_002147500.1 HmN_002147600.1 HmN_002147700.1 HmN_002147800.1 MS3_00257.1 MS3_08045.1 PHET_07680 PHET_09400 PHET_09401 PHET_09874 PHET_10568 PKEL_03026 PKEL_03027 PKEL_05007 PKEL_08623 PMIY_05548 PMIY_06428 PMIY_06429 PMIY_10790 PMIY_10791 PWES_…		100.786	90.781	116.794	126.857	122.096	112.94	128.307	73.933	42.284	32.814	59.763	44.421
	OG0000441	3	2	2	3	2	2	2	3	2	2	4	5	2	2	1	2	1	5	5	5	0		BGLB039154-PA EmuJ_000790700.1 EmuJ_001010600.1 FBUS_03087 FBUS_03518 FGIG_00160 FGIG_00161 FGIG_04174 FHEP_01834 FHEP_03360 HmN_000076500.1 HmN_000781200.1 MS3_00106.1 MS3_00132.1 MS3_03058.1 MS3_09760.1 PHET_02333 PHET_04578 PKEL_03266 PKEL_07586 PMIY_04649 PMIY_04708 PMIY_05410 PWES_01756 PWES_02127 PWES_02662 Sjp_0082260 Sjp_0082270 Sjp_0082280 Sjp_0090400 Sjp_0101380 Smp_156390.1 Smp_334140.…		20.983	21.164	16.243	15.036	25.65	6.192	16.468	19.635	28.852	36.308	56.28	16.327
	OG0000442	4	3	3	2	2	2	2	2	5	2	4	11	2	2	2	2	1	1	1	1	1		BGLB040376-PA EmuJ_000060800.1 EmuJ_000652100.1 FBUS_03230 FBUS_04829 FBUS_09880 FBUS_09934 FBUS_09935 FGIG_00274 FGIG_01028 FHEP_01223 FHEP_08682 HmN_000848700.1 HmN_002010700.1 MS3_02417.1 MS3_09621.1 MS3_09855.1 MS3_09856.1 PHET_05068 PHET_07479 PHET_07558 PKEL_00222 PKEL_02014 PKEL_05574 PMIY_03812 PMIY_04873 PMIY_11334 PMIY_12311 PWES_04326 PWES_07782 Sjp_0063900 Sjp_0091310 Sjp_0092810 Sjp_…		7.152	5.483	5.183	4.256	5.437	7.246	4.569	2.142	39.652	29.27	23.239	2.948
	OG0000443	0	0	0	0	0	0	0	0	0	0	0	0	0	0	0	0	0	16	11	28	0		sp|O95013|O4F21_HUMAN sp|Q6IEY1|OR4F3_HUMAN sp|Q8NGA8|O4F17_HUMAN sp|Q8NGB8|O4F15_HUMAN sp|Q8NGB9|OR4F6_HUMAN sp|Q8NGC6|OR4KH_HUMAN sp|Q8NGD2|OR4K2_HUMAN sp|Q8NGD3|OR4K5_HUMAN sp|Q8NGD4|OR4K1_HUMAN sp|Q8NGD5|OR4KE_HUMAN sp|Q8NH21|OR4F5_HUMAN sp|Q8NH41|OR4KF_HUMAN sp|Q8NH42|OR4KD_HUMAN sp|Q8NH43|OR4L1_HUMAN sp|Q96R69|OR4F4_HUMAN sp|Q96R72|OR4K3_HUMAN tr|A0A0G2JWN6|A0A0G2JWN6_RAT tr|A0A0G2K9V9|A0A0…		-	-	-	-	-	-	-	-	-	-	-	-
	OG0000444	11	7	9	0	6	4	7	6	3	0	0	0	0	1	0	1	0	0	0	0	0		FBUS_05676 FBUS_08462 FBUS_10296 FGIG_00819 FGIG_00820 FGIG_04117 FGIG_04813 FGIG_08422 FGIG_10317 FHEP_03134 FHEP_05712 FHEP_05966 FHEP_07010 FHEP_10050 FHEP_10973 FHEP_11136 HmN_000359100.1 PHET_00388 PHET_00389 PHET_02489 PHET_03503 PHET_06126 PHET_08923 PHET_09744 PKEL_00609 PKEL_01779 PKEL_01780 PKEL_01781 PKEL_01783 PKEL_02981 PKEL_02982 PKEL_04866 PKEL_07992 PMIY_00410 PMIY_00411 PMIY_0241…		1.406	0.954	0.618	1.106	0.838	0.349	0.404	0.515	1.732	1.958	6.227	-
	OG0000445	5	1	5	1	3	0	2	5	3	1	1	0	0	0	28	0	0	0	0	0	0		FBUS_00242 FBUS_08868 FBUS_10807 FGIG_01054 FGIG_02970 FGIG_03490 FGIG_08380 FGIG_10564 FHEP_00426 FHEP_03321 MS3_02643.1 PHET_07199 PKEL_03046 PKEL_04453 PKEL_05469 PKEL_05545 PKEL_06135 PMIY_00044 PMIY_00788 PMIY_02382 PMIY_03657 PMIY_11165 PWES_06366 Smp_245810.1 T265_01159 T265_05386 T265_09113 snap_masked-scf7180006946972-processed-gene-0.2-mRNA-1 snap_masked-scf7180006947222-processed-gene-…		1.829	0.449	0.57	1.366	0.793	0	0	0	2.192	2.438	1.469	0
	OG0000446	2	3	2	2	2	2	3	2	3	3	2	2	3	3	2	3	2	4	4	4	1		BGLB000508-PB BGLB002537-PB EmuJ_000614200.1 EmuJ_000657800.1 EmuJ_000658700.1 FBUS_01350 FBUS_06384 FBUS_11528 FGIG_06585 FGIG_10187 FHEP_04348 FHEP_08796 FHEP_10777 HmN_000655700.1 HmN_000657400.1 HmN_000704400.1 MS3_05273.1 MS3_06149.1 PHET_03628 PHET_08906 PHET_09486 PKEL_05999 PKEL_07929 PMIY_05058 PMIY_06581 PWES_01930 PWES_02417 Sjp_0050750 Sjp_0094860 Smp_020920.2 Smp_104730.1 Smp_336770.…		126.639	99.989	90.605	90.188	104.097	130.943	116.442	121.903	81.389	98.369	88.506	90.441
	OG0000447	3	4	4	4	2	3	2	4	4	1	2	1	1	0	1	1	2	9	3	3	0		BGLB001418-PB BGLB011760-PB EmuJ_000894200.1 FBUS_03849 FBUS_05883 FBUS_05885 FBUS_10342 FGIG_01790 FGIG_07950 FGIG_09625 FGIG_10372 FHEP_04229 FHEP_05621 MS3_02502.1 MS3_02503.1 PHET_08010 PHET_08391 PHET_10615 PHET_10884 PKEL_03322 PKEL_06980 PKEL_11524 PKEL_11525 PMIY_08285 PMIY_08470 PMIY_08471 PWES_04776 PWES_08989 PWES_11440 PWES_11441 Sjp_0085760 Smp_334430.1 T265_09322 T265_12983 csin1054…		11.251	9.313	7.358	9.851	7.351	4.17	4.05	1.478	13.554	8.226	16.907	1.846
	OG0000448	3	3	3	6	2	2	5	4	3	1	2	1	2	1	1	1	2	4	4	4	0		BGLB002490-PB BGLB008170-PB EmuJ_001118400.1 EmuJ_001159400.1 FBUS_01111 FBUS_09352 FBUS_09574 FGIG_06387 FGIG_07466 FGIG_08739 FGIG_12200 FHEP_00033 FHEP_07327 FHEP_09391 FHEP_09516 FHEP_09695 HmN_000137300.1 MS3_02471.1 MS3_02473.1 PHET_01435 PHET_08101 PHET_10004 PKEL_05964 PKEL_06772 PKEL_10374 PMIY_03355 PMIY_08224 PMIY_11050 PWES_00210 PWES_11167 PWES_11228 PWES_11339 PWES_11772 PWES_11927 …		18.041	19.593	15.051	17.681	17.771	19.76	9.096	13.758	32.613	30.52	12.619	15.028
	OG0000449	4	4	4	4	3	3	3	3	3	3	3	4	3	5	3	0	2	0	0	0	0		BGLB002937-PA BGLB017648-PA EmuJ_000827600.1 EmuJ_000909100.1 EmuJ_001066500.1 FBUS_00203 FBUS_00777 FBUS_01948 FGIG_03607 FGIG_05745 FGIG_10709 FHEP_00683 FHEP_01401 FHEP_02068 HmN_000267900.1 HmN_000710000.1 HmN_000827700.1 HmN_000953500.1 HmN_002059100.1 MS3_02495.1 MS3_03671.1 MS3_09178.1 PHET_01234 PHET_05073 PHET_05477 PHET_07353 PKEL_01490 PKEL_01546 PKEL_11536 PKEL_12649 PMIY_00583 PMIY_0…		0.314	0.971	0.442	0.384	0.263	0.019	0.511	0.079	2.516	3.041	2.751	0.283
	OG0000450	2	2	3	2	6	2	2	3	2	2	2	2	2	3	2	5	2	3	3	3	1		BGLB003120-PB BGLB003121-PB EmuJ_000891900.1 EmuJ_001059700.1 FBUS_04308 FBUS_11705 FGIG_07505 FGIG_10720 FGIG_11561 FHEP_05292 FHEP_07263 HmN_000379000.1 HmN_000387000.1 HmN_002144600.1 MS3_02759.1 MS3_08596.1 PHET_06757 PHET_10254 PKEL_04552 PKEL_04553 PKEL_08101 PMIY_07528 PMIY_10226 PWES_07934 PWES_09844 Sjp_0046880 Sjp_0093670 Smp_162710.1 Smp_335730.1 T265_00801 T265_00865 T265_03485 T265_0…		12.828	14.15	15.254	16.162	9.812	11.223	6.632	5.354	7.078	6.365	3.771	19.523
	OG0000451	2	2	3	2	1	2	2	2	2	1	1	2	3	3	2	1	4	5	5	5	4		BGLB003501-PB BGLB009166-PB BGLB010911-PB BGLB016932-PA EmuJ_000571200.1 EmuJ_000571500.1 EmuJ_000990400.1 FBUS_00347 FBUS_04951 FGIG_05752 FGIG_07283 FHEP_00577 FHEP_03570 HmN_000322200.1 HmN_000590500.1 HmN_000590700.1 MS3_10478.1 PHET_05522 PHET_05681 PKEL_03561 PKEL_10582 PKEL_10632 PMIY_00016 PMIY_08977 PWES_04289 PWES_10198 Sjp_0034910 Sjp_0124190 Smp_043030.1 T265_02773 csin109217 csin1108…		82.04	63.475	46.22	57.022	55.125	43.923	24.782	32.545	11.94	27.117	65.563	14.172
	OG0000452	1	1	1	1	1	1	1	1	1	1	1	1	1	1	1	1	5	12	10	11	0		BGLB004466-PB BGLB004467-PB BGLB009144-PB BGLB009777-PC BGLB032089-PA EmuJ_000077100.1 FBUS_01828 FGIG_10718 FHEP_01280 HmN_000225600.1 MS3_05337.1 PHET_01190 PKEL_10819 PMIY_03665 PWES_02167 Sjp_0112860 Smp_203500.1 T265_06492 csin108019 maker-scaffold5926-snap-gene-0.41-mRNA-1 snap_masked-scf7180006949356-processed-gene-0.43-mRNA-1 sp|O08726|GALR2_RAT sp|O43603|GALR2_HUMAN sp|O60755|GALR3_HUMAN…		0.129	0.441	0.898	0.056	1.408	0	0.106	0.512	0.291	0.156	0	0.085
	OG0000453	2	3	3	2	2	2	2	2	2	2	3	6	2	2	4	5	2	2	2	2	2		BGLB007282-PB BGLB018017-PA EmuJ_000604200.1 EmuJ_000607400.1 FBUS_02836 FBUS_09414 FGIG_05261 FGIG_09307 FHEP_07756 FHEP_10083 HmN_000008800.1 HmN_000011800.1 MS3_09303.1 MS3_10430.1 MS3_10576.1 PHET_04773 PHET_07842 PHET_11775 PKEL_02913 PKEL_04563 PKEL_10866 PMIY_04384 PMIY_10755 PWES_00420 PWES_07193 Sjp_0034780 Sjp_0093320 Sjp_0099180 Sjp_0109500 Sjp_0111260 Sjp_0118110 Smp_130680.1 Smp_1537…		12.329	14.437	13.182	10.289	10.155	18.717	11.244	5.871	15.842	16.649	9.364	9.145
	OG0000454	1	3	3	3	1	1	5	2	3	1	2	3	1	1	4	3	2	5	5	5	0		BGLB007356-PB BGLB018119-PA EmuJ_000088500.1 FBUS_00355 FBUS_00356 FBUS_00357 FGIG_02658 FGIG_02660 FHEP_00800 FHEP_07739 FHEP_10043 FHEP_10392 FHEP_11030 HmN_000255200.1 MS3_00181.1 MS3_00199.1 PHET_03001 PHET_05014 PHET_10169 PKEL_05773 PKEL_05774 PKEL_06267 PMIY_00576 PWES_02214 PWES_02215 PWES_02467 Sjp_0041190 Sjp_0079850 Sjp_0125070 Smp_342570.1 T265_14270 csin102183 genemark-scf71800069514…		8.1	6.575	5.689	3.474	7.341	4.365	3.804	15.105	9.958	10.085	15.424	8.564
	OG0000455	3	4	2	3	4	6	1	6	2	1	2	4	1	1	3	2	2	2	2	3	0		BGLB007673-PB BGLB012194-PB EmuJ_000729300.1 FBUS_00101 FBUS_00102 FGIG_02474 FGIG_02706 FGIG_02707 FGIG_02708 FGIG_02709 FGIG_02710 FHEP_00354 HmN_000464800.1 MS3_02252.1 MS3_02256.1 PHET_00790 PHET_00791 PHET_00792 PHET_01064 PKEL_00256 PKEL_00257 PMIY_01989 PMIY_03667 PMIY_03668 PWES_01873 PWES_01874 PWES_08347 Sjp_0085870 Sjp_0085880 Sjp_0097810 Sjp_0118320 Smp_126540.1 T265_05600 T265_06392 …		5.789	13.134	8.426	9.529	7.064	14.839	9.332	3.924	46.139	64.45	53.406	8.127
	OG0000456	1	3	0	2	1	1	1	0	2	1	1	2	0	0	1	0	6	11	10	11	0		BGLB008038-PD BGLB017424-PA BGLB017644-PB BGLB017987-PB BGLB020280-PA BGLB031324-PA FBUS_02291 FBUS_10626 FHEP_02548 MS3_06849.1 PHET_03560 PHET_06687 PHET_08090 PMIY_07126 PWES_06627 PWES_07696 Sjp_0092270 Sjp_0131170 Smp_146730.1 T265_01650 csin112358 genemark-scf7180006950907-processed-gene-0.5-mRNA-1 sp|O15072|ATS3_HUMAN sp|O95450|ATS2_HUMAN sp|P58397|ATS12_HUMAN sp|Q1EHB3|ATS7_RAT sp|Q8TE56|…		1.582	2.111	4.057	2.821	4.423	7.194	6.112	10.291	-	-	-	1.344
	OG0000457	1	2	4	6	13	4	1	2	1	5	2	2	1	1	2	0	1	2	2	2	0		BGLB009323-PB EmuJ_000318600.1 FBUS_02727 FGIG_00083 FGIG_00084 FHEP_02127 HmN_000795000.1 MS3_02088.1 MS3_02100.1 PHET_01993 PHET_01994 PKEL_06818 PKEL_08526 PKEL_08924 PKEL_09484 PMIY_03123 PWES_05442 PWES_05443 PWES_09349 PWES_10790 PWES_11694 PWES_11711 Sjp_0042550 Sjp_0134360 Smp_080870.1 Smp_185420.1 Smp_200960.1 Smp_201680.1 Smp_205660.1 T265_02067 T265_02870 T265_02987 T265_04617 T265_078…		1.003	0.716	1.319	0.681	0.901	0.012	0.191	0.028	0.54	1.648	0.153	0.688
	OG0000458	2	2	2	3	2	2	1	2	2	3	4	7	2	3	2	3	3	3	3	3	0		BGLB011191-PB BGLB019760-PA BGLB034932-PA EmuJ_000706700.1 EmuJ_001026400.1 FBUS_06040 FBUS_06183 FGIG_03330 FGIG_09792 FHEP_06345 HmN_000096000.1 HmN_002114800.1 HmN_002114900.1 MS3_00673.1 MS3_09985.1 MS3_10479.1 MS3_10542.1 PHET_03449 PHET_04149 PKEL_00052 PKEL_00692 PMIY_01524 PMIY_03225 PWES_00333 PWES_01058 PWES_10027 Sjp_0071430 Sjp_0075630 Sjp_0082950 Sjp_0095450 Sjp_0096200 Sjp_0105990 S…		6.92	5.298	7.62	2.572	3.347	0.077	0.375	0.933	1.603	1.701	0.924	0.333
	OG0000459	4	6	2	3	2	2	2	3	2	2	1	1	1	1	2	4	2	6	4	4	0		BGLB013540-PC BGLB035562-PA EmuJ_000553300.1 FBUS_09148 FBUS_09919 FGIG_08893 FGIG_12066 FGIG_12650 FHEP_06079 FHEP_06513 HmN_000583000.1 MS3_05894.1 PHET_08347 PHET_08348 PHET_09271 PHET_10423 PHET_10530 PHET_11601 PKEL_01115 PKEL_07335 PMIY_03988 PMIY_03989 PMIY_09341 PMIY_11613 PWES_08423 PWES_10783 PWES_11976 Sjp_0023600 Smp_321580.1 Smp_341990.1 T265_02529 T265_05023 csin102370 csin103275 ma…		7.016	8.609	5.55	5.786	8.291	4.227	2.177	2.259	16.223	8.928	13.027	3.141
	OG0000460	2	4	4	8	2	3	2	2	2	2	3	7	2	2	3	2	1	1	1	1	0		BGLB013726-PB EmuJ_000239500.1 EmuJ_000574300.1 FBUS_01745 FBUS_02594 FGIG_00633 FGIG_00746 FHEP_00783 FHEP_04791 HmN_000064500.1 HmN_000165800.1 MS3_02794.1 MS3_02798.1 MS3_07786.1 PHET_00233 PHET_00234 PHET_00235 PHET_00639 PKEL_01827 PKEL_08343 PKEL_09409 PKEL_11278 PMIY_00192 PMIY_00466 PWES_00557 PWES_00558 PWES_00559 PWES_00561 PWES_00562 PWES_04687 PWES_09824 PWES_11218 Sjp_0023900 Sjp_002…		0.662	0.985	0.888	0.82	0.789	0.6	0.441	0.112	0.833	1.902	0.846	0.157
	OG0000461	5	2	6	2	2	2	2	1	3	1	2	6	1	1	4	1	3	3	3	4	0		BGLB016430-PF BGLB022769-PA BGLB029057-PA EmuJ_000689700.1 FBUS_06856 FBUS_09870 FBUS_10822 FGIG_01848 FHEP_07850 FHEP_08873 HmN_000838500.1 MS3_07999.1 MS3_08551.1 PHET_02824 PHET_04594 PKEL_01855 PKEL_02572 PKEL_02573 PKEL_02574 PKEL_02575 PKEL_11914 PMIY_05797 PMIY_08836 PMIY_10892 PMIY_10893 PMIY_11344 PWES_04430 PWES_04598 Sjp_0032140 Sjp_0046520 Sjp_0046530 Sjp_0113880 Sjp_0114630 Sjp_01238…		7.084	5.754	6.035	4.497	8.104	9.96	3.185	2.075	70.269	51.487	22.425	3.473
	OG0000462	2	3	2	4	5	2	2	3	3	2	2	4	2	2	2	3	1	3	3	4	0		BGLB016564-PA EmuJ_000244800.1 EmuJ_001008200.1 FBUS_00139 FBUS_04148 FBUS_04749 FGIG_03911 FGIG_07352 FGIG_07353 FHEP_01840 FHEP_06731 HmN_000161500.1 HmN_000171800.1 MS3_09516.1 MS3_11294.1 PHET_00152 PHET_03199 PHET_10967 PKEL_05719 PKEL_07035 PMIY_00043 PMIY_06796 PWES_01417 PWES_05073 PWES_05377 PWES_11045 Sjp_0047360 Sjp_0081760 Sjp_0082130 Sjp_0082140 Smp_007260.1 Smp_136710.3 T265_01241 T…		43.95	57.627	50.934	49.214	57.088	30.034	24.825	16.184	61.006	61.677	169.186	22.9
	OG0000463	2	0	0	0	17	13	0	0	0	0	0	0	0	0	0	5	14	1	1	1	0		BGLB016775-PA BGLB017359-PA BGLB020815-PA BGLB021623-PA BGLB024679-PA BGLB027860-PA BGLB028734-PA BGLB030621-PA BGLB031697-PA BGLB034449-PA BGLB035478-PA BGLB037622-PA BGLB038556-PA BGLB039227-PA PMIY_05741 PMIY_08566 T265_02813 T265_11365 T265_12031 T265_13098 T265_13099 T265_13100 T265_13601 T265_13635 T265_13726 T265_14265 T265_15414 T265_15415 T265_15519 T265_15520 T265_15577 T265_15578 T265_…		0.895	0.539	0.491	0.792	3.138	-	-	-	-	-	-	-
	OG0000464	2	3	4	2	2	2	5	5	4	2	3	2	2	2	2	1	2	3	3	3	0		BGLB017045-PA BGLB025240-PA EmuJ_000524600.1 EmuJ_000853200.1 FBUS_05297 FBUS_06385 FBUS_08381 FBUS_10732 FGIG_03331 FGIG_08511 FGIG_10726 FGIG_11055 FGIG_11056 FHEP_01793 FHEP_01794 FHEP_06392 FHEP_07924 FHEP_09617 HmN_000481900.1 HmN_002018300.1 MS3_05484.1 MS3_05491.1 MS3_09416.1 PHET_05243 PHET_06914 PHET_10183 PKEL_00079 PKEL_05533 PKEL_05534 PKEL_05952 PMIY_04505 PMIY_06642 PWES_07579 PWES_…		41.888	48.26	36.554	40.548	35.315	108.883	73.465	36.929	32.292	30.429	23.083	35.178
	OG0000465	3	4	6	3	3	3	2	2	2	2	1	3	7	7	5	0	1	0	0	0	0		BGLB017508-PA EmuJ_000252100.1 EmuJ_000392700.1 EmuJ_000846900.1 EmuJ_000847000.1 EmuJ_000851300.1 EmuJ_000851400.1 EmuJ_001164200.1 FBUS_02348 FBUS_10537 FGIG_03953 FGIG_09971 FHEP_01336 FHEP_08362 HmN_000376400.1 HmN_000479500.1 HmN_000479600.1 HmN_000714300.1 HmN_000714400.1 HmN_000734400.1 HmN_002071900.1 MS3_03509.1 PHET_00431 PHET_06192 PHET_06193 PHET_12143 PKEL_00964 PKEL_00965 PKEL_04886…		9.543	10.926	14.48	12.332	10.555	4.281	11.226	10.468	5.467	7.905	32.011	15.107
	OG0000466	3	3	4	3	4	3	3	3	2	2	1	2	2	5	1	2	4	2	2	2	1		BGLB017609-PA BGLB021303-PA BGLB026666-PA BGLB035246-PA EmuJ_000971100.1 EmuJ_000971400.1 FBUS_01070 FBUS_07090 FGIG_08008 FGIG_10104 FGIG_11669 FHEP_06099 FHEP_06674 FHEP_07614 HmN_000118600.1 HmN_000118700.1 HmN_000118900.1 HmN_000119000.1 HmN_000119100.1 MS3_10073.1 PHET_00024 PHET_08237 PHET_08982 PKEL_02339 PKEL_05961 PKEL_05962 PKEL_08864 PMIY_05175 PMIY_09272 PMIY_09710 PWES_00686 PWES_051…		12.726	13.315	10.548	11.514	11.537	18.415	8.539	10.394	6.915	7.133	20.159	9.047
	OG0000467	3	9	2	2	2	2	3	3	3	2	2	3	2	2	3	3	2	2	2	2	0		BGLB017981-PA BGLB025018-PA EmuJ_000703700.1 EmuJ_001150900.1 FBUS_04832 FBUS_04833 FBUS_06568 FGIG_01279 FGIG_04218 FGIG_11817 FHEP_03463 FHEP_08774 FHEP_10862 HmN_000794700.1 HmN_000824600.1 MS3_06865.1 MS3_06869.1 PHET_01674 PHET_07312 PHET_08274 PHET_08528 PHET_11073 PHET_12132 PHET_12334 PHET_12473 PHET_12474 PKEL_03337 PKEL_05209 PMIY_01812 PMIY_07329 PMIY_10623 PWES_03722 PWES_05375 Sjp_00…		4.321	5.482	5.014	5.389	5.106	8.097	6.056	3.067	11.088	7.624	11.667	4.09
	OG0000468	2	3	5	2	1	2	1	1	1	1	2	1	1	1	1	1	4	8	8	8	0		BGLB020686-PA BGLB026969-PA BGLB034086-PA BGLB035891-PA EmuJ_001046600.1 FBUS_04523 FGIG_06683 FHEP_01571 HmN_000377200.1 MS3_05902.1 MS3_05903.1 PHET_00268 PHET_00269 PHET_05966 PKEL_07518 PKEL_09360 PKEL_10933 PKEL_11385 PKEL_11873 PMIY_04640 PMIY_09570 PWES_00222 PWES_06266 Sjp_0011910 Smp_314500.1 T265_00600 csin103688 csin110292 maker-scaffold35401-snap-gene-0.54-mRNA-1 maker-scf718000695018…		1.029	2.183	0.72	0.654	0.638	0.529	1.15	0.461	4.677	1.883	0.682	1.789
	OG0000469	0	0	0	0	0	0	0	0	0	0	0	0	0	1	0	0	4	6	4	39	0		BGLB023658-PA BGLB031094-PA BGLB035334-PA BGLB037031-PA HmN_000745500.1 sp|P23269|O1496_RAT sp|P23272|OLFI9_RAT sp|P23273|O1500_RAT sp|P23274|O1468_RAT sp|P30953|OR1E1_HUMAN sp|P30955|OLFD_CANLF sp|P47887|OR1E2_HUMAN sp|P70526|OLF1_RAT sp|Q8NGS1|OR1J4_HUMAN sp|Q8NGS2|OR1J2_HUMAN sp|Q8NGS3|OR1J1_HUMAN sp|Q8WZA6|OR1E3_HUMAN tr|A0A096P6M5|A0A096P6M5_RAT tr|A0A0A0MY21|A0A0A0MY21_RAT tr|A0A0A0MY38|A0A…		-	-	-	-	-	-	-	-	-	-	-	-
	OG0000470	4	3	2	5	2	3	3	3	4	2	2	2	4	4	1	0	1	3	3	3	0		BGLB035225-PA EmuJ_000096900.1 EmuJ_000333800.1 EmuJ_001093300.1 EmuJ_001093400.1 FBUS_07542 FBUS_07543 FBUS_09917 FBUS_11593 FGIG_05249 FGIG_08225 FGIG_11396 FHEP_01074 FHEP_01076 FHEP_06991 HmN_000487500.1 HmN_000788400.1 HmN_000965500.1 HmN_000966200.1 MS3_03581.1 MS3_07257.1 PHET_01546 PHET_03334 PHET_09683 PKEL_02083 PKEL_05578 PMIY_01163 PMIY_01273 PMIY_01274 PMIY_03975 PWES_05877 PWES_0860…		59.524	35.942	36.401	33.778	31.622	0.712	2.441	4.411	19.741	37.268	67.003	17.752
	OG0000471	2	2	2	2	2	3	1	2	2	8	11	8	1	1	0	1	1	2	1	1	1		BGLB039136-PA EmuJ_000380250.1 FBUS_06172 FBUS_08834 FGIG_06688 FGIG_07094 FHEP_01720 HmN_002209700.1 MS3_08600.1 MS3_08601.1 MS3_08602.1 MS3_08923.1 MS3_09735.1 MS3_10418.1 MS3_10609.1 MS3_10664.1 MS3_10764.1 MS3_11036.1 MS3_11087.1 PHET_03174 PHET_03176 PKEL_10658 PKEL_10659 PMIY_01975 PMIY_01977 PWES_06550 PWES_08787 Sjp_0007440 Sjp_0016470 Sjp_0016480 Sjp_0032830 Sjp_0032840 Sjp_0032850 Sjp_0…		27.747	14.906	20.841	21.523	27.75	11.716	20.926	37.535	8.416	4.585	7.697	31.679
	OG0000472	2	3	2	2	1	4	3	2	3	2	2	1	2	5	3	2	0	4	5	4	2		EmuJ_000332200.1 EmuJ_001034900.1 FBUS_02448 FBUS_02795 FBUS_05314 FGIG_03610 FGIG_05233 FHEP_03947 FHEP_04923 FHEP_04924 HmN_000441300.1 HmN_000934300.1 HmN_000943600.1 HmN_002058200.1 HmN_002266000.1 MS3_04542.1 MS3_06933.1 PHET_02650 PHET_04784 PHET_07150 PKEL_00243 PKEL_04484 PMIY_02666 PMIY_03120 PWES_01748 PWES_04099 Sjp_0011400 Smp_019170.1 Smp_156290.1 T265_05174 csin105490 csin105587 csi…		5.517	5.062	4.395	4.145	4.095	8.559	7.578	5.154	21.37	15.664	17.666	6.973
	OG0000473	1	0	0	0	29	24	0	0	0	0	0	0	0	0	0	0	0	0	0	0	0		PMIY_04395 T265_01738 T265_01874 T265_01940 T265_02022 T265_04682 T265_05132 T265_05517 T265_05538 T265_06005 T265_06056 T265_06618 T265_06620 T265_07691 T265_07828 T265_07933 T265_08235 T265_08490 T265_08695 T265_09269 T265_09486 T265_11406 T265_12966 T265_13861 T265_14066 T265_14554 T265_14703 T265_14939 T265_15285 T265_15444 csin101510 csin102086 csin102345 csin103178 csin103295 csin103382 csi…		0.631	0.399	0.254	0.189	0.11	-	-	-	-	-	-	-
	OG0000474	0	0	0	0	34	20	0	0	0	0	0	0	0	0	0	0	0	0	0	0	0		T265_00299 T265_00475 T265_00576 T265_00763 T265_01473 T265_01899 T265_01916 T265_02408 T265_03481 T265_03662 T265_03911 T265_04175 T265_05274 T265_06079 T265_06232 T265_06333 T265_06388 T265_07935 T265_08768 T265_09696 T265_09784 T265_09790 T265_10669 T265_10887 T265_11885 T265_12435 T265_12445 T265_12620 T265_12820 T265_13670 T265_14065 T265_14750 T265_15201 T265_15357 csin100448 csin100616 csi…		-	-	-	-	-	-	-	-	-	-	-	-
	OG0000475	0	0	0	0	46	8	0	0	0	0	0	0	0	0	0	0	0	0	0	0	0		T265_00203 T265_00305 T265_00668 T265_00884 T265_01064 T265_01322 T265_01687 T265_01721 T265_01722 T265_01860 T265_02642 T265_02722 T265_03227 T265_03691 T265_04111 T265_04133 T265_04142 T265_04220 T265_04611 T265_04843 T265_05215 T265_06316 T265_06335 T265_06345 T265_07101 T265_07229 T265_07289 T265_07995 T265_08121 T265_08333 T265_08577 T265_09229 T265_09681 T265_10085 T265_10448 T265_12825 T26…		-	-	-	-	-	-	-	-	-	-	-	-
	OG0000476	4	4	1	2	2	3	4	4	4	3	4	4	5	5	5	0	0	0	0	0	0		EmuJ_000448900.1 EmuJ_000532300.1 EmuJ_000532400.1 EmuJ_000535500.1 EmuJ_001055000.1 FBUS_00381 FBUS_02015 FBUS_02039 FBUS_05192 FGIG_02054 FGIG_02312 FGIG_04149 FGIG_06101 FHEP_00502 FHEP_01494 FHEP_03482 FHEP_04676 HmN_000090100.1 HmN_000672300.1 HmN_000769800.1 HmN_002033700.1 HmN_002212700.1 MS3_00515.1 MS3_01737.1 MS3_05257.1 MS3_05259.1 PHET_01103 PHET_02655 PHET_03436 PHET_09795 PKEL_01929…		1.691	2.092	1.975	1.77	2.187	1.831	2.351	0.958	14.746	5.787	12.47	3.217
	OG0000477	2	2	2	2	3	2	3	2	5	2	3	6	2	2	2	4	3	2	2	2	0		BGLB000111-PB BGLB033459-PA BGLB034872-PA EmuJ_000374500.1 EmuJ_000618800.1 FBUS_07342 FBUS_09164 FBUS_11557 FBUS_11574 FBUS_11684 FGIG_02730 FGIG_08233 FHEP_03060 FHEP_09766 FHEP_10520 HmN_000718300.1 HmN_002235200.1 MS3_09596.1 MS3_10565.1 MS3_11002.1 PHET_00398 PHET_08989 PKEL_07707 PKEL_07797 PMIY_01787 PMIY_05739 PWES_00606 PWES_10004 Sjp_0041610 Sjp_0069220 Sjp_0086100 Sjp_0088540 Sjp_01106…		16.969	25.89	18.95	19.34	21.23	11.486	18.432	8.048	30.153	21.932	33.038	13.264
	OG0000478	2	2	4	3	2	2	2	4	4	2	3	1	2	3	2	3	1	3	2	2	4		BGLB001470-PC EmuJ_000352700.1 EmuJ_000980300.1 FBUS_03726 FBUS_03727 FBUS_05094 FBUS_06315 FGIG_05093 FGIG_07388 FGIG_07389 FGIG_08349 FHEP_03190 FHEP_06277 HmN_000329000.1 HmN_000354400.1 HmN_002006900.1 MS3_07368.1 MS3_09258.1 MS3_09259.1 PHET_01492 PHET_05916 PKEL_01077 PKEL_01078 PKEL_01127 PKEL_04489 PMIY_04865 PMIY_06170 PWES_06288 PWES_06355 PWES_06878 Sjp_0026020 Smp_008260.1 Smp_342160.…		39.306	44.049	40.814	36.587	43.475	40.35	29.361	18.704	23.438	20.106	38.277	19.888
	OG0000479	2	2	3	3	2	2	2	2	4	2	2	2	2	3	3	5	3	2	2	2	3		BGLB002352-PB BGLB007533-PB BGLB037907-PA EmuJ_000127400.1 EmuJ_001058400.1 FBUS_02840 FBUS_09597 FBUS_09779 FBUS_10737 FGIG_00641 FGIG_10072 FHEP_09229 FHEP_10344 HmN_000015000.1 HmN_000921600.1 HmN_000922700.1 MS3_00892.1 MS3_08177.1 PHET_08636 PHET_11247 PKEL_03666 PKEL_06572 PKEL_06827 PMIY_08487 PMIY_08826 PWES_05928 PWES_10231 PWES_11010 Sjp_0083690 Sjp_0084740 Smp_094020.1 Smp_127120.1 T26…		18.611	22.296	20.283	20.168	16.353	38.159	29.91	23.848	43.732	48.613	19.601	17.763
	OG0000480	2	2	1	2	2	1	2	2	2	2	2	2	2	2	2	4	5	6	5	5	0		BGLB002935-PB BGLB011938-PB BGLB013141-PB BGLB027940-PA BGLB030414-PA EmuJ_000748800.1 EmuJ_001038700.1 FBUS_02901 FBUS_07500 FGIG_02083 FGIG_11064 FHEP_02785 FHEP_03665 HmN_000112000.1 HmN_000345600.1 MS3_01210.1 MS3_02185.1 PHET_02602 PHET_02755 PKEL_07812 PMIY_01726 PMIY_08936 PWES_01899 PWES_03669 Sjp_0019150 Sjp_0080330 Smp_040390.1 Smp_066930.1 T265_02933 T265_04072 csin109639 maker-scaffol…		5.528	1.374	2.549	1.535	1.604	0.941	1.934	0.456	1.353	1.771	1.479	1.102
	OG0000481	2	2	2	2	2	1	2	1	1	2	2	2	2	2	2	4	3	7	7	5	0		BGLB004026-PB BGLB006596-PB BGLB023691-PC EmuJ_000041600.1 EmuJ_000109900.1 FBUS_08994 FGIG_11206 FHEP_03945 FHEP_09209 HmN_000426000.1 HmN_000573400.1 MS3_04536.1 MS3_05091.1 PHET_08009 PHET_08842 PKEL_05202 PKEL_09808 PMIY_02426 PMIY_12088 PWES_01750 PWES_06435 Sjp_0062380 Sjp_0069800 Smp_132670.1 Smp_347060.1 T265_08714 T265_11810 augustus_masked-scf7180006947352-processed-gene-0.1-mRNA-1 csin…		128.902	104.082	194.143	161.918	153.285	644.044	392.598	161.046	99.446	152.716	248.335	138.524
	OG0000482	3	4	1	2	2	2	2	3	3	2	1	2	4	3	2	5	2	3	2	3	2		BGLB005038-PB BGLB034254-PA EmuJ_000069420.1 EmuJ_000673500.1 EmuJ_001017100.1 EmuJ_001017200.1 FBUS_01227 FBUS_03237 FBUS_09023 FGIG_04051 FGIG_06413 FGIG_08456 FHEP_04600 FHEP_06216 HmN_000139600.1 HmN_000160900.1 HmN_002164500.1 MS3_02947.1 PHET_05046 PHET_05525 PHET_09398 PHET_11853 PKEL_03144 PMIY_06206 PMIY_06894 PMIY_08919 PWES_01291 PWES_05881 Sjp_0043040 Sjp_0083260 Smp_028430.1 Smp_1748…		43.522	26.765	29.587	25.97	25.253	24.413	61.659	60.317	19.998	16.548	6.234	22.431
	OG0000483	2	2	3	2	2	3	2	2	3	2	3	2	2	3	3	8	2	2	2	2	1		BGLB006903-PB BGLB022900-PA EmuJ_000057300.1 EmuJ_001177850.1 FBUS_05892 FBUS_06361 FBUS_11512 FGIG_05147 FGIG_07690 FHEP_06274 FHEP_08258 HmN_000098700.1 HmN_000288600.1 HmN_002224700.1 MS3_02535.1 MS3_04138.1 MS3_10787.1 PHET_06821 PHET_06908 PKEL_03221 PKEL_04707 PKEL_07187 PMIY_05448 PMIY_09287 PWES_00920 PWES_04586 Sjp_0027660 Sjp_0134830 Smp_130600.2 Smp_150890.1 T265_01440 T265_10021 augus…		42.065	41.06	38.277	37.248	39.958	44.17	38.312	41.94	16.926	11.444	13.943	28.633
	OG0000484	2	4	1	2	2	2	2	3	4	3	2	3	3	4	3	4	2	2	2	2	1		BGLB008006-PB BGLB010527-PC EmuJ_000296000.1 EmuJ_000724000.1 EmuJ_000975700.1 FBUS_06383 FBUS_07731 FBUS_10814 FBUS_11287 FGIG_04204 FGIG_04205 FGIG_10963 FHEP_02734 FHEP_06915 HmN_000177400.1 HmN_000483800.1 HmN_000484200.1 HmN_000799900.1 MS3_04761.1 MS3_09905.1 PHET_06338 PHET_09890 PHET_12161 PHET_12313 PKEL_07787 PMIY_03361 PMIY_05314 PWES_00130 PWES_07522 Sjp_0009460 Sjp_0010630 Sjp_010864…		20.624	23.028	21.168	21.583	18.51	24.023	14.179	10.716	41.683	29.786	32.167	21.112
	OG0000485	2	2	2	2	3	2	2	3	2	2	3	3	2	2	4	2	2	4	4	4	1		BGLB008249-PB BGLB021938-PC EmuJ_000098800.1 EmuJ_000458100.1 FBUS_00589 FBUS_07915 FGIG_02438 FGIG_04513 FGIG_10416 FHEP_00835 FHEP_07167 HmN_000395500.1 HmN_000797300.1 MS3_01179.1 MS3_01186.1 MS3_06673.1 PHET_01616 PHET_03162 PKEL_04345 PKEL_12010 PMIY_04732 PMIY_07875 PWES_00444 PWES_04810 Sjp_0069880 Sjp_0081190 Sjp_0114060 Smp_039820.1 Smp_213790.1 T265_03363 T265_07624 T265_15019 csin10026…		12.907	13.25	15.834	14.676	16.099	19.934	15.072	16.057	25.674	23.182	23.323	16.704
	OG0000486	2	3	2	2	2	2	2	2	3	3	2	3	2	2	1	2	4	8	2	2	2		BGLB010589-PB BGLB016924-PA BGLB028746-PA BGLB040003-PA EmuJ_000906500.1 EmuJ_001100900.1 FBUS_06596 FBUS_07057 FBUS_11033 FGIG_03141 FGIG_06583 FHEP_03253 FHEP_04879 HmN_000537300.1 HmN_000669000.1 MS3_04077.1 MS3_08949.1 PHET_06760 PHET_08492 PHET_11549 PKEL_01562 PKEL_06796 PMIY_06423 PMIY_11903 PWES_01362 PWES_09111 Sjp_0077690 Sjp_0086550 Sjp_0088510 Smp_016410.1 Smp_115290.1 Smp_319960.1 T2…		21.905	24.666	21.011	24.374	25.166	20.721	30.826	12.805	58.976	46.264	38.424	12.607
	OG0000487	2	2	3	1	3	3	4	3	4	2	2	3	2	2	2	3	2	3	3	3	1		BGLB011061-PB BGLB034332-PA EmuJ_000380500.1 EmuJ_001188600.1 FBUS_04231 FBUS_09272 FBUS_09735 FBUS_11632 FGIG_04251 FGIG_06358 FGIG_11788 FHEP_02603 FHEP_02604 FHEP_06772 FHEP_10206 HmN_000065300.1 HmN_000892600.1 MS3_03372.1 MS3_05024.1 PHET_01125 PHET_07582 PKEL_00289 PKEL_05938 PKEL_05939 PMIY_08582 PMIY_09809 PWES_01255 Sjp_0007200 Sjp_0024890 Sjp_0024920 Smp_131870.2 Smp_146400.1 T265_03603…		15.867	15.643	11.866	15.259	11.438	31.341	18.46	15.953	24.993	19.76	45.593	25.999
	OG0000488	3	3	3	6	3	3	3	4	3	2	2	1	2	4	1	3	1	2	2	2	0		BGLB016365-PA EmuJ_000210100.1 EmuJ_000461300.1 FBUS_04250 FBUS_05541 FBUS_05988 FGIG_03508 FGIG_05670 FGIG_07897 FGIG_07898 FHEP_03278 FHEP_06234 FHEP_07928 HmN_000660700.1 HmN_000660800.1 HmN_000690400.1 HmN_000700300.1 MS3_09400.1 MS3_09939.1 PHET_01665 PHET_01917 PHET_09737 PKEL_00188 PKEL_00559 PKEL_04095 PMIY_01710 PMIY_03109 PMIY_09150 PWES_03675 PWES_07150 PWES_08993 PWES_11127 PWES_11311…		16.651	12.378	6.755	8.267	10.03	13.066	3.76	7.444	1.645	3.756	5.575	3.455
	OG0000489	2	3	3	5	2	2	2	3	4	2	5	5	1	2	3	1	2	2	2	2	0		BGLB016427-PB BGLB021163-PA EmuJ_000638000.1 FBUS_03318 FBUS_03319 FBUS_03320 FBUS_05758 FGIG_01426 FGIG_09028 FGIG_09029 FHEP_03193 FHEP_06937 HmN_000348800.1 HmN_002194400.1 MS3_02447.1 MS3_02451.1 MS3_02457.1 MS3_08082.1 MS3_08085.1 PHET_02511 PHET_05052 PHET_07466 PKEL_00321 PKEL_00322 PKEL_07167 PMIY_02647 PMIY_04742 PWES_03281 PWES_06438 PWES_08447 PWES_09398 PWES_09473 Sjp_0032860 Sjp_0032…		1.864	2.304	2.743	2.166	1.927	0.773	1.027	0.227	2.17	2.164	2.315	0.808
	OG0000490	2	4	3	2	2	1	2	3	2	2	2	5	1	3	1	2	2	5	4	5	0		BGLB017006-PA BGLB017007-PA EmuJ_001023100.1 FBUS_06220 FBUS_11357 FGIG_04709 FGIG_04710 FGIG_09877 FHEP_06379 FHEP_08927 HmN_000328700.1 HmN_000359300.1 HmN_002009000.1 MS3_01167.1 MS3_01268.1 PHET_08393 PHET_09246 PHET_11801 PHET_12306 PKEL_00920 PKEL_04879 PKEL_04880 PMIY_02781 PMIY_09183 PWES_04766 PWES_06630 Sjp_0015750 Sjp_0015760 Sjp_0112010 Sjp_0112340 Sjp_0112350 Smp_125050.1 Smp_125340.…		5.801	5.751	4.779	6.14	6.407	10.597	7.787	3.999	26.193	23.225	15.389	6.417
	OG0000491	2	2	3	4	1	2	2	3	4	3	11	2	1	1	5	1	3	1	1	1	0		BGLB021917-PA BGLB026638-PA BGLB035257-PA EmuJ_001036600.1 FBUS_05071 FBUS_06977 FBUS_06978 FBUS_06979 FGIG_01598 FGIG_03131 FGIG_03132 FHEP_05727 FHEP_09385 HmN_000801400.1 MS3_00566.1 MS3_07517.1 MS3_09548.1 MS3_09549.1 MS3_10490.1 MS3_10616.1 MS3_10668.1 MS3_11042.1 MS3_11058.1 MS3_11130.1 MS3_11473.1 PHET_02194 PHET_05420 PKEL_01243 PKEL_01244 PKEL_11673 PMIY_02602 PMIY_09437 PWES_04369 PWES_…		11.371	18.757	21.435	14.32	16.393	41.546	12.061	8.043	118.255	157.496	52.101	14.589
	OG0000492	2	2	2	1	2	3	1	3	2	2	2	2	2	7	3	2	5	3	3	3	1		BGLB022826-PA BGLB024633-PA BGLB025864-PA BGLB030343-PA BGLB034743-PA EmuJ_000188900.1 EmuJ_000751300.1 FBUS_05523 FBUS_06471 FGIG_02958 FGIG_03910 FGIG_05179 FHEP_07499 HmN_000822400.1 HmN_000842800.1 HmN_000843400.1 HmN_002080500.1 HmN_002134900.1 HmN_002135000.1 HmN_002202400.1 MS3_01459.1 MS3_10142.1 PHET_05907 PHET_07105 PKEL_07659 PKEL_12475 PMIY_02006 PMIY_08016 PWES_07544 Sjp_0030900 Sjp_…		55.977	68.037	69.07	68.311	60.92	66.573	65.224	44.75	21.402	19.65	18.03	25.529
	OG0000493	3	3	5	2	3	4	2	2	2	3	2	1	2	2	6	1	1	3	3	3	0		BGLB027066-PA EmuJ_000463600.1 EmuJ_001135200.1 FBUS_02698 FBUS_06419 FGIG_03332 FGIG_11569 FHEP_00086 FHEP_04596 HmN_000392400.1 HmN_000528800.1 MS3_03719.1 MS3_05093.1 PHET_00568 PHET_03253 PHET_06113 PKEL_00508 PKEL_00509 PKEL_02659 PKEL_08766 PKEL_11781 PMIY_03386 PMIY_04355 PMIY_06638 PWES_00547 PWES_06500 Sjp_0087600 Smp_039600.1 Smp_137750.1 Smp_146280.1 T265_04546 T265_10856 T265_11151 au…		4.865	4.826	4.699	2.656	6.517	0.699	1.615	2.106	2.715	6.442	1.845	2.307
	OG0000494	4	4	0	3	4	2	7	8	8	2	2	2	0	0	4	2	1	0	0	0	0		BGLB037052-PA FBUS_00950 FBUS_02209 FBUS_03615 FBUS_03768 FBUS_05118 FBUS_05120 FBUS_07000 FBUS_08443 FGIG_03466 FGIG_04398 FGIG_06053 FGIG_06054 FGIG_06659 FGIG_06661 FGIG_09057 FGIG_10628 FHEP_00321 FHEP_00719 FHEP_01788 FHEP_02308 FHEP_02310 FHEP_02938 FHEP_04582 MS3_06708.1 MS3_07093.1 PHET_00809 PHET_01178 PHET_07747 PHET_09449 PMIY_00112 PMIY_01378 PMIY_01379 PMIY_11667 PWES_00544 PWES_0054…		0.582	0.162	0.137	0.884	0.261	0	0.143	0.083	-	-	-	0.365
	OG0000495	0	0	0	0	23	20	0	0	1	0	4	0	0	0	4	0	1	0	0	0	0		BGLB038737-PA FBUS_02934 MS3_04739.1 MS3_09503.1 MS3_10216.1 MS3_10773.1 T265_00421 T265_00761 T265_00967 T265_01382 T265_01395 T265_01419 T265_01907 T265_02195 T265_03215 T265_03478 T265_04832 T265_05461 T265_05663 T265_09882 T265_10776 T265_11267 T265_11789 T265_11795 T265_12626 T265_13721 T265_13911 T265_15354 T265_15579 csin100753 csin101455 csin101576 csin104301 csin104383 csin104988 csin105…		-	-	-	-	-	-	-	-	-	-	-	-
	OG0000496	0	0	0	0	0	0	0	0	0	0	0	0	0	0	0	0	0	20	13	19	1		sp|O60656|UD19_HUMAN sp|O75310|UDB11_HUMAN sp|O75795|UDB17_HUMAN sp|P06133|UD2B4_HUMAN sp|P08430|UD16_RAT sp|P08541|UD2B2_RAT sp|P08542|UDB17_RAT sp|P09875|UD2B1_RAT sp|P16662|UD2B7_HUMAN sp|P19224|UD16_HUMAN sp|P19488|UDB37_RAT sp|P20720|UD12_RAT sp|P22309|UD11_HUMAN sp|P22310|UD14_HUMAN sp|P35503|UD13_HUMAN sp|P35504|UD15_HUMAN sp|P36510|UD2A1_RAT sp|P36511|UDB15_RAT sp|P36537|UDB10_HUMAN sp|P5…		-	-	-	-	-	-	-	-	-	-	-	-
	OG0000497	0	0	0	0	7	46	0	0	0	0	0	0	0	0	0	0	0	0	0	0	0		T265_02248 T265_02645 T265_09406 T265_13003 T265_13188 T265_14155 T265_14431 csin100612 csin100776 csin100887 csin101069 csin101296 csin101300 csin101371 csin101544 csin101822 csin101860 csin102591 csin103123 csin103285 csin103947 csin103951 csin104765 csin104877 csin104887 csin105173 csin105272 csin105298 csin105452 csin105469 csin105670 csin105773 csin105992 csin106150 csin106584 csin107837 csi…		-	-	-	-	-	-	-	-	-	-	-	-
	OG0000498	4	6	3	3	2	2	0	2	1	1	1	2	2	22	1	1	0	0	0	0	0		EmuJ_001076700.1 EmuJ_001076800.1 FBUS_07267 FGIG_10448 FGIG_10449 HmN_000115600.1 HmN_000302200.1 HmN_000614800.1 HmN_000630900.1 HmN_000655900.1 HmN_000739000.1 HmN_000742100.1 HmN_000742600.1 HmN_000769700.1 HmN_000809100.1 HmN_000867000.1 HmN_000867600.1 HmN_000967200.1 HmN_000967600.1 HmN_002035900.1 HmN_002061100.1 HmN_002120700.1 HmN_002214300.1 HmN_002214400.1 HmN_002249100.1 HmN_00226180…		4.221	4.304	3.462	3.809	3.252	2.428	2.306	2.462	5.329	3.532	3.806	1.853
	OG0000499	1	1	2	1	1	2	1	3	1	1	2	2	1	1	1	1	11	6	6	7	0		BGLB000107-PB BGLB007659-PC BGLB009258-PB BGLB011055-PB BGLB023802-PA BGLB027639-PA BGLB029926-PA BGLB030943-PA BGLB032839-PA BGLB033185-PA BGLB039741-PA EmuJ_001097200.1 FBUS_08346 FGIG_07921 FGIG_07922 FGIG_11831 FHEP_07426 HmN_000438400.1 MS3_10366.1 MS3_11347.1 PHET_02291 PKEL_01918 PKEL_07162 PMIY_03797 PWES_01534 Sjp_0101650 Sjp_0115980 Smp_213180.1 T265_15039 csin108805 csin108806 maker-sc…		16.183	15.366	18.643	16.243	17.815	18.98	18.077	6.962	23.855	27.904	21.53	8.225
	OG0000500	2	2	2	3	2	2	2	1	2	3	2	1	2	2	2	0	2	5	7	5	3		BGLB001015-PB BGLB020560-PA EmuJ_000257000.1 EmuJ_001048400.1 FBUS_04138 FBUS_06567 FGIG_00956 FHEP_08787 FHEP_09781 HmN_000693600.1 HmN_002274600.1 MS3_08774.1 MS3_10652.1 PHET_01457 PHET_11517 PKEL_03508 PKEL_04416 PMIY_07958 PMIY_10814 PWES_10713 PWES_11209 PWES_11314 Sjp_0040700 Smp_049630.1 Smp_321530.1 Smp_337750.2 T265_07161 T265_14676 augustus_masked-scf7180006950311-processed-gene-0.1-mR…		9.561	10.218	10.101	10.68	14.279	9.075	14.047	6.368	26.795	18.541	10.841	8.064
	OG0000501	2	2	1	2	2	3	2	2	2	1	1	1	1	1	1	3	4	6	8	7	0		BGLB002201-PC BGLB020096-PA BGLB021830-PA BGLB035202-PA EmuJ_000420300.1 FBUS_08350 FBUS_09642 FGIG_03915 FGIG_04324 FHEP_05955 FHEP_08597 HmN_000864800.1 MS3_03521.1 PHET_04994 PHET_06000 PKEL_06319 PMIY_01269 PMIY_07125 PWES_01306 PWES_04385 Sjp_0056780 Smp_004080.1 T265_00554 T265_05966 augustus_masked-scaffold12767-processed-gene-0.1-mRNA-1 csin101739 csin109703 csin110846 genemark-scf7180006…		27.403	26.214	31.75	32.17	27.553	18.845	34.114	25.182	2.815	5.27	5.59	25.49
	OG0000502	1	2	4	4	1	3	2	1	2	1	2	2	1	1	3	2	8	4	5	3	0		BGLB002480-PD BGLB008241-PB BGLB009737-PB BGLB010276-PB BGLB010613-PB BGLB020806-PA BGLB029341-PA BGLB031918-PA EmuJ_000424000.1 FBUS_05742 FBUS_05743 FGIG_03179 FHEP_01010 FHEP_01011 HmN_000446100.1 MS3_04099.1 MS3_04104.1 PHET_03859 PHET_09831 PKEL_10458 PKEL_10622 PKEL_10896 PKEL_11092 PMIY_03095 PWES_06573 PWES_07326 PWES_08320 PWES_10414 Sjp_0069480 Sjp_0079500 Smp_142890.3 T265_14454 august…		18.749	24.93	21.59	21.974	16.484	32.497	14.702	10.205	44.297	46.72	31.315	10.084
	OG0000503	1	1	2	1	1	1	1	1	1	1	2	1	1	5	1	1	12	6	6	6	0		BGLB002968-PB BGLB005689-PB BGLB020916-PA BGLB022008-PA BGLB026186-PA BGLB031279-PA BGLB031440-PA BGLB031803-PA BGLB032459-PA BGLB033955-PA BGLB034262-PA BGLB035151-PA EmuJ_000694600.1 FBUS_07507 FGIG_05709 FHEP_00012 HmN_000551700.1 HmN_001015400.1 HmN_002082300.1 HmN_002082400.1 HmN_002082600.1 MS3_03794.1 MS3_03796.1 PHET_00035 PKEL_06367 PKEL_06368 PMIY_00616 PWES_05880 Sjp_0058900 Smp_176350…		12.977	10.676	15.313	15.03	24.511	14.051	9.356	4.702	3.905	3.324	8.278	5.11
	OG0000504	2	2	3	2	2	2	2	3	2	2	2	4	3	3	3	2	1	4	4	4	0		BGLB003224-PB EmuJ_000650120.1 EmuJ_000856100.1 EmuJ_001096300.1 FBUS_05386 FBUS_06176 FGIG_00789 FGIG_01730 FGIG_09027 FHEP_04041 FHEP_05898 HmN_000439200.1 HmN_000546300.1 HmN_000608100.1 MS3_00361.1 MS3_04427.1 PHET_02578 PHET_02600 PKEL_02549 PKEL_06437 PKEL_08268 PMIY_02881 PMIY_04397 PWES_04354 PWES_04662 Sjp_0059270 Sjp_0086910 Sjp_0118260 Sjp_0129910 Smp_014780.1 Smp_034550.1 T265_02869 T…		68.662	82.959	95.357	84.685	84.028	44.311	45.608	50.336	112.497	82.554	113.383	65.809
	OG0000505	2	2	2	2	2	1	2	2	1	3	4	2	5	3	2	0	8	2	4	3	0		BGLB003843-PB BGLB004987-PB BGLB008506-PB BGLB008507-PB BGLB017633-PA BGLB031390-PA BGLB035413-PA BGLB037169-PA EmuJ_000113500.1 EmuJ_000114300.1 EmuJ_000114400.1 EmuJ_000115200.1 EmuJ_000115300.1 FBUS_09967 FGIG_01634 FGIG_01635 FHEP_10573 FHEP_11036 HmN_000090200.1 HmN_000090300.1 HmN_000535300.1 MS3_09619.1 MS3_09620.1 MS3_10971.1 MS3_10972.1 PHET_00829 PHET_06978 PKEL_06039 PKEL_10290 PMIY_04…		90.449	106.162	134.166	127.852	93.999	97.125	90.093	75.988	72.882	67.852	62.864	69.365
	OG0000506	3	4	2	3	4	3	3	3	3	2	3	1	3	2	3	6	1	1	1	1	0		BGLB005295-PB EmuJ_000056800.1 EmuJ_000185450.1 EmuJ_000978500.1 FBUS_00760 FBUS_05995 FBUS_06307 FGIG_03269 FGIG_11890 FGIG_11982 FHEP_01452 FHEP_04119 FHEP_04270 HmN_000098300.1 HmN_000149500.1 MS3_03227.1 MS3_03909.1 MS3_06458.1 PHET_01271 PHET_06312 PHET_09659 PHET_10643 PKEL_08698 PKEL_09635 PMIY_01423 PMIY_08896 PMIY_09975 PWES_01446 PWES_03853 PWES_08369 Sjp_0114870 Smp_051090.1 Smp_335720…		12.713	12.353	14.914	13.308	15.653	10.869	9.476	7.973	1.045	1.847	6.527	5.78
	OG0000507	3	2	4	2	2	2	2	3	3	1	1	1	2	1	3	4	3	4	4	4	1		BGLB008403-PA BGLB011383-PB BGLB014031-PB EmuJ_000779900.1 EmuJ_000828400.1 FBUS_06586 FBUS_10142 FBUS_11255 FGIG_00953 FGIG_06215 FGIG_09565 FHEP_07473 FHEP_10579 HmN_001003400.1 MS3_04600.1 PHET_03676 PHET_09497 PKEL_03701 PKEL_09026 PKEL_09335 PKEL_10267 PMIY_02287 PMIY_07463 PMIY_10959 PWES_03774 PWES_11093 Sjp_0065700 Smp_146680.1 T265_07446 T265_14684 augustus_masked-scaffold19873-processed…		2.876	2.912	3.473	3.03	4.158	1.548	2.7	1.858	12.735	8.29	5.734	1.481
	OG0000508	3	3	5	1	2	1	2	3	1	1	2	5	2	1	5	1	2	4	4	3	1		BGLB016313-PA BGLB018488-PA EmuJ_000684050.1 EmuJ_000684100.1 FBUS_04763 FGIG_06802 FGIG_06803 FGIG_07222 FHEP_06759 FHEP_08696 HmN_000813800.1 MS3_03666.1 MS3_08702.1 PHET_07156 PHET_07284 PHET_10214 PKEL_07093 PKEL_07219 PKEL_08065 PKEL_10588 PKEL_12827 PMIY_05404 PMIY_08830 PMIY_12249 PWES_01256 Sjp_0013880 Sjp_0044860 Sjp_0089910 Sjp_0089920 Sjp_0101520 Smp_135870.1 T265_15007 T265_15334 csin…		5.889	5.852	4.87	4.264	5.057	5.814	3.529	2.068	21.006	15.606	13.107	4.086
	OG0000509	2	3	4	3	2	2	2	2	4	2	3	4	1	1	2	3	1	3	5	3	0		BGLB016759-PA EmuJ_000458800.1 FBUS_06078 FBUS_06079 FBUS_07123 FBUS_11553 FGIG_06026 FGIG_07344 FHEP_03479 FHEP_05300 HmN_000396100.1 MS3_06679.1 MS3_06682.1 MS3_08987.1 PHET_03708 PHET_06103 PHET_11596 PKEL_07318 PKEL_09053 PKEL_09163 PKEL_11059 PMIY_04730 PMIY_09122 PWES_05340 PWES_07132 PWES_07673 Sjp_0043090 Sjp_0057910 Sjp_0081170 Sjp_0130310 Smp_039870.1 Smp_171040.1 T265_00934 T265_01069 …		22.35	17.485	18.022	14.227	18.135	12.621	13.657	7.313	28.771	29.62	15.661	10.412
	OG0000510	1	2	1	1	1	1	1	1	1	1	1	1	2	0	1	0	1	23	8	4	0		BGLB024480-PB EmuJ_000167900.1 EmuJ_001164900.1 FBUS_00256 FGIG_07236 FHEP_08844 MS3_02404.1 PHET_09586 PHET_10898 PKEL_07748 PMIY_04515 PWES_09905 Sjp_0054130 Smp_046430.1 T265_04765 csin107239 snap_masked-scf7180006953298-processed-gene-0.24-mRNA-1 sp|A6NCW0|U17L3_HUMAN sp|A6NCW7|U17L4_HUMAN sp|A8MUK1|U17L5_HUMAN sp|C9J2P7|U17LF_HUMAN sp|C9JJH3|U17LA_HUMAN sp|C9JLJ4|U17LD_HUMAN sp|C9JPN9|UL17C_…		14.132	12.785	10.854	11.601	10.918	10.049	13.026	3.85	18.004	17.309	29.113	6.304
	OG0000511	0	0	0	0	46	6	0	0	0	0	0	0	0	0	0	0	0	0	0	0	0		T265_00262 T265_00491 T265_00679 T265_00906 T265_00943 T265_01302 T265_01681 T265_01897 T265_02006 T265_02601 T265_03151 T265_03288 T265_03289 T265_05044 T265_05144 T265_05342 T265_05405 T265_06340 T265_06730 T265_06990 T265_07158 T265_07234 T265_08192 T265_08417 T265_08690 T265_09051 T265_09577 T265_09640 T265_09989 T265_10192 T265_10223 T265_10370 T265_11021 T265_11402 T265_11496 T265_12497 T26…		-	-	-	-	-	-	-	-	-	-	-	-
	OG0000512	2	2	3	2	2	2	4	1	2	2	2	2	2	2	2	9	3	2	2	2	1		BGLB000513-PB BGLB007384-PB BGLB035484-PA EmuJ_000406600.1 EmuJ_001188800.1 FBUS_04794 FBUS_07834 FGIG_07937 FHEP_10489 FHEP_10490 FHEP_10643 FHEP_10942 HmN_000065100.1 HmN_000135500.1 MS3_05925.1 MS3_08508.1 PHET_08573 PHET_09929 PKEL_02565 PKEL_06307 PKEL_06308 PMIY_03157 PMIY_11508 PWES_06442 PWES_08772 Sjp_0049480 Sjp_0065820 Smp_059750.1 Smp_174670.2 T265_00291 T265_07452 augustus_masked-sca…		45.089	47.223	53.718	50.456	44.328	31.623	46.943	23.691	24.77	23.6	26.408	30.756
	OG0000513	3	3	3	3	2	2	3	3	3	2	3	3	2	2	2	4	2	2	2	2	0		BGLB001691-PB BGLB003730-PB EmuJ_000415100.1 EmuJ_001015900.1 FBUS_02425 FBUS_08035 FBUS_11196 FGIG_06451 FGIG_06452 FGIG_08924 FHEP_06971 FHEP_10164 FHEP_10732 HmN_000262300.1 HmN_000356600.1 MS3_03807.1 MS3_03814.1 MS3_04448.1 PHET_04946 PHET_05399 PHET_09975 PKEL_04136 PKEL_05953 PKEL_07839 PMIY_03916 PMIY_07720 PMIY_10777 PWES_00599 PWES_06673 PWES_08580 Sjp_0034700 Sjp_0036670 Sjp_0120020 Sm…		35.227	28.177	15.55	22.177	20.898	4.727	6.796	12.672	4.822	19.433	46.71	9.979
	OG0000514	2	2	2	2	2	2	1	2	2	2	2	2	2	3	2	2	2	5	5	5	2		BGLB001980-PB BGLB004494-PB EmuJ_000189500.1 EmuJ_000240600.1 FBUS_00703 FBUS_07864 FGIG_01055 FGIG_11441 FHEP_06732 HmN_000134400.1 HmN_000166900.1 HmN_002287700.1 MS3_05354.1 MS3_05434.1 PHET_08957 PHET_09029 PKEL_04605 PKEL_07641 PMIY_04080 PMIY_04282 PWES_00317 PWES_04219 Sjp_0026000 Sjp_0057520 Smp_070610.1 Smp_095470.1 T265_15467 T265_15477 csin103718 csin105633 genemark-scf7180006951469-pr…		44.963	38.769	35.713	42.484	37.778	16.972	36.372	20.766	19.798	18.416	49.61	31.357
	OG0000515	2	4	1	2	1	2	2	3	2	2	2	3	1	1	1	3	2	5	4	5	3		BGLB002036-PB BGLB004392-PB EmuJ_000587600.1 FBUS_07627 FBUS_09738 FGIG_04828 FGIG_09749 FGIG_11562 FHEP_02819 FHEP_09275 HmN_000238800.1 MS3_05983.1 MS3_06979.1 PHET_00469 PHET_09465 PHET_11578 PHET_12481 PKEL_07507 PMIY_04776 PMIY_07520 PWES_01352 PWES_03541 Sjp_0027030 Sjp_0070740 Sjp_0093310 Smp_044530.1 Smp_062950.1 T265_13452 augustus_masked-scaffold2823-processed-gene-0.0-mRNA-1 csin101575…		31.831	32.725	29.086	31.429	30.831	37.798	33.685	33.541	30.975	28.639	51.004	35.448
	OG0000516	2	2	2	2	2	2	2	3	3	2	2	1	2	2	2	3	2	4	4	4	3		BGLB002304-PB BGLB008539-PB EmuJ_000700100.1 EmuJ_000896700.1 FBUS_00232 FBUS_05897 FBUS_11531 FGIG_00821 FGIG_00823 FGIG_06385 FHEP_02213 FHEP_08016 HmN_000029800.1 HmN_000100400.1 MS3_06593.1 MS3_09171.1 PHET_03246 PHET_05707 PKEL_01111 PKEL_03392 PMIY_02930 PMIY_05263 PWES_02593 PWES_06403 Sjp_0048700 Smp_103570.1 Smp_244940.1 T265_00383 T265_03075 csin102985 csin103115 genemark-scf71800069506…		22.003	24.141	19.488	15.753	22.85	6.721	17.7	10.519	49.682	48.721	129.349	14.23
	OG0000517	3	3	3	2	2	2	3	3	2	2	2	2	2	2	2	4	3	3	3	3	0		BGLB002327-PB BGLB010443-PB BGLB020869-PA EmuJ_000301100.1 EmuJ_000732700.1 FBUS_00476 FBUS_10147 FGIG_05603 FGIG_07812 FGIG_12596 FHEP_03241 FHEP_09194 FHEP_09584 HmN_000341200.1 HmN_000644600.1 MS3_03741.1 MS3_07716.1 PHET_06666 PHET_07543 PHET_08482 PKEL_00572 PKEL_01248 PKEL_07495 PMIY_03083 PMIY_09100 PMIY_12076 PWES_07413 PWES_08753 Sjp_0043510 Sjp_0055510 Smp_137020.1 Smp_340590.1 T265_065…		34.362	36.568	44.809	41.536	36.077	45.046	43.153	50.054	39.047	39.065	34.447	42.026
	OG0000518	2	2	3	2	2	2	2	3	2	2	2	3	2	2	2	1	2	4	5	4	2		BGLB003163-PB BGLB040319-PA EmuJ_000150400.1 EmuJ_000703800.1 FBUS_03780 FBUS_07466 FGIG_06897 FGIG_09037 FGIG_11992 FHEP_02987 FHEP_06520 HmN_000794600.1 HmN_002171200.1 MS3_08081.1 MS3_09357.1 PHET_02210 PHET_06622 PKEL_00724 PKEL_04253 PKEL_07547 PMIY_01245 PMIY_05641 PWES_03240 PWES_05277 Sjp_0032080 Sjp_0047320 Sjp_0133850 Smp_007210.4 Smp_070310.1 T265_10936 T265_15600 csin100979 csin112020…		13.192	17.343	20.622	18.93	21.187	15.167	9.96	10.523	29.977	31.995	23.608	11.042
	OG0000519	2	2	2	2	2	3	3	3	4	2	2	4	2	2	5	1	1	2	2	2	3		BGLB003321-PB EmuJ_000467400.1 EmuJ_000657210.1 FBUS_01159 FBUS_03095 FBUS_09156 FBUS_10069 FGIG_01292 FGIG_02789 FGIG_08846 FHEP_02318 FHEP_04287 FHEP_07666 HmN_000604000.1 HmN_000705200.1 MS3_01319.1 MS3_09158.1 PHET_00990 PHET_08236 PKEL_00878 PKEL_02297 PMIY_00217 PMIY_08735 PWES_01051 PWES_03969 Sjp_0029280 Sjp_0114190 Sjp_0115650 Sjp_0117750 Smp_132050.1 Smp_161080.1 T265_00980 T265_09413 c…		13.382	17.476	12.376	11.652	24.182	26.303	40.329	11.838	194.06	157.778	104.914	10.223
	OG0000520	0	0	0	0	0	0	0	0	0	0	0	0	0	3	2	0	46	0	0	0	0		BGLB003366-PB BGLB003753-PE BGLB003845-PB BGLB003931-PB BGLB004085-PB BGLB004120-PB BGLB004916-PB BGLB005886-PB BGLB005955-PB BGLB006211-PA BGLB006990-PB BGLB007566-PB BGLB008341-PB BGLB008899-PB BGLB009766-PC BGLB011337-PA BGLB012234-PB BGLB012459-PB BGLB012463-PB BGLB013256-PA BGLB013322-PB BGLB016909-PA BGLB017646-PA BGLB017647-PA BGLB017873-PA BGLB020396-PA BGLB020710-PA BGLB021190-PA BGLB022…		-	-	-	-	-	-	-	-	-	-	-	-
	OG0000521	1	2	3	2	3	2	1	3	5	1	2	3	2	1	5	1	10	1	1	1	1		BGLB005831-PB BGLB008167-PB BGLB010046-PB BGLB019652-PA BGLB022493-PA BGLB026539-PA BGLB029514-PA BGLB029888-PA BGLB031251-PA BGLB039878-PA EmuJ_000765200.1 EmuJ_000765300.1 FBUS_02330 FBUS_02331 FBUS_02332 FBUS_06687 FBUS_06688 FGIG_06076 FGIG_07315 FGIG_10843 FHEP_01183 HmN_002129400.1 MS3_00128.1 MS3_00133.1 PHET_04129 PHET_11607 PKEL_01776 PKEL_01777 PKEL_06081 PMIY_00733 PWES_06679 PWES_0678…		7.271	6.093	6.481	4.808	5.862	14.036	13.086	9.901	17.973	8.105	13.488	6.043
	OG0000522	4	3	2	2	2	2	2	4	1	3	4	2	3	3	2	5	1	1	2	2	1		BGLB005966-PC EmuJ_000156500.1 EmuJ_000316300.1 EmuJ_000733900.1 FBUS_04823 FGIG_05939 FGIG_05940 FGIG_06710 FGIG_09309 FHEP_01517 FHEP_11217 HmN_000315300.1 HmN_000467000.1 HmN_000706800.1 MS3_07363.1 MS3_07369.1 MS3_08639.1 MS3_11045.1 PHET_08824 PHET_11752 PHET_12007 PKEL_06195 PKEL_10572 PMIY_07728 PMIY_08340 PMIY_08341 PMIY_11986 PWES_03366 PWES_05944 Sjp_0008360 Sjp_0111740 Smp_065580.1 Smp…		134.106	196.108	150.019	161.942	161.566	426.387	241.328	171.022	441.983	468.917	194.321	159.631
	OG0000523	2	2	1	3	4	3	2	3	3	2	2	3	2	1	2	2	3	3	3	4	1		BGLB006203-PB BGLB014101-PB BGLB017440-PA EmuJ_000263210.1 EmuJ_001035900.1 FBUS_00136 FBUS_00270 FBUS_10753 FGIG_00455 FGIG_10555 FGIG_12148 FHEP_01715 FHEP_07414 HmN_002003400.1 MS3_03109.1 MS3_08139.1 PHET_06446 PHET_07565 PKEL_00102 PMIY_07818 PMIY_09477 PWES_05749 PWES_06002 PWES_07904 Sjp_0040190 Sjp_0109430 Sjp_0118900 Smp_029240.1 Smp_337860.1 T265_04830 T265_06731 T265_13612 T265_13613 a…		66.946	87.965	81.31	69.192	68.07	122.442	110.692	73.729	186.463	186.773	139.793	30.411
	OG0000524	2	2	1	2	1	2	2	1	2	1	2	2	1	1	3	2	3	7	7	7	0		BGLB006214-PB BGLB008317-PB BGLB026994-PA EmuJ_000646700.1 FBUS_03112 FBUS_04759 FGIG_03158 FHEP_07415 FHEP_08495 HmN_002197500.1 MS3_01327.1 MS3_03018.1 PHET_01559 PHET_02420 PKEL_11550 PMIY_01770 PMIY_04041 PWES_02523 PWES_05787 Sjp_0056320 Sjp_0115230 Smp_132060.1 T265_13501 csin107166 csin108884 maker-scaffold4533-augustus-gene-0.49-mRNA-1 maker-scaffold5613-augustus-gene-0.11-mRNA-1 maker-sc…		0.016	0	0.064	0	0	0	0	0	0.221	0.119	0	0.435
	OG0000525	2	3	3	4	2	3	2	2	4	2	2	5	3	4	1	1	2	2	2	2	0		BGLB006452-PD BGLB038641-PA EmuJ_000759600.1 EmuJ_000759700.1 EmuJ_000956100.1 FBUS_02624 FBUS_02625 FBUS_02626 FBUS_11248 FGIG_01722 FGIG_02871 FHEP_02301 FHEP_02302 HmN_000382700.1 HmN_000648400.1 HmN_002105500.1 HmN_002160400.1 MS3_04417.1 MS3_06419.1 PHET_00195 PHET_01362 PHET_02429 PKEL_02056 PKEL_03265 PKEL_08331 PMIY_01678 PMIY_03412 PWES_02088 PWES_06138 PWES_10071 PWES_11369 Sjp_0002950 …		6.324	6.213	7.63	6.231	6.571	1.277	2.137	0.864	15.83	9.164	14.822	3.069
	OG0000526	3	3	2	3	3	2	3	3	3	2	2	2	1	1	1	1	3	3	4	5	1		BGLB007123-PB BGLB009790-PB BGLB025761-PA EmuJ_001047100.1 FBUS_04486 FBUS_06245 FBUS_06246 FGIG_08075 FGIG_08076 FGIG_08877 FHEP_01659 FHEP_08807 FHEP_09543 HmN_000376800.1 MS3_05822.1 MS3_09531.1 PHET_03705 PHET_07710 PHET_07885 PKEL_06329 PKEL_07683 PMIY_02548 PMIY_10031 PMIY_12315 PWES_04047 PWES_08245 PWES_08578 Sjp_0026240 Sjp_0038420 Smp_150500.1 Smp_181470.1 T265_05630 T265_05631 T265_060…		36.844	24.626	35.706	29.305	31.88	36.769	40.774	29.253	45.116	35.993	12.26	25.273
	OG0000527	1	2	2	1	1	2	1	1	2	1	2	1	1	2	4	4	7	5	5	5	1		BGLB009164-PB BGLB010798-PB BGLB020160-PA BGLB025647-PB BGLB031762-PA BGLB032411-PA BGLB037534-PA EmuJ_000203700.1 FBUS_08953 FBUS_09928 FGIG_08814 FHEP_03226 HmN_000933200.1 HmN_000933300.1 MS3_03714.1 MS3_10751.1 PHET_05261 PHET_11020 PKEL_04778 PKEL_11516 PMIY_07997 PWES_05013 Sjp_0054520 Smp_302090.1 T265_06459 augustus_masked-scf7180006952986-processed-gene-0.2-mRNA-1 csin110838 csin112427 g…		24.815	46.205	36.202	35.711	32.344	23.539	11.782	13.095	14.987	7.281	13.485	39.318
	OG0000528	3	3	1	1	1	2	2	1	3	1	1	1	1	1	2	1	13	4	5	4	0		BGLB009287-PB BGLB016560-PA BGLB016675-PB BGLB016676-PA BGLB016677-PA BGLB016678-PA BGLB016680-PA BGLB018175-PA BGLB018176-PA BGLB028310-PA BGLB029880-PA BGLB036345-PB BGLB037059-PA EmuJ_000677600.1 FBUS_00825 FBUS_00826 FBUS_09111 FGIG_00376 FHEP_08180 FHEP_09446 HmN_000413400.1 MS3_05112.1 PHET_05252 PHET_10108 PHET_10312 PKEL_00690 PMIY_06861 PMIY_08824 PMIY_09033 PWES_04514 Sjp_0017800 Smp_24…		12.602	16.798	16.719	16.559	17.881	8.121	6.797	3.651	57.257	55.788	53.016	8.231
	OG0000529	2	2	3	2	2	2	2	2	2	2	1	2	4	3	3	4	3	3	3	3	1		BGLB012334-PB BGLB026268-PA BGLB032341-PA EmuJ_000764200.1 EmuJ_000764300.1 EmuJ_000786700.1 EmuJ_000786800.1 FBUS_01407 FBUS_06794 FGIG_03928 FGIG_05546 FHEP_01997 FHEP_03637 HmN_000457300.1 HmN_000565000.1 HmN_000565100.1 MS3_07481.1 PHET_01200 PHET_03273 PKEL_04075 PKEL_04076 PKEL_11549 PMIY_00706 PMIY_03990 PWES_00752 PWES_03588 Sjp_0015460 Sjp_0041430 Smp_037230.1 Smp_149130.1 T265_00153 T26…		106.263	83	101.588	124.562	97.724	133.501	36.264	67.164	26.265	37.962	54.721	126.9
	OG0000530	2	2	2	2	2	2	2	2	2	2	2	2	2	5	2	3	1	3	5	6	0		BGLB014314-PB EmuJ_000492600.1 EmuJ_000830000.1 FBUS_02926 FBUS_03238 FGIG_04052 FGIG_11261 FHEP_03214 FHEP_04599 HmN_000394600.1 HmN_000435400.1 HmN_000514100.1 HmN_002138300.1 HmN_002233200.1 MS3_02946.1 MS3_09793.1 PHET_09397 PHET_09681 PKEL_04385 PKEL_05695 PMIY_04958 PMIY_08920 PWES_01292 PWES_04550 Sjp_0083270 Sjp_0100410 Smp_179650.1 Smp_346320.2 T265_00627 T265_07429 csin103715 csin112256…		79.317	106.37	93.89	113.782	84.14	238.611	201.425	94.017	139.397	145.268	60.34	42.769
	OG0000531	3	3	2	2	3	2	2	2	3	2	2	3	2	1	3	1	1	4	5	4	1		BGLB016881-PA EmuJ_000782000.1 EmuJ_000782100.1 FBUS_03751 FBUS_07653 FBUS_07654 FGIG_01998 FGIG_09339 FHEP_01381 FHEP_06665 HmN_000466900.1 MS3_00949.1 MS3_01107.1 PHET_00570 PHET_03491 PHET_11716 PKEL_02596 PKEL_03336 PMIY_04862 PMIY_08953 PMIY_10592 PWES_00192 PWES_01657 Sjp_0061570 Sjp_0073850 Sjp_0097400 Smp_132270.1 Smp_145490.1 T265_02016 T265_05112 T265_13283 csin103617 csin104590 genemar…		5.129	4.991	4.32	4.49	5.786	2.303	2.692	1.242	4.152	8.345	19.732	3.647
	OG0000532	1	1	1	1	7	1	1	1	1	1	3	2	1	2	1	3	1	4	11	5	2		BGLB017523-PA EmuJ_000332900.1 FBUS_05136 FGIG_08520 FHEP_04223 HmN_000973600.1 HmN_000974300.1 MS3_08410.1 MS3_08411.1 MS3_11116.1 PHET_04168 PKEL_04056 PMIY_10943 PWES_06846 Sjp_0020890 Sjp_0020900 Smp_147950.2 T265_00269 T265_00270 T265_00271 T265_00272 T265_00273 T265_00274 T265_03617 augustus_masked-scaffold17109-processed-gene-0.1-mRNA-1 augustus_masked-scf7180006948678-processed-gene-0.2-m…		21.223	19.399	17.072	16.273	14.901	31.76	30.008	10.925	60.209	52.695	53.122	13.274
	OG0000533	4	4	1	4	2	5	5	6	6	4	4	2	0	0	2	0	2	0	0	0	0		BGLB022046-PA BGLB036356-PA FBUS_01900 FBUS_01901 FBUS_01902 FBUS_01903 FBUS_01904 FBUS_02715 FGIG_03412 FGIG_03414 FGIG_03415 FGIG_03416 FGIG_03417 FGIG_08184 FHEP_00533 FHEP_00534 FHEP_00536 FHEP_00537 FHEP_01187 MS3_05877.1 MS3_05879.1 MS3_05880.1 MS3_05881.1 PHET_02457 PHET_05903 PHET_05904 PHET_05905 PKEL_01681 PMIY_01913 PMIY_04166 PMIY_04167 PMIY_10700 PWES_03621 PWES_03622 PWES_03623 PWES…		126.843	119.729	280.015	318.604	306.758	302.512	67.9	347.824	47.352	21.674	0.509	129.698
	OG0000534	1	2	3	1	3	1	1	2	1	1	1	1	1	1	2	1	1	15	11	1	0		BGLB023773-PA EmuJ_000165500.1 FBUS_06375 FGIG_02959 FGIG_11065 FHEP_03098 HmN_000126400.1 MS3_01452.1 PHET_04269 PHET_07951 PKEL_05865 PKEL_06688 PKEL_09692 PMIY_02004 PWES_01300 Sjp_0030890 Smp_165700.2 T265_12348 T265_13594 T265_16150 augustus_masked-scf7180006950447-processed-gene-0.0-mRNA-1 csin103232 maker-scaffold6990-snap-gene-1.39-mRNA-1 snap_masked-scf7180006951846-processed-gene-0.1-mR…		17.455	12.821	18.427	19.775	19.869	7.59	4.787	2.748	10.598	11.182	17.969	8.161
	OG0000535	3	2	4	2	2	2	3	2	3	2	2	3	1	1	1	1	2	5	6	4	0		BGLB024464-PA BGLB026663-PA EmuJ_000244300.1 FBUS_02326 FBUS_04721 FBUS_10052 FGIG_00314 FGIG_08850 FHEP_02232 FHEP_06565 FHEP_06566 HmN_000171600.1 MS3_00174.1 MS3_01668.1 PHET_00408 PHET_02965 PKEL_02324 PKEL_02325 PKEL_07018 PKEL_07019 PMIY_01598 PMIY_02242 PMIY_08817 PWES_10617 PWES_10872 Sjp_0039820 Sjp_0065410 Sjp_0110810 Smp_071380.1 Smp_125460.1 T265_00462 T265_09344 augustus_masked-scf71…		14.529	11.099	13.203	13.647	14.87	34.025	30.747	37.263	26.637	17.204	17.872	16.256
	OG0000536	2	4	3	3	7	2	2	2	2	2	5	3	1	1	2	0	1	3	3	3	0		BGLB028446-PA EmuJ_000750100.1 FBUS_05760 FBUS_06452 FGIG_05941 FGIG_06212 FHEP_04179 FHEP_06556 HmN_000111000.1 MS3_00651.1 MS3_00654.1 MS3_00657.1 MS3_02833.1 MS3_02834.1 PHET_04913 PHET_05733 PHET_08793 PHET_11973 PKEL_00548 PKEL_04753 PKEL_10432 PMIY_04213 PMIY_09964 PWES_05323 PWES_07649 PWES_10811 Sjp_0039650 Sjp_0070830 Sjp_0097970 Smp_161560.1 Smp_245830.1 T265_00359 T265_04992 T265_08841…		21.905	18.501	20.945	18.674	21.004	9.064	9.845	7.146	28.622	24.666	55.505	8.782
	OG0000537	6	2	5	2	2	2	3	12	1	1	1	1	2	2	1	3	1	1	1	1	1		BGLB038898-PA EmuJ_000066400.1 EmuJ_000088700.1 FBUS_07550 FGIG_00849 FGIG_01749 FGIG_06879 FGIG_07010 FGIG_07171 FGIG_07327 FGIG_07811 FGIG_09026 FGIG_10468 FGIG_11255 FGIG_11375 FGIG_12141 FHEP_05490 FHEP_06480 FHEP_07474 HmN_000255000.1 HmN_000732900.1 MS3_04095.1 PHET_10304 PHET_11421 PKEL_02813 PKEL_03457 PKEL_08942 PKEL_09008 PKEL_09883 PMIY_00468 PMIY_03968 PMIY_05806 PMIY_07415 PMIY_09664…		47.696	20.933	24.774	23.46	24.013	83.408	48.235	121.123	7.528	13.98	16.54	29.536
	OG0000538	0	0	0	0	0	0	0	0	0	26	6	1	0	0	18	0	0	0	0	0	0		MS3_09703.1 MS3_09704.1 MS3_10820.1 MS3_10918.1 MS3_10919.1 MS3_11348.1 Sjp_0028090 Smp_306680.1 Smp_314350.1 Smp_317160.1 Smp_317170.1 Smp_317180.1 Smp_317190.1 Smp_317200.1 Smp_317270.1 Smp_318020.1 Smp_318030.1 Smp_318040.1 Smp_318050.1 Smp_318060.1 Smp_318070.1 Smp_318080.1 Smp_318090.1 Smp_318100.1 Smp_330270.1 Smp_330280.1 Smp_330290.1 Smp_330300.1 Smp_330310.1 Smp_335540.1 Smp_336190.1 Smp…		-	-	-	-	-	-	-	-	-	-	-	-
	OG0000539	2	2	1	2	2	3	2	2	1	2	2	3	2	2	2	6	2	3	5	3	1		BGLB001531-PB BGLB016963-PA EmuJ_000419500.1 EmuJ_000972300.1 FBUS_09136 FGIG_02426 FGIG_03517 FHEP_01513 FHEP_07105 HmN_000119900.1 HmN_000865600.1 MS3_02661.1 MS3_05538.1 PHET_04938 PHET_10662 PKEL_07096 PMIY_09273 PMIY_11846 PWES_02867 PWES_05810 Sjp_0032420 Sjp_0040590 Sjp_0110260 Smp_073680.2 Smp_098950.1 T265_05686 T265_13707 augustus_masked-scaffold12678-processed-gene-1.6-mRNA-1 augustus_…		22.802	19.858	22.805	23.862	24.586	18.084	20.252	11.037	10.869	11.06	38.592	11.571
	OG0000540	2	3	3	2	2	2	2	2	2	2	3	1	2	2	2	1	2	5	4	4	2		BGLB003488-PB BGLB004146-PB EmuJ_000726200.1 EmuJ_001027200.1 FBUS_03592 FBUS_05753 FGIG_03378 FGIG_03446 FHEP_02797 FHEP_06101 HmN_000441700.1 HmN_000683800.1 MS3_01549.1 MS3_02829.1 MS3_02837.1 PHET_00936 PHET_07833 PHET_10808 PKEL_03211 PKEL_03212 PKEL_03879 PMIY_00037 PMIY_05975 PWES_05181 PWES_09501 Sjp_0033490 Smp_129430.1 Smp_161530.2 T265_00639 T265_10843 augustus_masked-scf7180006951864-…		9.66	9.577	10.767	11.658	13.165	5.279	11.084	3.494	11.088	9.313	31.923	5.921
	OG0000541	4	2	2	3	3	2	3	2	3	2	1	5	2	3	4	1	2	2	2	2	0		BGLB003520-PB BGLB006740-PB EmuJ_000737300.1 EmuJ_001048100.1 FBUS_03088 FBUS_03089 FBUS_03920 FGIG_04175 FGIG_11826 FHEP_00714 FHEP_01835 FHEP_08540 HmN_000860800.1 HmN_002117800.1 HmN_002117900.1 MS3_02271.1 PHET_02025 PHET_05951 PKEL_00405 PKEL_00816 PMIY_06749 PMIY_09013 PMIY_12127 PMIY_12385 PWES_03614 PWES_07878 PWES_09880 Sjp_0004360 Sjp_0010080 Sjp_0010090 Sjp_0095010 Sjp_0110970 Smp_1676…		12.358	8.15	11.066	10.36	7.079	3.325	5.965	0.894	3.246	4.264	9.337	4.503
	OG0000542	2	3	3	4	3	1	2	3	2	2	2	2	1	1	2	1	1	4	5	4	2		BGLB004390-PB EmuJ_000136800.1 FBUS_03500 FBUS_05957 FGIG_03617 FGIG_07324 FGIG_07325 FHEP_01100 FHEP_04325 HmN_000428600.1 MS3_10515.1 MS3_11112.1 PHET_01482 PHET_07836 PHET_09630 PKEL_07165 PKEL_07525 PKEL_08448 PMIY_05748 PMIY_11568 PWES_00583 PWES_07278 PWES_09282 PWES_11738 Sjp_0038180 Sjp_0087740 Smp_068170.1 Smp_140580.2 T265_00108 T265_02970 T265_15976 csin108160 maker-scaffold4169-august…		37.853	47.223	35.59	31.455	38.94	24.954	35.81	29.444	93.191	141.075	84.187	18.731
	OG0000543	2	3	4	2	1	2	3	2	3	2	2	2	2	2	2	3	1	4	4	4	0		BGLB004945-PB EmuJ_000719600.1 EmuJ_001034200.1 FBUS_05033 FBUS_07773 FBUS_10747 FGIG_00378 FGIG_11412 FHEP_03509 FHEP_06100 FHEP_10596 HmN_000164200.1 HmN_000528200.1 MS3_02957.1 MS3_06102.1 PHET_03650 PHET_06669 PHET_11273 PKEL_08519 PKEL_10075 PKEL_10270 PKEL_10485 PMIY_03702 PMIY_05504 PWES_04759 PWES_08113 Sjp_0006720 Sjp_0051180 Smp_135140.1 Smp_141660.2 T265_15325 csin105756 csin108654 mak…		11.737	10.847	14.067	10.813	11.377	75.759	10.825	20.817	14.264	13.02	6.378	11.528
	OG0000544	4	2	1	3	1	1	1	4	4	1	2	6	1	1	2	2	4	3	3	4	0		BGLB005032-PF BGLB007267-PB BGLB020884-PA BGLB039363-PB EmuJ_000469200.1 FBUS_02170 FBUS_02171 FBUS_02172 FBUS_08445 FGIG_00749 FGIG_02765 FGIG_12314 FGIG_12625 FHEP_04118 HmN_002158400.1 MS3_07130.1 MS3_10057.1 PHET_04466 PHET_09807 PKEL_01330 PMIY_07570 PMIY_09775 PMIY_11806 PMIY_12522 PWES_03124 PWES_06854 PWES_09565 Sjp_0069170 Sjp_0104210 Sjp_0112540 Sjp_0112550 Sjp_0122630 Sjp_0133840 Smp_3…		6.126	7.693	7.968	6.361	9.922	5.17	4.155	4.605	14.335	8.915	10.242	7.716
	OG0000545	2	3	2	3	3	3	2	3	3	2	2	3	1	6	2	3	1	2	2	2	0		BGLB006133-PB EmuJ_000850000.1 FBUS_01644 FBUS_02896 FBUS_11563 FGIG_01408 FGIG_07966 FGIG_11191 FHEP_08156 FHEP_09579 HmN_000268200.1 HmN_000269800.1 HmN_000466400.1 HmN_000466500.1 HmN_000467600.1 HmN_000479000.1 MS3_04862.1 MS3_06422.1 PHET_06909 PHET_07901 PHET_11282 PKEL_02081 PKEL_03752 PMIY_01132 PMIY_04144 PWES_00250 PWES_05905 PWES_10252 Sjp_0009730 Sjp_0087130 Sjp_0112250 Smp_105910.1 S…		11.572	10.089	8.329	7.323	8.046	14.602	10.018	2.886	88.98	89.613	52.079	3.315
	OG0000546	1	1	1	1	1	1	1	1	1	2	2	3	1	1	1	6	5	6	6	7	1		BGLB006400-PB BGLB007087-PB BGLB007088-PB BGLB007090-PC BGLB036733-PA EmuJ_000917500.1 FBUS_06408 FGIG_12478 FHEP_07763 HmN_000290000.1 MS3_02400.1 MS3_06974.1 PHET_07309 PKEL_08711 PMIY_07672 PWES_03290 Sjp_0027050 Sjp_0060000 Sjp_0131160 Smp_011000.1 Smp_343920.1 T265_07841 augustus_masked-scaffold267-processed-gene-0.5-mRNA-1 csin104296 maker-scaffold12932-snap-gene-0.19-mRNA-1 maker-scaffold1…		59.801	42.909	106.731	59.864	45.629	104.792	75.605	41.172	17.952	6.514	10.104	130.178
	OG0000547	2	2	3	2	2	2	3	4	3	2	2	2	2	1	2	1	1	4	4	4	2		BGLB008064-PB EmuJ_000253500.1 EmuJ_000774700.1 FBUS_03292 FBUS_03293 FBUS_08810 FGIG_00916 FGIG_08072 FGIG_08073 FGIG_10216 FHEP_01824 FHEP_02078 FHEP_10899 HmN_000375000.1 MS3_05767.1 MS3_07504.1 PHET_00693 PHET_02653 PKEL_00563 PKEL_02215 PKEL_12812 PMIY_03011 PMIY_04593 PWES_01129 PWES_09350 Sjp_0054490 Sjp_0087500 Smp_160710.1 Smp_161250.1 T265_02816 T265_05336 csin102233 csin104136 maker-sc…		43.233	44.143	38.615	44.718	44.562	14.578	14.337	13.167	36.851	26.783	53.459	15.617
	OG0000548	3	3	3	3	3	3	3	1	2	1	1	1	4	1	2	2	3	3	4	4	0		BGLB008114-PB BGLB011034-PB BGLB033627-PA EmuJ_000905600.1 EmuJ_000980100.1 EmuJ_000993700.1 EmuJ_000993800.1 FBUS_03174 FBUS_05859 FGIG_07052 FHEP_04403 FHEP_06642 FHEP_10447 HmN_000669700.1 MS3_02856.1 PHET_01338 PHET_02877 PHET_05039 PKEL_01983 PKEL_02696 PKEL_03241 PMIY_03192 PMIY_04603 PMIY_07103 PWES_01850 PWES_02052 PWES_04488 Sjp_0031630 Smp_042160.1 T265_04184 T265_07976 T265_12938 augus…		476.204	524.951	455.315	470.665	390.563	655.652	323.743	731.088	603.724	485.317	387.485	347.436
	OG0000549	1	1	1	2	1	2	1	1	1	1	1	1	1	1	2	17	3	3	6	2	1		BGLB009292-PB BGLB011603-PB BGLB023161-PA EmuJ_000809800.1 FBUS_09564 FGIG_09741 FHEP_04798 HmN_000337500.1 MS3_05483.1 PHET_09926 PKEL_05587 PMIY_10813 PWES_04585 PWES_07764 Sjp_0071720 Smp_001500.1 T265_01587 augustus_masked-scaffold15569-processed-gene-1.3-mRNA-1 augustus_masked-scaffold15569-processed-gene-1.4-mRNA-1 augustus_masked-scaffold20928-processed-gene-0.3-mRNA-1 augustus_masked-scaf…		182.459	167.885	147.171	168.413	138.516	339.741	450.546	574.187	200.137	199.159	71.628	96.318
	OG0000550	3	3	2	2	2	3	2	2	2	2	2	3	2	2	2	3	2	2	4	3	2		BGLB009796-PB BGLB009927-PB EmuJ_000435200.1 EmuJ_000738700.1 FBUS_03259 FBUS_10834 FGIG_08822 FGIG_10582 FHEP_02665 FHEP_08885 HmN_000496400.1 HmN_002048400.1 MS3_02685.1 MS3_09240.1 PHET_11426 PHET_11468 PHET_11918 PKEL_00164 PKEL_02551 PMIY_02024 PMIY_05888 PMIY_11912 PWES_07297 PWES_10633 Sjp_0046680 Sjp_0081890 Sjp_0095920 Smp_075210.1 Smp_341240.1 T265_15370 T265_15371 augustus_masked-scaff…		108.465	103.402	95.262	109.318	83.386	126.443	139.909	90.254	93.398	79.405	190.603	134.336
	OG0000551	3	3	3	3	3	3	2	3	2	3	3	3	3	3	2	0	1	2	3	2	0		BGLB010088-PB EmuJ_000833400.1 EmuJ_000834300.1 EmuJ_001065000.1 FBUS_02299 FBUS_03409 FGIG_00970 FGIG_06071 FGIG_06178 FHEP_00412 FHEP_00953 HmN_000510300.1 HmN_000916500.1 HmN_000976900.1 MS3_01537.1 MS3_09698.1 MS3_09789.1 PHET_03341 PHET_09447 PHET_10516 PKEL_04555 PKEL_06691 PKEL_08219 PMIY_02462 PMIY_02523 PMIY_04034 PWES_00640 PWES_02015 PWES_05090 Sjp_0042220 Sjp_0051350 Sjp_0083380 Smp_0…		146.747	152.606	168.605	162.495	123.009	28.751	62.309	42.678	38.54	34.278	78.212	61.545
	OG0000552	3	2	3	2	3	5	2	2	2	2	2	2	2	2	1	1	8	1	1	3	1		BGLB010548-PB BGLB010549-PB BGLB011316-PB BGLB013061-PB BGLB021813-PA BGLB029793-PA BGLB032918-PA BGLB033402-PA EmuJ_000976200.1 EmuJ_001167900.1 FBUS_05664 FBUS_07391 FGIG_02602 FGIG_08034 FHEP_03683 FHEP_06162 HmN_000153300.1 HmN_000368900.1 MS3_03562.1 MS3_06317.1 PHET_01539 PHET_05410 PKEL_07145 PKEL_07883 PKEL_08244 PMIY_02348 PMIY_08282 PMIY_08766 PWES_00170 PWES_00948 Sjp_0067580 Sjp_00879…		8.091	9.213	9.056	6.107	8.243	7.557	5.455	7.685	12.432	9	11.462	6.919
	OG0000553	3	2	5	2	2	3	2	3	3	2	3	5	3	2	1	1	1	2	2	2	1		BGLB020738-PA EmuJ_000970800.1 EmuJ_000970900.1 EmuJ_000971000.1 FBUS_01700 FBUS_09896 FBUS_10970 FGIG_06466 FGIG_06467 FGIG_11051 FHEP_00983 FHEP_00984 HmN_000118400.1 HmN_000118500.1 MS3_06741.1 MS3_06742.1 MS3_06744.1 PHET_01053 PHET_01054 PKEL_04411 PKEL_09519 PKEL_10924 PKEL_11115 PKEL_11642 PMIY_04070 PMIY_06928 PMIY_10116 PWES_01646 PWES_05279 Sjp_0055900 Sjp_0055910 Sjp_0055920 Sjp_006051…		10.584	9.726	8.939	9.361	8.232	11.327	18.937	13.507	20.484	15.156	44.721	19.391
	OG0000554	3	4	1	4	3	5	4	3	4	2	2	3	6	3	2	0	1	0	0	0	0		BGLB037967-PA EmuJ_000947700.1 EmuJ_000948000.1 EmuJ_000948100.1 EmuJ_000948500.1 EmuJ_000948600.1 EmuJ_001065500.1 FBUS_00333 FBUS_00334 FBUS_04705 FBUS_04753 FGIG_01277 FGIG_02762 FGIG_03801 FHEP_03413 FHEP_05558 FHEP_05719 FHEP_05723 HmN_000562800.1 HmN_000834200.1 HmN_000917100.1 MS3_00684.1 MS3_03403.1 PHET_01782 PHET_04459 PHET_10170 PHET_11639 PKEL_09603 PMIY_00621 PMIY_01908 PMIY_08672 PW…		46.198	50.659	69.086	52.803	59.975	19.934	30.796	14.757	131.62	149.122	39.857	13.533
	OG0000555	3	6	4	4	3	3	3	3	3	1	1	1	2	2	1	2	1	2	2	2	1		BGLB039218-PA EmuJ_001065100.1 EmuJ_001176600.1 FBUS_03486 FBUS_09296 FBUS_11110 FGIG_06876 FGIG_12335 FGIG_12575 FHEP_04805 FHEP_08530 FHEP_09751 HmN_000916600.1 HmN_000916700.1 MS3_06244.1 PHET_03687 PHET_09660 PHET_10315 PHET_10998 PHET_11489 PHET_11544 PKEL_04637 PKEL_05361 PKEL_05362 PKEL_09604 PMIY_10289 PMIY_11041 PMIY_12309 PWES_04198 PWES_08713 PWES_08852 PWES_11926 Sjp_0077730 Smp_08414…		27.894	16.987	23.67	24.64	22.929	21.216	24.114	26.212	12.989	12.796	11.362	15.783
	OG0000556	0	0	0	0	0	0	0	0	0	0	0	0	0	0	0	0	0	9	17	24	0		sp|Q8NGF1|O52R1_HUMAN sp|Q8NGH6|O52L2_HUMAN sp|Q8NGH7|O52L1_HUMAN sp|Q8NGI2|O52N4_HUMAN sp|Q8NGJ3|O52E1_HUMAN sp|Q8NGJ4|O52E2_HUMAN sp|Q8NGK5|O52M1_HUMAN sp|Q8NH53|O52N1_HUMAN sp|Q8NH56|O52N5_HUMAN tr|A0A0G2JUH1|A0A0G2JUH1_RAT tr|D3ZEM2|D3ZEM2_RAT tr|D3ZF02|D3ZF02_RAT tr|D3ZGP3|D3ZGP3_RAT tr|D3ZIT1|D3ZIT1_RAT tr|D3ZQM4|D3ZQM4_RAT tr|D3ZUQ4|D3ZUQ4_RAT tr|D3ZVA3|D3ZVA3_RAT tr|D3ZYI9|D3ZYI9_RAT tr|D…		-	-	-	-	-	-	-	-	-	-	-	-
	OG0000557	6	5	3	4	7	8	6	4	0	2	2	3	0	0	0	0	0	0	0	0	0		FGIG_02183 FGIG_03786 FGIG_10956 FGIG_12095 FHEP_00784 FHEP_01087 FHEP_07547 FHEP_07548 FHEP_08747 FHEP_09403 MS3_04937.1 MS3_05651.1 PHET_00236 PHET_03381 PHET_07407 PHET_07802 PHET_08788 PKEL_04388 PKEL_04892 PKEL_09583 PMIY_02059 PMIY_02999 PMIY_04711 PMIY_06365 PMIY_09428 PMIY_12071 PWES_01529 PWES_01732 PWES_04977 PWES_05395 Sjp_0055580 Sjp_0064840 Sjp_0093870 Smp_149820.3 Smp_194380.1 T265_…		7.326	5.83	6.84	5.552	6.033	2.387	2.608	5.541	1.904	1.789	8.952	4.953
	OG0000558	0	0	0	0	39	11	0	0	0	0	0	0	0	0	0	0	0	0	0	0	0		T265_00499 T265_00724 T265_02393 T265_03375 T265_03427 T265_03658 T265_04103 T265_04354 T265_04566 T265_04592 T265_05230 T265_05457 T265_05520 T265_05878 T265_06394 T265_07317 T265_08103 T265_08142 T265_08563 T265_09626 T265_09954 T265_10299 T265_10447 T265_11213 T265_12420 T265_12765 T265_12811 T265_12909 T265_13411 T265_13568 T265_13731 T265_13889 T265_14263 T265_14435 T265_14741 T265_14919 T26…		-	-	-	-	-	-	-	-	-	-	-	-
	OG0000559	0	0	0	0	0	0	0	0	0	0	0	0	0	49	1	0	0	0	0	0	0		HmN_000049600.1 HmN_000060800.1 HmN_000096200.1 HmN_000100600.1 HmN_000188200.1 HmN_000239000.1 HmN_000276300.1 HmN_000283100.1 HmN_000283800.1 HmN_000290100.1 HmN_000309700.1 HmN_000328900.1 HmN_000374900.1 HmN_000396600.1 HmN_000405300.1 HmN_000440000.1 HmN_000448900.1 HmN_000504400.1 HmN_000513400.1 HmN_000534500.1 HmN_000567700.1 HmN_000567800.1 HmN_000594800.1 HmN_000625000.1 HmN_000628400.1…		-	-	-	-	-	-	-	-	-	-	-	-
	OG0000560	2	3	2	2	2	2	4	2	3	2	2	2	2	2	3	3	2	3	3	3	0		BGLB000554-PB BGLB010421-PB EmuJ_000240700.1 EmuJ_000830600.1 FBUS_00700 FBUS_05730 FBUS_09606 FGIG_01333 FGIG_02152 FHEP_03334 FHEP_03589 FHEP_07063 FHEP_10470 HmN_000167000.1 HmN_000983000.1 MS3_00365.1 MS3_03713.1 PHET_03570 PHET_08658 PHET_11497 PKEL_01635 PKEL_02875 PMIY_01671 PMIY_08584 PWES_00318 PWES_05467 Sjp_0024050 Sjp_0054700 Smp_014670.1 Smp_071140.1 T265_00019 T265_03005 augustus_ma…		50.182	56.798	59.878	54.632	51.121	40.758	32.231	16.523	118.894	90.755	125.867	30.015
	OG0000561	3	3	3	2	2	2	7	2	7	2	2	4	1	1	2	2	1	1	1	1	0		BGLB001887-PB EmuJ_000237000.1 FBUS_03327 FBUS_03328 FBUS_03329 FBUS_05919 FBUS_07658 FBUS_08765 FBUS_11325 FGIG_01870 FGIG_10537 FHEP_06605 FHEP_06606 FHEP_07267 FHEP_07797 FHEP_08303 FHEP_08304 FHEP_09696 HmN_000677200.1 MS3_07859.1 MS3_11424.1 PHET_07365 PHET_08453 PHET_08908 PKEL_03675 PKEL_07429 PKEL_07889 PMIY_09451 PMIY_09651 PMIY_10009 PWES_03839 PWES_07907 Sjp_0070950 Sjp_0087030 Sjp_012…		10.546	13.597	11.238	19.922	11.631	10.614	10.5	5.588	23.857	28.77	21.676	9.622
	OG0000562	2	3	3	4	4	2	2	5	6	2	2	2	1	1	3	2	2	1	1	1	0		BGLB002245-PB BGLB024193-PA EmuJ_000123500.1 FBUS_06985 FBUS_06986 FBUS_07213 FBUS_08674 FBUS_10868 FBUS_11547 FGIG_02508 FGIG_02509 FGIG_08237 FGIG_08813 FGIG_12434 FHEP_06244 FHEP_06678 HmN_000405800.1 MS3_02547.1 MS3_07527.1 PHET_01193 PHET_03216 PHET_10461 PKEL_03224 PKEL_06074 PKEL_09197 PMIY_06375 PMIY_10038 PWES_08299 PWES_08486 PWES_09737 PWES_11954 Sjp_0063600 Sjp_0087060 Smp_105540.1 Sm…		10.539	9.473	10.417	9.67	8.385	9.851	7.386	4.121	10.383	9.922	19.23	5.262
	OG0000563	2	3	3	2	2	2	3	2	3	3	2	3	2	2	2	1	2	3	3	3	1		BGLB002824-PB BGLB008547-PB EmuJ_000603200.1 EmuJ_000769800.1 FBUS_07268 FBUS_07562 FBUS_10600 FGIG_02813 FGIG_11337 FHEP_01339 FHEP_05566 FHEP_09702 HmN_000008200.1 HmN_000736700.1 MS3_07720.1 MS3_08348.1 PHET_04364 PHET_08597 PHET_10153 PKEL_05031 PKEL_05868 PKEL_06710 PMIY_06593 PMIY_08002 PWES_02855 PWES_04515 Sjp_0030370 Sjp_0077810 Sjp_0107400 Smp_031000.1 Smp_082850.1 Smp_318690.1 T265_042…		35.642	36.308	35.076	30.361	30.794	14.702	38.765	21.63	50.228	50.362	54.163	16.22
	OG0000564	1	1	1	1	1	1	1	1	1	1	1	1	1	1	1	4	5	6	9	4	6		BGLB003525-PB BGLB003759-PB BGLB009284-PB BGLB026555-PA BGLB038950-PA EmuJ_001070150.1 FBUS_01361 FGIG_00650 FHEP_02275 HmN_000462300.1 MS3_00569.1 PHET_02322 PKEL_07084 PMIY_06886 PWES_04795 Sjp_0035030 Smp_082490.1 T265_04198 csin106660 maker-scaffold3182-augustus-gene-0.56-mRNA-1 maker-scaffold3632-snap-gene-0.31-mRNA-1 maker-scaffold3868-snap-gene-0.46-mRNA-1 maker-scaffold7265-augustus-gene-…		66.86	61.517	53.492	49.087	54.833	22.714	30.779	18.856	22.813	33.796	51.764	51.537
	OG0000565	3	2	2	3	1	2	2	2	2	2	2	2	2	2	2	5	3	2	4	3	1		BGLB005476-PB BGLB020052-PB BGLB034600-PA EmuJ_000517100.1 EmuJ_000954000.1 FBUS_07551 FBUS_11116 FGIG_04678 FGIG_07810 FHEP_05512 FHEP_07475 HmN_000414300.1 HmN_000834800.1 MS3_06745.1 MS3_08929.1 PHET_06475 PHET_10303 PKEL_02047 PKEL_02814 PMIY_02064 PMIY_03298 PMIY_03967 PWES_08453 PWES_09864 PWES_10057 Sjp_0022080 Sjp_0028670 Smp_003970.1 Smp_030690.1 T265_01102 augustus_masked-scaffold14719-…		910.781	971.426	900.842	844.938	814.325	1369.14	1087.2	906.711	451.071	509.461	296.682	407.914
	OG0000566	2	2	3	2	2	2	2	3	2	2	1	2	2	2	2	3	1	5	5	4	0		BGLB007178-PC EmuJ_000639600.1 EmuJ_001016100.1 FBUS_00277 FBUS_07729 FGIG_05473 FGIG_07358 FGIG_08760 FHEP_00269 FHEP_06917 HmN_000350500.1 HmN_000356300.1 MS3_08094.1 PHET_00622 PHET_01892 PKEL_06477 PKEL_06478 PKEL_08687 PMIY_03407 PMIY_08498 PWES_00872 PWES_08926 Sjp_0043320 Sjp_0078610 Smp_013460.1 Smp_127650.1 T265_01121 T265_10421 csin108060 csin113050 genemark-scf7180006950283-processed-g…		56.224	73.169	79.734	70.301	78.093	91.275	69.342	51.978	94.712	104.114	81.674	58.356
	OG0000567	2	2	1	1	2	2	2	2	2	2	2	2	1	2	1	2	1	7	6	7	0		BGLB007421-PB EmuJ_000768500.1 FBUS_04183 FBUS_05308 FGIG_02368 FGIG_03123 FHEP_01197 FHEP_04224 HmN_000039700.1 HmN_002130700.1 MS3_01294.1 MS3_03214.1 PHET_00797 PHET_08539 PKEL_06421 PMIY_00748 PMIY_06268 PWES_00430 Sjp_0017650 Sjp_0060750 Smp_315860.1 Smp_340280.1 T265_00048 T265_00211 csin103273 csin109208 maker-scaffold3564-snap-gene-0.34-mRNA-1 maker-scaffold7977-snap-gene-0.39-mRNA-1 snap…		0.285	0.175	0.778	0.953	0.181	0.33	0.147	0.933	0.669	0.592	0.763	0.574
	OG0000568	2	2	4	3	2	2	1	2	5	2	4	3	2	2	5	3	1	1	1	1	1		BGLB011241-PB EmuJ_000324900.1 EmuJ_000798300.1 FBUS_00054 FBUS_00055 FBUS_05452 FBUS_10538 FBUS_11015 FGIG_05082 FGIG_06544 FHEP_05540 HmN_000538500.1 HmN_002183400.1 MS3_01272.1 MS3_01280.1 MS3_01285.1 MS3_02226.1 PHET_01896 PHET_04298 PKEL_00784 PKEL_00785 PKEL_10116 PKEL_10505 PMIY_02632 PMIY_07558 PWES_04580 PWES_08830 PWES_09570 Sjp_0016960 Sjp_0046700 Sjp_0050350 Smp_141150.2 Smp_210300.1 …		20.469	16.348	26.458	23.36	27.224	9.284	5.38	7.429	34.671	45.302	36.395	5.587
	OG0000569	1	2	1	1	1	2	4	2	2	2	2	2	2	2	3	3	8	3	2	4	0		BGLB012223-PB BGLB017381-PA BGLB017820-PA BGLB024444-PA BGLB027870-PA BGLB031613-PA BGLB034066-PA BGLB036025-PA EmuJ_000476600.1 EmuJ_000526400.1 FBUS_00996 FBUS_04387 FGIG_02285 FGIG_12235 FHEP_01593 FHEP_01594 FHEP_07758 FHEP_10897 HmN_000055100.1 HmN_000280700.1 MS3_05442.1 MS3_07664.1 PHET_08524 PHET_11162 PKEL_02780 PMIY_04804 PWES_09790 Sjp_0032810 Sjp_0061960 Smp_164190.1 Smp_340450.1 T265…		10.355	8.833	8.278	7.354	12.038	15.617	14.55	4.7	43.295	47.233	46.705	8.632
	OG0000570	3	3	4	3	4	5	1	1	1	1	1	3	1	2	2	0	2	4	4	4	0		BGLB016452-PA BGLB023107-PB EmuJ_000069600.1 FBUS_00218 FGIG_02503 FHEP_04752 HmN_000277200.1 HmN_002282800.1 MS3_06713.1 PHET_00628 PHET_00629 PHET_02120 PKEL_04422 PKEL_06578 PKEL_08122 PKEL_12646 PMIY_00745 PMIY_03349 PMIY_03862 PWES_01902 PWES_03072 PWES_06935 Sjp_0080750 Sjp_0098730 Sjp_0106270 Smp_165440.2 T265_03050 T265_06649 T265_07757 T265_14373 csin103785 csin107471 csin107472 csin1074…		0.742	1.227	0.817	1.064	0.774	0.293	0.404	0.127	0.347	1.634	8.09	0.48
	OG0000571	0	0	0	0	0	0	0	0	0	1	42	0	0	0	0	0	6	0	0	0	0		BGLB016534-PA BGLB018751-PA BGLB026782-PA BGLB027918-PA BGLB030243-PA BGLB038926-PA MS3_00039.1 MS3_00101.1 MS3_00149.1 MS3_00157.1 MS3_00399.1 MS3_00433.1 MS3_00889.1 MS3_01194.1 MS3_01566.1 MS3_01845.1 MS3_02159.1 MS3_02337.1 MS3_02640.1 MS3_02942.1 MS3_02953.1 MS3_03351.1 MS3_03447.1 MS3_03701.1 MS3_03839.1 MS3_04747.1 MS3_04762.1 MS3_04910.1 MS3_05001.1 MS3_05080.1 MS3_05187.1 MS3_05199.1 MS3…		-	-	-	-	-	-	-	-	-	-	-	-
	OG0000572	2	3	3	2	2	2	2	2	4	2	2	4	2	2	1	2	2	4	3	3	0		BGLB016913-PA BGLB016914-PA EmuJ_000199100.1 EmuJ_000473700.1 FBUS_08422 FBUS_08794 FBUS_11046 FBUS_11659 FGIG_04749 FGIG_06174 FHEP_03172 FHEP_05738 HmN_000281700.1 HmN_000782900.1 MS3_07124.1 MS3_08654.1 PHET_03651 PHET_03836 PHET_04991 PKEL_01924 PKEL_07604 PKEL_08956 PMIY_03868 PMIY_06473 PWES_01987 PWES_02839 Sjp_0007780 Sjp_0025540 Sjp_0080350 Sjp_0130560 Smp_079650.1 Smp_128600.1 T265_0660…		7.027	8.099	7.826	9.076	8.556	8.77	8.079	4.373	46.634	40.083	19.016	7.35
	OG0000573	3	3	2	2	2	2	2	3	3	3	2	3	2	5	2	1	2	2	2	2	1		BGLB017332-PA BGLB030598-PA EmuJ_000981400.1 EmuJ_001185600.1 FBUS_01504 FBUS_01635 FBUS_11372 FGIG_08934 FGIG_08935 FGIG_09784 FHEP_08282 FHEP_08718 HmN_000063400.1 HmN_000063500.1 HmN_000210000.1 HmN_000629900.1 HmN_000784500.1 MS3_02506.1 MS3_09463.1 PHET_03418 PHET_09804 PHET_10751 PKEL_04692 PKEL_05716 PMIY_08785 PMIY_10355 PMIY_11782 PWES_04622 PWES_06779 Sjp_0072250 Sjp_0124120 Sjp_0135180…		20.057	27.163	18.891	16.761	20.386	17.244	18.348	13.273	26.872	22.874	35.323	11.875
	OG0000574	2	5	2	2	1	2	2	2	2	2	3	3	2	2	2	1	1	4	4	4	1		BGLB017660-PB EmuJ_000606300.1 EmuJ_002117800.1 FBUS_02518 FBUS_03078 FGIG_03970 FGIG_04508 FHEP_00118 FHEP_03132 HmN_000010800.1 HmN_000661200.1 MS3_00221.1 MS3_00225.1 MS3_03495.1 PHET_04293 PHET_04294 PHET_04295 PHET_05457 PHET_07960 PKEL_03463 PKEL_06930 PMIY_02447 PMIY_08236 PWES_00662 PWES_04296 Sjp_0026250 Sjp_0108840 Sjp_0127380 Smp_066050.1 Smp_141830.3 T265_00232 csin101581 csin107014 m…		4.927	4.929	4.601	4.114	5.207	0.717	0.614	0.382	9.099	9.036	5.559	1.412
	OG0000575	1	1	2	2	3	1	2	1	1	1	1	1	3	0	0	21	4	1	1	1	1		BGLB024472-PA BGLB024909-PA BGLB031515-PA BGLB033207-PA EmuJ_000135000.1 EmuJ_000175100.1 EmuJ_000175300.1 FBUS_02738 FGIG_09327 FHEP_05828 FHEP_07217 MS3_06066.1 PHET_04126 PKEL_05940 PKEL_11451 PMIY_04071 PWES_05424 PWES_11039 Sjp_0043200 Smp_331170.2 T265_10297 T265_14321 T265_15225 csin112821 maker-scaffold162-snap-gene-2.26-mRNA-1 maker-scaffold17393-snap-gene-0.30-mRNA-1 maker-scaffold17495…		17.251	19.971	26.176	23.859	19.923	6.917	7.788	5.779	14.921	3.882	9.248	8.277
	OG0000576	3	2	2	2	3	4	3	4	3	3	3	3	0	0	1	3	3	2	3	2	0		BGLB026226-PA BGLB026865-PA BGLB031329-PA FBUS_01451 FBUS_03441 FBUS_05184 FGIG_03162 FGIG_05946 FGIG_10121 FGIG_12567 FHEP_01705 FHEP_02184 FHEP_04796 MS3_03672.1 MS3_09868.1 MS3_11189.1 PHET_02750 PHET_08946 PKEL_01920 PKEL_06185 PMIY_02922 PMIY_03795 PMIY_10220 PWES_01536 PWES_07592 Sjp_0030940 Sjp_0048880 Sjp_0071490 Smp_002920.1 Smp_140510.2 Smp_140560.1 T265_06054 T265_10063 T265_11582 csin…		28.02	39.533	45.693	41.632	42.819	20.86	47.641	11.002	31.903	14.521	128.14	27.241
	OG0000577	2	2	2	2	4	2	2	2	3	2	3	2	3	2	2	3	1	3	3	3	1		BGLB030371-PB EmuJ_000903800.1 EmuJ_001064400.1 EmuJ_001064500.1 FBUS_02774 FBUS_02776 FBUS_05916 FGIG_05427 FGIG_11263 FHEP_00876 FHEP_04113 HmN_000422100.1 HmN_000670900.1 MS3_05632.1 MS3_06513.1 MS3_11284.1 PHET_01794 PHET_03155 PKEL_01662 PKEL_07501 PMIY_02328 PMIY_02478 PWES_02426 PWES_06226 Sjp_0003570 Sjp_0035450 Smp_036990.1 Smp_122030.1 T265_03964 T265_04098 T265_13410 T265_15912 csin105…		68.831	60.072	76.438	78.691	62.305	22.722	49.307	36.117	22.351	21.672	28.079	48.571
	OG0000578	0	0	0	0	0	0	1	1	1	27	18	1	0	0	0	0	0	0	0	0	0		FBUS_05985 FGIG_05277 FHEP_01260 MS3_00285.1 MS3_00502.1 MS3_00580.1 MS3_03813.1 MS3_03843.1 MS3_04119.1 MS3_04538.1 MS3_04554.1 MS3_05311.1 MS3_05806.1 MS3_05810.1 MS3_06637.1 MS3_06917.1 MS3_08218.1 MS3_09499.1 MS3_09500.1 MS3_09713.1 MS3_10192.1 Sjp_0002790 Smp_015160.1 Smp_072670.1 Smp_122190.1 Smp_122320.1 Smp_130720.1 Smp_131750.1 Smp_132110.1 Smp_132360.1 Smp_132960.1 Smp_147130.1 Smp_1500…		-	-	-	-	-	-	-	-	-	-	-	-
	OG0000579	1	2	1	3	1	1	1	1	2	1	1	3	0	0	2	2	9	4	8	5	0		BGLB000509-PB BGLB004054-PB BGLB004367-PB BGLB004374-PB BGLB005530-PB BGLB009129-PB BGLB014016-PB BGLB017203-PA BGLB036351-PA FBUS_07387 FBUS_09310 FGIG_08583 FHEP_04728 MS3_05631.1 PHET_08986 PHET_11847 PKEL_09079 PMIY_05568 PWES_02698 PWES_12060 PWES_12062 Sjp_0003540 Sjp_0003560 Sjp_0124500 Smp_194770.1 T265_07596 augustus_masked-scaffold1770-processed-gene-0.0-mRNA-1 csin107872 maker-scaffold…		104.568	223.79	92.882	127.256	76.928	161.612	76.84	72.505	106.542	41.457	29.579	23.276
	OG0000580	2	4	2	3	2	1	2	3	3	1	1	1	4	2	3	3	1	3	3	3	1		BGLB001918-PG EmuJ_000087300.1 EmuJ_000087400.1 EmuJ_000087500.1 EmuJ_000087600.1 FBUS_08039 FBUS_09114 FBUS_11486 FGIG_02275 FGIG_10558 FGIG_12606 FHEP_00701 FHEP_04180 HmN_000593700.1 HmN_002026500.1 MS3_05920.1 PHET_10142 PHET_10970 PHET_11930 PHET_12344 PKEL_04791 PKEL_08744 PMIY_04319 PMIY_10871 PWES_04228 PWES_04229 PWES_09482 Sjp_0068710 Smp_174690.1 T265_07711 T265_09174 csin102773 maker-…		25.957	32.734	31.412	32.139	25.654	17.049	13.161	15.021	96.291	113.185	63.954	12.38
	OG0000581	2	2	2	2	1	2	2	3	2	2	2	4	2	2	2	2	3	3	3	2	3		BGLB002564-PB BGLB005726-PB BGLB009895-PB EmuJ_000131800.1 EmuJ_000241800.1 FBUS_00108 FBUS_06186 FGIG_08424 FGIG_10215 FGIG_11735 FHEP_06257 FHEP_07226 HmN_000168100.1 HmN_000621000.1 MS3_01324.1 MS3_03523.1 PHET_05238 PHET_10513 PKEL_03469 PKEL_06949 PMIY_05486 PMIY_09870 PWES_01004 PWES_10154 Sjp_0056800 Sjp_0070930 Sjp_0130170 Sjp_0130200 Smp_004060.1 Smp_132020.1 T265_09410 csin106938 csin11…		21.196	17.711	11.729	11.788	14.538	27.395	17.437	13.025	28.335	30.359	71.927	16.665
	OG0000582	3	1	1	2	5	3	2	2	2	2	2	3	2	2	2	2	3	2	2	2	3		BGLB002914-PB BGLB024185-PA BGLB032157-PA EmuJ_000797900.1 EmuJ_001003200.1 FBUS_03815 FBUS_06511 FGIG_00532 FGIG_08001 FHEP_01863 FHEP_06063 HmN_000430300.1 HmN_000993600.1 MS3_00965.1 MS3_08027.1 PHET_06486 PKEL_00492 PMIY_09379 PMIY_10147 PMIY_11730 PWES_01587 PWES_10214 Sjp_0026940 Sjp_0040130 Sjp_0040140 Smp_030760.1 Smp_038820.2 T265_00877 T265_01471 T265_12004 T265_12801 T265_15852 augustu…		7.249	10.256	10.203	13.894	8.245	10.067	13.142	13.358	6.314	3.104	3.073	5.965
	OG0000583	3	2	2	3	2	3	2	0	3	2	2	4	2	3	2	2	3	2	2	2	2		BGLB004495-PB BGLB008349-PC BGLB038652-PA EmuJ_000321550.1 EmuJ_000601400.1 FBUS_00194 FBUS_00844 FBUS_09540 FHEP_02201 FHEP_07925 HmN_000005900.1 HmN_000086300.1 HmN_000762800.1 MS3_07158.1 MS3_09478.1 PHET_03929 PHET_04018 PKEL_01003 PKEL_03188 PMIY_03271 PMIY_08685 PMIY_12180 PWES_06515 PWES_07839 PWES_09306 Sjp_0092700 Sjp_0092720 Sjp_0102970 Sjp_0102980 Smp_066410.1 Smp_212190.2 T265_00275 T…		56.676	63.413	47.587	59.247	51.863	126.016	98.208	103.613	64.061	60.838	69.963	51.497
	OG0000584	3	2	3	1	2	3	3	3	3	1	1	2	1	1	0	2	2	4	6	5	0		BGLB005914-PB BGLB006737-PB EmuJ_000741700.1 FBUS_03334 FBUS_05601 FBUS_05944 FGIG_05349 FGIG_08134 FGIG_08659 FHEP_04222 FHEP_07260 FHEP_07817 HmN_000786800.1 MS3_05332.1 PHET_03600 PHET_03737 PKEL_02867 PKEL_05737 PKEL_10886 PMIY_05123 PMIY_09202 PMIY_11115 PWES_06176 Sjp_0072010 Sjp_0098740 Smp_011990.1 T265_03972 T265_15474 csin100919 csin102413 csin102414 maker-scaffold40069-augustus-gene-0.…		20.068	20.41	10.723	15.207	17.667	9.476	10.504	13.754	17.961	21.914	19.344	8.639
	OG0000585	2	2	2	2	2	2	2	2	3	1	1	0	3	2	2	1	2	6	4	7	0		BGLB007575-PB BGLB028765-PA EmuJ_000138900.1 EmuJ_000879600.1 EmuJ_000879700.1 FBUS_03747 FBUS_04745 FBUS_11323 FGIG_04917 FGIG_06001 FHEP_00405 FHEP_03853 HmN_000248900.1 HmN_000517300.1 MS3_10270.1 PHET_01316 PHET_07572 PKEL_05763 PKEL_11738 PMIY_02442 PMIY_11529 PWES_02271 PWES_09235 Smp_079400.1 T265_03846 T265_07539 csin103215 csin104490 maker-scaffold8432-augustus-gene-1.41-mRNA-1 snap_mask…		7.947	8.017	9.163	9.359	10.751	4.845	9.051	7.417	17.958	20.834	41.453	6.535
	OG0000586	2	3	2	2	2	2	2	2	2	3	3	4	2	2	2	1	2	2	2	2	4		BGLB009109-PB BGLB031147-PA EmuJ_000423400.1 EmuJ_000526000.1 FBUS_05113 FBUS_07289 FGIG_08477 FGIG_10832 FHEP_04484 FHEP_06855 HmN_000054600.1 HmN_000446300.1 MS3_06368.1 MS3_07274.1 MS3_08928.1 PHET_08783 PHET_09923 PHET_10976 PKEL_01254 PKEL_12047 PMIY_04508 PMIY_07099 PWES_04087 PWES_04801 Sjp_0028680 Sjp_0028690 Sjp_0028700 Sjp_0128580 Smp_170160.1 Smp_329580.1 Smp_341700.1 T265_09629 T265_0…		34.341	39.707	42.474	52.017	45.937	29.72	26.101	12.519	29.347	45.409	75.114	20.111
	OG0000587	3	3	3	3	2	2	3	3	3	3	2	3	1	1	2	2	2	2	3	2	0		BGLB009983-PB BGLB018557-PA EmuJ_000677700.1 FBUS_00725 FBUS_02564 FBUS_03407 FGIG_01057 FGIG_04571 FGIG_05169 FHEP_00329 FHEP_02095 FHEP_06178 HmN_000413300.1 MS3_02039.1 MS3_07317.1 PHET_01489 PHET_02508 PHET_02531 PKEL_02358 PKEL_04383 PKEL_10792 PMIY_00257 PMIY_03953 PMIY_07519 PWES_01283 PWES_01507 PWES_05050 Sjp_0032600 Sjp_0099700 Sjp_0134230 Smp_059340.2 Smp_092580.1 Smp_172640.2 T265_003…		23.904	27.793	22.433	20.983	24.009	10.137	14.376	10.924	11.206	12.033	31.706	9.863
	OG0000588	5	2	2	2	1	3	4	3	2	1	1	3	2	1	1	3	2	3	3	3	1		BGLB010092-PB BGLB040336-PA EmuJ_000716000.1 EmuJ_001025000.1 FBUS_06844 FBUS_08711 FGIG_03157 FGIG_06197 FGIG_08751 FHEP_06946 FHEP_09517 FHEP_09723 FHEP_10591 HmN_000073000.1 MS3_01335.1 PHET_02304 PHET_03327 PKEL_00134 PKEL_01590 PMIY_06181 PMIY_06182 PMIY_06289 PMIY_08214 PMIY_12391 PWES_04943 PWES_06323 Sjp_0031430 Sjp_0120480 Sjp_0134640 Smp_001040.1 T265_13515 augustus_masked-scaffold13500…		18.146	16.53	15.858	14.159	17.254	13.675	20.778	14.46	40.408	35.726	57.341	14.84
	OG0000589	3	3	2	3	3	3	2	2	2	2	2	3	1	2	2	3	1	3	3	3	0		BGLB011763-PB EmuJ_000958300.1 FBUS_06858 FBUS_07292 FGIG_03268 FGIG_07125 FHEP_08075 FHEP_08250 HmN_002032100.1 HmN_002032200.1 MS3_00956.1 MS3_09522.1 PHET_05789 PHET_09702 PHET_11802 PKEL_06864 PKEL_10657 PMIY_04007 PMIY_05138 PMIY_10013 PWES_01106 PWES_07078 PWES_07675 Sjp_0026950 Sjp_0026970 Sjp_0116590 Smp_027000.1 Smp_038830.1 T265_00188 T265_11318 T265_11884 augustus_masked-scf71800069474…		25.942	27.204	29.732	22.252	23.062	24.228	20.147	10.722	72.095	53.93	49.193	7.853
	OG0000590	2	2	2	3	2	2	2	2	2	3	2	3	2	2	1	2	1	4	4	4	1		BGLB012297-PB CLK2.1 EmuJ_000482500.1 FBUS_02975 FBUS_11491 FGIG_03229 FGIG_10288 FHEP_00586 FHEP_04854 HmN_000271800.1 HmN_000472200.1 MS3_01987.1 MS3_07869.1 PHET_01011 PHET_05819 PKEL_01685 PKEL_04597 PMIY_07224 PMIY_09724 PWES_05700 PWES_07643 PWES_10582 Sjp_0013010 Sjp_0019720 Sjp_0080140 Smp_058620.1 Smp_300910.2 Smp_300920.1 T265_04838 T265_07764 csin105515 csin111818 genemark-scf718000695…		16.744	28.559	20.056	13.039	15.543	56.672	43.049	5.732	17.251	14.025	6.87	8.454
	OG0000591	3	3	2	3	3	3	2	3	3	2	2	3	2	2	2	2	1	2	3	2	0		BGLB012958-PB EmuJ_000960100.1 EmuJ_001022700.1 FBUS_02999 FBUS_06016 FBUS_08630 FGIG_02343 FGIG_06567 FGIG_08459 FHEP_02975 FHEP_07058 HmN_000186900.1 HmN_000359600.1 MS3_02838.1 MS3_05543.1 PHET_02878 PHET_05154 PHET_06717 PKEL_03613 PKEL_05164 PMIY_04625 PMIY_08642 PMIY_10188 PWES_00819 PWES_03118 PWES_09504 Sjp_0039700 Sjp_0047940 Sjp_0124720 Smp_072720.1 Smp_105210.2 T265_01505 T265_04644 T2…		74.267	65.907	62.846	62.137	61.95	65.268	81.313	55.618	248.434	240.727	264.052	36.946
	OG0000592	1	1	1	1	1	3	1	1	1	1	1	1	1	1	1	23	1	1	3	1	2		BGLB013447-PB EmuJ_000720100.1 FBUS_04498 FGIG_00763 FHEP_09746 HmN_002125100.1 MS3_08726.1 PHET_08652 PKEL_08664 PMIY_05473 PWES_07377 Sjp_0058830 Smp_179180.1 T265_03501 augustus_masked-scaffold15878-processed-gene-0.0-mRNA-1 augustus_masked-scaffold4765-processed-gene-0.3-mRNA-1 augustus_masked-scaffold6339-processed-gene-0.0-mRNA-1 augustus_masked-scf7180006950239-processed-gene-0.0-mRNA-1 cs…		381.38	340.03	391.36	248.782	358.591	2348.67	1893.09	1128.63	1159.75	1229.71	285.738	579.783
	OG0000593	2	2	3	2	2	2	2	2	3	2	3	4	2	1	2	1	2	3	3	3	2		BGLB014449-PC BGLB034876-PE EmuJ_000601200.1 EmuJ_001157700.1 FBUS_03240 FBUS_03918 FBUS_08914 FGIG_04172 FGIG_04278 FHEP_01447 FHEP_03434 HmN_000086600.1 MS3_00821.1 MS3_06701.1 MS3_09246.1 PHET_01523 PHET_02779 PKEL_00682 PKEL_00683 PKEL_02002 PMIY_01080 PMIY_04377 PWES_01293 PWES_06123 Sjp_0063220 Sjp_0070750 Sjp_0098580 Sjp_0114900 Smp_126260.1 Smp_214000.1 T265_09970 T265_14144 csin101962 cs…		35.561	34.197	35.25	35.939	34.932	13.682	13.51	10.594	28.118	25.248	47.747	11.869
	OG0000594	2	1	5	2	2	2	1	1	9	1	1	1	1	1	4	1	5	2	2	3	1		BGLB017451-PA BGLB017452-PA BGLB032376-PA BGLB039100-PA BGLB040256-PA EmuJ_000774600.1 FBUS_08858 FBUS_08859 FBUS_08860 FBUS_10168 FBUS_10169 FBUS_10559 FBUS_10816 FBUS_11172 FBUS_11362 FGIG_00008 FHEP_04469 HmN_000040100.1 MS3_02636.1 PHET_02542 PKEL_01816 PKEL_01817 PKEL_01818 PKEL_03448 PKEL_11542 PMIY_04047 PMIY_11936 PWES_03741 PWES_08776 Sjp_0043880 Smp_021170.3 T265_02942 T265_02944 csin10…		6.056	7.305	7.205	7.188	7.401	14.935	7.771	7.492	23.057	23.173	25.531	5.471
	OG0000595	3	4	5	3	2	2	1	1	8	1	1	1	1	4	4	0	3	1	1	1	1		BGLB017474-PA BGLB030019-PA BGLB035228-PA EmuJ_000257700.1 FBUS_02748 FBUS_09971 FBUS_09972 FBUS_10575 FBUS_10576 FBUS_10577 FBUS_10759 FBUS_11186 FGIG_04519 FHEP_03643 HmN_000135700.1 HmN_000677600.1 HmN_000677800.1 HmN_000910900.1 MS3_02968.1 PHET_06742 PHET_06796 PHET_08369 PHET_12119 PKEL_03389 PKEL_03390 PKEL_04403 PKEL_08991 PKEL_08992 PMIY_04499 PMIY_08554 PMIY_10628 PWES_04077 PWES_04078 …		9.719	9.218	9.664	9.116	10.526	4.534	1.983	1.464	29.867	24.07	11.183	2.347
	OG0000596	5	4	4	5	1	1	1	5	2	1	2	6	1	2	0	0	3	1	3	1	0		BGLB018468-PA BGLB018469-PA BGLB018471-PA EmuJ_000510300.1 FBUS_01042 FBUS_01043 FGIG_09989 FGIG_10884 FGIG_10885 FGIG_10886 FGIG_12394 FHEP_05036 HmN_000587200.1 HmN_000587300.1 MS3_09174.1 MS3_10830.1 PHET_02730 PHET_02731 PHET_10713 PHET_11311 PKEL_02861 PKEL_02862 PKEL_08060 PKEL_12766 PMIY_06390 PMIY_07132 PMIY_07950 PMIY_07951 PMIY_12459 PWES_04446 PWES_04447 PWES_04448 PWES_04449 PWES_0684…		1.604	1.037	0.867	1.459	0.629	0.248	0.174	0.095	1.38	1.647	1.635	0.177
	OG0000597	3	2	3	3	2	2	2	4	2	1	2	1	1	1	3	1	2	5	3	3	2		BGLB019621-PA BGLB036657-PA EmuJ_000068800.1 FBUS_06214 FBUS_10712 FGIG_03593 FGIG_03594 FGIG_04039 FGIG_09273 FHEP_03926 FHEP_04783 HmN_000633500.1 MS3_08838.1 MS3_09425.1 PHET_02885 PHET_08662 PKEL_00827 PKEL_06589 PKEL_07496 PMIY_01701 PMIY_04749 PMIY_09343 PWES_01988 PWES_03418 PWES_09094 Sjp_0084950 Smp_078280.1 T265_05254 T265_06137 augustus_masked-scf7180006953389-processed-gene-0.3-mRNA-1…		12.84	13.219	12.319	9.837	10.806	11.607	11.177	4.954	20.363	12.704	21.768	12.909
	OG0000598	2	3	2	2	1	3	2	2	2	2	3	3	3	3	2	3	2	2	2	2	2		BGLB019861-PA BGLB030546-PA EmuJ_000065500.1 EmuJ_000228300.1 EmuJ_000228400.1 FBUS_07187 FBUS_09392 FGIG_01051 FGIG_03291 FHEP_02471 FHEP_05382 HmN_000211300.1 HmN_000794200.1 HmN_002166700.1 MS3_07628.1 MS3_08894.1 MS3_11479.1 PHET_03366 PHET_07528 PHET_09102 PKEL_00429 PKEL_01265 PMIY_03097 PMIY_05958 PWES_02350 PWES_03699 Sjp_0051080 Sjp_0075730 Sjp_0106510 Smp_133300.1 Smp_140420.1 T265_0758…		4.395	5.358	5.518	4.102	5.065	16.999	10.429	11.919	23.834	19.903	32.697	6.805
	OG0000599	4	4	4	3	3	3	3	2	1	3	3	3	1	1	5	2	3	0	0	0	0		BGLB021793-PA BGLB029281-PA BGLB040344-PA EmuJ_000462600.1 FBUS_04043 FGIG_04240 FGIG_04241 FHEP_06085 FHEP_06086 FHEP_08559 HmN_000393300.1 MS3_04053.1 MS3_04061.1 MS3_04068.1 PHET_05488 PHET_06498 PHET_09734 PHET_11381 PKEL_05401 PKEL_09841 PKEL_10935 PKEL_12748 PMIY_02651 PMIY_02652 PMIY_04026 PMIY_04028 PWES_02806 PWES_02807 PWES_09248 Sjp_0066940 Sjp_0066950 Sjp_0097240 Smp_037960.1 Smp_1427…		2.398	2.25	1.434	1.481	1.938	3.017	2.112	0.522	2.873	4.162	1.904	1.366
	OG0000600	2	4	6	3	2	2	2	3	4	2	3	3	1	1	2	0	2	2	2	2	0		BGLB022112-PA BGLB031174-PA EmuJ_000871900.1 FBUS_02666 FBUS_03184 FBUS_08995 FBUS_11644 FGIG_00659 FGIG_03390 FGIG_03391 FHEP_03420 FHEP_06212 HmN_000778900.1 MS3_01084.1 MS3_05987.1 MS3_05993.1 PHET_02955 PHET_04551 PHET_04552 PHET_10843 PKEL_03490 PKEL_03491 PKEL_03493 PKEL_06219 PKEL_08362 PKEL_12790 PMIY_03545 PMIY_03978 PWES_00388 PWES_06218 PWES_08257 Sjp_0050040 Sjp_0050050 Sjp_0050060 Sm…		4.447	5.49	6.679	5.702	6.997	5.115	3.369	2.768	8.732	5.011	4.037	3.711
	OG0000601	1	2	1	3	1	3	4	4	4	3	2	3	2	1	1	2	2	2	2	2	3		BGLB025515-PA BGLB035787-PA EmuJ_000718100.1 EmuJ_000718200.1 FBUS_01177 FBUS_01178 FBUS_01179 FBUS_01180 FGIG_02876 FGIG_02877 FGIG_02878 FGIG_12366 FHEP_05755 FHEP_05756 FHEP_05757 FHEP_05758 HmN_000527400.1 MS3_02260.1 MS3_06340.1 PHET_03125 PHET_03126 PKEL_07566 PMIY_05674 PWES_07426 PWES_07427 PWES_07428 Sjp_0027140 Sjp_0027160 Sjp_0057130 Smp_084860.1 Smp_168170.1 Smp_246770.1 T265_11424 cs…		68.869	73.63	55.083	51.988	59.926	21.882	25.423	19.977	5.454	8.094	9.907	22.797
	OG0000602	1	1	1	1	26	4	1	1	1	1	1	1	1	1	0	1	1	1	1	1	1		BGLB032516-PA EmuJ_000116600.1 FBUS_06924 FGIG_07200 FHEP_03377 HmN_000297900.1 MS3_10473.1 PHET_04372 PKEL_01066 PMIY_09606 PWES_09060 Sjp_0021010 Smp_340810.1 T265_00366 T265_00403 T265_00415 T265_00588 T265_01171 T265_01472 T265_01832 T265_02715 T265_02885 T265_03851 T265_04471 T265_04981 T265_05488 T265_06272 T265_06822 T265_07298 T265_08703 T265_08908 T265_09126 T265_09398 T265_09666 T265_09…		7.337	8.069	10.251	8.132	6.971	4.593	7.108	5.119	15.753	9.62	6.406	7.81
	OG0000603	2	3	3	2	4	1	1	1	3	1	4	6	1	1	4	0	2	3	3	3	0		BGLB033741-PA BGLB040091-PD EmuJ_000824500.1 FBUS_00732 FBUS_00734 FBUS_00735 FGIG_01022 FHEP_01371 HmN_000399500.1 MS3_00245.1 MS3_00252.1 MS3_00269.1 MS3_00271.1 PHET_04950 PHET_04951 PHET_05597 PKEL_02771 PKEL_02804 PKEL_06917 PMIY_04699 PMIY_08025 PWES_01813 PWES_11807 Sjp_0016150 Sjp_0016180 Sjp_0016200 Sjp_0053190 Sjp_0086720 Sjp_0101780 Smp_342970.3 T265_07195 T265_14225 T265_14226 T265_14…		0.596	0.602	0.741	0.504	0.679	0.8	0.483	0.167	7.638	3.586	0.758	0.263
	OG0000604	2	6	5	4	3	1	2	2	5	1	1	2	1	2	2	0	2	2	2	2	1		BGLB034974-PA BGLB038801-PA EmuJ_001101700.1 FBUS_05241 FBUS_05877 FBUS_08065 FBUS_08066 FBUS_08068 FGIG_05538 FGIG_05540 FHEP_02064 FHEP_02066 HmN_000536400.1 HmN_000536600.1 MS3_07742.1 PHET_05241 PHET_09186 PHET_10410 PHET_11037 PHET_11038 PHET_11986 PKEL_05802 PKEL_10441 PKEL_10672 PKEL_10673 PKEL_12033 PMIY_06058 PMIY_07789 PWES_06553 PWES_08441 PWES_10966 PWES_11032 Sjp_0010450 Sjp_0010470 …		5.606	4.732	3.237	3.595	4.339	8.517	3.468	6.239	24.229	22.085	20.218	7.356
	OG0000605	2	2	2	2	4	2	2	2	1	2	3	2	1	4	2	4	1	3	3	3	1		BGLB040007-PD EmuJ_001174300.1 FBUS_02634 FGIG_01476 FGIG_03898 FHEP_01648 FHEP_03575 HmN_002019900.1 HmN_002099500.1 HmN_002099800.1 HmN_002272300.1 MS3_06499.1 MS3_07356.1 MS3_10859.1 PHET_02107 PHET_07763 PKEL_02802 PKEL_11608 PMIY_02100 PMIY_03527 PWES_01244 PWES_01658 Sjp_0028760 Sjp_0041840 Smp_046810.1 Smp_152200.1 T265_06859 T265_12286 T265_14312 T265_15980 csin102377 csin111811 maker-sca…		14.058	12.276	11.585	9.534	10.388	12.325	12.193	7.851	13.229	12.92	42.138	10.116
	OG0000606	2	2	2	2	2	2	2	2	3	2	1	1	1	1	2	10	0	2	3	3	3		EmuJ_000800700.1 FBUS_01780 FBUS_08548 FBUS_10260 FGIG_00294 FGIG_11654 FHEP_07179 FHEP_10603 HmN_000105400.1 MS3_06384.1 PHET_06029 PHET_08570 PKEL_00603 PKEL_06901 PMIY_07107 PMIY_09621 PWES_07225 PWES_07500 Sjp_0020090 Smp_014020.1 Smp_210250.1 T265_02829 T265_11400 augustus_masked-scf7180006952322-processed-gene-0.0-mRNA-1 csin100516 csin102223 maker-scaffold18757-augustus-gene-0.6-mRNA-1 mak…		35.222	43.356	41.631	25.107	34.864	22.129	16.462	16.952	30.545	34.788	31.69	24.549
	OG0000607	2	3	2	2	2	3	3	2	2	2	2	2	2	3	2	2	2	2	2	3	2		BGLB000927-PB BGLB011280-PB EmuJ_000332300.1 EmuJ_000851100.1 FBUS_02447 FBUS_06991 FGIG_00910 FGIG_03609 FHEP_03946 FHEP_06808 FHEP_10961 HmN_000479700.1 HmN_000934400.1 HmN_002079100.1 MS3_04487.1 MS3_04540.1 PHET_06723 PHET_10805 PHET_11640 PKEL_06926 PKEL_09233 PMIY_02667 PMIY_11817 PWES_01749 PWES_10215 Sjp_0013370 Sjp_0087180 Smp_064050.1 Smp_132690.1 T265_01989 T265_14652 augustus_masked-s…		68.427	84.702	67.742	72.117	73.337	56.603	82.392	62.133	57.456	56.635	100.949	50.124
	OG0000608	2	2	3	2	2	3	2	3	4	2	3	8	2	2	3	1	3	0	0	0	0		BGLB000955-PB BGLB008628-PB BGLB018435-PC EmuJ_000240200.1 EmuJ_000379600.1 FBUS_06637 FBUS_06638 FBUS_07801 FBUS_09523 FGIG_01826 FGIG_01827 FGIG_03192 FHEP_03338 FHEP_03604 HmN_000166400.1 HmN_002208800.1 MS3_05816.1 MS3_08489.1 MS3_09537.1 PHET_02050 PHET_02353 PKEL_02477 PKEL_09679 PKEL_10101 PMIY_00593 PMIY_00776 PWES_02378 PWES_02852 Sjp_0036610 Sjp_0061200 Sjp_0076380 Sjp_0097330 Sjp_01024…		1.982	2.28	1.607	2.527	2.076	1.356	1.481	0.513	12.081	8.419	15.536	0.968
	OG0000609	1	1	1	1	3	1	1	2	1	1	1	1	1	2	4	0	7	7	5	4	2		BGLB002336-PE BGLB002367-PB BGLB009939-PB BGLB017528-PA BGLB029481-PA BGLB033111-PA BGLB038615-PA EmuJ_000818800.1 FBUS_10384 FGIG_00429 FGIG_08509 FHEP_02008 HmN_000949300.1 HmN_000950500.1 MS3_01380.1 PHET_06194 PKEL_04194 PMIY_09095 PWES_00482 Sjp_0022690 Smp_242130.1 T265_01975 T265_05283 T265_05284 csin100220 maker-scf7180006947889-snap-gene-0.5-mRNA-1 snap_masked-scf7180006949298-processed-…		40.938	30.736	40.032	26.908	34.536	45.717	31.409	27.095	27.506	25.859	26.849	12.091
	OG0000610	3	3	3	3	3	3	2	2	2	2	2	3	1	1	2	2	2	2	2	2	2		BGLB002358-PB BGLB013405-PB EmuJ_000376600.1 FBUS_07647 FBUS_07828 FGIG_08269 FGIG_10407 FHEP_04602 FHEP_08420 HmN_000859300.1 MS3_02852.1 MS3_10146.1 PHET_03990 PHET_05349 PHET_06992 PKEL_08137 PKEL_08396 PKEL_10782 PMIY_01485 PMIY_08227 PMIY_12177 PWES_04506 PWES_04627 PWES_06098 Sjp_0002140 Sjp_0019340 Sjp_0019350 Smp_144570.1 Smp_179710.1 T265_13383 T265_13385 T265_13768 csin104140 csin105920…		74.385	91.116	65.669	56.122	62.224	128.535	172.536	91.25	149.727	79.561	91.007	50.285
	OG0000611	2	2	2	2	2	2	2	2	3	2	2	3	2	2	3	3	2	2	2	3	2		BGLB003324-PB BGLB003985-PB EmuJ_000616300.1 EmuJ_000927200.1 FBUS_00893 FBUS_09070 FBUS_11063 FGIG_00131 FGIG_07809 FHEP_00903 FHEP_08461 HmN_000050300.1 HmN_000791900.1 MS3_09323.1 MS3_10619.1 PHET_04847 PHET_08886 PKEL_02642 PKEL_04518 PMIY_06878 PMIY_07948 PWES_04079 PWES_06234 Sjp_0090130 Sjp_0095400 Sjp_0127130 Smp_018620.1 Smp_165550.1 T265_04782 T265_09385 augustus_masked-scaffold17565-pr…		52.243	69.271	46.108	59.067	48.623	149.127	75.91	58.543	69.027	63.592	58.695	51.211
	OG0000612	3	2	3	3	2	3	3	3	3	2	2	4	2	2	3	2	2	1	1	1	0		BGLB003887-PB BGLB009913-PD EmuJ_001026500.1 EmuJ_001176400.1 FBUS_04322 FBUS_05977 FBUS_06910 FGIG_08223 FGIG_09300 FGIG_11370 FHEP_02865 FHEP_07026 FHEP_09181 HmN_000074500.1 HmN_000150900.1 MS3_00679.1 MS3_03302.1 PHET_03021 PHET_05016 PKEL_00691 PKEL_04061 PKEL_07676 PMIY_01525 PMIY_07817 PMIY_08244 PWES_00334 PWES_00766 PWES_00767 Sjp_0020620 Sjp_0020630 Sjp_0023150 Sjp_0067480 Smp_150300.2 …		9.047	8.834	10.166	11.368	12.749	6.067	4.176	3.613	11.395	6.966	14.789	7.879
	OG0000613	2	2	2	3	3	2	2	2	2	2	3	5	2	3	3	2	1	2	2	2	0		BGLB007851-PB EmuJ_000703400.1 EmuJ_000772900.1 FBUS_02384 FBUS_02441 FGIG_00576 FGIG_11301 FHEP_03013 FHEP_03258 HmN_000042400.1 HmN_000961600.1 HmN_000961900.1 MS3_00725.1 MS3_02672.1 MS3_02677.1 PHET_03068 PHET_05641 PKEL_02107 PKEL_05602 PMIY_01774 PMIY_09789 PWES_00090 PWES_01679 PWES_01680 Sjp_0054530 Sjp_0106530 Sjp_0111240 Sjp_0113170 Sjp_0122310 Smp_045470.1 Smp_162760.1 T265_07443 T265_…		1.061	0.437	1.046	0.417	1.47	0	0	0.028	0.58	1.155	0.055	0.036
	OG0000614	1	1	0	1	1	1	1	1	1	1	0	1	1	2	2	2	3	9	9	8	1		BGLB009249-PB BGLB027390-PA BGLB037596-PA EmuJ_000814400.1 FBUS_04644 FGIG_00482 FHEP_02241 HmN_000691800.1 HmN_000691900.1 PHET_07869 PMIY_09225 PWES_01630 Sjp_0005020 Smp_088270.1 T265_12457 augustus_masked-scaffold3332-processed-gene-0.1-mRNA-1 csin109195 maker-scaffold5783-augustus-gene-1.47-mRNA-1 maker-scf7180006950015-snap-gene-0.9-mRNA-1 snap_masked-scf7180006947639-processed-gene-0.1-mRN…		31.368	35.845	31.23	42.263	28.596	39.315	38.187	22.486	-	-	-	14.662
	OG0000615	2	2	3	2	3	3	3	2	2	2	2	4	2	2	4	2	1	2	2	2	0		BGLB009580-PB EmuJ_000294600.1 EmuJ_000987500.1 FBUS_02028 FBUS_02826 FGIG_00786 FGIG_02085 FHEP_05203 FHEP_06256 FHEP_08310 HmN_000316800.1 HmN_000908600.1 MS3_03466.1 MS3_05759.1 PHET_02009 PHET_02410 PKEL_02299 PKEL_02300 PKEL_06964 PMIY_02884 PMIY_08304 PWES_03191 PWES_05216 Sjp_0040860 Sjp_0040870 Sjp_0128430 Sjp_0130020 Smp_125270.1 Smp_310870.1 T265_05875 T265_06628 T265_13895 augustus_mas…		11.378	9.249	10.225	9.634	9.597	11.479	9.566	3.899	54.683	43.652	34.082	6.295
	OG0000616	2	3	4	3	2	3	3	3	3	4	5	4	1	1	1	1	1	1	1	1	0		BGLB010469-PB EmuJ_000494800.1 FBUS_04053 FBUS_04054 FBUS_04055 FGIG_00032 FGIG_01034 FGIG_10755 FHEP_02680 FHEP_02681 FHEP_02683 HmN_000395100.1 MS3_03298.1 MS3_07637.1 MS3_07639.1 MS3_08512.1 MS3_09680.1 PHET_03282 PHET_04516 PHET_12423 PKEL_00968 PKEL_04955 PKEL_05070 PKEL_05466 PMIY_03581 PMIY_04174 PWES_00863 PWES_06899 PWES_11817 Sjp_0004240 Sjp_0067470 Sjp_0077040 Sjp_0109160 Smp_037540.1 …		29.617	54.826	48.048	55.299	45.182	59.891	36.183	43.489	30.748	19.02	38.939	22.54
	OG0000617	2	2	2	2	2	2	2	3	2	2	3	2	2	2	2	3	3	3	3	3	0		BGLB010523-PB BGLB010524-PB BGLB032656-PA EmuJ_000046200.1 EmuJ_001123300.1 FBUS_00093 FBUS_08891 FGIG_03171 FGIG_07617 FGIG_09498 FHEP_01966 FHEP_02459 HmN_000286100.1 HmN_000332200.1 MS3_01918.1 MS3_03242.1 MS3_03244.1 PHET_00254 PHET_01367 PKEL_01431 PKEL_11481 PMIY_00360 PMIY_08195 PWES_01235 PWES_08680 Sjp_0031120 Sjp_0047660 Smp_165660.1 Smp_334610.1 T265_14455 T265_15337 csin107037 csin109…		8.782	4.885	5.469	3.19	14.833	0.712	1.315	2.942	1.315	0.756	0.349	1.202
	OG0000618	2	5	2	5	2	2	2	3	4	3	2	3	3	1	1	3	2	0	1	1	0		BGLB010921-PB BGLB030542-PA EmuJ_000374300.1 EmuJ_000855000.1 EmuJ_001031700.1 FBUS_05467 FBUS_06081 FBUS_08972 FBUS_09916 FGIG_00410 FGIG_00411 FGIG_10806 FHEP_02812 FHEP_10599 HmN_000215900.1 MS3_01749.1 MS3_08450.1 PHET_02024 PHET_03979 PHET_03980 PHET_07332 PHET_07333 PKEL_00171 PKEL_00818 PMIY_07178 PMIY_09459 PWES_03136 PWES_06325 PWES_06455 PWES_07720 PWES_07721 Sjp_0004310 Sjp_0025490 Sjp…		328.21	312.151	215.77	154.182	334.643	224.793	257.784	134.842	71.339	73.675	303.857	61.748
	OG0000619	1	1	1	2	3	1	1	1	1	1	1	1	1	2	1	6	1	7	4	8	2		BGLB013101-PB EmuJ_000689000.1 FBUS_09204 FGIG_01129 FHEP_08533 HmN_000635300.1 HmN_002164900.1 MS3_02442.1 PHET_09259 PKEL_07911 PMIY_02027 PWES_01820 PWES_02241 Sjp_0054250 Smp_024140.1 T265_05594 T265_10323 T265_10324 augustus_masked-scaffold10749-processed-gene-0.4-mRNA-1 augustus_masked-scaffold25147-processed-gene-0.1-mRNA-1 csin110134 maker-scaffold10749-snap-gene-0.61-mRNA-1 maker-scaffol…		1188.63	912.238	790.998	837.406	874.148	1578.7	893.191	2074.85	3522.96	3365.11	2321.68	553.725
	OG0000620	2	3	2	2	2	3	4	3	2	1	2	1	2	2	1	6	1	3	2	2	1		BGLB013179-PB EmuJ_000244600.1 EmuJ_001190100.1 FBUS_07171 FBUS_07566 FGIG_10410 FGIG_10411 FGIG_10771 FHEP_07325 FHEP_10021 FHEP_10022 FHEP_10023 HmN_000171700.1 HmN_000198100.1 MS3_10823.1 MS3_10844.1 PHET_02111 PHET_02724 PHET_11911 PKEL_04535 PKEL_11698 PMIY_04058 PMIY_06526 PWES_04470 PWES_07338 Sjp_0073870 Smp_178850.1 T265_02907 T265_06856 augustus_masked-scaffold1354-processed-gene-0.5-mR…		14.913	16.489	16.177	16.009	18.211	6.876	7.551	7.708	46.811	30.519	41.224	9.097
	OG0000621	2	2	3	2	4	1	2	2	2	1	2	7	1	1	6	1	1	2	2	2	1		BGLB013621-PC EmuJ_000341900.1 FBUS_07513 FBUS_07877 FGIG_08962 FGIG_11468 FHEP_03219 FHEP_04581 HmN_000473500.1 MS3_02047.1 MS3_06612.1 PHET_05049 PHET_05584 PKEL_04462 PKEL_07111 PKEL_12833 PMIY_05804 PMIY_11151 PWES_03664 PWES_11224 Sjp_0007090 Sjp_0027530 Sjp_0043260 Sjp_0099820 Sjp_0104980 Sjp_0122900 Sjp_0133380 Smp_127680.1 T265_05221 T265_13722 T265_15857 T265_16274 csin105813 maker-scaff…		10.482	12.464	15.073	12.167	11.987	7.116	2.887	2.346	36.522	25.771	10.545	4.234
	OG0000622	2	3	2	4	3	2	2	2	2	2	3	4	1	1	2	1	1	3	4	3	0		BGLB016381-PA EmuJ_000838700.1 FBUS_00496 FBUS_02192 FGIG_00475 FGIG_04875 FHEP_00921 FHEP_01661 HmN_000556500.1 MS3_04009.1 MS3_04019.1 MS3_08312.1 PHET_00810 PHET_06684 PHET_10763 PKEL_06395 PKEL_10825 PMIY_01721 PMIY_01952 PWES_00501 PWES_05832 PWES_09554 PWES_10375 Sjp_0003720 Sjp_0022120 Sjp_0106810 Sjp_0111480 Smp_062560.2 Smp_068680.1 T265_05716 T265_10795 T265_12238 csin100506 csin101001 …		0.884	0.745	2.287	1.487	0.814	0.687	4.372	1.014	4.055	5.901	3.789	1.122
	OG0000623	1	1	1	1	4	1	1	1	1	1	1	3	3	2	1	2	3	7	6	6	0		BGLB016877-PA BGLB018591-PA BGLB032539-PA EmuJ_000005900.1 EmuJ_000599400.1 EmuJ_002209300.1 FBUS_01023 FGIG_03865 FHEP_00561 HmN_000867100.1 HmN_000867500.1 MS3_02166.1 PHET_01530 PKEL_10383 PMIY_01856 PWES_01039 Sjp_0081370 Sjp_0106170 Sjp_0126700 Smp_178780.1 T265_04714 T265_07963 T265_13000 T265_14441 csin104979 maker-scaffold12294-snap-gene-0.21-mRNA-1 maker-scaffold12294-snap-gene-0.22-mRNA…		0.305	0.227	0.563	0.736	0.226	0.332	0.178	0.067	3.613	0.917	0.031	0.54
	OG0000624	2	2	2	2	3	2	2	2	2	2	2	2	2	2	3	3	2	5	2	2	1		BGLB024373-PA BGLB031273-PA EmuJ_000435000.1 EmuJ_000527000.1 FBUS_05207 FBUS_09722 FGIG_11445 FGIG_11666 FHEP_01330 FHEP_06356 HmN_000055600.1 HmN_000496200.1 MS3_02679.1 MS3_05974.1 PHET_02237 PHET_06897 PKEL_00834 PKEL_07576 PMIY_00986 PMIY_02147 PWES_04418 PWES_06726 Sjp_0002700 Sjp_0068870 Smp_096270.1 Smp_097590.1 T265_13748 T265_13749 T265_15582 augustus_masked-scaffold1450-processed-gene-…		13.512	16.814	17.243	14.316	11.201	48.267	30.612	22.762	30.862	24.45	27.669	18.299
	OG0000625	2	2	3	2	2	6	2	2	2	2	2	2	2	1	1	2	1	3	3	3	2		BGLB027690-PB EmuJ_000685500.1 EmuJ_001093800.1 FBUS_03503 FBUS_09571 FGIG_00120 FGIG_04529 FHEP_09187 FHEP_11049 HmN_000614400.1 MS3_00048.1 MS3_07799.1 PHET_05343 PHET_07717 PKEL_02308 PKEL_08106 PKEL_08107 PMIY_04462 PMIY_05119 PWES_01158 PWES_10035 Sjp_0046590 Sjp_0112280 Smp_020370.1 Smp_058240.1 T265_02968 T265_07251 csin102952 csin106696 csin106697 csin109884 csin110897 csin113617 maker-sc…		89.982	105.832	126.36	115.399	91.197	57.703	103.969	54.441	50.033	40.333	194.939	133.032
	OG0000626	1	4	3	3	2	2	3	4	3	1	3	3	0	0	2	0	0	4	5	4	0		FBUS_00281 FBUS_00282 FBUS_00284 FGIG_00281 FGIG_00283 FGIG_00284 FGIG_00285 FHEP_01725 FHEP_01726 FHEP_01728 MS3_01763.1 MS3_01768.1 MS3_01770.1 PHET_00042 PHET_00043 PHET_00044 PHET_00045 PKEL_00028 PKEL_00030 PKEL_00031 PMIY_00508 PWES_01538 PWES_02977 PWES_02978 Sjp_0072050 Sjp_0072070 Sjp_0100930 Smp_343310.1 T265_02757 T265_11309 csin106494 csin111262 genemark-scf7180006947304-processed-gen…		0.823	0.658	0.404	0.424	0.724	1.114	0.516	0.277	2.031	1.325	1.107	1.195
	OG0000627	1	5	6	2	2	1	3	4	1	1	3	8	1	1	3	2	0	1	1	1	0		EmuJ_000496800.1 FBUS_05006 FGIG_09198 FGIG_09199 FGIG_11521 FGIG_12453 FHEP_01202 FHEP_01203 FHEP_01589 HmN_000901500.1 MS3_00408.1 MS3_06399.1 MS3_06402.1 PHET_08031 PHET_08160 PHET_09066 PHET_10544 PHET_10545 PKEL_04199 PKEL_09952 PKEL_09953 PKEL_10580 PKEL_10581 PKEL_11723 PMIY_01623 PWES_02040 PWES_02076 Sjp_0006320 Sjp_0006340 Sjp_0078740 Sjp_0078750 Sjp_0106980 Sjp_0109820 Sjp_0121080 Sjp_…		0.841	0.588	0.752	0.299	1.52	0.03	0.489	0.183	1.547	4.327	1.1	0.087
	OG0000628	0	0	0	0	10	34	0	0	0	0	1	0	0	0	2	0	0	0	0	0	0		MS3_03071.1 T265_00338 T265_00428 T265_01100 T265_06151 T265_07762 T265_08799 T265_08918 T265_15083 T265_15363 T265_15480 csin100131 csin101692 csin102368 csin102575 csin102763 csin103222 csin103450 csin103520 csin103703 csin104456 csin105154 csin105509 csin105804 csin106266 csin106600 csin107561 csin107799 csin108581 csin108869 csin109085 csin109829 csin110521 csin110629 csin110947 csin111458 cs…		-	-	-	-	-	-	-	-	-	-	-	-
	OG0000629	1	1	1	1	1	1	1	1	1	1	1	0	2	2	1	4	4	7	7	8	0		BGLB000499-PC BGLB008583-PB BGLB013372-PB BGLB014246-PB EmuJ_000770200.1 EmuJ_000770300.1 FBUS_02475 FGIG_03571 FHEP_02673 HmN_000737000.1 HmN_000737100.1 MS3_01856.1 PHET_05922 PKEL_00708 PMIY_11090 PWES_05676 Smp_134040.1 T265_00304 augustus_masked-scaffold10964-processed-gene-0.1-mRNA-1 csin104013 maker-scaffold32815-snap-gene-0.12-mRNA-1 maker-scaffold32815-snap-gene-0.13-mRNA-1 maker-scaffol…		1.396	0.446	0.543	0.44	1.067	0	0.507	0.179	1.335	1.588	4.117	0.928
	OG0000630	1	2	2	1	1	1	1	1	3	1	2	3	1	1	3	1	5	5	6	5	0		BGLB000667-PB BGLB008691-PB BGLB013656-PB BGLB023267-PA BGLB033581-PB EmuJ_000678400.1 FBUS_03322 FBUS_03323 FBUS_05047 FGIG_06006 FHEP_00083 HmN_000412700.1 MS3_05265.1 MS3_07613.1 PHET_06132 PHET_06988 PKEL_01219 PKEL_10296 PMIY_04106 PWES_00287 Sjp_0021610 Sjp_0021620 Sjp_0134390 Smp_179590.1 T265_10922 csin101566 maker-scaffold336-augustus-gene-1.45-mRNA-1 maker-scf7180006949064-exonerate_pro…		6.455	5.533	5.568	5.078	6.764	8.972	6.825	4.561	14.865	9.198	10.047	3.001
	OG0000631	1	1	2	2	1	1	1	1	2	2	1	1	1	1	2	1	4	7	6	8	0		BGLB000697-PB BGLB005719-PB BGLB014448-PB BGLB031377-PA EmuJ_000439500.1 FBUS_01985 FBUS_04511 FGIG_12137 FHEP_00528 HmN_000730600.1 MS3_08184.1 PHET_01989 PKEL_07530 PKEL_11141 PMIY_02164 PWES_01241 PWES_01242 Sjp_0067320 Smp_326830.1 Smp_334450.1 T265_14275 csin110274 maker-scaffold12128-augustus-gene-0.36-mRNA-1 snap_masked-scf7180006949946-processed-gene-0.2-mRNA-1 snap_masked-scf718000695017…		0.495	0.412	0.105	0.936	0.68	0.693	0.177	0.078	0.399	0.59	1.894	0.581
	OG0000632	2	4	2	2	2	2	2	2	3	2	2	4	3	2	1	2	2	2	2	2	1		BGLB000847-PB BGLB012613-PB EmuJ_000807400.1 EmuJ_001033900.1 EmuJ_001034000.1 FBUS_05017 FBUS_08256 FBUS_11456 FGIG_00245 FGIG_10442 FHEP_01477 FHEP_09547 HmN_000037200.1 HmN_000164000.1 MS3_01538.1 MS3_04309.1 PHET_08581 PHET_09085 PHET_10667 PHET_11730 PKEL_04001 PKEL_04091 PMIY_08520 PMIY_11438 PWES_06880 PWES_07535 Sjp_0002480 Sjp_0002490 Sjp_0072950 Sjp_0072960 Smp_100120.1 Smp_346270.1 T26…		20.213	22.734	16.951	16.83	18.056	15.697	20.86	12.23	33.94	24.804	87.522	20.372
	OG0000633	1	1	1	2	1	1	2	3	2	1	2	2	2	9	4	5	3	1	1	1	1		BGLB000901-PB BGLB004708-PC BGLB023015-PA EmuJ_000818500.1 EmuJ_000818700.1 FBUS_00234 FBUS_00236 FGIG_01001 FGIG_01002 FGIG_01004 FHEP_04068 FHEP_09701 HmN_000855400.1 HmN_002042100.1 HmN_002042200.1 HmN_002059400.1 HmN_002059500.1 HmN_002077500.1 HmN_002082700.1 HmN_002258800.1 HmN_002266900.1 MS3_07723.1 MS3_07725.1 PHET_00768 PKEL_01200 PMIY_03760 PWES_00808 PWES_04931 Sjp_0030300 Sjp_0030320…		9.513	11.163	12.322	10.311	12.895	13.827	7.912	7.255	41.181	26.823	44.713	8.664
	OG0000634	3	3	3	3	2	3	4	3	5	2	2	2	2	2	2	1	1	1	1	1	0		BGLB000973-PB EmuJ_000800800.1 EmuJ_001087600.1 FBUS_00806 FBUS_02839 FBUS_04125 FBUS_10261 FBUS_11726 FGIG_00293 FGIG_00642 FGIG_10224 FHEP_01779 FHEP_07180 FHEP_10254 FHEP_10951 HmN_000021100.1 HmN_000105500.1 MS3_04126.1 MS3_06383.1 PHET_06028 PHET_09815 PHET_10738 PKEL_00602 PKEL_06232 PKEL_09181 PMIY_03602 PMIY_08109 PMIY_10409 PWES_00089 PWES_07501 PWES_07862 Sjp_0020100 Sjp_0074440 Smp_012…		29.314	32.899	30.908	23.215	27.08	25.91	30.238	12.415	33.412	27.639	21.358	12.137
	OG0000635	2	2	2	3	2	2	2	2	2	2	1	2	2	2	2	2	2	3	3	4	2		BGLB002444-PB BGLB002522-PB EmuJ_001102300.1 EmuJ_001114800.1 FBUS_00017 FBUS_08752 FGIG_03064 FGIG_07307 FHEP_05840 FHEP_08255 HmN_000018400.1 HmN_000625300.1 MS3_02212.1 PHET_06883 PHET_07002 PKEL_03911 PKEL_08841 PMIY_08738 PMIY_09658 PWES_07526 PWES_07527 PWES_09232 Sjp_0012980 Sjp_0025230 Smp_005210.1 Smp_093280.1 T265_09425 T265_09811 csin104306 csin106127 genemark-scf7180006952197-processe…		64.599	71.245	59.221	56.111	50.712	80.588	55.513	38.965	68.505	60.54	32.478	35.287
	OG0000636	4	2	1	2	2	4	1	2	2	2	3	1	2	2	3	1	5	2	2	2	1		BGLB002463-PB BGLB033913-PA BGLB035096-PA BGLB038067-PA BGLB039959-PA EmuJ_000831300.1 EmuJ_000831400.1 FBUS_03130 FBUS_03131 FGIG_08273 FGIG_08274 FHEP_07174 HmN_000847100.1 HmN_000847200.1 MS3_07181.1 MS3_08556.1 MS3_08560.1 PHET_04948 PHET_04949 PKEL_03171 PMIY_07941 PMIY_08458 PMIY_08459 PMIY_11887 PWES_06032 PWES_06033 Sjp_0052560 Smp_131650.1 Smp_131660.1 T265_00468 T265_05848 csin100011 cs…		29.107	19.206	22.055	28.653	20.284	26.627	47.43	27.461	18.671	16.942	24.068	17.317
	OG0000637	2	2	2	4	2	2	2	2	2	2	3	2	2	0	0	4	3	4	3	3	0		BGLB003445-PB BGLB017060-PA BGLB018699-PA EmuJ_001045700.1 EmuJ_001125100.1 FBUS_03001 FBUS_05942 FGIG_06809 FGIG_08133 FHEP_04220 FHEP_04547 MS3_00479.1 MS3_00483.1 MS3_05105.1 PHET_02776 PHET_08964 PKEL_01104 PKEL_05820 PMIY_00184 PMIY_07911 PWES_04301 PWES_05823 PWES_10843 PWES_11700 Sjp_0060700 Sjp_0075390 Smp_074830.1 Smp_344720.1 T265_05614 T265_11606 augustus_masked-scaffold2238-processed-…		36.078	22.513	16.007	19.088	18.803	5.495	3.956	10.153	4.666	8.56	48.737	6.19
	OG0000638	3	2	2	2	1	2	1	2	1	1	2	4	2	2	4	2	3	3	3	3	1		BGLB003695-PB BGLB004752-PB BGLB031894-PA EmuJ_000701000.1 EmuJ_000701100.1 FBUS_03025 FGIG_04906 FGIG_04907 FHEP_08652 HmN_000769300.1 HmN_000769400.1 MS3_03488.1 MS3_03491.1 PHET_00696 PHET_10026 PKEL_07196 PKEL_07276 PMIY_08568 PMIY_08569 PMIY_08570 PWES_01076 PWES_01077 Sjp_0026280 Sjp_0026290 Sjp_0104590 Sjp_0114310 Smp_315740.2 T265_08530 augustus_masked-scf7180006953028-processed-gene-0.1-…		52.934	48.243	67.448	64.207	49.806	103.523	160.147	117.412	26.601	19.592	15.964	80.692
	OG0000639	2	3	1	6	2	2	2	4	2	2	2	2	2	2	4	2	2	1	1	1	1		BGLB004132-PB BGLB009775-PB EmuJ_000607500.1 EmuJ_001185650.1 FBUS_00293 FBUS_06210 FGIG_04315 FGIG_04316 FGIG_06289 FGIG_06290 FHEP_05097 FHEP_07571 HmN_000011950.1 HmN_000063600.1 MS3_04793.1 MS3_08924.1 PHET_00814 PHET_00815 PHET_05746 PKEL_02826 PMIY_00454 PMIY_06606 PWES_02876 PWES_02877 PWES_02878 PWES_02879 PWES_02880 PWES_03529 Sjp_0064520 Sjp_0100510 Smp_126740.1 Smp_158720.4 T265_07437 …		4.926	6.079	5.917	6.756	6.832	3.649	3.639	1.334	34.125	29.228	38.543	0.837
	OG0000640	2	2	2	2	2	1	1	3	3	2	2	3	2	2	2	3	2	2	3	2	3		BGLB005206-PB BGLB012096-PB EmuJ_000488300.1 EmuJ_000530300.1 FBUS_10036 FBUS_10477 FBUS_11083 FGIG_00877 FGIG_05864 FGIG_12214 FHEP_07116 HmN_000717100.1 HmN_002212400.1 MS3_03922.1 MS3_06487.1 PHET_02711 PHET_06158 PKEL_02577 PKEL_04398 PMIY_00834 PMIY_04472 PWES_00985 PWES_05259 Sjp_0028850 Sjp_0028860 Sjp_0099210 Smp_162040.1 Smp_243910.1 T265_03264 T265_12789 csin106269 genemark-scf718000694…		81.877	86.243	100.544	82.11	80.69	89.277	64.948	61.609	99.263	78.531	134.399	44.508
	OG0000641	2	2	3	2	2	2	2	3	2	2	4	3	0	0	2	2	1	4	4	4	0		BGLB007546-PB FBUS_03408 FBUS_05203 FGIG_01105 FGIG_03008 FGIG_09181 FHEP_02268 FHEP_03932 MS3_07837.1 MS3_08235.1 MS3_08236.1 MS3_11398.1 PHET_00085 PHET_04261 PKEL_04557 PKEL_12117 PKEL_12341 PMIY_00104 PMIY_02682 PWES_00834 PWES_05889 Sjp_0010870 Sjp_0111660 Sjp_0131640 Smp_300090.1 Smp_346660.1 T265_06697 T265_09495 csin110498 csin110528 genemark-scf7180006950773-processed-gene-0.3-mRNA-1 mak…		7.011	8.954	10.037	9.292	11.369	3.094	5.625	3.096	10.38	17.082	19.974	3.651
	OG0000642	3	3	3	3	2	2	3	3	3	2	1	1	1	1	2	3	3	2	2	2	1		BGLB009057-PB BGLB017162-PA BGLB017163-PA EmuJ_001109500.1 FBUS_01059 FBUS_05650 FBUS_05657 FGIG_06359 FGIG_09267 FGIG_09336 FHEP_00387 FHEP_01969 FHEP_05499 HmN_000771700.1 MS3_07201.1 PHET_00251 PHET_00252 PHET_04203 PKEL_03136 PKEL_03517 PKEL_09796 PMIY_00357 PMIY_00358 PMIY_06460 PWES_01018 PWES_01314 PWES_01315 Sjp_0004960 Smp_133330.1 Smp_331040.1 T265_11082 T265_14569 csin103221 csin107034…		245.418	198.103	231.343	166.902	343.272	56.136	75.861	49.23	62.442	78.1	256.114	63.998
	OG0000643	2	3	2	2	2	2	3	2	3	2	2	3	2	1	3	1	1	4	3	3	0		BGLB010013-PB EmuJ_000118000.1 EmuJ_000423700.1 FBUS_07443 FBUS_07971 FBUS_08565 FGIG_01772 FGIG_04177 FHEP_05287 FHEP_06147 FHEP_10231 HmN_000446600.1 MS3_00051.1 MS3_03336.1 PHET_02838 PHET_10705 PHET_12094 PKEL_00841 PKEL_02211 PMIY_05697 PMIY_07250 PWES_03956 PWES_05964 Sjp_0046610 Sjp_0059100 Sjp_0128000 Smp_020300.3 Smp_347960.1 T265_03534 T265_15158 augustus_masked-scaffold18611-processed-…		9.094	6.91	8.759	7.088	7.206	9.702	9.16	4.368	21.12	18.829	22.895	5.58
	OG0000644	2	2	2	2	3	3	3	3	2	2	2	1	1	1	1	4	2	3	3	3	1		BGLB012353-PB BGLB018851-PA EmuJ_000076900.1 FBUS_08588 FBUS_09527 FGIG_02481 FGIG_02822 FGIG_06786 FHEP_05411 FHEP_07723 FHEP_08992 HmN_000225400.1 MS3_02951.1 MS3_04449.1 PHET_03945 PHET_07887 PKEL_02186 PKEL_07243 PMIY_05342 PMIY_06340 PWES_03461 PWES_10711 Sjp_0009180 Smp_028440.1 Smp_096020.2 T265_12257 T265_14483 T265_15973 augustus_masked-scaffold6090-processed-gene-0.23-mRNA-1 augustus_ma…		42.947	53.049	51.56	56.305	46.209	48.81	30.56	19.842	14.453	14.343	32.519	21.981
	OG0000645	3	3	4	1	1	1	1	4	1	1	9	3	1	1	3	1	2	2	2	2	0		BGLB013633-PB BGLB017015-PA EmuJ_001132400.1 FBUS_04258 FGIG_00888 FGIG_06116 FGIG_08749 FGIG_08750 FHEP_03379 HmN_000531000.1 MS3_10860.1 MS3_10873.1 MS3_10965.1 MS3_10982.1 MS3_11012.1 MS3_11020.1 MS3_11025.1 MS3_11062.1 MS3_11326.1 PHET_03978 PHET_08567 PHET_12009 PKEL_05230 PKEL_08815 PKEL_11465 PKEL_11616 PMIY_04577 PMIY_05074 PMIY_07998 PWES_01455 Sjp_0008530 Sjp_0008540 Sjp_0134630 Smp_343…		5.499	11.116	5.749	7.724	6.127	20.103	22.589	5.838	24.967	14.206	8.004	4.311
	OG0000646	2	2	1	3	1	5	1	2	4	2	1	2	2	1	1	3	2	3	3	4	1		BGLB017569-PA BGLB035620-PA EmuJ_000439200.1 EmuJ_000439300.1 FBUS_03896 FBUS_06456 FBUS_09507 FBUS_09508 FGIG_01927 FGIG_01928 FHEP_08432 HmN_000730800.1 MS3_07415.1 PHET_08218 PHET_11351 PKEL_05810 PMIY_09439 PMIY_09440 PWES_09688 PWES_09689 PWES_11011 Sjp_0072180 Sjp_0133190 Smp_078900.1 Smp_164650.1 T265_11922 csin101657 csin108035 csin108036 csin109793 csin110479 genemark-scf7180006953371-pr…		29.189	30.967	30.71	35.252	26.809	39.661	48.583	28.22	51.459	51.019	37.194	33.096
	OG0000647	2	2	2	2	3	2	2	2	2	1	1	1	2	1	2	2	2	4	6	4	1		BGLB017909-PA BGLB032045-PA EmuJ_000394500.1 EmuJ_001042500.1 FBUS_01681 FBUS_10064 FGIG_05030 FGIG_11555 FHEP_03417 FHEP_09359 HmN_000442800.1 MS3_09200.1 PHET_00635 PHET_11681 PKEL_08164 PKEL_12306 PMIY_00150 PMIY_04375 PWES_11211 PWES_11341 Sjp_0007550 Smp_333660.1 T265_00531 T265_06981 T265_07807 augustus_masked-scf7180006949743-processed-gene-0.1-mRNA-1 csin100197 csin106807 genemark-scf7180…		280.638	273.463	235.52	243.063	255.698	264.744	291.026	208.682	48.302	54.035	98.781	101.892
	OG0000648	2	2	3	2	2	2	2	2	3	2	2	2	3	3	2	1	2	3	3	3	0		BGLB017913-PA BGLB037705-PC EmuJ_000214700.1 EmuJ_000214800.1 EmuJ_000912600.1 FBUS_10305 FBUS_10731 FBUS_11270 FGIG_00912 FGIG_03710 FHEP_01751 FHEP_07532 HmN_000324000.1 HmN_000807800.1 HmN_000807900.1 MS3_05459.1 MS3_09986.1 PHET_05401 PHET_08812 PKEL_06720 PKEL_09741 PKEL_11972 PMIY_06891 PMIY_11031 PWES_06698 PWES_11645 Sjp_0041950 Sjp_0055500 Smp_027430.2 Smp_035410.1 T265_02935 T265_15643 …		44.985	52.844	37.975	49.95	44.961	24.848	33.916	43.617	17.125	25.143	15.858	27.704
	OG0000649	2	3	2	3	2	2	2	2	2	1	1	2	2	4	3	3	3	2	2	3	0		BGLB021500-PA BGLB026289-PA BGLB039593-PA EmuJ_000818000.1 EmuJ_001025800.1 FBUS_00125 FBUS_04336 FGIG_00157 FGIG_05131 FHEP_00315 FHEP_08758 HmN_000073800.1 HmN_000855800.1 HmN_002068900.1 HmN_002079000.1 MS3_09833.1 PHET_03511 PHET_04171 PHET_11560 PKEL_00911 PKEL_10564 PMIY_00670 PMIY_04347 PWES_04213 PWES_08170 PWES_08810 Sjp_0039780 Sjp_0067340 Smp_336610.1 T265_11491 T265_13725 csin101755 c…		31.907	23.194	11.263	15.309	12.959	4.281	6.796	11.228	6.04	16.719	86.202	8.856
	OG0000650	7	9	4	2	2	2	1	4	2	1	1	3	1	1	2	0	1	1	1	1	0		BGLB022752-PA EmuJ_000972700.1 FBUS_00561 FBUS_09401 FGIG_05304 FGIG_05305 FGIG_05306 FGIG_11597 FHEP_04320 HmN_000120400.1 MS3_06833.1 PHET_04964 PHET_05655 PHET_05656 PHET_05657 PHET_05658 PHET_05659 PHET_06845 PHET_07797 PHET_07798 PKEL_06731 PKEL_08337 PKEL_08338 PKEL_11147 PMIY_03442 PMIY_03851 PMIY_09656 PMIY_09657 PMIY_10753 PMIY_10754 PMIY_11211 PWES_01303 PWES_06113 Sjp_0018250 Sjp_00260…		3.004	2.65	3.673	2.4	3.509	3.508	1.77	1.021	19.395	21.327	15.264	8.357
	OG0000651	2	2	3	4	3	2	2	3	5	2	2	3	1	1	2	1	1	2	2	2	1		BGLB023530-PD EmuJ_000425800.1 FBUS_02037 FBUS_06157 FBUS_06594 FBUS_10352 FBUS_10678 FGIG_01472 FGIG_01473 FGIG_06770 FHEP_06196 FHEP_06820 HmN_000819300.1 MS3_02382.1 MS3_09345.1 PHET_04993 PHET_07622 PKEL_01497 PKEL_05558 PKEL_07689 PMIY_06199 PMIY_09700 PWES_00911 PWES_07039 PWES_08778 PWES_11704 Sjp_0007280 Sjp_0112580 Sjp_0119540 Smp_166070.1 Smp_305350.1 T265_01074 T265_07975 T265_10010 cs…		15.211	15.329	13.707	13.245	12.64	6.233	8.39	4.324	23.959	22.087	40.041	4.269
	OG0000652	2	4	4	3	3	3	2	2	2	2	5	3	1	2	3	0	1	1	2	1	0		BGLB026196-PA EmuJ_000660700.1 FBUS_03346 FBUS_03873 FGIG_01807 FGIG_03464 FHEP_03263 FHEP_03987 HmN_000705900.1 HmN_002252400.1 MS3_08005.1 MS3_10549.1 MS3_10942.1 MS3_11031.1 MS3_11503.1 PHET_00165 PHET_08007 PHET_11486 PHET_12264 PKEL_03004 PKEL_03604 PKEL_03605 PKEL_11428 PMIY_07589 PMIY_08456 PWES_00435 PWES_05854 PWES_06797 Sjp_0027040 Sjp_0027090 Sjp_0098770 Smp_346520.3 Smp_347670.2 T265_…		22.056	20.243	17.864	18.658	32.056	24.776	13.126	6.712	22.216	18.262	31.359	8.846
	OG0000653	4	4	3	6	3	2	3	3	4	1	1	1	1	1	1	2	3	1	1	1	0		BGLB028219-PA BGLB032812-PA BGLB034131-PA EmuJ_000225200.1 FBUS_00935 FBUS_00936 FBUS_07302 FBUS_07303 FGIG_08543 FGIG_08544 FGIG_08545 FHEP_00438 FHEP_08207 FHEP_10353 HmN_002014000.1 MS3_07956.1 PHET_00890 PHET_04762 PHET_05365 PHET_10990 PKEL_00498 PKEL_02238 PKEL_11808 PMIY_03536 PMIY_05900 PMIY_08712 PMIY_12471 PWES_00253 PWES_00254 PWES_05406 PWES_06358 PWES_10418 PWES_10919 Sjp_0008440 Smp…		5.807	5.618	4.867	7.006	5.854	8.078	8.667	5.375	16.562	15.367	24.765	4.222
	OG0000654	2	2	2	2	2	2	3	2	2	3	3	3	2	2	3	2	1	3	2	3	0		BGLB029432-PA EmuJ_000242300.1 EmuJ_000805600.1 FBUS_00245 FBUS_07338 FGIG_07954 FGIG_09456 FHEP_03818 FHEP_09534 FHEP_10894 HmN_000039200.1 HmN_000168600.1 MS3_00015.1 MS3_03272.1 MS3_10332.1 PHET_04096 PHET_05785 PKEL_03280 PKEL_03922 PMIY_04487 PMIY_07247 PWES_02571 PWES_03306 Sjp_0046630 Sjp_0066160 Sjp_0080580 Smp_171530.1 Smp_310240.1 Smp_310250.1 T265_00826 T265_04494 csin111926 csin112173…		42.317	39.76	38.821	43.096	42.904	20.404	20.946	11.495	10.72	8.813	22.291	10.227
	OG0000655	2	3	2	2	1	1	3	2	6	1	1	6	1	2	6	0	1	2	2	2	0		BGLB030350-PB EmuJ_000642900.1 FBUS_07018 FBUS_07019 FBUS_07244 FBUS_07245 FBUS_07246 FBUS_07247 FGIG_05071 FGIG_05073 FHEP_02249 FHEP_04953 FHEP_06545 HmN_000004500.1 HmN_002011100.1 MS3_06120.1 PHET_03020 PHET_09220 PHET_09221 PKEL_02722 PKEL_07438 PMIY_06192 PMIY_11690 PWES_02160 PWES_06147 Sjp_0052590 Sjp_0057170 Sjp_0104510 Sjp_0106130 Sjp_0130120 Sjp_0130270 Smp_347640.2 T265_10963 csin1045…		9.98	10.863	8.677	7.674	9.985	2.917	1.374	1.272	23.211	18.713	27.9	8.733
	OG0000656	2	2	2	3	3	3	2	1	2	2	3	4	2	2	1	4	1	2	2	2	1		BGLB037112-PB EmuJ_000243100.1 EmuJ_000859000.1 FBUS_06893 FBUS_09000 FGIG_05207 FHEP_08273 FHEP_11170 HmN_000169400.1 HmN_000491700.1 MS3_03526.1 MS3_10087.1 MS3_10088.1 PHET_02897 PHET_08760 PKEL_02008 PKEL_05818 PMIY_00737 PMIY_09456 PWES_07190 PWES_08304 PWES_09930 Sjp_0028600 Sjp_0092000 Sjp_0092010 Sjp_0092030 Smp_310980.1 Smp_340100.1 T265_06909 T265_14127 T265_15035 csin100652 csin100908 …		15.99	13.8	14.001	14.816	17.315	8.098	12.226	10.517	16.368	12.531	23.911	7.939
	OG0000657	3	3	6	2	4	2	2	2	2	2	2	3	1	1	3	1	1	2	2	2	0		BGLB040347-PA EmuJ_000778100.1 FBUS_02846 FBUS_03476 FGIG_00019 FGIG_05527 FHEP_00023 FHEP_02464 HmN_000033600.1 MS3_06492.1 MS3_07696.1 PHET_02045 PHET_02889 PHET_02890 PKEL_02476 PKEL_05239 PKEL_05240 PKEL_06750 PKEL_06948 PKEL_09650 PMIY_00222 PMIY_02171 PMIY_02172 PWES_03230 PWES_04544 Sjp_0019420 Sjp_0045420 Sjp_0045430 Smp_169360.1 Smp_212760.1 T265_03547 T265_10089 T265_14788 T265_15063 cs…		0.562	0.289	0.544	0.362	0.723	0.013	0.466	0.222	1.303	0.995	0.835	0.216
	OG0000658	0	0	0	0	0	0	0	0	0	0	0	0	0	0	0	0	0	25	9	12	0		sp|A2A368|MAGBG_HUMAN sp|A6NCF6|MA13P_HUMAN sp|A8MXT2|MAGBH_HUMAN sp|O15479|MAGB2_HUMAN sp|O15480|MAGB3_HUMAN sp|O15481|MAGB4_HUMAN sp|P43355|MAGA1_HUMAN sp|P43356|MAGA2_HUMAN sp|P43357|MAGA3_HUMAN sp|P43358|MAGA4_HUMAN sp|P43359|MAGA5_HUMAN sp|P43360|MAGA6_HUMAN sp|P43361|MAGA8_HUMAN sp|P43362|MAGA9_HUMAN sp|P43363|MAGAA_HUMAN sp|P43364|MAGAB_HUMAN sp|P43365|MAGAC_HUMAN sp|P43366|MAGB1_HUMAN sp|…		-	-	-	-	-	-	-	-	-	-	-	-
	OG0000659	2	1	1	2	4	3	1	1	1	11	9	8	1	1	0	0	0	0	0	0	0		EmuJ_000633100.1 FBUS_05786 FGIG_07041 FHEP_08753 HmN_000476600.1 MS3_00811.1 MS3_02561.1 MS3_02568.1 MS3_02575.1 MS3_02576.1 MS3_05128.1 MS3_05133.1 MS3_05134.1 MS3_05138.1 PHET_06726 PKEL_02770 PMIY_04558 PMIY_04559 PWES_09632 PWES_09972 Sjp_0011560 Sjp_0045160 Sjp_0053400 Sjp_0053410 Sjp_0056590 Sjp_0056600 Sjp_0069520 Sjp_0094600 Smp_083940.1 Smp_083950.1 Smp_091950.1 Smp_167870.1 Smp_177720.…		0.016	0	0.062	0	0	0	0	0.174	0.097	0	0	0
	OG0000660	2	2	2	2	2	2	1	1	1	15	4	4	1	1	1	4	0	0	0	0	1		EmuJ_000059500.1 FBUS_01478 FGIG_06797 FHEP_04368 HmN_000751000.1 MS3_09773.1 MS3_09774.1 MS3_10772.1 MS3_11487.1 PHET_05244 PHET_05245 PKEL_12060 PKEL_12419 PMIY_02580 PMIY_02581 PWES_08184 PWES_10773 Sjp_0004640 Sjp_0004650 Sjp_0004730 Sjp_0107380 Smp_187410.1 Smp_303010.1 Smp_314170.1 Smp_315690.2 Smp_316790.1 Smp_317220.1 Smp_317230.1 Smp_317240.1 Smp_317250.1 Smp_317470.2 Smp_329030.1 Smp_33…		48.398	43.769	58.446	29.971	63.826	40.809	18.147	117.784	23.612	68.453	18.446	22.968
	OG0000661	2	3	3	3	2	2	2	2	2	3	2	3	1	1	5	2	1	2	2	2	0		BGLB000487-PB EmuJ_000211200.1 FBUS_03833 FBUS_07800 FGIG_01975 FGIG_07752 FHEP_00236 FHEP_03888 HmN_000808500.1 MS3_03649.1 MS3_04734.1 PHET_02242 PHET_02243 PHET_04720 PKEL_01038 PKEL_08246 PKEL_11704 PMIY_01956 PMIY_02954 PWES_02113 PWES_08834 PWES_10201 Sjp_0005750 Sjp_0048230 Sjp_0095750 Smp_140770.2 Smp_151410.2 Smp_318740.1 T265_13433 T265_13874 augustus_masked-scaffold13556-processed-gene…		11.389	10.901	12.54	12.802	12.997	2.79	1.648	1.287	0.958	2.695	7.322	5.164
	OG0000662	2	1	2	1	2	2	0	2	3	2	2	2	2	4	1	1	3	4	4	4	1		BGLB000827-PB BGLB005896-PB BGLB031794-PA EmuJ_000151000.1 EmuJ_001181720.1 FBUS_07236 FBUS_09053 FBUS_09054 FGIG_00648 FGIG_08731 HmN_000060400.1 HmN_000888520.1 HmN_000888540.1 HmN_000888560.1 MS3_01722.1 MS3_09544.1 PHET_07052 PKEL_06456 PKEL_07918 PMIY_00968 PMIY_09642 PWES_08954 Sjp_0050010 Sjp_0082600 Smp_098850.1 Smp_213560.1 T265_09099 T265_09832 csin101041 csin112660 genemark-scf71800069…		29.736	29.766	23.305	25.824	23.839	43.873	58.905	34.497	15.93	23.567	17.635	49.746
	OG0000663	2	3	3	2	2	2	2	3	2	2	2	3	2	1	2	1	2	2	3	3	1		BGLB001155-PC BGLB025615-PA EmuJ_000114000.1 EmuJ_001107800.1 FBUS_04692 FBUS_10567 FGIG_02158 FGIG_02159 FGIG_07104 FHEP_03386 FHEP_07566 HmN_000424800.1 MS3_01650.1 MS3_04586.1 PHET_09242 PHET_10225 PHET_10950 PKEL_07619 PKEL_09025 PKEL_11376 PMIY_07185 PMIY_10600 PWES_06704 PWES_09751 Sjp_0065160 Sjp_0065450 Sjp_0065460 Smp_071390.1 Smp_334530.1 T265_08007 T265_11361 augustus_masked-scf7180006…		89.585	85.297	79.142	77.06	68.983	44.86	89.403	46.029	31.767	28.415	26.679	63.54
	OG0000664	1	2	3	4	1	1	1	5	1	1	2	2	1	1	4	1	3	4	3	4	0		BGLB001207-PB BGLB017142-PB BGLB033677-PA EmuJ_000176400.1 FBUS_02875 FGIG_02904 FGIG_06748 FGIG_06749 FGIG_11416 FGIG_11417 FHEP_00852 HmN_000199500.1 MS3_01429.1 MS3_01443.1 PHET_04132 PHET_06156 PKEL_02966 PKEL_08980 PKEL_12811 PMIY_01841 PWES_02993 PWES_06053 PWES_10045 PWES_10645 Sjp_0018110 Sjp_0109570 Smp_347550.1 T265_03832 csin104583 maker-scaffold6567-snap-gene-1.79-mRNA-1 snap_masked-s…		1.34	2.151	3.153	2.191	1.817	1.239	1.337	0.947	9.786	7.976	1.875	1.552
	OG0000665	2	2	2	2	2	2	2	2	2	2	2	3	2	2	0	6	4	2	2	2	0		BGLB001598-PB BGLB020342-PA BGLB022740-PD BGLB034849-PA EmuJ_000159600.1 EmuJ_000791100.1 FBUS_02412 FBUS_11602 FGIG_07770 FGIG_08473 FHEP_00203 FHEP_04643 HmN_000131800.1 HmN_000928200.1 MS3_00899.1 MS3_07326.1 PHET_02003 PHET_10793 PKEL_01138 PKEL_08609 PMIY_04339 PMIY_09844 PWES_01161 PWES_10544 Sjp_0027900 Sjp_0028350 Sjp_0094990 Smp_016920.1 Smp_242430.1 T265_11781 T265_14562 csin102264 csin…		24.469	18.409	18.77	16.891	21.875	9.975	8.992	9.027	3.471	4.657	8.465	8.424
	OG0000666	2	2	3	2	2	2	2	3	2	2	3	2	2	2	2	3	3	2	2	2	0		BGLB001829-PB BGLB030595-PA BGLB032460-PB EmuJ_000456700.1 EmuJ_000836900.1 FBUS_07859 FBUS_08977 FGIG_01390 FGIG_02882 FGIG_10597 FHEP_01405 FHEP_06362 HmN_000504700.1 HmN_000512600.1 MS3_04501.1 MS3_05064.1 MS3_10935.1 PHET_04814 PHET_09349 PKEL_07330 PKEL_08568 PKEL_08569 PMIY_06313 PMIY_07420 PWES_05567 PWES_07651 Sjp_0028020 Sjp_0030670 Smp_145250.1 Smp_198530.1 T265_06173 T265_13841 csin104…		21.591	26.139	34.39	22.058	24.079	21.848	18.385	10.952	26.875	18.604	26.138	13.5
	OG0000667	0	0	0	0	0	0	0	0	0	0	0	0	0	0	0	0	7	12	9	16	1		BGLB002240-PB BGLB008565-PB BGLB008566-PC BGLB008567-PB BGLB013575-PB BGLB016204-PA BGLB027341-PA sp|P08516|CP4AA_RAT sp|P13584|CP4B1_HUMAN sp|P15129|CP4B1_RAT sp|P20816|CP4A2_RAT sp|P20817|CP4AE_RAT sp|P21595|CP56_YEAST sp|P24464|CP4AC_RAT sp|P33274|CP4F1_RAT sp|P51869|CP4F4_RAT sp|P51870|CP4F5_RAT sp|P51871|CP4F6_RAT sp|P78329|CP4F2_HUMAN sp|P98187|CP4F8_HUMAN sp|Q02928|CP4AB_HUMAN sp|Q08477|CP…		-	-	-	-	-	-	-	-	-	-	-	-
	OG0000668	1	1	1	1	1	1	1	1	1	1	1	1	1	1	2	0	29	0	0	0	0		BGLB002491-PB BGLB004962-PB BGLB004963-PB BGLB006481-PB BGLB010937-PB BGLB010938-PB BGLB012947-PB BGLB013729-PB BGLB014196-PB BGLB016555-PA BGLB016617-PA BGLB022120-PA BGLB023856-PA BGLB024169-PA BGLB024356-PA BGLB024402-PA BGLB025238-PA BGLB029551-PA BGLB033694-PA BGLB034163-PA BGLB034504-PA BGLB034981-PA BGLB035102-PA BGLB035459-PA BGLB036536-PA BGLB036663-PA BGLB040005-PA BGLB040210-PA BGLB040…		0.597	0.659	0.877	1.954	0.742	0.944	2.604	0.666	0.727	1.718	0.069	0.999
	OG0000669	1	1	2	1	1	1	2	2	2	1	2	1	1	1	1	2	6	5	6	5	1		BGLB002958-PB BGLB022778-PA BGLB032188-PA BGLB034105-PA BGLB034440-PA BGLB037137-PA EmuJ_000837800.1 FBUS_02845 FBUS_11554 FGIG_01900 FGIG_06350 FHEP_06407 FHEP_08440 HmN_000554800.1 MS3_10824.1 MS3_11380.1 PHET_04936 PKEL_04188 PKEL_04189 PMIY_07900 PWES_06190 Sjp_0070290 Smp_128770.1 T265_13396 csin107789 maker-scaffold8211-augustus-gene-0.38-mRNA-1 maker-scf7180006949389-snap-gene-0.98-mRNA-1 …		21.718	25.808	29.273	27.808	25.433	32.613	22.919	12.68	32.003	27.788	56.021	19.115
	OG0000670	2	2	4	2	3	2	2	2	2	2	2	2	2	2	3	2	1	4	2	2	0		BGLB003145-PB EmuJ_000118500.1 EmuJ_001021100.1 FBUS_06050 FBUS_06577 FGIG_03404 FGIG_04587 FHEP_01815 FHEP_04173 HmN_000806500.1 HmN_002183100.1 MS3_03972.1 MS3_05082.1 PHET_04515 PHET_07358 PKEL_04141 PKEL_04142 PKEL_04143 PKEL_07081 PMIY_04305 PMIY_09351 PWES_00460 PWES_03724 Sjp_0030050 Sjp_0041310 Smp_127600.1 Smp_172050.1 T265_09914 T265_10078 T265_10080 csin107849 csin109671 genemark-scf71…		16.198	17.832	18.714	17.463	18.67	8.055	12.989	8.048	22.69	17.844	30.683	13.661
	OG0000671	3	1	2	1	2	1	1	1	4	2	3	1	2	2	3	1	5	3	3	3	1		BGLB003223-PD BGLB011345-PB BGLB013365-PB BGLB013637-PB BGLB022084-PA EmuJ_001166800.1 EmuJ_001166900.1 FBUS_10783 FBUS_11215 FBUS_11353 FBUS_11477 FGIG_04443 FHEP_04081 HmN_000152700.1 HmN_000152800.1 MS3_04975.1 MS3_04976.1 MS3_04978.1 PHET_06861 PKEL_07706 PKEL_08535 PMIY_01351 PMIY_08032 PMIY_11781 PWES_00945 Sjp_0019080 Smp_131000.1 Smp_213550.1 T265_03303 T265_03304 augustus_masked-scf71800…		60.997	80.05	61.895	69.741	67.612	25.879	37.458	36.025	20.154	13.173	42.472	27.162
	OG0000672	2	2	2	3	2	2	3	2	2	2	2	2	2	2	2	3	1	3	3	3	0		BGLB003274-PB EmuJ_000892100.1 EmuJ_001088700.1 FBUS_05131 FBUS_07692 FGIG_01709 FGIG_08088 FHEP_00734 FHEP_08880 FHEP_10912 HmN_000386800.1 HmN_002072800.1 MS3_05532.1 MS3_08432.1 PHET_07185 PHET_07517 PKEL_05871 PKEL_06509 PMIY_06869 PMIY_08878 PWES_06768 PWES_10113 PWES_10114 Sjp_0051660 Sjp_0059610 Smp_020040.1 Smp_148510.2 T265_02692 T265_03563 csin102954 csin106827 maker-scaffold11538-snap-…		75.902	79.728	65.26	77.677	68.776	51.192	55.926	37.86	37.778	35.986	89.604	30.626
	OG0000673	1	2	1	1	1	1	1	1	2	1	1	2	2	3	1	3	6	4	4	4	3		BGLB005390-PB BGLB007231-PE BGLB011436-PB BGLB012614-PB BGLB020229-PA BGLB029128-PA EmuJ_000471200.1 EmuJ_000471600.1 FBUS_02485 FBUS_09690 FGIG_11990 FHEP_08113 HmN_000723800.1 HmN_000846600.1 HmN_002154300.1 MS3_03802.1 PHET_10161 PHET_10523 PKEL_03565 PMIY_05788 PWES_04608 Sjp_0085890 Sjp_0119040 Smp_018240.1 T265_09935 augustus_masked-scaffold20406-processed-gene-0.1-mRNA-1 augustus_masked-sc…		79.916	78.446	73.17	66.61	65.912	319.016	201.273	171.631	201.924	169.922	141.174	120.441
	OG0000674	2	3	4	3	2	2	2	4	3	2	2	3	2	2	2	2	2	1	1	1	0		BGLB005617-PB BGLB030039-PA EmuJ_000519400.1 EmuJ_000707300.1 FBUS_01708 FBUS_03775 FBUS_08827 FGIG_04761 FGIG_08781 FGIG_11036 FGIG_12530 FHEP_02472 FHEP_05331 HmN_000057400.1 HmN_000095400.1 MS3_00418.1 MS3_02009.1 PHET_02152 PHET_06286 PHET_12359 PKEL_06518 PKEL_06519 PKEL_08305 PKEL_12824 PMIY_03789 PMIY_04363 PWES_00347 PWES_02895 PWES_09063 Sjp_0006240 Sjp_0007510 Sjp_0063640 Smp_163660.1 S…		11.185	10.436	6.05	6.182	6.458	3.638	1.875	2.902	2.718	5.576	19.045	2.379
	OG0000675	3	2	2	2	2	2	3	3	3	2	2	2	2	2	1	2	1	3	3	3	0		BGLB005972-PB EmuJ_000193000.1 EmuJ_000381900.1 FBUS_02190 FBUS_05142 FBUS_11193 FGIG_03757 FGIG_08894 FGIG_09271 FHEP_00874 FHEP_01396 FHEP_08564 HmN_000309300.1 HmN_000804200.1 MS3_02083.1 MS3_02294.1 PHET_06319 PHET_08637 PKEL_04010 PKEL_06787 PMIY_09195 PMIY_09978 PMIY_10876 PWES_06527 PWES_08394 Sjp_0006890 Sjp_0083220 Smp_049730.2 Smp_333150.2 T265_03747 T265_09123 csin102243 csin112927 mak…		18.036	20.907	19.994	20.282	16.786	30.496	24.229	10.795	59.005	54.699	91.851	11.083
	OG0000676	1	1	2	2	1	2	1	1	1	4	2	2	1	1	0	4	4	5	5	5	0		BGLB006289-PB BGLB011553-PB BGLB013433-PB BGLB018351-PA EmuJ_001165800.1 FBUS_06701 FGIG_05178 FHEP_05031 HmN_000234100.1 MS3_07054.1 MS3_07058.1 PHET_04011 PKEL_01693 PKEL_11802 PMIY_04829 PWES_09948 PWES_10333 Sjp_0008110 Sjp_0008120 Smp_094390.1 Smp_170450.1 Smp_328710.1 Smp_336070.1 T265_01242 csin102434 csin111590 maker-scaffold9693-augustus-gene-0.13-mRNA-1 maker-scaffold9693-augustus-gene-…		7.287	5.2	4.704	2.888	5.489	2.47	2.873	2.438	3.179	1.924	2.449	1.272
	OG0000677	2	2	3	3	3	4	2	2	2	2	1	1	2	2	3	2	3	2	2	2	0		BGLB006828-PB BGLB014209-PB BGLB033568-PA EmuJ_000998500.1 EmuJ_001129300.1 FBUS_05614 FBUS_06875 FGIG_05221 FGIG_05273 FHEP_00511 FHEP_04521 HmN_000218900.1 HmN_002224000.1 MS3_10189.1 PHET_05830 PHET_09064 PKEL_04201 PKEL_04771 PKEL_07804 PMIY_06542 PMIY_09583 PWES_05898 PWES_06068 PWES_08916 Sjp_0071620 Smp_169280.1 Smp_341890.1 T265_03946 T265_10927 T265_13362 csin101053 csin101054 csin104890…		24.477	18.924	17.491	20.131	20.101	13.935	15.309	19.783	45.018	57.084	48.455	13.854
	OG0000678	2	2	2	2	1	1	2	1	2	2	2	2	1	1	0	6	2	3	6	3	2		BGLB007124-PB BGLB021194-PA EmuJ_000421700.1 FBUS_09254 FBUS_11009 FGIG_07504 FHEP_03511 FHEP_10051 HmN_000092200.1 MS3_06201.1 MS3_09286.1 PHET_05891 PHET_06554 PKEL_05925 PKEL_07168 PMIY_08865 PMIY_10692 PWES_08551 PWES_10771 Sjp_0021520 Sjp_0080220 Smp_061940.1 Smp_153160.1 T265_12501 augustus_masked-scaffold6090-processed-gene-0.32-mRNA-1 csin101402 maker-scaffold1231-augustus-gene-0.11-mRNA-…		221.934	286.487	233.964	238.867	228.368	97.27	191.308	166.543	149.27	157.156	73.102	81.6
	OG0000679	2	2	2	2	2	2	2	2	2	2	3	3	1	1	2	4	1	3	3	3	1		BGLB007330-PB EmuJ_001024900.1 FBUS_03993 FBUS_06845 FGIG_04735 FGIG_06199 FHEP_09026 FHEP_09369 HmN_000072800.1 MS3_01351.1 MS3_08111.1 MS3_08112.1 PHET_01207 PHET_03326 PKEL_05013 PKEL_06708 PMIY_06290 PMIY_06676 PWES_00390 PWES_04942 Sjp_0023410 Sjp_0031400 Sjp_0031410 Smp_001030.1 Smp_334010.1 T265_12465 T265_14001 csin108271 csin108692 genemark-scf7180006953312-processed-gene-0.1-mRNA-1 make…		30.09	21.461	16.86	17.3	21.168	32.967	26.658	21.778	22.103	24.806	61.719	22.008
	OG0000680	2	2	4	2	2	1	2	2	2	2	2	2	2	4	3	1	2	2	2	3	1		BGLB007623-PB BGLB010312-PB EmuJ_000738200.1 EmuJ_001026100.1 FBUS_02607 FBUS_05970 FGIG_05655 FGIG_05987 FHEP_09148 FHEP_10328 HmN_000074000.1 HmN_000924000.1 HmN_002019200.1 HmN_002019300.1 MS3_06891.1 MS3_06895.1 PHET_02583 PHET_06412 PKEL_04775 PKEL_07984 PKEL_08123 PKEL_08456 PMIY_06794 PMIY_07526 PWES_03221 PWES_04179 Sjp_0031930 Sjp_0031970 Smp_001170.1 Smp_001180.1 T265_02049 T265_12915 c…		63.739	59.308	62.78	50.303	67.432	42.657	36.308	32.918	95.354	78.642	101.235	27.565
	OG0000681	2	2	2	2	2	2	2	2	2	1	1	1	1	1	1	2	3	5	6	5	0		BGLB007876-PC BGLB018220-PA BGLB018221-PA EmuJ_000083900.1 FBUS_10257 FBUS_10946 FGIG_05275 FGIG_07818 FHEP_01606 FHEP_04699 HmN_000202100.1 MS3_06090.1 PHET_02330 PHET_07740 PKEL_05486 PKEL_05928 PMIY_09370 PMIY_11705 PWES_03609 PWES_08677 Sjp_0023270 Smp_179270.1 T265_10181 T265_10364 csin102265 csin104039 maker-scaffold19850-augustus-gene-0.12-mRNA-1 maker-scf7180006948290-snap-gene-0.86-mRNA-…		44.315	62.41	56.041	47.818	41.815	70.917	44.988	28.805	53.996	51.435	25.447	44.872
	OG0000682	3	2	2	4	5	2	2	4	1	0	6	7	0	0	2	0	5	0	0	0	0		BGLB011033-PB BGLB016744-PA BGLB024872-PA BGLB027759-PA BGLB038247-PA FBUS_01050 FGIG_00755 FGIG_02780 FGIG_02781 FGIG_07942 FHEP_00127 FHEP_04525 MS3_02531.1 MS3_03089.1 MS3_03090.1 MS3_03092.1 MS3_08113.1 MS3_08114.1 PHET_00747 PHET_02674 PKEL_06336 PKEL_12662 PMIY_01953 PMIY_02725 PMIY_03579 PWES_00424 PWES_02932 PWES_04009 PWES_04010 Sjp_0082660 Sjp_0098880 Sjp_0109650 Sjp_0112330 Sjp_0115130…		0.044	0.014	0	0.281	0.531	0.052	0.129	0.154	0.43	1.228	0.138	0.148
	OG0000683	2	4	2	3	2	2	2	2	4	2	2	2	2	2	2	5	1	1	1	1	1		BGLB013522-PB EmuJ_000980800.1 EmuJ_001172900.1 FBUS_04803 FBUS_08552 FBUS_10301 FBUS_11416 FGIG_08868 FGIG_11508 FHEP_02398 FHEP_06766 HmN_000289200.1 HmN_002109700.1 MS3_07584.1 MS3_10791.1 PHET_08293 PHET_09750 PHET_10878 PHET_12037 PKEL_02063 PKEL_04688 PMIY_03671 PMIY_09948 PWES_05336 PWES_07468 PWES_09735 Sjp_0006520 Sjp_0091930 Smp_000510.1 Smp_028730.1 T265_02020 T265_03513 csin109275 csi…		24.707	29.804	22.241	24.053	29.087	25.476	24.455	13.079	11.127	13.026	8.833	9.157
	OG0000684	2	2	2	2	3	2	2	1	2	2	1	2	2	2	2	0	2	4	4	6	0		BGLB013529-PB BGLB021147-PA EmuJ_000318500.1 EmuJ_000662000.1 FBUS_03094 FBUS_07646 FGIG_00462 FHEP_02527 FHEP_04601 HmN_000366700.1 HmN_000794900.1 MS3_03451.1 PHET_07164 PHET_08360 PKEL_04285 PKEL_09922 PMIY_08323 PMIY_12294 PWES_03263 PWES_05306 Sjp_0033350 Sjp_0052620 Smp_033330.1 Smp_170030.1 T265_06362 T265_06617 T265_13505 csin105240 csin105657 maker-scf7180006948382-augustus-gene-0.51-mRN…		261.771	219.179	364.996	291.596	287.832	90.882	239.212	95.761	97.34	81.997	126.078	127.623
	OG0000685	4	1	4	2	1	3	1	2	2	2	4	1	2	2	3	2	2	2	2	2	1		BGLB013662-PB BGLB023553-PA EmuJ_001097300.1 EmuJ_001097400.1 FBUS_01747 FBUS_11755 FGIG_00748 FGIG_11450 FHEP_00781 HmN_000438000.1 HmN_000438100.1 MS3_10393.1 MS3_10536.1 MS3_10537.1 MS3_11364.1 PHET_04429 PKEL_01832 PKEL_08870 PKEL_10197 PKEL_10220 PMIY_01635 PMIY_01636 PMIY_12330 PMIY_12586 PWES_03162 PWES_03163 Sjp_0087090 Smp_007180.2 Smp_007190.1 T265_05335 csin104135 csin111115 csin113170…		7.018	9.38	7.502	7.053	7.47	23.494	18.308	16.981	19.349	22.06	22.592	10.443
	OG0000686	2	2	2	3	3	2	3	3	3	2	2	2	2	2	2	1	1	2	2	4	0		BGLB020007-PA EmuJ_000226800.1 EmuJ_000412200.1 FBUS_06823 FBUS_06824 FBUS_10228 FGIG_03010 FGIG_05049 FGIG_07064 FHEP_02317 FHEP_03607 FHEP_06702 HmN_000583200.1 HmN_002043000.1 MS3_05447.1 MS3_09443.1 PHET_01091 PHET_04808 PKEL_02713 PKEL_06341 PMIY_02009 PMIY_03540 PWES_06428 PWES_07127 PWES_07352 Sjp_0062950 Sjp_0087750 Smp_034120.3 Smp_164210.1 T265_00107 T265_06001 T265_12682 csin106773 csi…		82.622	84.757	98.365	84.757	84.078	61.108	62.636	62.787	34.501	33.78	44.749	33.679
	OG0000687	2	1	11	1	1	1	1	3	1	2	3	11	1	1	1	2	2	0	0	0	0		BGLB027281-PA BGLB031195-PA EmuJ_000575900.1 FBUS_00050 FGIG_00934 FGIG_03387 FGIG_03388 FHEP_00229 HmN_000067200.1 MS3_01271.1 MS3_01273.1 MS3_10496.1 PHET_00062 PKEL_06289 PKEL_06290 PKEL_07986 PKEL_09308 PKEL_09309 PKEL_09557 PKEL_09564 PKEL_11091 PKEL_11273 PKEL_12011 PKEL_12205 PMIY_03996 PMIY_04484 PWES_00740 Sjp_0017620 Sjp_0050390 Sjp_0094380 Sjp_0094390 Sjp_0102000 Sjp_0102010 Sjp_010363…		16.052	22.921	12.807	12.042	13.221	34.508	23.505	8.741	153.496	124.819	45.27	10.436
	OG0000688	2	2	4	2	2	2	4	3	2	2	2	2	2	3	4	3	1	1	1	1	0		BGLB031323-PA EmuJ_000789600.1 EmuJ_001027400.1 FBUS_03413 FBUS_07904 FGIG_07794 FGIG_10467 FGIG_12512 FHEP_04183 FHEP_09820 FHEP_10216 FHEP_10925 HmN_000419300.1 HmN_000684000.1 HmN_000780350.1 MS3_06034.1 MS3_07230.1 PHET_04367 PHET_04453 PKEL_06419 PKEL_06568 PKEL_09110 PKEL_10026 PMIY_04267 PMIY_10761 PWES_04275 PWES_05389 Sjp_0010130 Sjp_0116360 Smp_160000.1 Smp_171170.1 T265_01815 T265_0763…		8.438	11.448	9.828	9.19	9.235	18.936	13.222	5.65	32.563	28.608	27.544	8.107
	OG0000689	2	2	1	2	2	2	2	1	2	3	3	2	3	3	1	0	1	4	4	3	2		BGLB032688-PA EmuJ_000455700.1 EmuJ_000498700.1 EmuJ_000892000.1 FBUS_07888 FBUS_10948 FGIG_03800 FHEP_01810 FHEP_07298 HmN_000386900.1 HmN_000506000.1 HmN_000678600.1 MS3_02061.1 MS3_06472.1 MS3_06475.1 PHET_08715 PHET_10983 PKEL_02123 PMIY_04729 PMIY_10081 PWES_06327 PWES_10704 Sjp_0063530 Sjp_0075150 Smp_001640.1 Smp_054220.1 Smp_054230.1 T265_02690 T265_11215 csin104535 csin112690 maker-scf71…		128.831	110.116	128.892	141.271	140.438	80.142	126.829	73.86	58.442	45.823	15.284	105.938
	OG0000690	4	5	3	4	4	3	2	2	2	3	3	1	0	0	0	0	2	2	2	3	0		BGLB034802-PA BGLB036822-PA FBUS_06132 FBUS_07782 FGIG_02280 FGIG_06590 FHEP_02540 FHEP_08165 MS3_09824.1 MS3_09930.1 MS3_09931.1 PHET_02317 PHET_06116 PHET_08046 PHET_10750 PHET_10944 PKEL_06858 PKEL_09182 PKEL_10576 PMIY_02603 PMIY_02851 PMIY_02853 PMIY_07326 PWES_00450 PWES_02197 PWES_06120 PWES_08137 Sjp_0044450 Smp_006730.1 Smp_006750.2 Smp_006760.1 T265_03527 T265_03530 T265_11995 T265_1565…		8.156	6.78	21.368	15.479	16.149	29.511	22.372	21.319	5.59	5.316	8.348	11.766
	OG0000691	4	4	4	6	8	4	5	5	2	0	0	0	0	0	0	3	0	0	0	0	0		FBUS_05058 FBUS_05059 FGIG_00778 FGIG_00779 FGIG_02715 FGIG_09701 FGIG_11815 FHEP_03937 FHEP_03938 FHEP_03939 FHEP_05021 FHEP_10099 PHET_08698 PHET_08743 PHET_09225 PHET_10798 PKEL_03763 PKEL_10042 PKEL_11258 PKEL_12124 PMIY_02869 PMIY_05951 PMIY_05952 PMIY_12045 PWES_07226 PWES_09181 PWES_10217 PWES_10218 PWES_10512 PWES_10719 T265_11357 T265_15144 T265_15609 T265_15745 T265_15905 T265_15983 T26…		8.672	8.588	5.253	5.047	7.474	17.054	5.098	3.345	6.51	5.758	18.071	2.568
	OG0000692	2	2	2	2	5	4	3	3	3	2	2	2	4	7	2	0	0	0	0	0	0		EmuJ_000237600.1 EmuJ_000248200.1 EmuJ_000860400.1 EmuJ_000860400.2 FBUS_01330 FBUS_04541 FBUS_06550 FGIG_01891 FGIG_01932 FGIG_02374 FHEP_00407 FHEP_01177 FHEP_04274 HmN_000470200.1 HmN_000968300.1 HmN_002057500.1 HmN_002065500.1 HmN_002082000.1 HmN_002082100.1 HmN_002266600.1 MS3_00148.1 MS3_06253.1 PHET_00065 PHET_09747 PKEL_05563 PKEL_05927 PMIY_00571 PMIY_01713 PWES_00357 PWES_03487 Sjp_0003…		0.546	0.571	0.572	0.157	0.549	2.802	2.374	0.963	0.535	0.746	4.141	0.924
	OG0000693	4	5	2	3	3	4	3	2	3	4	1	2	1	1	0	7	0	0	0	0	0		EmuJ_000127000.1 FBUS_05661 FBUS_05662 FBUS_09741 FGIG_01205 FGIG_06960 FHEP_03994 FHEP_04249 FHEP_09103 HmN_000549000.1 MS3_02359.1 PHET_05400 PHET_05849 PHET_05850 PHET_05851 PHET_10935 PKEL_04721 PKEL_11369 PMIY_02079 PMIY_05033 PMIY_05036 PMIY_08987 PWES_02323 PWES_07154 PWES_08522 Sjp_0041620 Sjp_0126470 Smp_035560.1 Smp_083240.1 Smp_167280.1 Smp_331910.1 T265_03259 T265_03260 T265_03769 csi…		187.813	146.392	215.107	146.362	258.244	336.56	471.348	358.878	405.208	381.157	317.093	136.283
	OG0000694	5	3	3	5	2	4	7	6	5	0	0	0	0	0	2	3	0	0	0	0	0		FBUS_00560 FBUS_02465 FBUS_05194 FBUS_09191 FBUS_10939 FGIG_02884 FGIG_03763 FGIG_03764 FGIG_05302 FGIG_05303 FGIG_08644 FHEP_01355 FHEP_01580 FHEP_01581 FHEP_03694 FHEP_04321 FHEP_05636 FHEP_05637 PHET_01904 PHET_02643 PHET_02644 PKEL_00415 PKEL_04303 PKEL_10298 PMIY_00003 PMIY_00005 PMIY_00006 PMIY_00007 PMIY_00011 PWES_04569 PWES_04570 PWES_04920 PWES_06253 PWES_10999 T265_02134 T265_12530 csi…		11.055	7.65	8.008	7.227	8.326	9.021	21.636	17.262	15.47	10.582	49.973	9.97
	OG0000695	2	2	1	2	1	1	1	1	1	7	4	5	2	1	0	4	3	2	2	2	0		BGLB001042-PB BGLB002299-PB BGLB002300-PB EmuJ_000340400.1 EmuJ_000340500.1 FBUS_03420 FGIG_04922 FHEP_01066 HmN_000472500.1 MS3_10001.1 MS3_10002.1 MS3_10345.1 MS3_11280.1 PHET_00302 PHET_00303 PKEL_10299 PMIY_01139 PMIY_01140 PWES_02002 PWES_02003 Sjp_0023220 Sjp_0023240 Sjp_0023250 Sjp_0023260 Sjp_0107620 Smp_089290.1 Smp_170840.1 Smp_179250.1 Smp_186710.1 Smp_247750.1 Smp_247760.1 Smp_334700.…		10.853	14.354	43.237	28.854	26.372	25.687	34.414	52.507	0.379	0	0	28.378
	OG0000696	2	2	3	2	3	3	1	2	3	2	2	2	2	3	2	1	2	2	2	2	1		BGLB001728-PB BGLB002975-PB EmuJ_000519200.1 EmuJ_000818100.1 FBUS_00988 FBUS_05713 FBUS_07393 FGIG_02674 FGIG_07370 FHEP_06110 HmN_000057600.1 HmN_000855700.1 HmN_000858000.1 MS3_07763.1 MS3_09608.1 PHET_06151 PHET_09661 PKEL_01988 PKEL_01989 PKEL_05600 PMIY_00088 PMIY_08490 PWES_03616 PWES_09746 Sjp_0017100 Sjp_0111950 Smp_060820.1 Smp_167330.1 T265_03241 T265_10291 T265_13783 augustus_masked-s…		129.04	175.401	107.415	95.026	108.072	281.712	243.655	149.623	63.545	54.486	29.181	112.365
	OG0000697	2	1	2	2	1	1	2	2	2	1	1	3	1	1	1	1	5	5	5	5	0		BGLB001796-PB BGLB009548-PB BGLB012068-PB BGLB017372-PA BGLB017373-PA EmuJ_000640700.1 FBUS_01320 FBUS_07344 FGIG_01678 FGIG_08235 FHEP_02939 FHEP_03061 HmN_000831700.1 MS3_05415.1 PHET_01294 PKEL_02206 PKEL_11429 PMIY_00126 PMIY_11630 PWES_02796 PWES_05691 Sjp_0004770 Sjp_0004780 Sjp_0119760 Smp_241470.1 T265_06819 csin102753 maker-scaffold7935-augustus-gene-0.39-mRNA-1 maker-scf7180006950813-sn…		6.149	5.763	6.193	6.17	4.56	4.117	7.882	8.405	34.247	51.711	36.688	3.833
	OG0000698	1	1	2	1	1	2	2	1	1	1	1	1	1	2	0	2	9	4	6	4	1		BGLB003706-PB BGLB012086-PB BGLB012087-PC BGLB019860-PA BGLB020822-PB BGLB021622-PA BGLB031622-PA BGLB032283-PA BGLB034598-PA EmuJ_000935200.1 FBUS_05150 FGIG_11936 FHEP_02358 FHEP_02581 HmN_000236000.1 HmN_001014400.1 MS3_08689.1 PHET_01841 PKEL_07880 PKEL_10208 PMIY_02175 PWES_00715 Sjp_0025630 Smp_321250.3 T265_07128 augustus_masked-scaffold15514-processed-gene-0.0-mRNA-1 csin107047 csin113431…		1.414	2.349	2.152	1.859	0.438	6.482	5.634	2.537	14.713	11.922	14.769	2.143
	OG0000699	1	1	2	1	2	1	1	2	1	1	1	2	1	4	2	0	15	2	2	2	0		BGLB004058-PC BGLB004148-PC BGLB007603-PB BGLB009577-PB BGLB012185-PB BGLB013509-PB BGLB013993-PB BGLB014242-PB BGLB014397-PB BGLB016949-PA BGLB017977-PA BGLB017986-PA BGLB020750-PA BGLB028498-PA BGLB033804-PA EmuJ_000694800.1 FBUS_06846 FGIG_01896 FGIG_01897 FHEP_07963 HmN_000551300.1 HmN_000981000.1 HmN_000981400.1 HmN_002066500.1 MS3_05306.1 PHET_01590 PKEL_10794 PKEL_10795 PMIY_00249 PWES_046…		0.177	0.104	0.379	0.785	0.628	0.186	0.285	0.025	1.532	2.64	0.224	0.122
	OG0000700	2	2	1	1	1	1	2	2	2	1	1	1	1	1	3	3	3	5	5	5	1		BGLB004138-PB BGLB024971-PA BGLB030509-PA EmuJ_001024000.1 FBUS_00549 FBUS_06080 FGIG_05727 FGIG_05728 FHEP_02813 FHEP_02814 HmN_000081300.1 MS3_08451.1 PHET_03981 PHET_06582 PKEL_00172 PMIY_08268 PMIY_08614 PWES_03135 Sjp_0025500 Smp_029990.1 T265_03901 csin111889 maker-scaffold34-augustus-gene-0.39-mRNA-1 maker-scaffold8656-snap-gene-0.47-mRNA-1 maker-scaffold8656-snap-gene-0.48-mRNA-1 snap_mas…		7.861	8.062	8.182	5.866	8.209	7.825	6.545	4.237	23.438	17.613	18.83	9.124
	OG0000701	2	3	2	3	2	1	1	1	2	2	2	3	3	4	2	0	2	3	3	3	0		BGLB004915-PB BGLB033085-PA EmuJ_001116000.1 EmuJ_001127400.1 EmuJ_001127500.1 FBUS_04025 FBUS_04026 FGIG_07245 FHEP_04176 HmN_000000700.1 HmN_000905370.1 HmN_002093600.1 HmN_002189700.1 MS3_06203.1 MS3_06432.1 PHET_02402 PHET_04681 PHET_06561 PKEL_07522 PKEL_09994 PMIY_05997 PMIY_11064 PWES_06580 PWES_08611 PWES_11722 Sjp_0081520 Sjp_0110840 Sjp_0118510 Smp_098570.1 Smp_136310.1 T265_14429 T265_…		36.307	39.127	42.019	39.907	37.848	46.22	21.688	47.997	16.341	9.12	16.131	26.47
	OG0000702	2	2	2	3	1	2	2	2	2	2	2	3	1	2	1	3	2	3	3	3	1		BGLB005346-PD BGLB030272-PA EmuJ_000195700.1 FBUS_01913 FBUS_11139 FGIG_04750 FGIG_04894 FHEP_00101 FHEP_03171 HmN_000306400.1 HmN_000743200.1 MS3_06212.1 MS3_08655.1 PHET_00613 PHET_03652 PKEL_11913 PKEL_12056 PMIY_01122 PMIY_06474 PWES_01251 PWES_02840 PWES_05000 Sjp_0007770 Sjp_0104230 Sjp_0120070 Smp_020540.1 Smp_165070.1 T265_05498 csin100544 csin107839 maker-scaffold18397-snap-gene-0.25-mRN…		29.667	40.353	40.941	41.074	38.145	101.728	97.038	51.519	65.39	48.488	31.88	22.971
	OG0000703	2	3	2	2	2	2	1	1	1	1	1	1	1	2	1	3	4	4	4	4	2		BGLB005366-PB BGLB008373-PB BGLB027209-PA BGLB028966-PA EmuJ_000983500.1 FBUS_04524 FGIG_03025 FHEP_01569 HmN_002108800.1 HmN_002109200.1 MS3_03743.1 PHET_06112 PHET_06154 PHET_07899 PKEL_09135 PKEL_09835 PMIY_04185 PMIY_06120 PWES_06204 PWES_07621 Sjp_0070770 Smp_029360.1 T265_01166 T265_15351 csin100567 csin107534 genemark-scf7180006951035-processed-gene-0.9-mRNA-1 maker-scaffold4687-snap-gene-…		14.901	15.813	20.882	14.328	20.186	9.509	17.303	23.095	14.73	10.979	36.948	14.821
	OG0000704	2	2	1	2	2	1	2	2	2	2	2	2	2	2	2	0	2	4	4	4	2		BGLB005600-PB BGLB010691-PE EmuJ_000695400.1 EmuJ_000962500.1 FBUS_06177 FBUS_08482 FGIG_00407 FGIG_02240 FHEP_01145 FHEP_01360 HmN_000218100.1 HmN_002075800.1 MS3_02577.1 MS3_04845.1 PHET_01238 PHET_03754 PKEL_04742 PMIY_02750 PMIY_05509 PWES_06023 PWES_07812 Sjp_0045190 Sjp_0109740 Smp_153700.1 Smp_325000.1 T265_00986 T265_03162 csin107618 genemark-scf7180006952659-processed-gene-0.5-mRNA-1 sna…		103.166	66.554	61.801	57.403	101.467	12.26	22.531	80.335	149.407	176.149	136.984	51.082
	OG0000705	0	0	0	0	0	0	0	0	0	0	0	0	0	0	0	0	44	0	0	0	0		BGLB005890-PB BGLB008467-PB BGLB008528-PC BGLB010222-PB BGLB013207-PB BGLB013493-PB BGLB018152-PA BGLB019465-PA BGLB020193-PA BGLB020548-PA BGLB020701-PA BGLB020805-PA BGLB022121-PA BGLB022326-PA BGLB023612-PA BGLB023672-PA BGLB023832-PA BGLB024181-PA BGLB024628-PA BGLB024878-PA BGLB025276-PA BGLB025708-PA BGLB025994-PA BGLB026210-PA BGLB026316-PA BGLB027110-PA BGLB028141-PA BGLB028144-PA BGLB029…		-	-	-	-	-	-	-	-	-	-	-	-
	OG0000706	3	2	3	3	1	3	2	2	1	1	3	7	1	1	1	2	2	2	2	2	0		BGLB006069-PB BGLB017074-PB EmuJ_000826200.1 FBUS_07112 FGIG_11454 FGIG_11539 FHEP_08186 FHEP_08188 HmN_000401100.1 MS3_09676.1 MS3_09838.1 MS3_11033.1 PHET_03727 PHET_03729 PKEL_00348 PKEL_00349 PKEL_12820 PMIY_07092 PMIY_07093 PMIY_08753 PWES_03554 PWES_06183 PWES_06184 Sjp_0010060 Sjp_0019370 Sjp_0074900 Sjp_0092840 Sjp_0095530 Sjp_0099520 Sjp_0101920 Smp_131690.1 T265_00463 csin101712 csin101…		2.593	2.685	2.516	2.38	1.745	0.589	1.057	0.92	2.432	2.793	4.23	1.255
	OG0000707	2	3	2	2	2	2	2	2	2	2	2	2	2	2	3	1	1	3	2	3	2		BGLB006236-PC EmuJ_001015050.1 EmuJ_001046000.1 FBUS_06179 FBUS_08038 FGIG_03239 FGIG_06110 FHEP_02736 FHEP_04073 HmN_000357300.1 HmN_000377600.1 MS3_03809.1 MS3_05196.1 PHET_02629 PHET_08939 PHET_10270 PKEL_05453 PKEL_08722 PMIY_00970 PMIY_03436 PWES_03457 PWES_08962 Sjp_0000090 Sjp_0083070 Smp_154650.1 Smp_181170.1 T265_04728 T265_10535 csin105935 csin111360 genemark-scf7180006951618-processed-…		23.491	24.678	21.567	20.955	20.73	8.238	10.995	4.678	33.955	33.436	50.916	6.365
	OG0000708	1	1	1	1	1	1	1	1	1	2	12	2	1	1	2	3	4	1	2	5	0		BGLB006263-PB BGLB027128-PA BGLB035184-PA BGLB040040-PA EmuJ_000872400.1 FBUS_02883 FGIG_11754 FHEP_09906 HmN_000779400.1 MS3_00521.1 MS3_02221.1 MS3_02584.1 MS3_03514.1 MS3_04221.1 MS3_05386.1 MS3_06806.1 MS3_07922.1 MS3_08491.1 MS3_08546.1 MS3_09123.1 MS3_10798.1 PHET_05679 PKEL_04891 PMIY_08769 PWES_00923 Sjp_0036030 Sjp_0117620 Smp_064320.1 Smp_309930.1 T265_07694 augustus_masked-scf718000694…		52.739	40.831	65.89	67.502	49.172	46.934	44.337	23.549	20.202	15.835	23.881	35.069
	OG0000709	1	1	4	1	1	1	2	2	2	1	1	6	2	1	2	2	2	4	4	4	0		BGLB007427-PC BGLB021883-PA EmuJ_000413900.1 EmuJ_000414100.1 FBUS_02661 FBUS_02662 FGIG_03595 FGIG_03596 FHEP_02674 FHEP_08211 HmN_000263000.1 MS3_05848.1 PHET_02546 PKEL_03735 PKEL_03736 PKEL_04449 PKEL_05979 PMIY_03394 PWES_02601 Sjp_0013400 Sjp_0083800 Sjp_0103430 Sjp_0109000 Sjp_0111020 Sjp_0125830 Smp_163420.3 T265_03268 csin106990 maker-scaffold11461-snap-gene-1.59-mRNA-1 maker-scaffold369…		9.587	9.956	10.313	10.161	11.426	13.586	8.916	5.764	10.214	8.312	11.886	5.708
	OG0000710	3	2	6	3	2	3	1	1	1	0	0	0	1	1	1	2	5	4	4	4	0		BGLB007760-PB BGLB032890-PA BGLB033093-PA BGLB038030-PA BGLB040295-PA EmuJ_000721500.1 FBUS_05238 FGIG_06228 FHEP_04952 HmN_000526600.1 PHET_02918 PHET_03643 PKEL_06321 PKEL_08062 PKEL_08110 PKEL_08676 PKEL_08677 PKEL_11205 PMIY_00442 PMIY_08580 PMIY_10877 PWES_03822 PWES_04018 PWES_06782 T265_07121 T265_10603 csin103416 csin103550 csin108977 genemark-scf7180006950384-processed-gene-0.8-mRNA-1 ma…		3.177	2.783	3.613	2.508	4.121	3.18	2.986	13.719	13.976	12.718	12.625	4.646
	OG0000711	3	2	2	2	2	2	2	2	2	2	2	2	2	2	1	3	2	2	3	2	2		BGLB007823-PB BGLB012209-PB EmuJ_000317500.1 EmuJ_000475400.1 FBUS_01866 FBUS_02045 FGIG_03447 FGIG_05611 FHEP_04407 FHEP_04942 HmN_000314200.1 HmN_000394800.1 MS3_00805.1 MS3_02538.1 PHET_04194 PHET_06500 PKEL_05733 PKEL_06076 PMIY_00189 PMIY_09513 PMIY_11877 PWES_03354 PWES_03828 Sjp_0018880 Sjp_0050710 Smp_007760.1 Smp_130540.1 T265_00993 T265_10908 csin105569 csin107620 genemark-scf7180006953…		70.985	78.391	53.631	42.196	61.99	22.133	42.208	44.515	17.337	14.069	21.939	32.106
	OG0000712	2	2	4	1	4	3	2	2	3	3	3	3	0	0	0	1	5	2	2	2	0		BGLB008381-PB BGLB016563-PA BGLB028841-PA BGLB029989-PA BGLB038515-PA FBUS_02244 FBUS_02245 FBUS_02246 FGIG_04657 FGIG_09724 FHEP_02349 FHEP_02351 MS3_09674.1 MS3_09675.1 MS3_09967.1 PHET_07034 PHET_07035 PKEL_04611 PKEL_04612 PKEL_11422 PKEL_11853 PMIY_08023 PMIY_08024 PWES_01617 Sjp_0082640 Sjp_0082650 Sjp_0129720 Smp_104210.1 Smp_180030.1 Smp_180350.1 T265_04946 T265_04947 T265_12593 T265_1363…		0.1	0.041	0.08	2.854	0.045	0	0.08	0	0	0.293	0.404	0.262
	OG0000713	2	2	2	3	3	1	2	2	2	2	1	1	2	2	3	1	2	4	3	3	1		BGLB008554-PD BGLB013471-PB EmuJ_000433000.1 EmuJ_000433100.1 FBUS_08418 FBUS_11730 FGIG_03253 FGIG_03254 FHEP_07380 FHEP_07381 HmN_002007700.1 HmN_002007800.1 MS3_03876.1 PHET_02744 PHET_02745 PKEL_03513 PKEL_03514 PMIY_04387 PMIY_04388 PWES_02786 PWES_02787 PWES_02788 Sjp_0012210 Smp_210520.1 Smp_210530.1 T265_07090 T265_10582 T265_15195 csin107918 maker-scaffold567-snap-gene-0.21-mRNA-1 maker-…		3.163	3.22	3.458	3.868	3.214	11.845	6.253	3.4	13.046	16.398	6.473	5.648
	OG0000714	3	2	1	3	2	1	2	2	0	1	1	1	9	0	1	0	3	4	4	4	0		BGLB008762-PB BGLB010161-PB BGLB010162-PB EmuJ_000082300.1 EmuJ_000366700.1 EmuJ_000366800.1 EmuJ_000405700.1 EmuJ_000405800.1 EmuJ_002183000.1 EmuJ_002183100.1 EmuJ_002183200.1 EmuJ_002213800.1 FGIG_05650 FGIG_05651 FHEP_10367 FHEP_11066 MS3_02795.1 PHET_03178 PHET_10306 PKEL_12429 PMIY_03752 PMIY_05301 PMIY_10916 PWES_01723 PWES_05802 PWES_10241 Sjp_0116290 Smp_342470.1 T265_11707 T265_16093 cs…		52.707	53.741	24.092	21.506	24.152	2.604	14.3	60.225	139.134	75.034	93.895	29.754
	OG0000715	4	1	5	3	3	3	1	3	1	1	3	5	1	1	0	2	4	1	1	1	0		BGLB009825-PB BGLB016838-PA BGLB029916-PA BGLB033052-PA EmuJ_001163700.1 FBUS_05162 FGIG_05159 FGIG_05160 FGIG_05161 FHEP_00135 HmN_000230000.1 MS3_06651.1 MS3_06652.1 MS3_11415.1 PHET_01223 PKEL_00011 PKEL_00012 PKEL_00013 PKEL_00014 PKEL_12284 PMIY_01615 PMIY_07991 PMIY_08307 PMIY_12364 PWES_03219 PWES_04214 PWES_07051 Sjp_0003890 Sjp_0003900 Sjp_0003910 Sjp_0104760 Sjp_0118340 Smp_334390.1 T26…		0.356	0.391	1.893	0.709	0.327	0.436	0.248	0.512	0.352	0.472	0.937	0.314
	OG0000716	3	2	3	2	3	3	4	2	3	2	2	2	2	2	1	2	1	1	1	2	1		BGLB010132-PB EmuJ_000229500.1 EmuJ_001152100.1 FBUS_03226 FBUS_04155 FBUS_08342 FGIG_02908 FGIG_12177 FHEP_00811 FHEP_00812 FHEP_08738 FHEP_11074 HmN_000210300.1 HmN_000640400.1 MS3_03776.1 MS3_05805.1 PHET_06134 PHET_07087 PKEL_00396 PKEL_04994 PKEL_09281 PMIY_01235 PMIY_09354 PMIY_10688 PWES_00850 PWES_08973 Sjp_0064630 Sjp_0097530 Smp_058130.1 Smp_093630.1 T265_03537 T265_11656 T265_15398 csi…		16.806	16.307	17.069	12.574	15.354	36.821	43.711	22.146	30.975	22.771	21.718	20.148
	OG0000717	2	2	1	2	1	3	4	2	2	1	1	1	1	1	1	2	1	3	7	5	1		BGLB011209-PB EmuJ_000637300.1 FBUS_03317 FBUS_03469 FGIG_04512 FGIG_08372 FHEP_02307 FHEP_06469 FHEP_06470 FHEP_10994 HmN_000349200.1 MS3_02453.1 PHET_10320 PHET_11925 PKEL_00320 PMIY_02646 PMIY_11215 PWES_02156 PWES_09397 Sjp_0085580 Smp_054540.1 T265_07914 csin101536 csin101537 csin108406 maker-scaffold36294-augustus-gene-0.5-mRNA-1 maker-scaffold7740-augustus-gene-0.61-mRNA-1 snap_masked-scf7…		151.772	118.553	103.093	104.898	115.783	20.333	22.499	27.136	65	63.231	98.846	65.731
	OG0000718	2	2	2	1	1	1	2	3	4	2	1	2	2	2	2	2	2	3	3	3	2		BGLB012152-PB BGLB016673-PA EmuJ_000213000.1 EmuJ_000612200.1 FBUS_03406 FBUS_04204 FBUS_04205 FBUS_09669 FGIG_01314 FGIG_04569 FGIG_04570 FHEP_02094 FHEP_07601 HmN_000372500.1 HmN_000657600.1 MS3_07313.1 PHET_00375 PHET_11566 PKEL_01174 PKEL_11991 PMIY_01994 PMIY_11548 PWES_07440 Sjp_0093130 Sjp_0129020 Smp_019880.1 Smp_059350.1 T265_09002 augustus_masked-scaffold4636-processed-gene-0.0-mRNA-1 c…		83.582	79.578	114.791	112.036	95.232	103.665	79.825	58.283	22.939	14.864	18.622	25.895
	OG0000719	1	2	6	2	1	1	1	5	1	1	2	7	2	1	1	1	4	2	2	1	0		BGLB016434-PA BGLB018827-PA BGLB018828-PA BGLB034651-PA EmuJ_000422300.1 EmuJ_000422400.1 FBUS_01502 FGIG_06378 FGIG_10721 FGIG_10722 FGIG_10723 FGIG_10936 FHEP_01519 HmN_000448000.1 MS3_03027.1 MS3_07917.1 PHET_00504 PHET_00505 PKEL_09234 PKEL_09998 PKEL_11364 PKEL_11847 PKEL_12014 PKEL_12706 PMIY_00919 PWES_00742 PWES_00953 Sjp_0056270 Sjp_0056280 Sjp_0094680 Sjp_0094690 Sjp_0097290 Sjp_0104450…		129.306	80.791	39.221	78.249	64.796	2.915	4.869	2.151	26.835	34.01	11.822	41.203
	OG0000720	1	1	2	1	1	1	1	2	1	2	2	2	1	1	3	4	6	4	4	4	0		BGLB016692-PA BGLB020316-PA BGLB025740-PA BGLB028365-PA BGLB033449-PA BGLB036861-PA EmuJ_000139600.1 FBUS_06130 FGIG_08919 FGIG_11867 FHEP_04072 HmN_000248400.1 MS3_07187.1 MS3_09414.1 PHET_02114 PKEL_06149 PKEL_09212 PMIY_04301 PWES_02628 Sjp_0091140 Sjp_0113990 Smp_163210.1 Smp_318550.1 T265_05203 augustus_masked-scaffold14870-processed-gene-0.6-mRNA-1 augustus_masked-scaffold14870-processed-ge…		15.304	24.313	17.793	17.618	15.922	21.579	13.997	9.69	55.351	58.771	41.656	12.115
	OG0000721	3	1	6	2	1	1	1	2	4	1	3	2	1	1	2	0	4	3	3	3	0		BGLB016848-PA BGLB024486-PA BGLB031929-PA BGLB032440-PA EmuJ_000340900.1 FBUS_07790 FBUS_09108 FBUS_09469 FBUS_11220 FGIG_00900 FGIG_05220 FHEP_02338 HmN_000472900.1 MS3_07366.1 MS3_07367.1 MS3_11242.1 PHET_03133 PKEL_07327 PKEL_07967 PKEL_07968 PKEL_07969 PKEL_07970 PKEL_07998 PMIY_06772 PMIY_10156 PMIY_11918 PWES_05218 PWES_05379 Sjp_0073880 Sjp_0093610 Smp_125290.1 T265_05233 csin101745 snap_m…		11.372	11.272	12.288	12.627	13.935	6.047	6.545	2.922	24.217	25.157	18.876	4.802
	OG0000722	1	2	7	1	6	2	2	5	5	1	2	2	1	1	4	0	2	0	0	0	0		BGLB018188-PA BGLB031800-PA EmuJ_000157950.1 FBUS_02496 FBUS_02497 FBUS_02498 FBUS_02499 FBUS_02500 FGIG_06084 FGIG_06085 FGIG_06086 FGIG_06087 FGIG_06088 FHEP_07051 FHEP_10315 HmN_000133000.1 MS3_01214.1 MS3_01230.1 PHET_03275 PHET_08026 PKEL_05335 PKEL_05336 PKEL_09911 PKEL_10482 PKEL_10483 PKEL_12083 PKEL_12256 PMIY_02593 PWES_02025 Sjp_0049600 Sjp_0062260 Smp_334580.2 T265_07700 T265_08721 T2…		1.69	1.621	3.456	2.716	2.425	4.993	3.408	1.807	9.871	6.158	9.192	1.993
	OG0000723	3	2	3	2	3	3	2	2	3	2	2	2	3	3	2	0	2	1	1	1	2		BGLB019092-PA BGLB019093-PA EmuJ_000667600.1 EmuJ_000921100.1 EmuJ_001165000.1 FBUS_02406 FBUS_05958 FBUS_09179 FGIG_07115 FGIG_10082 FHEP_06868 FHEP_08234 HmN_000232900.1 HmN_000318700.1 HmN_002008000.1 MS3_00800.1 MS3_06016.1 PHET_01628 PHET_05359 PKEL_04656 PKEL_10093 PKEL_10094 PMIY_02897 PMIY_10270 PMIY_10693 PWES_03866 PWES_07988 Sjp_0022980 Sjp_0053420 Smp_158950.1 Smp_191870.1 T265_02418 …		16.5	19.43	17.991	21.942	16.372	20.985	17.694	10.193	14.955	11.119	22.148	9.543
	OG0000724	1	1	1	2	1	3	1	2	2	2	2	3	3	13	1	2	1	1	1	1	0		BGLB028791-PA EmuJ_000372600.1 EmuJ_000516100.1 EmuJ_000516400.1 FBUS_00747 FBUS_00748 FGIG_01107 FGIG_08293 FHEP_08144 HmN_000010200.1 HmN_000038900.1 HmN_000049500.1 HmN_000053900.1 HmN_000056600.1 HmN_000414800.1 HmN_000804300.1 HmN_000880700.1 HmN_000893400.1 HmN_002083000.1 HmN_002185900.1 HmN_002210500.1 HmN_002212200.1 MS3_00977.1 MS3_06934.1 PHET_07515 PKEL_05424 PMIY_07590 PWES_02118 PWE…		31.971	34.157	31.083	36.19	27.529	52.128	54.439	33.247	51.753	59.261	36.073	22.268
	OG0000725	1	2	2	2	2	2	2	2	1	2	2	2	2	2	2	2	1	3	3	5	2		BGLB030578-PA EmuJ_001050000.1 EmuJ_001140100.1 FBUS_10682 FGIG_03880 FGIG_05348 FHEP_06377 FHEP_09963 HmN_000579700.1 HmN_002257900.1 MS3_05104.1 MS3_10077.1 PHET_03121 PHET_07670 PKEL_01492 PKEL_10133 PMIY_05252 PWES_03415 PWES_11236 Sjp_0070040 Sjp_0075400 Smp_061560.1 Smp_335300.1 T265_09286 T265_11340 csin106895 csin109067 maker-scaffold355-augustus-gene-0.44-mRNA-1 maker-scaffold5821-snap-g…		52.782	38.605	77.556	77.219	67.359	77.519	155.241	126.848	81.4	74.64	46.92	48.247
	OG0000726	3	1	4	3	1	2	1	4	4	1	1	3	1	1	5	1	1	2	2	2	1		BGLB034516-PA EmuJ_000588700.1 FBUS_07255 FBUS_09188 FBUS_10799 FBUS_10800 FGIG_04437 FGIG_09679 FGIG_09680 FGIG_09681 FHEP_05440 HmN_000239500.1 MS3_00212.1 PHET_03704 PKEL_03693 PKEL_03694 PKEL_07122 PKEL_09980 PMIY_02984 PMIY_02985 PMIY_02986 PWES_05362 PWES_06313 PWES_07739 Sjp_0075110 Sjp_0088850 Sjp_0121740 Smp_141860.1 T265_02924 csin100694 csin112963 maker-scaffold21229-augustus-gene-0.34…		2.641	3.001	2.787	1.529	4.023	4.901	1.122	1.012	27.972	19.547	6.223	2.037
	OG0000727	2	2	2	3	2	2	1	1	2	2	2	3	2	2	1	1	1	5	4	4	0		BGLB039115-PA EmuJ_000361900.1 EmuJ_000950000.1 FBUS_05611 FBUS_08162 FGIG_09078 FHEP_06193 HmN_000659100.1 HmN_000755900.1 MS3_02001.1 MS3_10480.1 PHET_06090 PHET_08902 PKEL_01362 PKEL_01363 PMIY_06602 PMIY_10895 PWES_06292 PWES_10187 PWES_10413 Sjp_0055320 Sjp_0064570 Sjp_0120710 Smp_065470.2 Smp_081380.1 T265_02734 T265_16239 csin107966 csin112396 maker-scaffold7954-augustus-gene-0.21-mRNA-1 s…		64.964	52.618	59.201	57.359	51.729	71.061	84.892	96.707	29.213	29.997	42.27	91.01
	OG0000728	3	2	3	3	2	1	3	2	2	2	2	2	1	1	4	3	0	2	2	2	2		EmuJ_000663100.1 FBUS_00105 FBUS_02988 FGIG_04325 FGIG_08117 FHEP_09252 FHEP_09494 FHEP_10279 HmN_002199300.1 MS3_08904.1 MS3_10712.1 PHET_04557 PHET_08127 PKEL_00180 PKEL_02285 PKEL_04574 PMIY_05942 PMIY_07029 PMIY_11197 PWES_09528 PWES_10479 PWES_11746 Sjp_0022500 Sjp_0130080 Smp_006560.1 Smp_007450.1 T265_00720 T265_15379 augustus_masked-scf7180006951401-processed-gene-0.0-mRNA-1 augustus_mask…		60.533	41.252	42.798	52.215	44.048	81.894	152.058	167.61	42.133	29.436	17.16	73.677
	OG0000729	1	1	2	3	3	3	2	4	4	2	5	4	3	2	5	0	0	0	0	0	0		EmuJ_000150200.1 EmuJ_000150300.1 EmuJ_000574900.1 FBUS_02131 FBUS_02132 FBUS_04427 FBUS_04428 FGIG_00438 FGIG_01514 FGIG_01515 FGIG_07059 FHEP_00027 FHEP_02261 HmN_000067100.1 HmN_000753900.1 MS3_05712.1 MS3_05719.1 MS3_09750.1 MS3_10435.1 MS3_11333.1 PHET_00840 PKEL_00106 PKEL_00107 PMIY_00926 PWES_00757 PWES_00940 PWES_05421 Sjp_0006360 Sjp_0006370 Sjp_0060800 Sjp_0081300 Smp_247030.1 Smp_3156…		0.208	0.391	0.226	0.06	0.456	0	0.211	0.124	0.384	0.477	0.899	0.405
	OG0000730	1	0	0	0	12	29	1	1	0	0	0	0	0	0	0	0	0	0	0	0	0		FGIG_03063 FHEP_05839 PMIY_12379 T265_00241 T265_01072 T265_01416 T265_03086 T265_04026 T265_04970 T265_08478 T265_09963 T265_10538 T265_11118 T265_11599 T265_11865 csin100039 csin100102 csin100216 csin100287 csin100309 csin100983 csin101297 csin102568 csin105366 csin105497 csin106343 csin107400 csin107628 csin108081 csin108302 csin109010 csin110053 csin110132 csin110367 csin111008 csin111196 csi…		0	0	0	0	0	-	-	-	-	-	-	-
	OG0000731	2	2	1	2	1	3	1	1	1	10	7	10	1	1	1	0	0	0	0	0	0		EmuJ_000448100.1 FBUS_08072 FGIG_08546 FHEP_07289 HmN_000279700.1 MS3_02416.1 MS3_02421.1 MS3_07905.1 MS3_07906.1 MS3_07907.1 MS3_07908.1 MS3_07909.1 PHET_03932 PHET_07326 PKEL_05123 PMIY_08690 PMIY_08961 PWES_00116 PWES_07082 Sjp_0037520 Sjp_0037530 Sjp_0037540 Sjp_0037550 Sjp_0037560 Sjp_0037570 Sjp_0074040 Sjp_0110160 Sjp_0110410 Sjp_0130500 Smp_162500.2 Smp_162510.1 Smp_168990.1 Smp_169010.1 …		9.147	10.577	12.072	13.945	10.111	5.78	7.111	4.786	7.55	5.458	9.52	4.059
	OG0000732	8	9	4	10	4	2	2	2	3	0	0	0	0	0	0	0	0	0	0	0	0		FBUS_01905 FBUS_01906 FBUS_06216 FGIG_03419 FGIG_03420 FHEP_00539 FHEP_00540 PHET_02158 PHET_02159 PHET_02160 PHET_02161 PHET_02163 PHET_02164 PHET_08278 PHET_10681 PHET_10682 PKEL_06779 PKEL_06889 PKEL_07148 PKEL_12282 PMIY_01474 PMIY_01475 PMIY_01912 PMIY_01914 PMIY_01917 PMIY_01918 PMIY_01919 PMIY_11048 PWES_01364 PWES_01365 PWES_04713 PWES_04714 PWES_04715 PWES_04717 PWES_04718 PWES_05147 PWE…		277.344	224.401	488.537	430.941	406.226	1028.23	5210.36	3363.23	2490.18	1930.07	135.949	591.971
	OG0000733	2	2	2	2	3	2	1	2	2	2	2	2	2	4	2	2	1	2	3	2	1		BGLB000489-PB EmuJ_000208000.1 EmuJ_000834100.1 FBUS_06653 FBUS_09151 FGIG_06163 FGIG_09103 FHEP_08536 HmN_000653700.1 HmN_000977100.1 HmN_002051800.1 HmN_002173900.1 MS3_02364.1 MS3_09083.1 PHET_02799 PHET_09254 PKEL_06215 PKEL_08303 PMIY_09068 PMIY_09339 PWES_10973 PWES_11080 Sjp_0030560 Sjp_0057640 Smp_118220.1 Smp_169440.1 T265_07049 T265_12451 T265_16053 augustus_masked-scaffold13050-process…		392.334	338.273	319.99	296.103	367.129	152.951	192.006	186.298	124.244	150.172	102.356	139.121
	OG0000734	1	1	2	1	1	1	1	1	2	1	1	3	1	1	1	3	4	5	6	5	1		BGLB000699-PB BGLB001873-PB BGLB002843-PB BGLB028731-PA EmuJ_000377000.1 FBUS_00520 FBUS_11651 FGIG_05889 FHEP_06727 HmN_000695700.1 MS3_02076.1 PHET_05780 PKEL_08962 PKEL_11650 PMIY_10047 PWES_06662 Sjp_0075900 Sjp_0106280 Sjp_0121830 Smp_105330.1 T265_07477 csin100186 genemark-scf7180006949356-processed-gene-0.28-mRNA-1 maker-scaffold8406-augustus-gene-0.25-mRNA-1 maker-scaffold8406-snap-gene-0…		39.269	35.319	33.451	39.328	29.259	54.887	75.558	93.294	41.939	35.561	20.136	52.991
	OG0000735	2	2	3	2	3	2	2	2	3	2	2	3	2	2	2	2	1	2	2	2	0		BGLB001416-PB EmuJ_000131500.1 EmuJ_000582800.1 FBUS_09309 FBUS_10989 FBUS_11249 FGIG_06562 FGIG_11548 FHEP_00599 FHEP_04753 HmN_000102600.1 HmN_000621200.1 MS3_09021.1 MS3_09957.1 PHET_06477 PHET_09758 PKEL_00658 PKEL_07228 PKEL_12517 PMIY_07231 PMIY_09913 PWES_04129 PWES_07785 Sjp_0010830 Sjp_0097700 Sjp_0100350 Smp_064870.1 Smp_180470.1 T265_03205 T265_14035 T265_15099 csin103868 csin104876 ma…		26.127	26.275	33.225	27.463	26.572	44.696	21.714	23.885	31.351	30.403	50.618	21.339
	OG0000736	3	3	1	1	2	2	1	2	1	2	2	3	2	1	3	1	2	4	2	2	3		BGLB002049-PB BGLB038189-PA EmuJ_000921600.1 EmuJ_000921700.1 FBUS_07475 FGIG_11898 FGIG_12377 FHEP_08194 HmN_000157200.1 MS3_08915.1 MS3_08916.1 PHET_09531 PHET_10488 PHET_10768 PKEL_01650 PMIY_09315 PMIY_10165 PMIY_11032 PWES_01215 Sjp_0008560 Sjp_0090880 Sjp_0123230 Smp_243300.1 Smp_347400.1 T265_02429 T265_15871 csin100082 csin100083 genemark-scf7180006953010-processed-gene-0.1-mRNA-1 maker-s…		23.896	33.424	26.985	31.927	27.873	8.493	12.566	7.893	15.842	12.575	20.137	20.259
	OG0000737	0	0	1	0	8	17	0	0	0	0	1	2	0	0	9	3	2	0	0	0	0		BGLB002459-PB BGLB022631-PA MS3_07683.1 PKEL_08559 Sjp_0009620 Sjp_0031150 T265_02872 T265_03472 T265_04113 T265_04651 T265_06320 T265_08236 T265_08253 T265_09432 augustus_masked-scf7180006948840-processed-gene-0.0-mRNA-1 augustus_masked-scf7180006949918-processed-gene-0.0-mRNA-1 augustus_masked-scf7180006952368-processed-gene-0.0-mRNA-1 csin100532 csin100547 csin100635 csin100748 csin101950 csin…		-	-	-	-	-	-	-	-	0	0	0	-
	OG0000738	2	3	2	2	1	4	3	3	2	1	1	1	2	1	1	1	4	3	3	3	0		BGLB002470-PB BGLB005712-PB BGLB037157-PA BGLB037251-PA EmuJ_000606200.1 EmuJ_000861500.1 FBUS_01737 FBUS_05723 FGIG_05491 FGIG_05492 FGIG_11326 FHEP_02111 FHEP_02112 FHEP_07877 HmN_000753700.1 MS3_02588.1 PHET_03350 PHET_09174 PHET_09701 PKEL_06973 PKEL_12468 PMIY_00311 PMIY_00333 PWES_02543 PWES_09077 Sjp_0131790 Smp_055740.1 T265_04877 csin100114 csin100115 csin100116 csin101669 maker-scaffold…		10.438	24.829	9.056	10.499	15.891	5.526	4.13	2.147	1.433	18.089	2.413	2.45
	OG0000739	1	1	1	1	4	5	1	1	2	1	1	4	1	1	1	0	2	5	5	5	0		BGLB002707-PB BGLB032974-PA EmuJ_000254400.1 FBUS_01765 FBUS_05379 FGIG_09711 FHEP_01129 HmN_000374200.1 MS3_02231.1 PHET_03892 PKEL_07543 PMIY_04270 PWES_04004 Sjp_0016970 Sjp_0017010 Sjp_0017020 Sjp_0096150 Smp_035090.1 T265_02035 T265_08779 T265_14757 T265_16117 csin102161 csin102549 csin106992 csin109584 csin110172 snap_masked-scf7180006948149-processed-gene-0.3-mRNA-1 sp|O14490|DLGP1_HUMAN s…		38.258	35.553	37.484	31.794	39.648	19.784	19.664	9.521	59.538	57.902	73.614	20.25
	OG0000740	1	1	1	1	2	2	1	2	1	1	1	1	1	1	2	1	4	6	6	6	1		BGLB002874-PB BGLB011876-PB BGLB022906-PA BGLB037943-PA EmuJ_000080700.1 FBUS_04145 FGIG_02360 FGIG_05876 FHEP_06414 HmN_000850900.1 MS3_01188.1 PHET_04003 PKEL_00538 PMIY_01529 PWES_09476 Sjp_0005620 Smp_143830.2 T265_10158 T265_10168 csin107360 csin110609 genemark-scf7180006951966-processed-gene-0.3-mRNA-1 genemark-scf7180006952358-processed-gene-0.1-mRNA-1 maker-scaffold23872-snap-gene-0.13-mR…		49.011	47.682	80.526	41.81	79.305	83.135	56.555	60.499	108.511	167.282	126.754	41.292
[truncated: 19,325 more rows]
